# Supplementary material for: A perturbation approach for refining Boolean models of cell cycle regulation
Source: PLoS One. 2024 Sep 6;19(9):e0306523. doi: 10.1371/journal.pone.0306523 (PMC11379194; doi:10.1371/journal.pone.0306523)
Supplement: S1 Table — This Excel file contains statistical data related to the single-edge (sheet 1) and double-edge (sheet 2) perturbation analysis of Model A (cell cycle in budding yeast based on Ref. [11]). The data was calculated after performing 500 iterations per single-edge perturbations and 20 iterations per double perturbation. Sheet 3 shows the final states (attractors) of the model after and their corresponding sizes. (XLSX) [file pone.0306523.s001.xlsx]

## Sheet: modelA_single_perturb_it500
Peerturbation (single)	Normalized Graph Score	Graph Score	Steady State Count	Largest Basin Size	Correct (%)	Incorrect (%)	Did not Start (%)	Most Frequent Steady State(s)
Original Model	1	2948	7	1151	41.8	16.05	42.15	{'Cln3': '0', 'MBF': '0', 'SBF': '0', 'Cln1,2': '0', 'Cdh1': '1', 'Swi5': '0', 'Cdc2014': '0', 'Clb5,6': '0', 'Sic1': '1', 'Clb1,2': '0', 'Mcm1,SFF': '0'}
Cln1,2-to-MBF -> 0to1	0.58955	1738	6	1322	54.88	20.2	24.93	{'Cln3': '0', 'MBF': '0', 'SBF': '0', 'Cln1,2': '0', 'Cdh1': '1', 'Swi5': '0', 'Cdc2014': '0', 'Clb5,6': '0', 'Sic1': '1', 'Clb1,2': '0', 'Mcm1,SFF': '0'}
SBF-to-MBF -> 0to1	0.59159	1744	6	1336	53.95	20.52	25.52	{'Cln3': '0', 'MBF': '0', 'SBF': '0', 'Cln1,2': '0', 'Cdh1': '1', 'Swi5': '0', 'Cdc2014': '0', 'Clb5,6': '0', 'Sic1': '1', 'Clb1,2': '0', 'Mcm1,SFF': '0'}
Cln1,2-to-Clb1,2 -> 0to1	0.76255	2248	6	1362	27.3	16.35	56.35	{'Cln3': '0', 'MBF': '0', 'SBF': '0', 'Cln1,2': '0', 'Cdh1': '1', 'Swi5': '0', 'Cdc2014': '0', 'Clb5,6': '0', 'Sic1': '1', 'Clb1,2': '0', 'Mcm1,SFF': '0'}
Cln1,2-to-Clb5,6 -> 0to1	0.77442	2283	7	1322	49.45	25.9	24.65	{'Cln3': '0', 'MBF': '0', 'SBF': '0', 'Cln1,2': '0', 'Cdh1': '1', 'Swi5': '0', 'Cdc2014': '0', 'Clb5,6': '0', 'Sic1': '1', 'Clb1,2': '0', 'Mcm1,SFF': '0'}
SBF-to-Clb1,2 -> 0to1	0.78901	2326	6	1311	27.7	16.1	56.2	{'Cln3': '0', 'MBF': '0', 'SBF': '0', 'Cln1,2': '0', 'Cdh1': '1', 'Swi5': '0', 'Cdc2014': '0', 'Clb5,6': '0', 'Sic1': '1', 'Clb1,2': '0', 'Mcm1,SFF': '0'}
SBF-to-Cdc2014 -> 0to-1	0.83039	2448	7	1186	58.12	0	41.88	{'Cln3': '0', 'MBF': '0', 'SBF': '0', 'Cln1,2': '0', 'Cdh1': '1', 'Swi5': '0', 'Cdc2014': '0', 'Clb5,6': '0', 'Sic1': '1', 'Clb1,2': '0', 'Mcm1,SFF': '0'}
Clb5,6-to-Cdc2014 -> 0to-1	0.83175	2452	7	1218	57.38	0	42.62	{'Cln3': '0', 'MBF': '0', 'SBF': '0', 'Cln1,2': '0', 'Cdh1': '1', 'Swi5': '0', 'Cdc2014': '0', 'Clb5,6': '0', 'Sic1': '1', 'Clb1,2': '0', 'Mcm1,SFF': '0'}
Cln1,2-to-Cdc2014 -> 0to-1	0.84091	2479	7	1185	57.83	0	42.17	{'Cln3': '0', 'MBF': '0', 'SBF': '0', 'Cln1,2': '0', 'Cdh1': '1', 'Swi5': '0', 'Cdc2014': '0', 'Clb5,6': '0', 'Sic1': '1', 'Clb1,2': '0', 'Mcm1,SFF': '0'}
MBF-to-Cln1,2 -> 0to1	0.84939	2504	5	1296	54.15	21.15	24.7	{'Cln3': '0', 'MBF': '0', 'SBF': '0', 'Cln1,2': '0', 'Cdh1': '1', 'Swi5': '0', 'Cdc2014': '0', 'Clb5,6': '0', 'Sic1': '1', 'Clb1,2': '0', 'Mcm1,SFF': '0'}
MBF-to-Cdc2014 -> 0to-1	0.86669	2555	7	1198	58.58	0	41.42	{'Cln3': '0', 'MBF': '0', 'SBF': '0', 'Cln1,2': '0', 'Cdh1': '1', 'Swi5': '0', 'Cdc2014': '0', 'Clb5,6': '0', 'Sic1': '1', 'Clb1,2': '0', 'Mcm1,SFF': '0'}
MBF-to-SBF -> 0to1	0.86805	2559	5	1289	54.35	20.23	25.43	{'Cln3': '0', 'MBF': '0', 'SBF': '0', 'Cln1,2': '0', 'Cdh1': '1', 'Swi5': '0', 'Cdc2014': '0', 'Clb5,6': '0', 'Sic1': '1', 'Clb1,2': '0', 'Mcm1,SFF': '0'}
Sic1-to-Cdh1 -> 0to1	0.86805	2559	5	1519	40.45	18.07	41.48	{'Cln3': '0', 'MBF': '0', 'SBF': '0', 'Cln1,2': '0', 'Cdh1': '1', 'Swi5': '0', 'Cdc2014': '0', 'Clb5,6': '0', 'Sic1': '1', 'Clb1,2': '0', 'Mcm1,SFF': '0'}
SBF-to-Clb5,6 -> 0to1	0.87144	2569	7	1280	46.52	28.07	25.4	{'Cln3': '0', 'MBF': '0', 'SBF': '0', 'Cln1,2': '0', 'Cdh1': '1', 'Swi5': '0', 'Cdc2014': '0', 'Clb5,6': '0', 'Sic1': '1', 'Clb1,2': '0', 'Mcm1,SFF': '0'}
Clb5,6-to-Mcm1,SFF -> 1to0	0.8806	2596	7	1161	58.05	0	41.95	{'Cln3': '0', 'MBF': '0', 'SBF': '0', 'Cln1,2': '0', 'Cdh1': '1', 'Swi5': '0', 'Cdc2014': '0', 'Clb5,6': '0', 'Sic1': '1', 'Clb1,2': '0', 'Mcm1,SFF': '0'}
Cln1,2-to-SBF -> 0to-1	0.88942	2622	6	1076	32.67	12.15	55.17	{'Cln3': '0', 'MBF': '0', 'SBF': '0', 'Cln1,2': '0', 'Cdh1': '1', 'Swi5': '0', 'Cdc2014': '0', 'Clb5,6': '0', 'Sic1': '1', 'Clb1,2': '0', 'Mcm1,SFF': '0'}
Cdc2014-to-SBF -> 0to-1	0.89179	2629	7	1106	41.25	16.23	42.52	{'Cln3': '0', 'MBF': '0', 'SBF': '0', 'Cln1,2': '0', 'Cdh1': '1', 'Swi5': '0', 'Cdc2014': '0', 'Clb5,6': '0', 'Sic1': '1', 'Clb1,2': '0', 'Mcm1,SFF': '0'}
MBF-to-Mcm1,SFF -> 0to-1	0.89484	2638	7	1158	58	0	42	{'Cln3': '0', 'MBF': '0', 'SBF': '0', 'Cln1,2': '0', 'Cdh1': '1', 'Swi5': '0', 'Cdc2014': '0', 'Clb5,6': '0', 'Sic1': '1', 'Clb1,2': '0', 'Mcm1,SFF': '0'}
Swi5-to-SBF -> 0to-1	0.91689	2703	7	1090	36.58	14.18	49.25	{'Cln3': '0', 'MBF': '0', 'SBF': '0', 'Cln1,2': '0', 'Cdh1': '1', 'Swi5': '0', 'Cdc2014': '0', 'Clb5,6': '0', 'Sic1': '1', 'Clb1,2': '0', 'Mcm1,SFF': '0'}
Mcm1,SFF-to-SBF -> 0to-1	0.92537	2728	7	1119	42.2	16.23	41.58	{'Cln3': '0', 'MBF': '0', 'SBF': '0', 'Cln1,2': '0', 'Cdh1': '1', 'Swi5': '0', 'Cdc2014': '0', 'Clb5,6': '0', 'Sic1': '1', 'Clb1,2': '0', 'Mcm1,SFF': '0'}
SBF-to-SBF -> 0to-1	0.92877	2738	6	1084	25.5	9.6	64.9	{'Cln3': '0', 'MBF': '0', 'SBF': '0', 'Cln1,2': '0', 'Cdh1': '1', 'Swi5': '0', 'Cdc2014': '0', 'Clb5,6': '0', 'Sic1': '1', 'Clb1,2': '0', 'Mcm1,SFF': '0'}
MBF-to-Sic1 -> 0to-1	0.93962	2770	6	1275	51.12	24.23	24.65	{'Cln3': '0', 'MBF': '0', 'SBF': '0', 'Cln1,2': '0', 'Cdh1': '1', 'Swi5': '0', 'Cdc2014': '0', 'Clb5,6': '0', 'Sic1': '1', 'Clb1,2': '0', 'Mcm1,SFF': '0'}
Clb1,2-to-Cdh1 -> -1to0	0.94301	2780	7	1333	42.3	15.82	41.88	{'Cln3': '0', 'MBF': '0', 'SBF': '0', 'Cln1,2': '0', 'Cdh1': '1', 'Swi5': '0', 'Cdc2014': '0', 'Clb5,6': '0', 'Sic1': '1', 'Clb1,2': '0', 'Mcm1,SFF': '0'}
Cdh1-to-Clb1,2 -> -1to0	0.9481	2795	7	1200	43.2	14.3	42.5	{'Cln3': '0', 'MBF': '0', 'SBF': '0', 'Cln1,2': '0', 'Cdh1': '1', 'Swi5': '0', 'Cdc2014': '0', 'Clb5,6': '0', 'Sic1': '1', 'Clb1,2': '0', 'Mcm1,SFF': '0'}
Cdh1-to-Clb5,6 -> 0to1	0.95488	2815	6	1248	52.02	26.38	21.6	{'Cln3': '0', 'MBF': '0', 'SBF': '0', 'Cln1,2': '0', 'Cdh1': '1', 'Swi5': '0', 'Cdc2014': '0', 'Clb5,6': '0', 'Sic1': '1', 'Clb1,2': '0', 'Mcm1,SFF': '0'}
Mcm1,SFF-to-Cdc2014 -> 1to0	0.95726	2822	7	855	58.42	0	41.58	{'Cln3': '0', 'MBF': '0', 'SBF': '0', 'Cln1,2': '0', 'Cdh1': '1', 'Swi5': '0', 'Cdc2014': '0', 'Clb5,6': '0', 'Sic1': '1', 'Clb1,2': '0', 'Mcm1,SFF': '0'}
Cln3-to-Clb5,6 -> 0to1	0.95929	2828	7	1170	44.65	20.5	34.85	{'Cln3': '0', 'MBF': '0', 'SBF': '0', 'Cln1,2': '0', 'Cdh1': '1', 'Swi5': '0', 'Cdc2014': '0', 'Clb5,6': '0', 'Sic1': '1', 'Clb1,2': '0', 'Mcm1,SFF': '0'}
Clb1,2-to-Cdc2014 -> 1to0	0.96642	2849	7	1181	42.17	15.5	42.33	{'Cln3': '0', 'MBF': '0', 'SBF': '0', 'Cln1,2': '0', 'Cdh1': '1', 'Swi5': '0', 'Cdc2014': '0', 'Clb5,6': '0', 'Sic1': '1', 'Clb1,2': '0', 'Mcm1,SFF': '0'}
Clb5,6-to-SBF -> 0to-1	0.96845	2855	7	1119	43.2	16.15	40.65	{'Cln3': '0', 'MBF': '0', 'SBF': '0', 'Cln1,2': '0', 'Cdh1': '1', 'Swi5': '0', 'Cdc2014': '0', 'Clb5,6': '0', 'Sic1': '1', 'Clb1,2': '0', 'Mcm1,SFF': '0'}
Mcm1,SFF-to-Clb5,6 -> 0to-1	0.96981	2859	7	1108	49.98	8.93	41.1	{'Cln3': '0', 'MBF': '0', 'SBF': '0', 'Cln1,2': '0', 'Cdh1': '1', 'Swi5': '0', 'Cdc2014': '0', 'Clb5,6': '0', 'Sic1': '1', 'Clb1,2': '0', 'Mcm1,SFF': '0'}
Cdh1-to-Cdc2014 -> 0to-1	0.97252	2867	7	1167	43.27	14.45	42.27	{'Cln3': '0', 'MBF': '0', 'SBF': '0', 'Cln1,2': '0', 'Cdh1': '1', 'Swi5': '0', 'Cdc2014': '0', 'Clb5,6': '0', 'Sic1': '1', 'Clb1,2': '0', 'Mcm1,SFF': '0'}
SBF-to-Sic1 -> 0to-1	0.97795	2883	7	1166	41.52	16.32	42.15	{'Cln3': '0', 'MBF': '0', 'SBF': '0', 'Cln1,2': '0', 'Cdh1': '1', 'Swi5': '0', 'Cdc2014': '0', 'Clb5,6': '0', 'Sic1': '1', 'Clb1,2': '0', 'Mcm1,SFF': '0'}
SBF-to-Cdh1 -> 0to-1	0.97829	2884	7	1153	44.5	14.35	41.15	{'Cln3': '0', 'MBF': '0', 'SBF': '0', 'Cln1,2': '0', 'Cdh1': '1', 'Swi5': '0', 'Cdc2014': '0', 'Clb5,6': '0', 'Sic1': '1', 'Clb1,2': '0', 'Mcm1,SFF': '0'}
Cln3-to-Cln1,2 -> 0to1	0.97897	2886	7	1155	44.75	17.2	38.05	{'Cln3': '0', 'MBF': '0', 'SBF': '0', 'Cln1,2': '0', 'Cdh1': '1', 'Swi5': '0', 'Cdc2014': '0', 'Clb5,6': '0', 'Sic1': '1', 'Clb1,2': '0', 'Mcm1,SFF': '0'}
SBF-to-Mcm1,SFF -> 0to-1	0.97931	2887	7	1083	57.12	0	42.88	{'Cln3': '0', 'MBF': '0', 'SBF': '0', 'Cln1,2': '0', 'Cdh1': '1', 'Swi5': '0', 'Cdc2014': '0', 'Clb5,6': '0', 'Sic1': '1', 'Clb1,2': '0', 'Mcm1,SFF': '0'}
Swi5-to-Clb5,6 -> 0to-1	0.98168	2894	7	1109	48.15	11.2	40.65	{'Cln3': '0', 'MBF': '0', 'SBF': '0', 'Cln1,2': '0', 'Cdh1': '1', 'Swi5': '0', 'Cdc2014': '0', 'Clb5,6': '0', 'Sic1': '1', 'Clb1,2': '0', 'Mcm1,SFF': '0'}
Sic1-to-Swi5 -> 0to-1	0.98304	2898	7	1159	42.92	15.65	41.42	{'Cln3': '0', 'MBF': '0', 'SBF': '0', 'Cln1,2': '0', 'Cdh1': '1', 'Swi5': '0', 'Cdc2014': '0', 'Clb5,6': '0', 'Sic1': '1', 'Clb1,2': '0', 'Mcm1,SFF': '0'}
SBF-to-Cln3 -> 0to-1	0.98372	2900	7	1152	43.92	16.1	39.98	{'Cln3': '0', 'MBF': '0', 'SBF': '0', 'Cln1,2': '0', 'Cdh1': '1', 'Swi5': '0', 'Cdc2014': '0', 'Clb5,6': '0', 'Sic1': '1', 'Clb1,2': '0', 'Mcm1,SFF': '0'}
Cln3-to-Cdc2014 -> 0to-1	0.98372	2900	7	1162	42.45	15.97	41.58	{'Cln3': '0', 'MBF': '0', 'SBF': '0', 'Cln1,2': '0', 'Cdh1': '1', 'Swi5': '0', 'Cdc2014': '0', 'Clb5,6': '0', 'Sic1': '1', 'Clb1,2': '0', 'Mcm1,SFF': '0'}
Cln3-to-Clb5,6 -> 0to-1	0.98507	2904	7	1137	45.3	14.72	39.98	{'Cln3': '0', 'MBF': '0', 'SBF': '0', 'Cln1,2': '0', 'Cdh1': '1', 'Swi5': '0', 'Cdc2014': '0', 'Clb5,6': '0', 'Sic1': '1', 'Clb1,2': '0', 'Mcm1,SFF': '0'}
Cln3-to-Sic1 -> 0to-1	0.98575	2906	7	1162	42.3	19.82	37.88	{'Cln3': '0', 'MBF': '0', 'SBF': '0', 'Cln1,2': '0', 'Cdh1': '1', 'Swi5': '0', 'Cdc2014': '0', 'Clb5,6': '0', 'Sic1': '1', 'Clb1,2': '0', 'Mcm1,SFF': '0'}
MBF-to-Swi5 -> 0to-1	0.98677	2909	7	1162	42.73	16.05	41.23	{'Cln3': '0', 'MBF': '0', 'SBF': '0', 'Cln1,2': '0', 'Cdh1': '1', 'Swi5': '0', 'Cdc2014': '0', 'Clb5,6': '0', 'Sic1': '1', 'Clb1,2': '0', 'Mcm1,SFF': '0'}
Cdh1-to-Mcm1,SFF -> 0to-1	0.98813	2913	7	1145	43.8	13.95	42.25	{'Cln3': '0', 'MBF': '0', 'SBF': '0', 'Cln1,2': '0', 'Cdh1': '1', 'Swi5': '0', 'Cdc2014': '0', 'Clb5,6': '0', 'Sic1': '1', 'Clb1,2': '0', 'Mcm1,SFF': '0'}
Cdh1-to-Sic1 -> 0to1	0.98948	2917	6	1159	43.9	14.15	41.95	{'Cln3': '0', 'MBF': '0', 'SBF': '0', 'Cln1,2': '0', 'Cdh1': '1', 'Swi5': '0', 'Cdc2014': '0', 'Clb5,6': '0', 'Sic1': '1', 'Clb1,2': '0', 'Mcm1,SFF': '0'}
Cln1,2-to-Swi5 -> 0to-1	0.99016	2919	7	1157	42.4	15.95	41.65	{'Cln3': '0', 'MBF': '0', 'SBF': '0', 'Cln1,2': '0', 'Cdh1': '1', 'Swi5': '0', 'Cdc2014': '0', 'Clb5,6': '0', 'Sic1': '1', 'Clb1,2': '0', 'Mcm1,SFF': '0'}
Clb1,2-to-Clb1,2 -> 0to1	0.9905	2920	7	1151	43.17	15.8	41.02	{'Cln3': '0', 'MBF': '0', 'SBF': '0', 'Cln1,2': '0', 'Cdh1': '1', 'Swi5': '0', 'Cdc2014': '0', 'Clb5,6': '0', 'Sic1': '1', 'Clb1,2': '0', 'Mcm1,SFF': '0'}
Cln3-to-Swi5 -> 0to-1	0.99084	2921	7	1155	42.35	15.53	42.12	{'Cln3': '0', 'MBF': '0', 'SBF': '0', 'Cln1,2': '0', 'Cdh1': '1', 'Swi5': '0', 'Cdc2014': '0', 'Clb5,6': '0', 'Sic1': '1', 'Clb1,2': '0', 'Mcm1,SFF': '0'}
Clb5,6-to-Cln1,2 -> 0to-1	0.99118	2922	7	1135	47.08	12.25	40.67	{'Cln3': '0', 'MBF': '0', 'SBF': '0', 'Cln1,2': '0', 'Cdh1': '1', 'Swi5': '0', 'Cdc2014': '0', 'Clb5,6': '0', 'Sic1': '1', 'Clb1,2': '0', 'Mcm1,SFF': '0'}
Clb5,6-to-Swi5 -> 0to-1	0.99118	2922	7	1156	42.4	16.43	41.17	{'Cln3': '0', 'MBF': '0', 'SBF': '0', 'Cln1,2': '0', 'Cdh1': '1', 'Swi5': '0', 'Cdc2014': '0', 'Clb5,6': '0', 'Sic1': '1', 'Clb1,2': '0', 'Mcm1,SFF': '0'}
Swi5-to-Cln3 -> 0to-1	0.99186	2924	7	1150	43	16.35	40.65	{'Cln3': '0', 'MBF': '0', 'SBF': '0', 'Cln1,2': '0', 'Cdh1': '1', 'Swi5': '0', 'Cdc2014': '0', 'Clb5,6': '0', 'Sic1': '1', 'Clb1,2': '0', 'Mcm1,SFF': '0'}
Cln3-to-Cdc2014 -> 0to1	0.99254	2926	7	1147	43.17	16.45	40.38	{'Cln3': '0', 'MBF': '0', 'SBF': '0', 'Cln1,2': '0', 'Cdh1': '1', 'Swi5': '0', 'Cdc2014': '0', 'Clb5,6': '0', 'Sic1': '1', 'Clb1,2': '0', 'Mcm1,SFF': '0'}
Clb5,6-to-Clb5,6 -> 0to1	0.99254	2926	7	1151	42.73	16.07	41.2	{'Cln3': '0', 'MBF': '0', 'SBF': '0', 'Cln1,2': '0', 'Cdh1': '1', 'Swi5': '0', 'Cdc2014': '0', 'Clb5,6': '0', 'Sic1': '1', 'Clb1,2': '0', 'Mcm1,SFF': '0'}
Sic1-to-Sic1 -> 0to1	0.99322	2928	7	1152	42.62	16.05	41.33	{'Cln3': '0', 'MBF': '0', 'SBF': '0', 'Cln1,2': '0', 'Cdh1': '1', 'Swi5': '0', 'Cdc2014': '0', 'Clb5,6': '0', 'Sic1': '1', 'Clb1,2': '0', 'Mcm1,SFF': '0'}
Cln3-to-Mcm1,SFF -> 0to1	0.99355	2929	7	1154	41.95	16.62	41.42	{'Cln3': '0', 'MBF': '0', 'SBF': '0', 'Cln1,2': '0', 'Cdh1': '1', 'Swi5': '0', 'Cdc2014': '0', 'Clb5,6': '0', 'Sic1': '1', 'Clb1,2': '0', 'Mcm1,SFF': '0'}
Cdh1-to-Swi5 -> 0to-1	0.99423	2931	7	1144	42.75	15.6	41.65	{'Cln3': '0', 'MBF': '0', 'SBF': '0', 'Cln1,2': '0', 'Cdh1': '1', 'Swi5': '0', 'Cdc2014': '0', 'Clb5,6': '0', 'Sic1': '1', 'Clb1,2': '0', 'Mcm1,SFF': '0'}
Cdh1-to-Cdh1 -> 0to1	0.99457	2932	7	1149	42.58	16.15	41.27	{'Cln3': '0', 'MBF': '0', 'SBF': '0', 'Cln1,2': '0', 'Cdh1': '1', 'Swi5': '0', 'Cdc2014': '0', 'Clb5,6': '0', 'Sic1': '1', 'Clb1,2': '0', 'Mcm1,SFF': '0'}
Cln3-to-Clb1,2 -> 0to1	0.99457	2932	7	1163	40.25	16.93	42.83	{'Cln3': '0', 'MBF': '0', 'SBF': '0', 'Cln1,2': '0', 'Cdh1': '1', 'Swi5': '0', 'Cdc2014': '0', 'Clb5,6': '0', 'Sic1': '1', 'Clb1,2': '0', 'Mcm1,SFF': '0'}
Cln1,2-to-Cln3 -> 0to-1	0.99593	2936	7	1151	42.27	16.9	40.83	{'Cln3': '0', 'MBF': '0', 'SBF': '0', 'Cln1,2': '0', 'Cdh1': '1', 'Swi5': '0', 'Cdc2014': '0', 'Clb5,6': '0', 'Sic1': '1', 'Clb1,2': '0', 'Mcm1,SFF': '0'}
Clb5,6-to-Sic1 -> -1to0	0.99593	2936	7	1103	47.55	11.12	41.33	{'Cln3': '0', 'MBF': '0', 'SBF': '0', 'Cln1,2': '0', 'Cdh1': '1', 'Swi5': '0', 'Cdc2014': '0', 'Clb5,6': '0', 'Sic1': '1', 'Clb1,2': '0', 'Mcm1,SFF': '0'}
Clb5,6-to-Cln1,2 -> 0to1	0.99661	2938	7	1161	42.12	16.12	41.75	{'Cln3': '0', 'MBF': '0', 'SBF': '0', 'Cln1,2': '0', 'Cdh1': '1', 'Swi5': '0', 'Cdc2014': '0', 'Clb5,6': '0', 'Sic1': '1', 'Clb1,2': '0', 'Mcm1,SFF': '0'}
Cdh1-to-Cln3 -> 0to-1	0.99695	2939	7	1151	42.23	16.25	41.52	{'Cln3': '0', 'MBF': '0', 'SBF': '0', 'Cln1,2': '0', 'Cdh1': '1', 'Swi5': '0', 'Cdc2014': '0', 'Clb5,6': '0', 'Sic1': '1', 'Clb1,2': '0', 'Mcm1,SFF': '0'}
SBF-to-Swi5 -> 0to-1	0.99763	2941	7	1157	40.8	16.43	42.77	{'Cln3': '0', 'MBF': '0', 'SBF': '0', 'Cln1,2': '0', 'Cdh1': '1', 'Swi5': '0', 'Cdc2014': '0', 'Clb5,6': '0', 'Sic1': '1', 'Clb1,2': '0', 'Mcm1,SFF': '0'}
Cdc2014-to-Cln3 -> 0to-1	0.9983	2943	7	1151	41.98	15.82	42.2	{'Cln3': '0', 'MBF': '0', 'SBF': '0', 'Cln1,2': '0', 'Cdh1': '1', 'Swi5': '0', 'Cdc2014': '0', 'Clb5,6': '0', 'Sic1': '1', 'Clb1,2': '0', 'Mcm1,SFF': '0'}
Clb5,6-to-Clb5,6 -> 0to-1	0.9983	2943	7	1084	49.23	9	41.77	{'Cln3': '0', 'MBF': '0', 'SBF': '0', 'Cln1,2': '0', 'Cdh1': '1', 'Swi5': '0', 'Cdc2014': '0', 'Clb5,6': '0', 'Sic1': '1', 'Clb1,2': '0', 'Mcm1,SFF': '0'}
Cln3-to-Swi5 -> 0to1	0.99864	2944	7	1146	42.52	15.05	42.42	{'Cln3': '0', 'MBF': '0', 'SBF': '0', 'Cln1,2': '0', 'Cdh1': '1', 'Swi5': '0', 'Cdc2014': '0', 'Clb5,6': '0', 'Sic1': '1', 'Clb1,2': '0', 'Mcm1,SFF': '0'}
Cln3-to-Cdh1 -> 0to-1	0.99932	2946	7	1148	42.35	15.45	42.2	{'Cln3': '0', 'MBF': '0', 'SBF': '0', 'Cln1,2': '0', 'Cdh1': '1', 'Swi5': '0', 'Cdc2014': '0', 'Clb5,6': '0', 'Sic1': '1', 'Clb1,2': '0', 'Mcm1,SFF': '0'}
Mcm1,SFF-to-Cln3 -> 0to-1	0.99966	2947	7	1152	41.6	17	41.4	{'Cln3': '0', 'MBF': '0', 'SBF': '0', 'Cln1,2': '0', 'Cdh1': '1', 'Swi5': '0', 'Cdc2014': '0', 'Clb5,6': '0', 'Sic1': '1', 'Clb1,2': '0', 'Mcm1,SFF': '0'}
SBF-to-SBF -> 0to1	0.99966	2947	7	1152	41.83	14.97	43.2	{'Cln3': '0', 'MBF': '0', 'SBF': '0', 'Cln1,2': '0', 'Cdh1': '1', 'Swi5': '0', 'Cdc2014': '0', 'Clb5,6': '0', 'Sic1': '1', 'Clb1,2': '0', 'Mcm1,SFF': '0'}
Clb1,2-to-Swi5 -> -1to0	0.99966	2947	7	1151	41.88	16.18	41.95	{'Cln3': '0', 'MBF': '0', 'SBF': '0', 'Cln1,2': '0', 'Cdh1': '1', 'Swi5': '0', 'Cdc2014': '0', 'Clb5,6': '0', 'Sic1': '1', 'Clb1,2': '0', 'Mcm1,SFF': '0'}
Original Graph	1	2948	7	1151	41.8	16.05	42.15	{'Cln3': '0', 'MBF': '0', 'SBF': '0', 'Cln1,2': '0', 'Cdh1': '1', 'Swi5': '0', 'Cdc2014': '0', 'Clb5,6': '0', 'Sic1': '1', 'Clb1,2': '0', 'Mcm1,SFF': '0'}
Clb5,6-to-Swi5 -> 0to1	1.00305	2957	7	1148	41.5	17.23	41.27	{'Cln3': '0', 'MBF': '0', 'SBF': '0', 'Cln1,2': '0', 'Cdh1': '1', 'Swi5': '0', 'Cdc2014': '0', 'Clb5,6': '0', 'Sic1': '1', 'Clb1,2': '0', 'Mcm1,SFF': '0'}
Clb5,6-to-Cln3 -> 0to-1	1.00407	2960	7	1150	41.17	15.9	42.92	{'Cln3': '0', 'MBF': '0', 'SBF': '0', 'Cln1,2': '0', 'Cdh1': '1', 'Swi5': '0', 'Cdc2014': '0', 'Clb5,6': '0', 'Sic1': '1', 'Clb1,2': '0', 'Mcm1,SFF': '0'}
Cln3-to-Cdh1 -> 0to1	1.00475	2962	7	1151	41.2	16.95	41.85	{'Cln3': '0', 'MBF': '0', 'SBF': '0', 'Cln1,2': '0', 'Cdh1': '1', 'Swi5': '0', 'Cdc2014': '0', 'Clb5,6': '0', 'Sic1': '1', 'Clb1,2': '0', 'Mcm1,SFF': '0'}
MBF-to-Cln3 -> 0to-1	1.00543	2964	7	1150	40.95	16.23	42.83	{'Cln3': '0', 'MBF': '0', 'SBF': '0', 'Cln1,2': '0', 'Cdh1': '1', 'Swi5': '0', 'Cdc2014': '0', 'Clb5,6': '0', 'Sic1': '1', 'Clb1,2': '0', 'Mcm1,SFF': '0'}
Swi5-to-Cdh1 -> 0to1	1.00577	2965	8	1362	42.1	15.97	41.92	{'Cln3': '0', 'MBF': '0', 'SBF': '0', 'Cln1,2': '0', 'Cdh1': '1', 'Swi5': '0', 'Cdc2014': '0', 'Clb5,6': '0', 'Sic1': '1', 'Clb1,2': '0', 'Mcm1,SFF': '0'}
Sic1-to-Cln3 -> 0to-1	1.00611	2966	7	1151	40.8	16.2	43	{'Cln3': '0', 'MBF': '0', 'SBF': '0', 'Cln1,2': '0', 'Cdh1': '1', 'Swi5': '0', 'Cdc2014': '0', 'Clb5,6': '0', 'Sic1': '1', 'Clb1,2': '0', 'Mcm1,SFF': '0'}
MBF-to-MBF -> 0to1	1.00645	2967	7	1151	40.9	17.1	42	{'Cln3': '0', 'MBF': '0', 'SBF': '0', 'Cln1,2': '0', 'Cdh1': '1', 'Swi5': '0', 'Cdc2014': '0', 'Clb5,6': '0', 'Sic1': '1', 'Clb1,2': '0', 'Mcm1,SFF': '0'}
Cln1,2-to-Mcm1,SFF -> 0to-1	1.00678	2968	7	1018	58.8	0	41.2	{'Cln3': '0', 'MBF': '0', 'SBF': '0', 'Cln1,2': '0', 'Cdh1': '1', 'Swi5': '0', 'Cdc2014': '0', 'Clb5,6': '0', 'Sic1': '1', 'Clb1,2': '0', 'Mcm1,SFF': '0'}
Clb1,2-to-Swi5 -> -1to1	1.00712	2969	7	1150	40.88	16.38	42.75	{'Cln3': '0', 'MBF': '0', 'SBF': '0', 'Cln1,2': '0', 'Cdh1': '1', 'Swi5': '0', 'Cdc2014': '0', 'Clb5,6': '0', 'Sic1': '1', 'Clb1,2': '0', 'Mcm1,SFF': '0'}
Clb1,2-to-Cln3 -> 0to-1	1.00916	2975	7	1149	40.6	16.48	42.92	{'Cln3': '0', 'MBF': '0', 'SBF': '0', 'Cln1,2': '0', 'Cdh1': '1', 'Swi5': '0', 'Cdc2014': '0', 'Clb5,6': '0', 'Sic1': '1', 'Clb1,2': '0', 'Mcm1,SFF': '0'}
Cln3-to-Mcm1,SFF -> 0to-1	1.0095	2976	7	1140	42.33	16.05	41.62	{'Cln3': '0', 'MBF': '0', 'SBF': '0', 'Cln1,2': '0', 'Cdh1': '1', 'Swi5': '0', 'Cdc2014': '0', 'Clb5,6': '0', 'Sic1': '1', 'Clb1,2': '0', 'Mcm1,SFF': '0'}
Clb5,6-to-Mcm1,SFF -> 1to-1	1.01798	3001	7	964	59.38	0	40.62	{'Cln3': '0', 'MBF': '0', 'SBF': '0', 'Cln1,2': '0', 'Cdh1': '1', 'Swi5': '0', 'Cdc2014': '0', 'Clb5,6': '0', 'Sic1': '1', 'Clb1,2': '0', 'Mcm1,SFF': '0'}
Cln3-to-Sic1 -> 0to1	1.019	3004	7	1131	41.85	15.93	42.23	{'Cln3': '0', 'MBF': '0', 'SBF': '0', 'Cln1,2': '0', 'Cdh1': '1', 'Swi5': '0', 'Cdc2014': '0', 'Clb5,6': '0', 'Sic1': '1', 'Clb1,2': '0', 'Mcm1,SFF': '0'}
Cln3-to-Cln1,2 -> 0to-1	1.01967	3006	7	1144	40.75	17.35	41.9	{'Cln3': '0', 'MBF': '0', 'SBF': '0', 'Cln1,2': '0', 'Cdh1': '1', 'Swi5': '0', 'Cdc2014': '0', 'Clb5,6': '0', 'Sic1': '1', 'Clb1,2': '0', 'Mcm1,SFF': '0'}
Cln3-to-Clb1,2 -> 0to-1	1.02001	3007	7	1134	41.77	16.77	41.45	{'Cln3': '0', 'MBF': '0', 'SBF': '0', 'Cln1,2': '0', 'Cdh1': '1', 'Swi5': '0', 'Cdc2014': '0', 'Clb5,6': '0', 'Sic1': '1', 'Clb1,2': '0', 'Mcm1,SFF': '0'}
Cdh1-to-Clb5,6 -> 0to-1	1.02171	3012	8	1123	41.83	15.85	42.33	{'Cln3': '0', 'MBF': '0', 'SBF': '0', 'Cln1,2': '0', 'Cdh1': '1', 'Swi5': '0', 'Cdc2014': '0', 'Clb5,6': '0', 'Sic1': '1', 'Clb1,2': '0', 'Mcm1,SFF': '0'}
Clb1,2-to-Cdh1 -> -1to1	1.02374	3018	7	1277	42.12	15.78	42.1	{'Cln3': '0', 'MBF': '0', 'SBF': '0', 'Cln1,2': '0', 'Cdh1': '1', 'Swi5': '0', 'Cdc2014': '0', 'Clb5,6': '0', 'Sic1': '1', 'Clb1,2': '0', 'Mcm1,SFF': '0'}
Clb1,2-to-Clb5,6 -> 0to-1	1.02442	3020	7	1111	41.35	17.02	41.62	{'Cln3': '0', 'MBF': '0', 'SBF': '0', 'Cln1,2': '0', 'Cdh1': '1', 'Swi5': '0', 'Cdc2014': '0', 'Clb5,6': '0', 'Sic1': '1', 'Clb1,2': '0', 'Mcm1,SFF': '0'}
Swi5-to-Cln1,2 -> 0to-1	1.02578	3024	7	1124	44.73	13.55	41.73	{'Cln3': '0', 'MBF': '0', 'SBF': '0', 'Cln1,2': '0', 'Cdh1': '1', 'Swi5': '0', 'Cdc2014': '0', 'Clb5,6': '0', 'Sic1': '1', 'Clb1,2': '0', 'Mcm1,SFF': '0'}
Cdc2014-to-Cln1,2 -> 0to-1	1.02578	3024	7	1123	45.3	13.25	41.45	{'Cln3': '0', 'MBF': '0', 'SBF': '0', 'Cln1,2': '0', 'Cdh1': '1', 'Swi5': '0', 'Cdc2014': '0', 'Clb5,6': '0', 'Sic1': '1', 'Clb1,2': '0', 'Mcm1,SFF': '0'}
Swi5-to-Cdc2014 -> 0to-1	1.02646	3026	7	852	49.35	7.3	43.35	{'Cln3': '0', 'MBF': '0', 'SBF': '0', 'Cln1,2': '0', 'Cdh1': '1', 'Swi5': '0', 'Cdc2014': '0', 'Clb5,6': '0', 'Sic1': '1', 'Clb1,2': '0', 'Mcm1,SFF': '0'}
Clb5,6-to-Sic1 -> -1to1	1.02815	3031	7	1041	51.1	7.47	41.42	{'Cln3': '0', 'MBF': '0', 'SBF': '0', 'Cln1,2': '0', 'Cdh1': '1', 'Swi5': '0', 'Cdc2014': '0', 'Clb5,6': '0', 'Sic1': '1', 'Clb1,2': '0', 'Mcm1,SFF': '0'}
Mcm1,SFF-to-Cln1,2 -> 0to-1	1.03155	3041	7	1121	45.02	12.75	42.23	{'Cln3': '0', 'MBF': '0', 'SBF': '0', 'Cln1,2': '0', 'Cdh1': '1', 'Swi5': '0', 'Cdc2014': '0', 'Clb5,6': '0', 'Sic1': '1', 'Clb1,2': '0', 'Mcm1,SFF': '0'}
MBF-to-Cdh1 -> 0to-1	1.04003	3066	6	1155	42.95	15.45	41.6	{'Cln3': '0', 'MBF': '0', 'SBF': '0', 'Cln1,2': '0', 'Cdh1': '1', 'Swi5': '0', 'Cdc2014': '0', 'Clb5,6': '0', 'Sic1': '1', 'Clb1,2': '0', 'Mcm1,SFF': '0'}
Clb1,2-to-Cln1,2 -> 0to-1	1.04274	3074	7	1125	42.75	16.93	40.33	{'Cln3': '0', 'MBF': '0', 'SBF': '0', 'Cln1,2': '0', 'Cdh1': '1', 'Swi5': '0', 'Cdc2014': '0', 'Clb5,6': '0', 'Sic1': '1', 'Clb1,2': '0', 'Mcm1,SFF': '0'}
Sic1-to-Mcm1,SFF -> 0to-1	1.05427	3108	7	986	42.33	16.07	41.6	{'Cln3': '0', 'MBF': '0', 'SBF': '0', 'Cln1,2': '0', 'Cdh1': '1', 'Swi5': '0', 'Cdc2014': '0', 'Clb5,6': '0', 'Sic1': '1', 'Clb1,2': '0', 'Mcm1,SFF': '0'}
Clb5,6-to-SBF -> 0to1	1.05461	3109	7	1145	42.1	16.25	41.65	{'Cln3': '0', 'MBF': '0', 'SBF': '0', 'Cln1,2': '0', 'Cdh1': '1', 'Swi5': '0', 'Cdc2014': '0', 'Clb5,6': '0', 'Sic1': '1', 'Clb1,2': '0', 'Mcm1,SFF': '0'}
Sic1-to-SBF -> 0to-1	1.05563	3112	7	1076	16.07	6.55	77.38	{'Cln3': '0', 'MBF': '0', 'SBF': '0', 'Cln1,2': '0', 'Cdh1': '1', 'Swi5': '0', 'Cdc2014': '0', 'Clb5,6': '0', 'Sic1': '1', 'Clb1,2': '0', 'Mcm1,SFF': '0'}
Mcm1,SFF-to-Cdh1 -> 0to1	1.06038	3126	8	1285	41.9	15.82	42.27	{'Cln3': '0', 'MBF': '0', 'SBF': '0', 'Cln1,2': '0', 'Cdh1': '1', 'Swi5': '0', 'Cdc2014': '0', 'Clb5,6': '0', 'Sic1': '1', 'Clb1,2': '0', 'Mcm1,SFF': '0'}
Cdh1-to-SBF -> 0to-1	1.06547	3141	7	1123	18.35	8.2	73.45	{'Cln3': '0', 'MBF': '0', 'SBF': '0', 'Cln1,2': '0', 'Cdh1': '1', 'Swi5': '0', 'Cdc2014': '0', 'Clb5,6': '0', 'Sic1': '1', 'Clb1,2': '0', 'Mcm1,SFF': '0'}
Mcm1,SFF-to-Sic1 -> 0to1	1.06954	3153	7	1054	45.6	11.7	42.7	{'Cln3': '0', 'MBF': '0', 'SBF': '0', 'Cln1,2': '0', 'Cdh1': '1', 'Swi5': '0', 'Cdc2014': '0', 'Clb5,6': '0', 'Sic1': '1', 'Clb1,2': '0', 'Mcm1,SFF': '0'}
Clb1,2-to-Sic1 -> -1to0	1.07802	3178	7	1062	43.15	15.82	41.02	{'Cln3': '0', 'MBF': '0', 'SBF': '0', 'Cln1,2': '0', 'Cdh1': '1', 'Swi5': '0', 'Cdc2014': '0', 'Clb5,6': '0', 'Sic1': '1', 'Clb1,2': '0', 'Mcm1,SFF': '0'}
Cln3-to-SBF -> 1to0	1.08887	3210	7	1095	27.68	10.2	62.12	{'Cln3': '0', 'MBF': '0', 'SBF': '0', 'Cln1,2': '0', 'Cdh1': '1', 'Swi5': '0', 'Cdc2014': '0', 'Clb5,6': '0', 'Sic1': '1', 'Clb1,2': '0', 'Mcm1,SFF': '0'}
Sic1-to-Cdc2014 -> 0to-1	1.09396	3225	7	838	42.48	15.97	41.55	{'Cln3': '0', 'MBF': '0', 'SBF': '0', 'Cln1,2': '0', 'Cdh1': '1', 'Swi5': '0', 'Cdc2014': '0', 'Clb5,6': '0', 'Sic1': '1', 'Clb1,2': '0', 'Mcm1,SFF': '0'}
MBF-to-Clb1,2 -> 0to1	1.1038	3254	7	1194	25.93	16.98	57.1	{'Cln3': '0', 'MBF': '0', 'SBF': '0', 'Cln1,2': '0', 'Cdh1': '1', 'Swi5': '0', 'Cdc2014': '0', 'Clb5,6': '0', 'Sic1': '1', 'Clb1,2': '0', 'Mcm1,SFF': '0'}
Clb5,6-to-Cdh1 -> -1to0	1.12042	3303	8	1114	41.85	15.72	42.42	{'Cln3': '0', 'MBF': '0', 'SBF': '0', 'Cln1,2': '0', 'Cdh1': '1', 'Swi5': '0', 'Cdc2014': '0', 'Clb5,6': '0', 'Sic1': '1', 'Clb1,2': '0', 'Mcm1,SFF': '0'}
Clb5,6-to-MBF -> 0to-1	1.1228	3310	7	1107	41.2	16.27	42.52	{'Cln3': '0', 'MBF': '0', 'SBF': '0', 'Cln1,2': '0', 'Cdh1': '1', 'Swi5': '0', 'Cdc2014': '0', 'Clb5,6': '0', 'Sic1': '1', 'Clb1,2': '0', 'Mcm1,SFF': '0'}
Clb5,6-to-Cdc2014 -> 0to1	1.1228	3310	7	1130	26.52	32.52	40.95	{'Cln3': '0', 'MBF': '0', 'SBF': '0', 'Cln1,2': '0', 'Cdh1': '1', 'Swi5': '0', 'Cdc2014': '0', 'Clb5,6': '0', 'Sic1': '1', 'Clb1,2': '0', 'Mcm1,SFF': '0'}
Swi5-to-Mcm1,SFF -> 0to-1	1.12347	3312	7	869	48.12	10.25	41.62	{'Cln3': '0', 'MBF': '0', 'SBF': '0', 'Cln1,2': '0', 'Cdh1': '1', 'Swi5': '0', 'Cdc2014': '0', 'Clb5,6': '0', 'Sic1': '1', 'Clb1,2': '0', 'Mcm1,SFF': '0'}
Mcm1,SFF-to-Cdh1 -> 0to-1	1.12585	3319	7	803	41.77	17.15	41.08	{'Cln3': '0', 'MBF': '0', 'SBF': '0', 'Cln1,2': '0', 'Cdh1': '1', 'Swi5': '0', 'Cdc2014': '0', 'Clb5,6': '0', 'Sic1': '1', 'Clb1,2': '0', 'Mcm1,SFF': '0'}
Clb1,2-to-Sic1 -> -1to1	1.13501	3346	7	1006	42.6	15.57	41.83	{'Cln3': '0', 'MBF': '0', 'SBF': '0', 'Cln1,2': '0', 'Cdh1': '1', 'Swi5': '0', 'Cdc2014': '0', 'Clb5,6': '0', 'Sic1': '1', 'Clb1,2': '0', 'Mcm1,SFF': '0'}
Mcm1,SFF-to-MBF -> 0to-1	1.15468	3404	7	1119	42.9	15.85	41.25	{'Cln3': '0', 'MBF': '0', 'SBF': '0', 'Cln1,2': '0', 'Cdh1': '1', 'Swi5': '0', 'Cdc2014': '0', 'Clb5,6': '0', 'Sic1': '1', 'Clb1,2': '0', 'Mcm1,SFF': '0'}
Cln1,2-to-Cdh1 -> -1to0	1.16079	3422	9	1103	37.33	22.07	40.6	{'Cln3': '0', 'MBF': '0', 'SBF': '0', 'Cln1,2': '0', 'Cdh1': '1', 'Swi5': '0', 'Cdc2014': '0', 'Clb5,6': '0', 'Sic1': '1', 'Clb1,2': '0', 'Mcm1,SFF': '0'}
Cln3-to-SBF -> 1to-1	1.1791	3476	7	1054	14.7	5.6	79.7	{'Cln3': '0', 'MBF': '0', 'SBF': '0', 'Cln1,2': '0', 'Cdh1': '1', 'Swi5': '0', 'Cdc2014': '0', 'Clb5,6': '0', 'Sic1': '1', 'Clb1,2': '0', 'Mcm1,SFF': '0'}
Cdc2014-to-Mcm1,SFF -> 0to-1	1.19912	3535	7	766	49.45	8.28	42.27	{'Cln3': '0', 'MBF': '0', 'SBF': '0', 'Cln1,2': '0', 'Cdh1': '1', 'Swi5': '0', 'Cdc2014': '0', 'Clb5,6': '0', 'Sic1': '1', 'Clb1,2': '0', 'Mcm1,SFF': '0'}
Cdh1-to-Clb1,2 -> -1to1	1.20522	3553	7	1074	36.42	15.5	48.08	{'Cln3': '0', 'MBF': '0', 'SBF': '0', 'Cln1,2': '0', 'Cdh1': '1', 'Swi5': '0', 'Cdc2014': '0', 'Clb5,6': '0', 'Sic1': '1', 'Clb1,2': '0', 'Mcm1,SFF': '0'}
SBF-to-Cdh1 -> 0to1	1.20726	3559	9	1078	36.05	22.73	41.23	{'Cln3': '0', 'MBF': '0', 'SBF': '0', 'Cln1,2': '0', 'Cdh1': '1', 'Swi5': '0', 'Cdc2014': '0', 'Clb5,6': '0', 'Sic1': '1', 'Clb1,2': '0', 'Mcm1,SFF': '0'}
Clb1,2-to-Clb1,2 -> 0to-1	1.20896	3564	7	946	43.25	15.68	41.08	{'Cln3': '0', 'MBF': '0', 'SBF': '0', 'Cln1,2': '0', 'Cdh1': '1', 'Swi5': '0', 'Cdc2014': '0', 'Clb5,6': '0', 'Sic1': '1', 'Clb1,2': '0', 'Mcm1,SFF': '0'}
Cdc2014-to-MBF -> 0to-1	1.21879	3593	7	1107	42.15	15.95	41.9	{'Cln3': '0', 'MBF': '0', 'SBF': '0', 'Cln1,2': '0', 'Cdh1': '1', 'Swi5': '0', 'Cdc2014': '0', 'Clb5,6': '0', 'Sic1': '1', 'Clb1,2': '0', 'Mcm1,SFF': '0'}
Cdh1-to-MBF -> 0to1	1.22558	3613	5	1405	49.8	19.23	30.98	{'Cln3': '0', 'MBF': '1', 'SBF': '0', 'Cln1,2': '0', 'Cdh1': '1', 'Swi5': '0', 'Cdc2014': '0', 'Clb5,6': '0', 'Sic1': '1', 'Clb1,2': '0', 'Mcm1,SFF': '0'}
MBF-to-SBF -> 0to-1	1.25	3685	7	962	18.3	7.65	74.05	{'Cln3': '0', 'MBF': '0', 'SBF': '0', 'Cln1,2': '0', 'Cdh1': '1', 'Swi5': '0', 'Cdc2014': '0', 'Clb5,6': '0', 'Sic1': '1', 'Clb1,2': '0', 'Mcm1,SFF': '0'}
MBF-to-Cdh1 -> 0to1	1.25102	3688	7	1075	36.23	21.3	42.48	{'Cln3': '0', 'MBF': '0', 'SBF': '0', 'Cln1,2': '0', 'Cdh1': '1', 'Swi5': '0', 'Cdc2014': '0', 'Clb5,6': '0', 'Sic1': '1', 'Clb1,2': '0', 'Mcm1,SFF': '0'}
Cln3-to-MBF -> 1to0	1.25984	3714	7	1073	27.18	10.25	62.58	{'Cln3': '0', 'MBF': '0', 'SBF': '0', 'Cln1,2': '0', 'Cdh1': '1', 'Swi5': '0', 'Cdc2014': '0', 'Clb5,6': '0', 'Sic1': '1', 'Clb1,2': '0', 'Mcm1,SFF': '0'}
Clb1,2-to-Mcm1,SFF -> 1to0	1.27612	3762	7	748	40.52	16.45	43.02	{'Cln3': '0', 'MBF': '0', 'SBF': '0', 'Cln1,2': '0', 'Cdh1': '1', 'Swi5': '0', 'Cdc2014': '0', 'Clb5,6': '0', 'Sic1': '1', 'Clb1,2': '0', 'Mcm1,SFF': '0'}
Cdh1-to-Cln1,2 -> 0to-1	1.27951	3772	10	1009	0	0	100	{'Cln3': '0', 'MBF': '0', 'SBF': '0', 'Cln1,2': '0', 'Cdh1': '1', 'Swi5': '0', 'Cdc2014': '0', 'Clb5,6': '0', 'Sic1': '1', 'Clb1,2': '0', 'Mcm1,SFF': '0'}
Sic1-to-MBF -> 0to1	1.29376	3814	5	1441	50.23	18.88	30.9	{'Cln3': '0', 'MBF': '1', 'SBF': '0', 'Cln1,2': '0', 'Cdh1': '1', 'Swi5': '0', 'Cdc2014': '0', 'Clb5,6': '0', 'Sic1': '1', 'Clb1,2': '0', 'Mcm1,SFF': '0'}
Swi5-to-MBF -> 0to-1	1.29545	3819	7	1091	35.67	13.05	51.27	{'Cln3': '0', 'MBF': '0', 'SBF': '0', 'Cln1,2': '0', 'Cdh1': '1', 'Swi5': '0', 'Cdc2014': '0', 'Clb5,6': '0', 'Sic1': '1', 'Clb1,2': '0', 'Mcm1,SFF': '0'}
Cdh1-to-Cln3 -> 0to1	1.3002	3833	147	1484	85.47	9.43	5.1	{'Cln3': '0', 'MBF': '0', 'SBF': '0', 'Cln1,2': '0', 'Cdh1': '0', 'Swi5': '0', 'Cdc2014': '0', 'Clb5,6': '0', 'Sic1': '1', 'Clb1,2': '0', 'Mcm1,SFF': '0'}
Sic1-to-Cln1,2 -> 0to-1	1.31106	3865	11	937	0	0	100	{'Cln3': '0', 'MBF': '0', 'SBF': '0', 'Cln1,2': '0', 'Cdh1': '1', 'Swi5': '0', 'Cdc2014': '0', 'Clb5,6': '0', 'Sic1': '1', 'Clb1,2': '0', 'Mcm1,SFF': '0'}
SBF-to-Cln1,2 -> 1to-1	1.31615	3880	12	870	0	0	100	{'Cln3': '0', 'MBF': '0', 'SBF': '0', 'Cln1,2': '0', 'Cdh1': '1', 'Swi5': '0', 'Cdc2014': '0', 'Clb5,6': '0', 'Sic1': '1', 'Clb1,2': '0', 'Mcm1,SFF': '0'}
SBF-to-Cln1,2 -> 1to0	1.31682	3882	12	870	0	0	100	{'Cln3': '0', 'MBF': '0', 'SBF': '0', 'Cln1,2': '0', 'Cdh1': '1', 'Swi5': '0', 'Cdc2014': '0', 'Clb5,6': '0', 'Sic1': '1', 'Clb1,2': '0', 'Mcm1,SFF': '0'}
Cdh1-to-MBF -> 0to-1	1.32429	3904	6	1175	17.55	6.85	75.6	{'Cln3': '0', 'MBF': '0', 'SBF': '0', 'Cln1,2': '0', 'Cdh1': '1', 'Swi5': '0', 'Cdc2014': '0', 'Clb5,6': '0', 'Sic1': '1', 'Clb1,2': '0', 'Mcm1,SFF': '0'}
Sic1-to-Clb5,6 -> -1to0	1.36092	4012	8	1163	42.45	32.67	24.88	{'Cln3': '0', 'MBF': '0', 'SBF': '0', 'Cln1,2': '0', 'Cdh1': '1', 'Swi5': '0', 'Cdc2014': '0', 'Clb5,6': '0', 'Sic1': '1', 'Clb1,2': '0', 'Mcm1,SFF': '0'}
Clb5,6-to-Cdh1 -> -1to1	1.36567	4026	8	1090	41.02	18.27	40.7	{'Cln3': '0', 'MBF': '0', 'SBF': '0', 'Cln1,2': '0', 'Cdh1': '1', 'Swi5': '0', 'Cdc2014': '0', 'Clb5,6': '0', 'Sic1': '1', 'Clb1,2': '0', 'Mcm1,SFF': '0'}
Clb1,2-to-Mcm1,SFF -> 1to-1	1.38161	4073	7	633	41.42	16.07	42.5	{'Cln3': '0', 'MBF': '0', 'SBF': '0', 'Cln1,2': '0', 'Cdh1': '1', 'Swi5': '0', 'Cdc2014': '0', 'Clb5,6': '0', 'Sic1': '1', 'Clb1,2': '0', 'Mcm1,SFF': '0'}
Swi5-to-Cdh1 -> 0to-1	1.39111	4101	7	1457	43.5	16.5	40	{'Cln3': '0', 'MBF': '0', 'SBF': '0', 'Cln1,2': '0', 'Cdh1': '0', 'Swi5': '0', 'Cdc2014': '0', 'Clb5,6': '0', 'Sic1': '1', 'Clb1,2': '0', 'Mcm1,SFF': '0'}
Cdh1-to-Sic1 -> 0to-1	1.39213	4104	6	1265	51.6	23.75	24.65	{'Cln3': '0', 'MBF': '0', 'SBF': '0', 'Cln1,2': '0', 'Cdh1': '1', 'Swi5': '0', 'Cdc2014': '0', 'Clb5,6': '0', 'Sic1': '0', 'Clb1,2': '0', 'Mcm1,SFF': '0'}
Cdc2014-to-Cdh1 -> 1to0	1.39688	4118	7	1448	41.17	16.73	42.1	{'Cln3': '0', 'MBF': '0', 'SBF': '0', 'Cln1,2': '0', 'Cdh1': '0', 'Swi5': '0', 'Cdc2014': '0', 'Clb5,6': '0', 'Sic1': '1', 'Clb1,2': '0', 'Mcm1,SFF': '0'}
Sic1-to-Sic1 -> 0to-1	1.41418	4169	3	1342	54.62	20.48	24.9	{'Cln3': '0', 'MBF': '0', 'SBF': '0', 'Cln1,2': '0', 'Cdh1': '1', 'Swi5': '0', 'Cdc2014': '0', 'Clb5,6': '0', 'Sic1': '0', 'Clb1,2': '0', 'Mcm1,SFF': '0'}
Cdc2014-to-Cdh1 -> 1to-1	1.42402	4198	7	1500	41.35	15.78	42.88	{'Cln3': '0', 'MBF': '0', 'SBF': '0', 'Cln1,2': '0', 'Cdh1': '0', 'Swi5': '0', 'Cdc2014': '0', 'Clb5,6': '0', 'Sic1': '1', 'Clb1,2': '0', 'Mcm1,SFF': '0'}
Cdh1-to-Swi5 -> 0to1	1.42775	4209	6	1171	44.23	14.75	41.02	{'Cln3': '0', 'MBF': '0', 'SBF': '0', 'Cln1,2': '0', 'Cdh1': '1', 'Swi5': '1', 'Cdc2014': '0', 'Clb5,6': '0', 'Sic1': '1', 'Clb1,2': '0', 'Mcm1,SFF': '0'}
Sic1-to-Cdh1 -> 0to-1	1.43182	4221	5	1526	43.27	15.32	41.4	{'Cln3': '0', 'MBF': '0', 'SBF': '0', 'Cln1,2': '0', 'Cdh1': '0', 'Swi5': '0', 'Cdc2014': '0', 'Clb5,6': '0', 'Sic1': '1', 'Clb1,2': '0', 'Mcm1,SFF': '0'}
Cdh1-to-Cdh1 -> 0to-1	1.43521	4231	4	1537	43.27	15.05	41.67	{'Cln3': '0', 'MBF': '0', 'SBF': '0', 'Cln1,2': '0', 'Cdh1': '0', 'Swi5': '0', 'Cdc2014': '0', 'Clb5,6': '0', 'Sic1': '1', 'Clb1,2': '0', 'Mcm1,SFF': '0'}
Sic1-to-MBF -> 0to-1	1.43962	4244	5	1114	15.1	6.3	78.6	{'Cln3': '0', 'MBF': '0', 'SBF': '0', 'Cln1,2': '0', 'Cdh1': '1', 'Swi5': '0', 'Cdc2014': '0', 'Clb5,6': '0', 'Sic1': '1', 'Clb1,2': '0', 'Mcm1,SFF': '0'}
Cln3-to-MBF -> 1to-1	1.4749	4348	7	1014	12.47	4.42	83.1	{'Cln3': '0', 'MBF': '0', 'SBF': '0', 'Cln1,2': '0', 'Cdh1': '1', 'Swi5': '0', 'Cdc2014': '0', 'Clb5,6': '0', 'Sic1': '1', 'Clb1,2': '0', 'Mcm1,SFF': '0'}
MBF-to-Cln1,2 -> 0to-1	1.50984	4451	9	895	1.93	0.62	97.45	{'Cln3': '0', 'MBF': '0', 'SBF': '0', 'Cln1,2': '0', 'Cdh1': '1', 'Swi5': '0', 'Cdc2014': '0', 'Clb5,6': '0', 'Sic1': '1', 'Clb1,2': '0', 'Mcm1,SFF': '0'}
MBF-to-MBF -> 0to-1	1.56004	4599	5	1044	12.43	5.72	81.85	{'Cln3': '0', 'MBF': '0', 'SBF': '0', 'Cln1,2': '0', 'Cdh1': '1', 'Swi5': '0', 'Cdc2014': '0', 'Clb5,6': '0', 'Sic1': '1', 'Clb1,2': '0', 'Mcm1,SFF': '0'}
Cdh1-to-Cln1,2 -> 0to1	1.58379	4669	4	953	50.65	18.55	30.8	{'Cln3': '0', 'MBF': '0', 'SBF': '0', 'Cln1,2': '0', 'Cdh1': '0', 'Swi5': '0', 'Cdc2014': '0', 'Clb5,6': '0', 'Sic1': '1', 'Clb1,2': '0', 'Mcm1,SFF': '0'}
Swi5-to-Clb1,2 -> 0to-1	1.60109	4720	8	880	42.15	16.62	41.23	{'Cln3': '0', 'MBF': '0', 'SBF': '0', 'Cln1,2': '0', 'Cdh1': '1', 'Swi5': '0', 'Cdc2014': '0', 'Clb5,6': '0', 'Sic1': '1', 'Clb1,2': '0', 'Mcm1,SFF': '0'}
Cln1,2-to-MBF -> 0to-1	1.61567	4763	7	917	13.1	4.6	82.3	{'Cln3': '0', 'MBF': '0', 'SBF': '0', 'Cln1,2': '0', 'Cdh1': '1', 'Swi5': '0', 'Cdc2014': '0', 'Clb5,6': '0', 'Sic1': '1', 'Clb1,2': '0', 'Mcm1,SFF': '0'}
Cln1,2-to-Swi5 -> 0to1	1.61737	4768	9	956	16.5	6.6	76.9	{'Cln3': '0', 'MBF': '0', 'SBF': '0', 'Cln1,2': '0', 'Cdh1': '1', 'Swi5': '0', 'Cdc2014': '0', 'Clb5,6': '0', 'Sic1': '1', 'Clb1,2': '0', 'Mcm1,SFF': '0'}
Cln1,2-to-Cdh1 -> -1to1	1.65536	4880	8	970	29.77	29.12	41.1	{'Cln3': '0', 'MBF': '0', 'SBF': '0', 'Cln1,2': '0', 'Cdh1': '1', 'Swi5': '0', 'Cdc2014': '0', 'Clb5,6': '0', 'Sic1': '1', 'Clb1,2': '0', 'Mcm1,SFF': '0'}
SBF-to-MBF -> 0to-1	1.68148	4957	7	893	7.67	4.35	87.97	{'Cln3': '0', 'MBF': '0', 'SBF': '0', 'Cln1,2': '0', 'Cdh1': '1', 'Swi5': '0', 'Cdc2014': '0', 'Clb5,6': '0', 'Sic1': '1', 'Clb1,2': '0', 'Mcm1,SFF': '0'}
SBF-to-Swi5 -> 0to1	1.72354	5081	9	942	5.9	2.55	91.55	{'Cln3': '0', 'MBF': '0', 'SBF': '0', 'Cln1,2': '0', 'Cdh1': '1', 'Swi5': '0', 'Cdc2014': '0', 'Clb5,6': '0', 'Sic1': '1', 'Clb1,2': '0', 'Mcm1,SFF': '0'}
Cln1,2-to-Sic1 -> -1to0	1.73643	5119	9	815	0	0	100	{'Cln3': '0', 'MBF': '0', 'SBF': '0', 'Cln1,2': '0', 'Cdh1': '1', 'Swi5': '0', 'Cdc2014': '0', 'Clb5,6': '0', 'Sic1': '1', 'Clb1,2': '0', 'Mcm1,SFF': '0'}
SBF-to-Sic1 -> 0to1	1.75	5159	9	822	0	0	100	{'Cln3': '0', 'MBF': '0', 'SBF': '0', 'Cln1,2': '0', 'Cdh1': '1', 'Swi5': '0', 'Cdc2014': '0', 'Clb5,6': '0', 'Sic1': '1', 'Clb1,2': '0', 'Mcm1,SFF': '0'}
MBF-to-Swi5 -> 0to1	1.77815	5242	8	933	6.33	3.05	90.62	{'Cln3': '0', 'MBF': '0', 'SBF': '0', 'Cln1,2': '0', 'Cdh1': '1', 'Swi5': '0', 'Cdc2014': '0', 'Clb5,6': '0', 'Sic1': '1', 'Clb1,2': '0', 'Mcm1,SFF': '0'}
MBF-to-Sic1 -> 0to1	1.79613	5295	8	819	1.02	0.55	98.42	{'Cln3': '0', 'MBF': '0', 'SBF': '0', 'Cln1,2': '0', 'Cdh1': '1', 'Swi5': '0', 'Cdc2014': '0', 'Clb5,6': '0', 'Sic1': '1', 'Clb1,2': '0', 'Mcm1,SFF': '0'}
Cln1,2-to-Sic1 -> -1to1	1.81513	5351	8	746	0	0	100	{'Cln3': '0', 'MBF': '0', 'SBF': '0', 'Cln1,2': '0', 'Cdh1': '1', 'Swi5': '0', 'Cdc2014': '0', 'Clb5,6': '0', 'Sic1': '1', 'Clb1,2': '0', 'Mcm1,SFF': '0'}
Mcm1,SFF-to-Clb1,2 -> 1to0	1.83141	5399	8	792	40.55	18	41.45	{'Cln3': '0', 'MBF': '0', 'SBF': '0', 'Cln1,2': '0', 'Cdh1': '1', 'Swi5': '0', 'Cdc2014': '0', 'Clb5,6': '0', 'Sic1': '1', 'Clb1,2': '0', 'Mcm1,SFF': '0'}
Sic1-to-Cln1,2 -> 0to1	1.84261	5432	3	1693	54.98	20.32	24.7	{'Cln3': '0', 'MBF': '0', 'SBF': '0', 'Cln1,2': '0', 'Cdh1': '0', 'Swi5': '0', 'Cdc2014': '0', 'Clb5,6': '0', 'Sic1': '0', 'Clb1,2': '0', 'Mcm1,SFF': '0'}
Cln1,2-to-Mcm1,SFF -> 0to1	1.86024	5484	10	992	13.3	9.9	76.8	{'Cln3': '0', 'MBF': '0', 'SBF': '0', 'Cln1,2': '0', 'Cdh1': '1', 'Swi5': '0', 'Cdc2014': '0', 'Clb5,6': '0', 'Sic1': '1', 'Clb1,2': '0', 'Mcm1,SFF': '0'}
Cln1,2-to-Cdc2014 -> 0to1	1.89688	5592	10	913	5.38	6.88	87.75	{'Cln3': '0', 'MBF': '0', 'SBF': '0', 'Cln1,2': '0', 'Cdh1': '1', 'Swi5': '0', 'Cdc2014': '0', 'Clb5,6': '0', 'Sic1': '1', 'Clb1,2': '0', 'Mcm1,SFF': '0'}
SBF-to-Cdc2014 -> 0to1	1.95658	5768	10	883	2.42	3.85	93.72	{'Cln3': '0', 'MBF': '0', 'SBF': '0', 'Cln1,2': '0', 'Cdh1': '1', 'Swi5': '0', 'Cdc2014': '0', 'Clb5,6': '0', 'Sic1': '1', 'Clb1,2': '0', 'Mcm1,SFF': '0'}
Cln1,2-to-Clb5,6 -> 0to-1	1.98202	5843	8	821	0	0	100	{'Cln3': '0', 'MBF': '0', 'SBF': '0', 'Cln1,2': '0', 'Cdh1': '1', 'Swi5': '0', 'Cdc2014': '0', 'Clb5,6': '0', 'Sic1': '1', 'Clb1,2': '0', 'Mcm1,SFF': '0'}
SBF-to-Mcm1,SFF -> 0to1	1.9827	5845	10	944	6.38	4.9	88.72	{'Cln3': '0', 'MBF': '0', 'SBF': '0', 'Cln1,2': '0', 'Cdh1': '1', 'Swi5': '0', 'Cdc2014': '0', 'Clb5,6': '0', 'Sic1': '1', 'Clb1,2': '0', 'Mcm1,SFF': '0'}
SBF-to-Clb5,6 -> 0to-1	2.01221	5932	8	814	0	0	100	{'Cln3': '0', 'MBF': '0', 'SBF': '0', 'Cln1,2': '0', 'Cdh1': '1', 'Swi5': '0', 'Cdc2014': '0', 'Clb5,6': '0', 'Sic1': '1', 'Clb1,2': '0', 'Mcm1,SFF': '0'}
Swi5-to-Swi5 -> -1to1	2.05088	6046	14	950	20.82	7.95	71.22	{'Cln3': '0', 'MBF': '0', 'SBF': '0', 'Cln1,2': '0', 'Cdh1': '1', 'Swi5': '1', 'Cdc2014': '0', 'Clb5,6': '0', 'Sic1': '1', 'Clb1,2': '0', 'Mcm1,SFF': '0'}
MBF-to-Clb1,2 -> 0to-1	2.05292	6052	8	859	28.48	30.75	40.77	{'Cln3': '0', 'MBF': '0', 'SBF': '0', 'Cln1,2': '0', 'Cdh1': '1', 'Swi5': '0', 'Cdc2014': '0', 'Clb5,6': '0', 'Sic1': '1', 'Clb1,2': '0', 'Mcm1,SFF': '0'}
MBF-to-Cdc2014 -> 0to1	2.05427	6056	8	860	2.75	3.8	93.45	{'Cln3': '0', 'MBF': '0', 'SBF': '0', 'Cln1,2': '0', 'Cdh1': '1', 'Swi5': '0', 'Cdc2014': '0', 'Clb5,6': '0', 'Sic1': '1', 'Clb1,2': '0', 'Mcm1,SFF': '0'}
MBF-to-Clb5,6 -> 1to0	2.05427	6056	10	761	0	0	100	{'Cln3': '0', 'MBF': '0', 'SBF': '0', 'Cln1,2': '0', 'Cdh1': '1', 'Swi5': '0', 'Cdc2014': '0', 'Clb5,6': '0', 'Sic1': '1', 'Clb1,2': '0', 'Mcm1,SFF': '0'}
Swi5-to-Swi5 -> -1to0	2.05495	6058	14	950	20.32	8.55	71.12	{'Cln3': '0', 'MBF': '0', 'SBF': '0', 'Cln1,2': '0', 'Cdh1': '1', 'Swi5': '1', 'Cdc2014': '0', 'Clb5,6': '0', 'Sic1': '1', 'Clb1,2': '0', 'Mcm1,SFF': '0'}
Clb5,6-to-Clb1,2 -> 1to0	2.08243	6139	8	841	28.15	30.9	40.95	{'Cln3': '0', 'MBF': '0', 'SBF': '0', 'Cln1,2': '0', 'Cdh1': '1', 'Swi5': '0', 'Cdc2014': '0', 'Clb5,6': '0', 'Sic1': '1', 'Clb1,2': '0', 'Mcm1,SFF': '0'}
MBF-to-Mcm1,SFF -> 0to1	2.09294	6170	8	918	6.47	5.75	87.78	{'Cln3': '0', 'MBF': '0', 'SBF': '0', 'Cln1,2': '0', 'Cdh1': '1', 'Swi5': '0', 'Cdc2014': '0', 'Clb5,6': '0', 'Sic1': '1', 'Clb1,2': '0', 'Mcm1,SFF': '0'}
MBF-to-Clb5,6 -> 1to-1	2.09905	6188	10	736	0	0	100	{'Cln3': '0', 'MBF': '0', 'SBF': '0', 'Cln1,2': '0', 'Cdh1': '1', 'Swi5': '0', 'Cdc2014': '0', 'Clb5,6': '0', 'Sic1': '1', 'Clb1,2': '0', 'Mcm1,SFF': '0'}
Cln1,2-to-Clb1,2 -> 0to-1	2.14654	6328	8	814	26.9	30	43.1	{'Cln3': '0', 'MBF': '0', 'SBF': '0', 'Cln1,2': '0', 'Cdh1': '1', 'Swi5': '0', 'Cdc2014': '0', 'Clb5,6': '0', 'Sic1': '1', 'Clb1,2': '0', 'Mcm1,SFF': '0'}
SBF-to-Clb1,2 -> 0to-1	2.1652	6383	8	842	27.93	31.23	40.85	{'Cln3': '0', 'MBF': '0', 'SBF': '0', 'Cln1,2': '0', 'Cdh1': '1', 'Swi5': '0', 'Cdc2014': '0', 'Clb5,6': '0', 'Sic1': '1', 'Clb1,2': '0', 'Mcm1,SFF': '0'}
Sic1-to-Swi5 -> 0to1	2.20929	6513	9	936	4.42	1.8	93.78	{'Cln3': '0', 'MBF': '0', 'SBF': '0', 'Cln1,2': '0', 'Cdh1': '1', 'Swi5': '1', 'Cdc2014': '0', 'Clb5,6': '0', 'Sic1': '1', 'Clb1,2': '0', 'Mcm1,SFF': '0'}
Cdh1-to-Cdc2014 -> 0to1	2.33446	6882	8	1033	9.15	4.45	86.4	{'Cln3': '0', 'MBF': '0', 'SBF': '0', 'Cln1,2': '0', 'Cdh1': '1', 'Swi5': '1', 'Cdc2014': '1', 'Clb5,6': '0', 'Sic1': '1', 'Clb1,2': '0', 'Mcm1,SFF': '0'}
Cdc2014-to-Cdc2014 -> -1to0	2.39111	7049	13	1220	42.38	16.73	40.9	{'Cln3': '0', 'MBF': '0', 'SBF': '0', 'Cln1,2': '0', 'Cdh1': '1', 'Swi5': '1', 'Cdc2014': '1', 'Clb5,6': '0', 'Sic1': '1', 'Clb1,2': '0', 'Mcm1,SFF': '0'}
Cdc2014-to-Cdc2014 -> -1to1	2.39552	7062	13	1219	41.92	15.88	42.2	{'Cln3': '0', 'MBF': '0', 'SBF': '0', 'Cln1,2': '0', 'Cdh1': '1', 'Swi5': '1', 'Cdc2014': '1', 'Clb5,6': '0', 'Sic1': '1', 'Clb1,2': '0', 'Mcm1,SFF': '0'}
Swi5-to-Cdc2014 -> 0to1	2.42639	7153	13	1207	31.48	12.03	56.5	{'Cln3': '0', 'MBF': '0', 'SBF': '0', 'Cln1,2': '0', 'Cdh1': '1', 'Swi5': '1', 'Cdc2014': '1', 'Clb5,6': '0', 'Sic1': '1', 'Clb1,2': '0', 'Mcm1,SFF': '0'}
Swi5-to-MBF -> 0to1	2.46201	7258	8	947	45.08	17.18	37.75	{'Cln3': '0', 'MBF': '1', 'SBF': '0', 'Cln1,2': '0', 'Cdh1': '1', 'Swi5': '0', 'Cdc2014': '0', 'Clb5,6': '0', 'Sic1': '1', 'Clb1,2': '0', 'Mcm1,SFF': '0'}
Mcm1,SFF-to-Clb1,2 -> 1to-1	2.57123	7580	8	566	25.55	31.98	42.48	{'Cln3': '0', 'MBF': '0', 'SBF': '0', 'Cln1,2': '0', 'Cdh1': '1', 'Swi5': '0', 'Cdc2014': '0', 'Clb5,6': '0', 'Sic1': '1', 'Clb1,2': '0', 'Mcm1,SFF': '0'}
Cdh1-to-SBF -> 0to1	2.62517	7739	4	1556	53.95	21.02	25.02	{'Cln3': '0', 'MBF': '0', 'SBF': '1', 'Cln1,2': '1', 'Cdh1': '0', 'Swi5': '0', 'Cdc2014': '0', 'Clb5,6': '0', 'Sic1': '0', 'Clb1,2': '0', 'Mcm1,SFF': '0'}
Sic1-to-Cdc2014 -> 0to1	2.65502	7827	9	1226	7.12	3.35	89.53	{'Cln3': '0', 'MBF': '0', 'SBF': '0', 'Cln1,2': '0', 'Cdh1': '1', 'Swi5': '1', 'Cdc2014': '1', 'Clb5,6': '0', 'Sic1': '1', 'Clb1,2': '0', 'Mcm1,SFF': '0'}
Cdh1-to-Mcm1,SFF -> 0to1	2.71506	8004	8	1068	20.02	7.72	72.25	{'Cln3': '0', 'MBF': '0', 'SBF': '0', 'Cln1,2': '0', 'Cdh1': '1', 'Swi5': '1', 'Cdc2014': '1', 'Clb5,6': '0', 'Sic1': '1', 'Clb1,2': '0', 'Mcm1,SFF': '1'}
Mcm1,SFF-to-Mcm1,SFF -> -1to1	2.81547	8300	13	1246	42.83	15.93	41.25	{'Cln3': '0', 'MBF': '0', 'SBF': '0', 'Cln1,2': '0', 'Cdh1': '1', 'Swi5': '1', 'Cdc2014': '1', 'Clb5,6': '0', 'Sic1': '1', 'Clb1,2': '0', 'Mcm1,SFF': '1'}
Mcm1,SFF-to-Mcm1,SFF -> -1to0	2.82361	8324	13	1244	41.62	16.38	42	{'Cln3': '0', 'MBF': '0', 'SBF': '0', 'Cln1,2': '0', 'Cdh1': '1', 'Swi5': '1', 'Cdc2014': '1', 'Clb5,6': '0', 'Sic1': '1', 'Clb1,2': '0', 'Mcm1,SFF': '1'}
Cdc2014-to-Swi5 -> 1to0	2.85991	8431	8	1161	42	15.55	42.45	{'Cln3': '0', 'MBF': '0', 'SBF': '0', 'Cln1,2': '0', 'Cdh1': '0', 'Swi5': '0', 'Cdc2014': '1', 'Clb5,6': '0', 'Sic1': '0', 'Clb1,2': '1', 'Mcm1,SFF': '1'}
Mcm1,SFF-to-Swi5 -> 1to0	2.86974	8460	8	1169	42.05	16.32	41.62	{'Cln3': '0', 'MBF': '0', 'SBF': '0', 'Cln1,2': '0', 'Cdh1': '0', 'Swi5': '0', 'Cdc2014': '1', 'Clb5,6': '0', 'Sic1': '0', 'Clb1,2': '1', 'Mcm1,SFF': '1'}
Cdc2014-to-Mcm1,SFF -> 0to1	2.89891	8546	13	1246	42.62	15.47	41.9	{'Cln3': '0', 'MBF': '0', 'SBF': '0', 'Cln1,2': '0', 'Cdh1': '1', 'Swi5': '1', 'Cdc2014': '1', 'Clb5,6': '0', 'Sic1': '1', 'Clb1,2': '0', 'Mcm1,SFF': '1'}
Cdc2014-to-MBF -> 0to1	2.90434	8562	8	770	41.55	15.93	42.52	{'Cln3': '0', 'MBF': '1', 'SBF': '0', 'Cln1,2': '0', 'Cdh1': '1', 'Swi5': '0', 'Cdc2014': '0', 'Clb5,6': '0', 'Sic1': '1', 'Clb1,2': '0', 'Mcm1,SFF': '0'}
Cdc2014-to-Swi5 -> 1to-1	2.90536	8565	9	1184	43.12	16.2	40.67	{'Cln3': '0', 'MBF': '0', 'SBF': '0', 'Cln1,2': '0', 'Cdh1': '0', 'Swi5': '0', 'Cdc2014': '1', 'Clb5,6': '0', 'Sic1': '0', 'Clb1,2': '1', 'Mcm1,SFF': '1'}
Mcm1,SFF-to-Swi5 -> 1to-1	2.92741	8630	9	1191	40.75	15.75	43.5	{'Cln3': '0', 'MBF': '0', 'SBF': '0', 'Cln1,2': '0', 'Cdh1': '0', 'Swi5': '0', 'Cdc2014': '1', 'Clb5,6': '0', 'Sic1': '0', 'Clb1,2': '1', 'Mcm1,SFF': '1'}
Swi5-to-Mcm1,SFF -> 0to1	2.9749	8770	13	1242	33.88	11.7	54.42	{'Cln3': '0', 'MBF': '0', 'SBF': '0', 'Cln1,2': '0', 'Cdh1': '1', 'Swi5': '1', 'Cdc2014': '1', 'Clb5,6': '0', 'Sic1': '1', 'Clb1,2': '0', 'Mcm1,SFF': '1'}
Sic1-to-SBF -> 0to1	3.04715	8983	3	1989	54.35	20.75	24.9	{'Cln3': '0', 'MBF': '0', 'SBF': '1', 'Cln1,2': '1', 'Cdh1': '0', 'Swi5': '0', 'Cdc2014': '0', 'Clb5,6': '0', 'Sic1': '0', 'Clb1,2': '0', 'Mcm1,SFF': '0'}
Swi5-to-Clb5,6 -> 0to1	3.06852	9046	11	785	40.58	20.65	38.77	{'Cln3': '0', 'MBF': '0', 'SBF': '0', 'Cln1,2': '0', 'Cdh1': '0', 'Swi5': '1', 'Cdc2014': '1', 'Clb5,6': '1', 'Sic1': '0', 'Clb1,2': '1', 'Mcm1,SFF': '1'}
Swi5-to-Clb1,2 -> 0to1	3.10651	9158	8	1373	41.77	16.95	41.27	{'Cln3': '0', 'MBF': '0', 'SBF': '0', 'Cln1,2': '0', 'Cdh1': '0', 'Swi5': '1', 'Cdc2014': '1', 'Clb5,6': '0', 'Sic1': '1', 'Clb1,2': '1', 'Mcm1,SFF': '1'}
Sic1-to-Clb1,2 -> -1to0	3.13636	9246	8	1383	42.77	15.72	41.5	{'Cln3': '0', 'MBF': '0', 'SBF': '0', 'Cln1,2': '0', 'Cdh1': '0', 'Swi5': '1', 'Cdc2014': '1', 'Clb5,6': '0', 'Sic1': '1', 'Clb1,2': '1', 'Mcm1,SFF': '1'}
Mcm1,SFF-to-MBF -> 0to1	3.16689	9336	8	811	41.9	16.25	41.85	{'Cln3': '0', 'MBF': '1', 'SBF': '0', 'Cln1,2': '0', 'Cdh1': '0', 'Swi5': '1', 'Cdc2014': '1', 'Clb5,6': '1', 'Sic1': '0', 'Clb1,2': '1', 'Mcm1,SFF': '1'}
Clb5,6-to-Clb1,2 -> 1to-1	3.19708	9425	8	592	0	57.8	42.2	{'Cln3': '0', 'MBF': '1', 'SBF': '1', 'Cln1,2': '1', 'Cdh1': '0', 'Swi5': '1', 'Cdc2014': '1', 'Clb5,6': '1', 'Sic1': '0', 'Clb1,2': '0', 'Mcm1,SFF': '1'}
Cdc2014-to-Clb1,2 -> -1to0	3.20217	9440	8	1450	41.67	15.57	42.75	{'Cln3': '0', 'MBF': '0', 'SBF': '0', 'Cln1,2': '0', 'Cdh1': '0', 'Swi5': '1', 'Cdc2014': '1', 'Clb5,6': '0', 'Sic1': '1', 'Clb1,2': '1', 'Mcm1,SFF': '1'}
Sic1-to-Mcm1,SFF -> 0to1	3.25102	9584	9	1266	10.12	5.3	84.58	{'Cln3': '0', 'MBF': '0', 'SBF': '0', 'Cln1,2': '0', 'Cdh1': '1', 'Swi5': '1', 'Cdc2014': '1', 'Clb5,6': '0', 'Sic1': '1', 'Clb1,2': '0', 'Mcm1,SFF': '1'}
Sic1-to-Cln3 -> 0to1	3.28189	9675	234	665	95.05	1.07	3.88	{'Cln3': '0', 'MBF': '0', 'SBF': '1', 'Cln1,2': '1', 'Cdh1': '0', 'Swi5': '0', 'Cdc2014': '0', 'Clb5,6': '0', 'Sic1': '0', 'Clb1,2': '0', 'Mcm1,SFF': '0'}
Mcm1,SFF-to-Cdc2014 -> 1to-1	3.29953	9727	9	1015	13.45	45.02	41.52	{'Cln3': '0', 'MBF': '0', 'SBF': '0', 'Cln1,2': '0', 'Cdh1': '0', 'Swi5': '0', 'Cdc2014': '0', 'Clb5,6': '1', 'Sic1': '0', 'Clb1,2': '1', 'Mcm1,SFF': '1'}
Cln1,2-to-SBF -> 0to1	3.32938	9815	8	843	42.33	15.78	41.9	{'Cln3': '0', 'MBF': '0', 'SBF': '1', 'Cln1,2': '1', 'Cdh1': '0', 'Swi5': '1', 'Cdc2014': '1', 'Clb5,6': '0', 'Sic1': '0', 'Clb1,2': '1', 'Mcm1,SFF': '1'}
Clb5,6-to-MBF -> 0to1	3.36126	9909	8	920	43.5	15.85	40.65	{'Cln3': '0', 'MBF': '1', 'SBF': '0', 'Cln1,2': '0', 'Cdh1': '0', 'Swi5': '1', 'Cdc2014': '1', 'Clb5,6': '1', 'Sic1': '0', 'Clb1,2': '1', 'Mcm1,SFF': '1'}
Clb1,2-to-Cdc2014 -> 1to-1	3.36974	9934	9	1000	0	57.95	42.05	{'Cln3': '0', 'MBF': '0', 'SBF': '0', 'Cln1,2': '0', 'Cdh1': '0', 'Swi5': '0', 'Cdc2014': '0', 'Clb5,6': '1', 'Sic1': '0', 'Clb1,2': '1', 'Mcm1,SFF': '1'}
Clb1,2-to-MBF -> -1to0	3.37517	9950	8	900	42.05	16.25	41.7	{'Cln3': '0', 'MBF': '1', 'SBF': '0', 'Cln1,2': '0', 'Cdh1': '0', 'Swi5': '1', 'Cdc2014': '1', 'Clb5,6': '1', 'Sic1': '0', 'Clb1,2': '1', 'Mcm1,SFF': '1'}
Swi5-to-Sic1 -> 1to0	3.46947	10228	9	1264	41.88	16.73	41.4	{'Cln3': '0', 'MBF': '0', 'SBF': '0', 'Cln1,2': '0', 'Cdh1': '0', 'Swi5': '1', 'Cdc2014': '1', 'Clb5,6': '0', 'Sic1': '0', 'Clb1,2': '1', 'Mcm1,SFF': '1'}
Mcm1,SFF-to-Sic1 -> 0to-1	3.47151	10234	9	1263	40.6	16.9	42.5	{'Cln3': '0', 'MBF': '0', 'SBF': '0', 'Cln1,2': '0', 'Cdh1': '0', 'Swi5': '1', 'Cdc2014': '1', 'Clb5,6': '0', 'Sic1': '0', 'Clb1,2': '1', 'Mcm1,SFF': '1'}
Cdc2014-to-Clb1,2 -> -1to1	3.47626	10248	9	1531	42.15	15.25	42.6	{'Cln3': '0', 'MBF': '0', 'SBF': '0', 'Cln1,2': '0', 'Cdh1': '0', 'Swi5': '1', 'Cdc2014': '1', 'Clb5,6': '0', 'Sic1': '1', 'Clb1,2': '1', 'Mcm1,SFF': '1'}
Cdc2014-to-Sic1 -> 1to0	3.48033	10260	9	1268	41.6	16.02	42.38	{'Cln3': '0', 'MBF': '0', 'SBF': '0', 'Cln1,2': '0', 'Cdh1': '0', 'Swi5': '1', 'Cdc2014': '1', 'Clb5,6': '0', 'Sic1': '0', 'Clb1,2': '1', 'Mcm1,SFF': '1'}
Clb1,2-to-SBF -> -1to0	3.50204	10324	8	896	41.45	16.9	41.65	{'Cln3': '0', 'MBF': '0', 'SBF': '1', 'Cln1,2': '1', 'Cdh1': '0', 'Swi5': '1', 'Cdc2014': '1', 'Clb5,6': '0', 'Sic1': '0', 'Clb1,2': '1', 'Mcm1,SFF': '1'}
Sic1-to-Clb1,2 -> -1to1	3.50678	10338	7	1568	27.8	14.47	57.73	{'Cln3': '0', 'MBF': '0', 'SBF': '0', 'Cln1,2': '0', 'Cdh1': '0', 'Swi5': '1', 'Cdc2014': '1', 'Clb5,6': '0', 'Sic1': '1', 'Clb1,2': '1', 'Mcm1,SFF': '1'}
Cln1,2-to-Cln1,2 -> -1to0	3.56377	10506	9	1065	42.6	16.18	41.23	{'Cln3': '0', 'MBF': '0', 'SBF': '0', 'Cln1,2': '1', 'Cdh1': '0', 'Swi5': '1', 'Cdc2014': '1', 'Clb5,6': '0', 'Sic1': '0', 'Clb1,2': '1', 'Mcm1,SFF': '1'}
Cln1,2-to-Cln1,2 -> -1to1	3.56547	10511	9	1064	42.12	16.4	41.48	{'Cln3': '0', 'MBF': '0', 'SBF': '0', 'Cln1,2': '1', 'Cdh1': '0', 'Swi5': '1', 'Cdc2014': '1', 'Clb5,6': '0', 'Sic1': '0', 'Clb1,2': '1', 'Mcm1,SFF': '1'}
Swi5-to-SBF -> 0to1	3.58582	10571	8	1240	44.73	17.05	38.23	{'Cln3': '0', 'MBF': '0', 'SBF': '1', 'Cln1,2': '1', 'Cdh1': '0', 'Swi5': '0', 'Cdc2014': '0', 'Clb5,6': '0', 'Sic1': '0', 'Clb1,2': '0', 'Mcm1,SFF': '0'}
Swi5-to-Cln1,2 -> 0to1	3.59328	10593	8	1063	44.88	15.68	39.45	{'Cln3': '0', 'MBF': '0', 'SBF': '0', 'Cln1,2': '1', 'Cdh1': '0', 'Swi5': '1', 'Cdc2014': '1', 'Clb5,6': '0', 'Sic1': '0', 'Clb1,2': '1', 'Mcm1,SFF': '1'}
Cdc2014-to-Sic1 -> 1to-1	3.62008	10672	9	1329	42.15	16.77	41.08	{'Cln3': '0', 'MBF': '0', 'SBF': '0', 'Cln1,2': '0', 'Cdh1': '0', 'Swi5': '1', 'Cdc2014': '1', 'Clb5,6': '0', 'Sic1': '0', 'Clb1,2': '1', 'Mcm1,SFF': '1'}
Mcm1,SFF-to-Clb5,6 -> 0to1	3.6289	10698	11	1049	41.12	16.77	42.1	{'Cln3': '0', 'MBF': '0', 'SBF': '0', 'Cln1,2': '0', 'Cdh1': '0', 'Swi5': '1', 'Cdc2014': '1', 'Clb5,6': '1', 'Sic1': '0', 'Clb1,2': '1', 'Mcm1,SFF': '1'}
Clb1,2-to-Clb5,6 -> 0to1	3.64383	10742	8	1172	41.98	17.18	40.85	{'Cln3': '0', 'MBF': '0', 'SBF': '0', 'Cln1,2': '0', 'Cdh1': '0', 'Swi5': '1', 'Cdc2014': '1', 'Clb5,6': '1', 'Sic1': '0', 'Clb1,2': '1', 'Mcm1,SFF': '1'}
Cdc2014-to-Clb5,6 -> -1to0	3.65739	10782	11	1062	41.85	16.93	41.23	{'Cln3': '0', 'MBF': '0', 'SBF': '0', 'Cln1,2': '0', 'Cdh1': '0', 'Swi5': '1', 'Cdc2014': '1', 'Clb5,6': '1', 'Sic1': '0', 'Clb1,2': '1', 'Mcm1,SFF': '1'}
Clb5,6-to-Cln3 -> 0to1	3.67775	10842	9	607	41.65	16.27	42.08	{'Cln3': '0', 'MBF': '0', 'SBF': '0', 'Cln1,2': '0', 'Cdh1': '1', 'Swi5': '0', 'Cdc2014': '0', 'Clb5,6': '0', 'Sic1': '1', 'Clb1,2': '0', 'Mcm1,SFF': '0'}
Swi5-to-Sic1 -> 1to-1	3.69403	10890	9	1357	43.48	18.52	38	{'Cln3': '0', 'MBF': '0', 'SBF': '0', 'Cln1,2': '0', 'Cdh1': '0', 'Swi5': '1', 'Cdc2014': '1', 'Clb5,6': '0', 'Sic1': '0', 'Clb1,2': '1', 'Mcm1,SFF': '1'}
Sic1-to-Clb5,6 -> -1to1	3.70183	10913	34	716	64.28	32.35	3.38	{'Cln3': '0', 'MBF': '0', 'SBF': '0', 'Cln1,2': '0', 'Cdh1': '0', 'Swi5': '1', 'Cdc2014': '1', 'Clb5,6': '1', 'Sic1': '1', 'Clb1,2': '0', 'Mcm1,SFF': '1'}
Mcm1,SFF-to-SBF -> 0to1	3.71981	10966	8	852	42.42	16.57	41	{'Cln3': '0', 'MBF': '0', 'SBF': '1', 'Cln1,2': '1', 'Cdh1': '0', 'Swi5': '1', 'Cdc2014': '1', 'Clb5,6': '0', 'Sic1': '0', 'Clb1,2': '1', 'Mcm1,SFF': '1'}
Clb1,2-to-Cln1,2 -> 0to1	3.73575	11013	8	1191	42.85	15.8	41.35	{'Cln3': '0', 'MBF': '0', 'SBF': '0', 'Cln1,2': '1', 'Cdh1': '0', 'Swi5': '1', 'Cdc2014': '1', 'Clb5,6': '0', 'Sic1': '0', 'Clb1,2': '1', 'Mcm1,SFF': '1'}
Cdc2014-to-SBF -> 0to1	3.7673	11106	8	989	41.98	16.5	41.52	{'Cln3': '0', 'MBF': '0', 'SBF': '1', 'Cln1,2': '1', 'Cdh1': '0', 'Swi5': '0', 'Cdc2014': '0', 'Clb5,6': '0', 'Sic1': '0', 'Clb1,2': '0', 'Mcm1,SFF': '0'}
Mcm1,SFF-to-Cln1,2 -> 0to1	3.79376	11184	8	1208	42.67	15.82	41.5	{'Cln3': '0', 'MBF': '0', 'SBF': '0', 'Cln1,2': '1', 'Cdh1': '0', 'Swi5': '1', 'Cdc2014': '1', 'Clb5,6': '0', 'Sic1': '0', 'Clb1,2': '1', 'Mcm1,SFF': '1'}
Cdc2014-to-Cln1,2 -> 0to1	3.82531	11277	8	1193	42.88	16.18	40.95	{'Cln3': '0', 'MBF': '0', 'SBF': '0', 'Cln1,2': '1', 'Cdh1': '0', 'Swi5': '1', 'Cdc2014': '1', 'Clb5,6': '0', 'Sic1': '0', 'Clb1,2': '1', 'Mcm1,SFF': '1'}
Clb1,2-to-MBF -> -1to1	3.83345	11301	8	1059	41.73	16.52	41.75	{'Cln3': '0', 'MBF': '1', 'SBF': '0', 'Cln1,2': '0', 'Cdh1': '0', 'Swi5': '1', 'Cdc2014': '1', 'Clb5,6': '1', 'Sic1': '0', 'Clb1,2': '1', 'Mcm1,SFF': '1'}
Clb1,2-to-Cln3 -> 0to1	4.19166	12357	11	384	42.45	16.23	41.33	{'Cln3': '1', 'MBF': '1', 'SBF': '1', 'Cln1,2': '1', 'Cdh1': '0', 'Swi5': '1', 'Cdc2014': '1', 'Clb5,6': '1', 'Sic1': '0', 'Clb1,2': '1', 'Mcm1,SFF': '1'}
Cln3-to-Cln3 -> -1to1	4.22151	12445	11	845	72.6	27.4	0	{'Cln3': '1', 'MBF': '1', 'SBF': '1', 'Cln1,2': '1', 'Cdh1': '0', 'Swi5': '1', 'Cdc2014': '1', 'Clb5,6': '1', 'Sic1': '0', 'Clb1,2': '1', 'Mcm1,SFF': '1'}
Cln3-to-Cln3 -> -1to0	4.22388	12452	11	844	72.1	27.9	0	{'Cln3': '1', 'MBF': '1', 'SBF': '1', 'Cln1,2': '1', 'Cdh1': '0', 'Swi5': '1', 'Cdc2014': '1', 'Clb5,6': '1', 'Sic1': '0', 'Clb1,2': '1', 'Mcm1,SFF': '1'}
SBF-to-Cln3 -> 0to1	4.29478	12661	9	884	55	20.15	24.85	{'Cln3': '1', 'MBF': '1', 'SBF': '1', 'Cln1,2': '1', 'Cdh1': '0', 'Swi5': '1', 'Cdc2014': '1', 'Clb5,6': '1', 'Sic1': '0', 'Clb1,2': '1', 'Mcm1,SFF': '1'}
Clb1,2-to-SBF -> -1to1	4.31682	12726	8	1147	42.98	15.4	41.62	{'Cln3': '0', 'MBF': '0', 'SBF': '1', 'Cln1,2': '1', 'Cdh1': '0', 'Swi5': '1', 'Cdc2014': '1', 'Clb5,6': '0', 'Sic1': '0', 'Clb1,2': '1', 'Mcm1,SFF': '1'}
Cln1,2-to-Cln3 -> 0to1	4.39722	12963	9	925	53.25	20.55	26.2	{'Cln3': '1', 'MBF': '1', 'SBF': '1', 'Cln1,2': '1', 'Cdh1': '0', 'Swi5': '1', 'Cdc2014': '1', 'Clb5,6': '1', 'Sic1': '0', 'Clb1,2': '1', 'Mcm1,SFF': '1'}
Cdc2014-to-Clb5,6 -> -1to1	4.41079	13003	15	1214	42.2	16	41.8	{'Cln3': '0', 'MBF': '0', 'SBF': '0', 'Cln1,2': '0', 'Cdh1': '0', 'Swi5': '1', 'Cdc2014': '1', 'Clb5,6': '1', 'Sic1': '0', 'Clb1,2': '1', 'Mcm1,SFF': '1'}
MBF-to-Cln3 -> 0to1	4.54783	13407	8	881	53.23	20.43	26.35	{'Cln3': '1', 'MBF': '1', 'SBF': '1', 'Cln1,2': '1', 'Cdh1': '0', 'Swi5': '1', 'Cdc2014': '1', 'Clb5,6': '1', 'Sic1': '0', 'Clb1,2': '1', 'Mcm1,SFF': '1'}
Mcm1,SFF-to-Cln3 -> 0to1	5.08243	14983	11	677	41.7	15.68	42.62	{'Cln3': '1', 'MBF': '1', 'SBF': '1', 'Cln1,2': '1', 'Cdh1': '0', 'Swi5': '1', 'Cdc2014': '1', 'Clb5,6': '1', 'Sic1': '0', 'Clb1,2': '1', 'Mcm1,SFF': '1'}
Swi5-to-Cln3 -> 0to1	5.51085	16246	100	748	50.92	15.5	33.58	{'Cln3': '1', 'MBF': '1', 'SBF': '1', 'Cln1,2': '1', 'Cdh1': '0', 'Swi5': '1', 'Cdc2014': '1', 'Clb5,6': '1', 'Sic1': '0', 'Clb1,2': '1', 'Mcm1,SFF': '1'}
Cdc2014-to-Cln3 -> 0to1	5.56682	16411	12	698	43.52	14.82	41.65	{'Cln3': '1', 'MBF': '1', 'SBF': '1', 'Cln1,2': '1', 'Cdh1': '0', 'Swi5': '1', 'Cdc2014': '1', 'Clb5,6': '1', 'Sic1': '0', 'Clb1,2': '1', 'Mcm1,SFF': '1'}

## Sheet: modelA_double_perturb_it500
Perturbation (double)	Normalized Graph Score	Absolute Graph Score	Steady State Count	Largest Basin Size	Correct (%)	Incorrect (%)	Did not Start (%)	Most Frequent Steady State(s)
Original Model	1	2987	7	1140	40.62	15.62	43.75	{'Cln3': '0', 'MBF': '0', 'SBF': '0', 'Cln1,2': '0', 'Cdh1': '1', 'Swi5': '0', 'Cdc2014': '0', 'Clb5,6': '0', 'Sic1': '1', 'Clb1,2': '0', 'Mcm1,SFF': '0'}
SBF-to-MBF -> 0to1 | Sic1-to-Cdh1 -> 0to1	0.37529	1121	4	1768	60.62	20	19.38	{'Cln3': '0', 'MBF': '0', 'SBF': '0', 'Cln1,2': '0', 'Cdh1': '1', 'Swi5': '0', 'Cdc2014': '0', 'Clb5,6': '0', 'Sic1': '1', 'Clb1,2': '0', 'Mcm1,SFF': '0'}
Cln1,2-to-Cdc2014 -> 0to-1 | Cln1,2-to-Clb5,6 -> 0to1	0.40308	1204	6	1376	76.88	0	23.12	{'Cln3': '0', 'MBF': '0', 'SBF': '0', 'Cln1,2': '0', 'Cdh1': '1', 'Swi5': '0', 'Cdc2014': '0', 'Clb5,6': '0', 'Sic1': '1', 'Clb1,2': '0', 'Mcm1,SFF': '0'}
Clb5,6-to-Cdc2014 -> 0to-1 | Cln1,2-to-Clb5,6 -> 0to1	0.40341	1205	6	1414	74.38	0	25.62	{'Cln3': '0', 'MBF': '0', 'SBF': '0', 'Cln1,2': '0', 'Cdh1': '1', 'Swi5': '0', 'Cdc2014': '0', 'Clb5,6': '0', 'Sic1': '1', 'Clb1,2': '0', 'Mcm1,SFF': '0'}
Cln1,2-to-MBF -> 0to1 | SBF-to-Cdc2014 -> 0to-1	0.40408	1207	6	1324	80.62	0	19.38	{'Cln3': '0', 'MBF': '0', 'SBF': '0', 'Cln1,2': '0', 'Cdh1': '1', 'Swi5': '0', 'Cdc2014': '0', 'Clb5,6': '0', 'Sic1': '1', 'Clb1,2': '0', 'Mcm1,SFF': '0'}
Cln1,2-to-MBF -> 0to1 | Clb5,6-to-Cdc2014 -> 0to-1	0.40542	1211	6	1369	77.5	0	22.5	{'Cln3': '0', 'MBF': '0', 'SBF': '0', 'Cln1,2': '0', 'Cdh1': '1', 'Swi5': '0', 'Cdc2014': '0', 'Clb5,6': '0', 'Sic1': '1', 'Clb1,2': '0', 'Mcm1,SFF': '0'}
SBF-to-Clb5,6 -> 0to1 | Clb5,6-to-Mcm1,SFF -> 1to0	0.41815	1249	6	1348	78.12	0	21.88	{'Cln3': '0', 'MBF': '0', 'SBF': '0', 'Cln1,2': '0', 'Cdh1': '1', 'Swi5': '0', 'Cdc2014': '0', 'Clb5,6': '0', 'Sic1': '1', 'Clb1,2': '0', 'Mcm1,SFF': '0'}
Cln1,2-to-Clb5,6 -> 0to1 | Clb5,6-to-Mcm1,SFF -> 1to0	0.41848	1250	6	1376	75	0	25	{'Cln3': '0', 'MBF': '0', 'SBF': '0', 'Cln1,2': '0', 'Cdh1': '1', 'Swi5': '0', 'Cdc2014': '0', 'Clb5,6': '0', 'Sic1': '1', 'Clb1,2': '0', 'Mcm1,SFF': '0'}
Cln1,2-to-Clb5,6 -> 0to1 | Cln1,2-to-Mcm1,SFF -> 0to-1	0.42082	1257	6	1344	76.88	0	23.12	{'Cln3': '0', 'MBF': '0', 'SBF': '0', 'Cln1,2': '0', 'Cdh1': '1', 'Swi5': '0', 'Cdc2014': '0', 'Clb5,6': '0', 'Sic1': '1', 'Clb1,2': '0', 'Mcm1,SFF': '0'}
SBF-to-MBF -> 0to1 | MBF-to-Cdc2014 -> 0to-1	0.42283	1263	6	1390	75	0	25	{'Cln3': '0', 'MBF': '0', 'SBF': '0', 'Cln1,2': '0', 'Cdh1': '1', 'Swi5': '0', 'Cdc2014': '0', 'Clb5,6': '0', 'Sic1': '1', 'Clb1,2': '0', 'Mcm1,SFF': '0'}
Clb5,6-to-Cdc2014 -> 0to-1 | SBF-to-Clb5,6 -> 0to1	0.42384	1266	6	1388	73.75	0	26.25	{'Cln3': '0', 'MBF': '0', 'SBF': '0', 'Cln1,2': '0', 'Cdh1': '1', 'Swi5': '0', 'Cdc2014': '0', 'Clb5,6': '0', 'Sic1': '1', 'Clb1,2': '0', 'Mcm1,SFF': '0'}
Cln1,2-to-MBF -> 0to1 | MBF-to-Mcm1,SFF -> 0to-1	0.42618	1273	6	1339	77.5	0	22.5	{'Cln3': '0', 'MBF': '0', 'SBF': '0', 'Cln1,2': '0', 'Cdh1': '1', 'Swi5': '0', 'Cdc2014': '0', 'Clb5,6': '0', 'Sic1': '1', 'Clb1,2': '0', 'Mcm1,SFF': '0'}
SBF-to-MBF -> 0to1 | Cln1,2-to-Cdc2014 -> 0to-1	0.42852	1280	6	1337	76.25	0	23.75	{'Cln3': '0', 'MBF': '0', 'SBF': '0', 'Cln1,2': '0', 'Cdh1': '1', 'Swi5': '0', 'Cdc2014': '0', 'Clb5,6': '0', 'Sic1': '1', 'Clb1,2': '0', 'Mcm1,SFF': '0'}
SBF-to-MBF -> 0to1 | Clb5,6-to-Cdc2014 -> 0to-1	0.42919	1282	6	1385	73.12	0	26.88	{'Cln3': '0', 'MBF': '0', 'SBF': '0', 'Cln1,2': '0', 'Cdh1': '1', 'Swi5': '0', 'Cdc2014': '0', 'Clb5,6': '0', 'Sic1': '1', 'Clb1,2': '0', 'Mcm1,SFF': '0'}
Cln1,2-to-MBF -> 0to1 | Cln1,2-to-Mcm1,SFF -> 0to-1	0.4302	1285	6	1295	79.38	0	20.62	{'Cln3': '0', 'MBF': '0', 'SBF': '0', 'Cln1,2': '0', 'Cdh1': '1', 'Swi5': '0', 'Cdc2014': '0', 'Clb5,6': '0', 'Sic1': '1', 'Clb1,2': '0', 'Mcm1,SFF': '0'}
Cln1,2-to-MBF -> 0to1 | Cln1,2-to-Cdc2014 -> 0to-1	0.4312	1288	6	1333	76.25	0	23.75	{'Cln3': '0', 'MBF': '0', 'SBF': '0', 'Cln1,2': '0', 'Cdh1': '1', 'Swi5': '0', 'Cdc2014': '0', 'Clb5,6': '0', 'Sic1': '1', 'Clb1,2': '0', 'Mcm1,SFF': '0'}
MBF-to-Cdc2014 -> 0to-1 | SBF-to-Clb5,6 -> 0to1	0.43254	1292	6	1396	73.12	3.12	23.75	{'Cln3': '0', 'MBF': '0', 'SBF': '0', 'Cln1,2': '0', 'Cdh1': '1', 'Swi5': '0', 'Cdc2014': '0', 'Clb5,6': '0', 'Sic1': '1', 'Clb1,2': '0', 'Mcm1,SFF': '0'}
SBF-to-Cdc2014 -> 0to-1 | SBF-to-Clb5,6 -> 0to1	0.43254	1292	6	1350	75	0	25	{'Cln3': '0', 'MBF': '0', 'SBF': '0', 'Cln1,2': '0', 'Cdh1': '1', 'Swi5': '0', 'Cdc2014': '0', 'Clb5,6': '0', 'Sic1': '1', 'Clb1,2': '0', 'Mcm1,SFF': '0'}
SBF-to-MBF -> 0to1 | SBF-to-Mcm1,SFF -> 0to-1	0.43622	1303	6	1323	76.88	0	23.12	{'Cln3': '0', 'MBF': '0', 'SBF': '0', 'Cln1,2': '0', 'Cdh1': '1', 'Swi5': '0', 'Cdc2014': '0', 'Clb5,6': '0', 'Sic1': '1', 'Clb1,2': '0', 'Mcm1,SFF': '0'}
Cln1,2-to-MBF -> 0to1 | Sic1-to-Cdh1 -> 0to1	0.43823	1309	4	1742	51.88	20	28.12	{'Cln3': '0', 'MBF': '0', 'SBF': '0', 'Cln1,2': '0', 'Cdh1': '1', 'Swi5': '0', 'Cdc2014': '0', 'Clb5,6': '0', 'Sic1': '1', 'Clb1,2': '0', 'Mcm1,SFF': '0'}
SBF-to-MBF -> 0to1 | MBF-to-Cln1,2 -> 0to1	0.43857	1310	4	1482	65.62	25.62	8.75	{'Cln3': '0', 'MBF': '0', 'SBF': '0', 'Cln1,2': '0', 'Cdh1': '1', 'Swi5': '0', 'Cdc2014': '0', 'Clb5,6': '0', 'Sic1': '1', 'Clb1,2': '0', 'Mcm1,SFF': '0'}
Cln1,2-to-MBF -> 0to1 | Clb5,6-to-Mcm1,SFF -> 1to0	0.44225	1321	6	1344	74.38	0	25.62	{'Cln3': '0', 'MBF': '0', 'SBF': '0', 'Cln1,2': '0', 'Cdh1': '1', 'Swi5': '0', 'Cdc2014': '0', 'Clb5,6': '0', 'Sic1': '1', 'Clb1,2': '0', 'Mcm1,SFF': '0'}
Cln1,2-to-Cdc2014 -> 0to-1 | SBF-to-Clb5,6 -> 0to1	0.44426	1327	6	1352	73.12	1.25	25.62	{'Cln3': '0', 'MBF': '0', 'SBF': '0', 'Cln1,2': '0', 'Cdh1': '1', 'Swi5': '0', 'Cdc2014': '0', 'Clb5,6': '0', 'Sic1': '1', 'Clb1,2': '0', 'Mcm1,SFF': '0'}
SBF-to-Cdc2014 -> 0to-1 | Cln1,2-to-Clb5,6 -> 0to1	0.44593	1332	6	1376	70.62	0	29.38	{'Cln3': '0', 'MBF': '0', 'SBF': '0', 'Cln1,2': '0', 'Cdh1': '1', 'Swi5': '0', 'Cdc2014': '0', 'Clb5,6': '0', 'Sic1': '1', 'Clb1,2': '0', 'Mcm1,SFF': '0'}
SBF-to-MBF -> 0to1 | Clb5,6-to-Mcm1,SFF -> 1to0	0.44761	1337	6	1335	74.38	0	25.62	{'Cln3': '0', 'MBF': '0', 'SBF': '0', 'Cln1,2': '0', 'Cdh1': '1', 'Swi5': '0', 'Cdc2014': '0', 'Clb5,6': '0', 'Sic1': '1', 'Clb1,2': '0', 'Mcm1,SFF': '0'}
MBF-to-Cdc2014 -> 0to-1 | Cln1,2-to-Clb5,6 -> 0to1	0.44861	1340	6	1426	68.12	8.12	23.75	{'Cln3': '0', 'MBF': '0', 'SBF': '0', 'Cln1,2': '0', 'Cdh1': '1', 'Swi5': '0', 'Cdc2014': '0', 'Clb5,6': '0', 'Sic1': '1', 'Clb1,2': '0', 'Mcm1,SFF': '0'}
Cln1,2-to-MBF -> 0to1 | MBF-to-Cdc2014 -> 0to-1	0.44928	1342	6	1380	71.88	0	28.12	{'Cln3': '0', 'MBF': '0', 'SBF': '0', 'Cln1,2': '0', 'Cdh1': '1', 'Swi5': '0', 'Cdc2014': '0', 'Clb5,6': '0', 'Sic1': '1', 'Clb1,2': '0', 'Mcm1,SFF': '0'}
SBF-to-MBF -> 0to1 | MBF-to-Mcm1,SFF -> 0to-1	0.44995	1344	6	1346	73.75	0	26.25	{'Cln3': '0', 'MBF': '0', 'SBF': '0', 'Cln1,2': '0', 'Cdh1': '1', 'Swi5': '0', 'Cdc2014': '0', 'Clb5,6': '0', 'Sic1': '1', 'Clb1,2': '0', 'Mcm1,SFF': '0'}
Cln1,2-to-Clb5,6 -> 0to1 | SBF-to-Mcm1,SFF -> 0to-1	0.45196	1350	6	1359	71.25	0	28.75	{'Cln3': '0', 'MBF': '0', 'SBF': '0', 'Cln1,2': '0', 'Cdh1': '1', 'Swi5': '0', 'Cdc2014': '0', 'Clb5,6': '0', 'Sic1': '1', 'Clb1,2': '0', 'Mcm1,SFF': '0'}
SBF-to-Clb5,6 -> 0to1 | SBF-to-Mcm1,SFF -> 0to-1	0.45798	1368	6	1320	73.75	0	26.25	{'Cln3': '0', 'MBF': '0', 'SBF': '0', 'Cln1,2': '0', 'Cdh1': '1', 'Swi5': '0', 'Cdc2014': '0', 'Clb5,6': '0', 'Sic1': '1', 'Clb1,2': '0', 'Mcm1,SFF': '0'}
Cln1,2-to-Clb5,6 -> 0to1 | MBF-to-Mcm1,SFF -> 0to-1	0.46066	1376	6	1380	68.75	6.25	25	{'Cln3': '0', 'MBF': '0', 'SBF': '0', 'Cln1,2': '0', 'Cdh1': '1', 'Swi5': '0', 'Cdc2014': '0', 'Clb5,6': '0', 'Sic1': '1', 'Clb1,2': '0', 'Mcm1,SFF': '0'}
SBF-to-MBF -> 0to1 | Cln1,2-to-Mcm1,SFF -> 0to-1	0.46435	1387	6	1260	78.12	0	21.88	{'Cln3': '0', 'MBF': '0', 'SBF': '0', 'Cln1,2': '0', 'Cdh1': '1', 'Swi5': '0', 'Cdc2014': '0', 'Clb5,6': '0', 'Sic1': '1', 'Clb1,2': '0', 'Mcm1,SFF': '0'}
Cln1,2-to-MBF -> 0to1 | SBF-to-Mcm1,SFF -> 0to-1	0.46937	1402	6	1318	71.88	0	28.12	{'Cln3': '0', 'MBF': '0', 'SBF': '0', 'Cln1,2': '0', 'Cdh1': '1', 'Swi5': '0', 'Cdc2014': '0', 'Clb5,6': '0', 'Sic1': '1', 'Clb1,2': '0', 'Mcm1,SFF': '0'}
SBF-to-Clb5,6 -> 0to1 | MBF-to-Mcm1,SFF -> 0to-1	0.47171	1409	6	1350	70	5	25	{'Cln3': '0', 'MBF': '0', 'SBF': '0', 'Cln1,2': '0', 'Cdh1': '1', 'Swi5': '0', 'Cdc2014': '0', 'Clb5,6': '0', 'Sic1': '1', 'Clb1,2': '0', 'Mcm1,SFF': '0'}
SBF-to-MBF -> 0to1 | SBF-to-Cdc2014 -> 0to-1	0.47305	1413	6	1335	70	0	30	{'Cln3': '0', 'MBF': '0', 'SBF': '0', 'Cln1,2': '0', 'Cdh1': '1', 'Swi5': '0', 'Cdc2014': '0', 'Clb5,6': '0', 'Sic1': '1', 'Clb1,2': '0', 'Mcm1,SFF': '0'}
SBF-to-Clb5,6 -> 0to1 | Cln1,2-to-Mcm1,SFF -> 0to-1	0.47774	1427	6	1246	77.5	0.62	21.88	{'Cln3': '0', 'MBF': '0', 'SBF': '0', 'Cln1,2': '0', 'Cdh1': '1', 'Swi5': '0', 'Cdc2014': '0', 'Clb5,6': '0', 'Sic1': '1', 'Clb1,2': '0', 'Mcm1,SFF': '0'}
Sic1-to-MBF -> 0to-1 | Cln1,2-to-Clb5,6 -> 0to1	0.47874	1430	4	1513	57.5	24.38	18.12	{'Cln3': '0', 'MBF': '0', 'SBF': '0', 'Cln1,2': '0', 'Cdh1': '1', 'Swi5': '0', 'Cdc2014': '0', 'Clb5,6': '0', 'Sic1': '1', 'Clb1,2': '0', 'Mcm1,SFF': '0'}
Cln1,2-to-Cln3 -> 0to1 | Clb1,2-to-Cln3 -> 0to-1	0.4928	1472	6	1379	63.75	13.12	23.12	{'Cln3': '0', 'MBF': '0', 'SBF': '0', 'Cln1,2': '0', 'Cdh1': '1', 'Swi5': '0', 'Cdc2014': '0', 'Clb5,6': '0', 'Sic1': '1', 'Clb1,2': '0', 'Mcm1,SFF': '0'}
SBF-to-MBF -> 0to1 | Sic1-to-MBF -> 0to-1	0.4928	1472	4	1490	57.5	16.88	25.62	{'Cln3': '0', 'MBF': '0', 'SBF': '0', 'Cln1,2': '0', 'Cdh1': '1', 'Swi5': '0', 'Cdc2014': '0', 'Clb5,6': '0', 'Sic1': '1', 'Clb1,2': '0', 'Mcm1,SFF': '0'}
Cln1,2-to-MBF -> 0to1 | Sic1-to-MBF -> 0to-1	0.49314	1473	4	1516	55	18.75	26.25	{'Cln3': '0', 'MBF': '0', 'SBF': '0', 'Cln1,2': '0', 'Cdh1': '1', 'Swi5': '0', 'Cdc2014': '0', 'Clb5,6': '0', 'Sic1': '1', 'Clb1,2': '0', 'Mcm1,SFF': '0'}
SBF-to-MBF -> 0to1 | Clb1,2-to-Cdh1 -> -1to1	0.49414	1476	6	1572	55	20.62	24.38	{'Cln3': '0', 'MBF': '0', 'SBF': '0', 'Cln1,2': '0', 'Cdh1': '1', 'Swi5': '0', 'Cdc2014': '0', 'Clb5,6': '0', 'Sic1': '1', 'Clb1,2': '0', 'Mcm1,SFF': '0'}
Cln1,2-to-MBF -> 0to1 | Clb1,2-to-Cdh1 -> -1to0	0.49548	1480	6	1552	55.62	16.25	28.12	{'Cln3': '0', 'MBF': '0', 'SBF': '0', 'Cln1,2': '0', 'Cdh1': '1', 'Swi5': '0', 'Cdc2014': '0', 'Clb5,6': '0', 'Sic1': '1', 'Clb1,2': '0', 'Mcm1,SFF': '0'}
Clb5,6-to-Cln1,2 -> 0to-1 | Cln1,2-to-Clb5,6 -> 0to1	0.49648	1483	6	1361	64.38	11.88	23.75	{'Cln3': '0', 'MBF': '0', 'SBF': '0', 'Cln1,2': '0', 'Cdh1': '1', 'Swi5': '0', 'Cdc2014': '0', 'Clb5,6': '0', 'Sic1': '1', 'Clb1,2': '0', 'Mcm1,SFF': '0'}
Cln1,2-to-MBF -> 0to1 | Clb1,2-to-Cdh1 -> -1to1	0.49883	1490	6	1560	54.38	20.62	25	{'Cln3': '0', 'MBF': '0', 'SBF': '0', 'Cln1,2': '0', 'Cdh1': '1', 'Swi5': '0', 'Cdc2014': '0', 'Clb5,6': '0', 'Sic1': '1', 'Clb1,2': '0', 'Mcm1,SFF': '0'}
Cln1,2-to-Cln3 -> 0to1 | Cln3-to-Cln1,2 -> 0to-1	0.50017	1494	6	1382	62.5	13.12	24.38	{'Cln3': '0', 'MBF': '0', 'SBF': '0', 'Cln1,2': '0', 'Cdh1': '1', 'Swi5': '0', 'Cdc2014': '0', 'Clb5,6': '0', 'Sic1': '1', 'Clb1,2': '0', 'Mcm1,SFF': '0'}
MBF-to-MBF -> 0to-1 | Cln1,2-to-MBF -> 0to1	0.50552	1510	4	1493	55	18.75	26.25	{'Cln3': '0', 'MBF': '0', 'SBF': '0', 'Cln1,2': '0', 'Cdh1': '1', 'Swi5': '0', 'Cdc2014': '0', 'Clb5,6': '0', 'Sic1': '1', 'Clb1,2': '0', 'Mcm1,SFF': '0'}
MBF-to-MBF -> 0to-1 | Cln1,2-to-Clb5,6 -> 0to1	0.50552	1510	4	1504	54.38	25	20.62	{'Cln3': '0', 'MBF': '0', 'SBF': '0', 'Cln1,2': '0', 'Cdh1': '1', 'Swi5': '0', 'Cdc2014': '0', 'Clb5,6': '0', 'Sic1': '1', 'Clb1,2': '0', 'Mcm1,SFF': '0'}
SBF-to-MBF -> 0to1 | Clb5,6-to-Cln1,2 -> 0to-1	0.50686	1514	6	1338	65	11.25	23.75	{'Cln3': '0', 'MBF': '0', 'SBF': '0', 'Cln1,2': '0', 'Cdh1': '1', 'Swi5': '0', 'Cdc2014': '0', 'Clb5,6': '0', 'Sic1': '1', 'Clb1,2': '0', 'Mcm1,SFF': '0'}
Cln1,2-to-MBF -> 0to1 | Swi5-to-MBF -> 0to-1	0.5082	1518	6	1476	56.25	22.5	21.25	{'Cln3': '0', 'MBF': '0', 'SBF': '0', 'Cln1,2': '0', 'Cdh1': '1', 'Swi5': '0', 'Cdc2014': '0', 'Clb5,6': '0', 'Sic1': '1', 'Clb1,2': '0', 'Mcm1,SFF': '0'}
SBF-to-MBF -> 0to1 | Swi5-to-MBF -> 0to-1	0.50954	1522	6	1459	57.5	15.62	26.88	{'Cln3': '0', 'MBF': '0', 'SBF': '0', 'Cln1,2': '0', 'Cdh1': '1', 'Swi5': '0', 'Cdc2014': '0', 'Clb5,6': '0', 'Sic1': '1', 'Clb1,2': '0', 'Mcm1,SFF': '0'}
Cln1,2-to-MBF -> 0to1 | Mcm1,SFF-to-Cln1,2 -> 0to-1	0.51222	1530	6	1341	63.75	14.38	21.88	{'Cln3': '0', 'MBF': '0', 'SBF': '0', 'Cln1,2': '0', 'Cdh1': '1', 'Swi5': '0', 'Cdc2014': '0', 'Clb5,6': '0', 'Sic1': '1', 'Clb1,2': '0', 'Mcm1,SFF': '0'}
MBF-to-MBF -> 0to-1 | SBF-to-MBF -> 0to1	0.51255	1531	4	1468	56.25	20	23.75	{'Cln3': '0', 'MBF': '0', 'SBF': '0', 'Cln1,2': '0', 'Cdh1': '1', 'Swi5': '0', 'Cdc2014': '0', 'Clb5,6': '0', 'Sic1': '1', 'Clb1,2': '0', 'Mcm1,SFF': '0'}
SBF-to-MBF -> 0to1 | Clb1,2-to-Cdh1 -> -1to0	0.51289	1532	6	1569	52.5	18.75	28.75	{'Cln3': '0', 'MBF': '0', 'SBF': '0', 'Cln1,2': '0', 'Cdh1': '1', 'Swi5': '0', 'Cdc2014': '0', 'Clb5,6': '0', 'Sic1': '1', 'Clb1,2': '0', 'Mcm1,SFF': '0'}
Swi5-to-MBF -> 0to-1 | Cln1,2-to-Clb5,6 -> 0to1	0.51356	1534	6	1487	54.38	21.25	24.38	{'Cln3': '0', 'MBF': '0', 'SBF': '0', 'Cln1,2': '0', 'Cdh1': '1', 'Swi5': '0', 'Cdc2014': '0', 'Clb5,6': '0', 'Sic1': '1', 'Clb1,2': '0', 'Mcm1,SFF': '0'}
Cln1,2-to-MBF -> 0to1 | Cdh1-to-MBF -> 0to-1	0.51456	1537	5	1507	55.62	16.88	27.5	{'Cln3': '0', 'MBF': '0', 'SBF': '0', 'Cln1,2': '0', 'Cdh1': '1', 'Swi5': '0', 'Cdc2014': '0', 'Clb5,6': '0', 'Sic1': '1', 'Clb1,2': '0', 'Mcm1,SFF': '0'}
Cln1,2-to-Cln3 -> 0to1 | Clb1,2-to-Cln1,2 -> 0to-1	0.5149	1538	6	1396	59.38	20	20.62	{'Cln3': '0', 'MBF': '0', 'SBF': '0', 'Cln1,2': '0', 'Cdh1': '1', 'Swi5': '0', 'Cdc2014': '0', 'Clb5,6': '0', 'Sic1': '1', 'Clb1,2': '0', 'Mcm1,SFF': '0'}
SBF-to-MBF -> 0to1 | Cdh1-to-Clb1,2 -> -1to0	0.51691	1544	6	1370	61.88	14.38	23.75	{'Cln3': '0', 'MBF': '0', 'SBF': '0', 'Cln1,2': '0', 'Cdh1': '1', 'Swi5': '0', 'Cdc2014': '0', 'Clb5,6': '0', 'Sic1': '1', 'Clb1,2': '0', 'Mcm1,SFF': '0'}
SBF-to-MBF -> 0to1 | Cdh1-to-MBF -> 0to-1	0.51992	1553	5	1492	55.62	21.25	23.12	{'Cln3': '0', 'MBF': '0', 'SBF': '0', 'Cln1,2': '0', 'Cdh1': '1', 'Swi5': '0', 'Cdc2014': '0', 'Clb5,6': '0', 'Sic1': '1', 'Clb1,2': '0', 'Mcm1,SFF': '0'}
Swi5-to-Cln1,2 -> 0to-1 | Cln1,2-to-Clb5,6 -> 0to1	0.52159	1558	6	1370	60	13.12	26.88	{'Cln3': '0', 'MBF': '0', 'SBF': '0', 'Cln1,2': '0', 'Cdh1': '1', 'Swi5': '0', 'Cdc2014': '0', 'Clb5,6': '0', 'Sic1': '1', 'Clb1,2': '0', 'Mcm1,SFF': '0'}
Mcm1,SFF-to-Cln1,2 -> 0to-1 | Cln1,2-to-Clb5,6 -> 0to1	0.52226	1560	6	1371	60	14.38	25.62	{'Cln3': '0', 'MBF': '0', 'SBF': '0', 'Cln1,2': '0', 'Cdh1': '1', 'Swi5': '0', 'Cdc2014': '0', 'Clb5,6': '0', 'Sic1': '1', 'Clb1,2': '0', 'Mcm1,SFF': '0'}
Cln1,2-to-Cln3 -> 0to1 | Mcm1,SFF-to-Cln1,2 -> 0to-1	0.5236	1564	6	1386	58.75	13.12	28.12	{'Cln3': '0', 'MBF': '0', 'SBF': '0', 'Cln1,2': '0', 'Cdh1': '1', 'Swi5': '0', 'Cdc2014': '0', 'Clb5,6': '0', 'Sic1': '1', 'Clb1,2': '0', 'Mcm1,SFF': '0'}
SBF-to-MBF -> 0to1 | Cdh1-to-Cdc2014 -> 0to-1	0.52494	1568	6	1342	62.5	15	22.5	{'Cln3': '0', 'MBF': '0', 'SBF': '0', 'Cln1,2': '0', 'Cdh1': '1', 'Swi5': '0', 'Cdc2014': '0', 'Clb5,6': '0', 'Sic1': '1', 'Clb1,2': '0', 'Mcm1,SFF': '0'}
Cln1,2-to-MBF -> 0to1 | Cdc2014-to-Cln1,2 -> 0to-1	0.52628	1572	6	1328	62.5	13.75	23.75	{'Cln3': '0', 'MBF': '0', 'SBF': '0', 'Cln1,2': '0', 'Cdh1': '1', 'Swi5': '0', 'Cdc2014': '0', 'Clb5,6': '0', 'Sic1': '1', 'Clb1,2': '0', 'Mcm1,SFF': '0'}
Cln1,2-to-Cln3 -> 0to1 | Cdc2014-to-Cln1,2 -> 0to-1	0.52695	1574	6	1375	58.75	18.12	23.12	{'Cln3': '0', 'MBF': '0', 'SBF': '0', 'Cln1,2': '0', 'Cdh1': '1', 'Swi5': '0', 'Cdc2014': '0', 'Clb5,6': '0', 'Sic1': '1', 'Clb1,2': '0', 'Mcm1,SFF': '0'}
Cln1,2-to-MBF -> 0to1 | MBF-to-Sic1 -> 0to-1	0.52795	1577	5	1483	62.5	26.25	11.25	{'Cln3': '0', 'MBF': '0', 'SBF': '0', 'Cln1,2': '0', 'Cdh1': '1', 'Swi5': '0', 'Cdc2014': '0', 'Clb5,6': '0', 'Sic1': '1', 'Clb1,2': '0', 'Mcm1,SFF': '0'}
Clb5,6-to-MBF -> 0to-1 | Cln1,2-to-Clb5,6 -> 0to1	0.52795	1577	6	1408	56.88	16.25	26.88	{'Cln3': '0', 'MBF': '0', 'SBF': '0', 'Cln1,2': '0', 'Cdh1': '1', 'Swi5': '0', 'Cdc2014': '0', 'Clb5,6': '0', 'Sic1': '1', 'Clb1,2': '0', 'Mcm1,SFF': '0'}
Clb1,2-to-Cln3 -> 0to-1 | SBF-to-MBF -> 0to1	0.52862	1579	6	1338	61.88	18.75	19.38	{'Cln3': '0', 'MBF': '0', 'SBF': '0', 'Cln1,2': '0', 'Cdh1': '1', 'Swi5': '0', 'Cdc2014': '0', 'Clb5,6': '0', 'Sic1': '1', 'Clb1,2': '0', 'Mcm1,SFF': '0'}
Cdc2014-to-Cln1,2 -> 0to-1 | Cln1,2-to-Clb5,6 -> 0to1	0.52896	1580	6	1363	59.38	15.62	25	{'Cln3': '0', 'MBF': '0', 'SBF': '0', 'Cln1,2': '0', 'Cdh1': '1', 'Swi5': '0', 'Cdc2014': '0', 'Clb5,6': '0', 'Sic1': '1', 'Clb1,2': '0', 'Mcm1,SFF': '0'}
Cln3-to-MBF -> 1to-1 | Cln1,2-to-MBF -> 0to1	0.53097	1586	6	1348	60.62	17.5	21.88	{'Cln3': '0', 'MBF': '0', 'SBF': '0', 'Cln1,2': '0', 'Cdh1': '1', 'Swi5': '0', 'Cdc2014': '0', 'Clb5,6': '0', 'Sic1': '1', 'Clb1,2': '0', 'Mcm1,SFF': '0'}
SBF-to-MBF -> 0to1 | Mcm1,SFF-to-Cln1,2 -> 0to-1	0.53097	1586	6	1332	61.88	10.62	27.5	{'Cln3': '0', 'MBF': '0', 'SBF': '0', 'Cln1,2': '0', 'Cdh1': '1', 'Swi5': '0', 'Cdc2014': '0', 'Clb5,6': '0', 'Sic1': '1', 'Clb1,2': '0', 'Mcm1,SFF': '0'}
SBF-to-MBF -> 0to1 | Mcm1,SFF-to-Clb5,6 -> 0to-1	0.53164	1588	6	1264	66.25	11.25	22.5	{'Cln3': '0', 'MBF': '0', 'SBF': '0', 'Cln1,2': '0', 'Cdh1': '1', 'Swi5': '0', 'Cdc2014': '0', 'Clb5,6': '0', 'Sic1': '1', 'Clb1,2': '0', 'Mcm1,SFF': '0'}
Cln1,2-to-Clb5,6 -> 0to1 | SBF-to-Sic1 -> 0to-1	0.53331	1593	6	1373	58.12	21.88	20	{'Cln3': '0', 'MBF': '0', 'SBF': '0', 'Cln1,2': '0', 'Cdh1': '1', 'Swi5': '0', 'Cdc2014': '0', 'Clb5,6': '0', 'Sic1': '1', 'Clb1,2': '0', 'Mcm1,SFF': '0'}
Cln1,2-to-MBF -> 0to1 | Clb5,6-to-Swi5 -> 0to-1	0.53398	1595	6	1334	61.25	16.25	22.5	{'Cln3': '0', 'MBF': '0', 'SBF': '0', 'Cln1,2': '0', 'Cdh1': '1', 'Swi5': '0', 'Cdc2014': '0', 'Clb5,6': '0', 'Sic1': '1', 'Clb1,2': '0', 'Mcm1,SFF': '0'}
Cln1,2-to-MBF -> 0to1 | Cdh1-to-Cdc2014 -> 0to-1	0.53398	1595	6	1337	61.25	16.88	21.88	{'Cln3': '0', 'MBF': '0', 'SBF': '0', 'Cln1,2': '0', 'Cdh1': '1', 'Swi5': '0', 'Cdc2014': '0', 'Clb5,6': '0', 'Sic1': '1', 'Clb1,2': '0', 'Mcm1,SFF': '0'}
SBF-to-MBF -> 0to1 | Cln3-to-Cdc2014 -> 0to1	0.53632	1602	6	1340	60.62	17.5	21.88	{'Cln3': '0', 'MBF': '0', 'SBF': '0', 'Cln1,2': '0', 'Cdh1': '1', 'Swi5': '0', 'Cdc2014': '0', 'Clb5,6': '0', 'Sic1': '1', 'Clb1,2': '0', 'Mcm1,SFF': '0'}
Mcm1,SFF-to-Cln3 -> 0to-1 | SBF-to-MBF -> 0to1	0.53666	1603	6	1338	60.62	16.88	22.5	{'Cln3': '0', 'MBF': '0', 'SBF': '0', 'Cln1,2': '0', 'Cdh1': '1', 'Swi5': '0', 'Cdc2014': '0', 'Clb5,6': '0', 'Sic1': '1', 'Clb1,2': '0', 'Mcm1,SFF': '0'}
SBF-to-MBF -> 0to1 | Cln3-to-Cdh1 -> 0to-1	0.53766	1606	6	1331	61.25	15.62	23.12	{'Cln3': '0', 'MBF': '0', 'SBF': '0', 'Cln1,2': '0', 'Cdh1': '1', 'Swi5': '0', 'Cdc2014': '0', 'Clb5,6': '0', 'Sic1': '1', 'Clb1,2': '0', 'Mcm1,SFF': '0'}
SBF-to-MBF -> 0to1 | Cln3-to-Sic1 -> 0to-1	0.53833	1608	6	1357	59.38	20.62	20	{'Cln3': '0', 'MBF': '0', 'SBF': '0', 'Cln1,2': '0', 'Cdh1': '1', 'Swi5': '0', 'Cdc2014': '0', 'Clb5,6': '0', 'Sic1': '1', 'Clb1,2': '0', 'Mcm1,SFF': '0'}
Cdc2014-to-MBF -> 0to-1 | Cln1,2-to-Clb5,6 -> 0to1	0.53833	1608	6	1473	51.88	26.88	21.25	{'Cln3': '0', 'MBF': '0', 'SBF': '0', 'Cln1,2': '0', 'Cdh1': '1', 'Swi5': '0', 'Cdc2014': '0', 'Clb5,6': '0', 'Sic1': '1', 'Clb1,2': '0', 'Mcm1,SFF': '0'}
Swi5-to-MBF -> 0to-1 | SBF-to-Clb5,6 -> 0to1	0.54135	1617	6	1455	53.12	25	21.88	{'Cln3': '0', 'MBF': '0', 'SBF': '0', 'Cln1,2': '0', 'Cdh1': '1', 'Swi5': '0', 'Cdc2014': '0', 'Clb5,6': '0', 'Sic1': '1', 'Clb1,2': '0', 'Mcm1,SFF': '0'}
Cln1,2-to-MBF -> 0to1 | Cln3-to-Swi5 -> 0to-1	0.54168	1618	6	1322	60.62	18.75	20.62	{'Cln3': '0', 'MBF': '0', 'SBF': '0', 'Cln1,2': '0', 'Cdh1': '1', 'Swi5': '0', 'Cdc2014': '0', 'Clb5,6': '0', 'Sic1': '1', 'Clb1,2': '0', 'Mcm1,SFF': '0'}
Mcm1,SFF-to-MBF -> 0to-1 | Cln1,2-to-Clb5,6 -> 0to1	0.54202	1619	6	1452	52.5	23.12	24.38	{'Cln3': '0', 'MBF': '0', 'SBF': '0', 'Cln1,2': '0', 'Cdh1': '1', 'Swi5': '0', 'Cdc2014': '0', 'Clb5,6': '0', 'Sic1': '1', 'Clb1,2': '0', 'Mcm1,SFF': '0'}
SBF-to-MBF -> 0to1 | Cdh1-to-Clb5,6 -> 0to-1	0.54302	1622	7	1317	61.88	16.88	21.25	{'Cln3': '0', 'MBF': '0', 'SBF': '0', 'Cln1,2': '0', 'Cdh1': '1', 'Swi5': '0', 'Cdc2014': '0', 'Clb5,6': '0', 'Sic1': '1', 'Clb1,2': '0', 'Mcm1,SFF': '0'}
Cln1,2-to-MBF -> 0to1 | Clb1,2-to-Cln1,2 -> 0to-1	0.54369	1624	6	1342	59.38	21.88	18.75	{'Cln3': '0', 'MBF': '0', 'SBF': '0', 'Cln1,2': '0', 'Cdh1': '1', 'Swi5': '0', 'Cdc2014': '0', 'Clb5,6': '0', 'Sic1': '1', 'Clb1,2': '0', 'Mcm1,SFF': '0'}
Cln1,2-to-MBF -> 0to1 | SBF-to-Cdh1 -> 0to-1	0.54369	1624	6	1318	60.62	11.88	27.5	{'Cln3': '0', 'MBF': '0', 'SBF': '0', 'Cln1,2': '0', 'Cdh1': '1', 'Swi5': '0', 'Cdc2014': '0', 'Clb5,6': '0', 'Sic1': '1', 'Clb1,2': '0', 'Mcm1,SFF': '0'}
SBF-to-MBF -> 0to1 | Cdc2014-to-MBF -> 0to-1	0.54402	1625	6	1452	53.12	23.75	23.12	{'Cln3': '0', 'MBF': '0', 'SBF': '0', 'Cln1,2': '0', 'Cdh1': '1', 'Swi5': '0', 'Cdc2014': '0', 'Clb5,6': '0', 'Sic1': '1', 'Clb1,2': '0', 'Mcm1,SFF': '0'}
Cln1,2-to-Cln3 -> 0to1 | Swi5-to-Cln1,2 -> 0to-1	0.54469	1627	6	1385	55.62	14.38	30	{'Cln3': '0', 'MBF': '0', 'SBF': '0', 'Cln1,2': '0', 'Cdh1': '1', 'Swi5': '0', 'Cdc2014': '0', 'Clb5,6': '0', 'Sic1': '1', 'Clb1,2': '0', 'Mcm1,SFF': '0'}
SBF-to-MBF -> 0to1 | Cln3-to-Swi5 -> 0to1	0.54469	1627	6	1332	60	16.25	23.75	{'Cln3': '0', 'MBF': '0', 'SBF': '0', 'Cln1,2': '0', 'Cdh1': '1', 'Swi5': '0', 'Cdc2014': '0', 'Clb5,6': '0', 'Sic1': '1', 'Clb1,2': '0', 'Mcm1,SFF': '0'}
SBF-to-MBF -> 0to1 | Clb1,2-to-Cdc2014 -> 1to0	0.5457	1630	6	1351	58.12	16.25	25.62	{'Cln3': '0', 'MBF': '0', 'SBF': '0', 'Cln1,2': '0', 'Cdh1': '1', 'Swi5': '0', 'Cdc2014': '0', 'Clb5,6': '0', 'Sic1': '1', 'Clb1,2': '0', 'Mcm1,SFF': '0'}
MBF-to-Cln3 -> 0to-1 | Cln1,2-to-MBF -> 0to1	0.54637	1632	6	1323	60	16.25	23.75	{'Cln3': '0', 'MBF': '0', 'SBF': '0', 'Cln1,2': '0', 'Cdh1': '1', 'Swi5': '0', 'Cdc2014': '0', 'Clb5,6': '0', 'Sic1': '1', 'Clb1,2': '0', 'Mcm1,SFF': '0'}
Cln1,2-to-MBF -> 0to1 | Clb5,6-to-Cln1,2 -> 0to-1	0.54637	1632	6	1313	60.62	13.75	25.62	{'Cln3': '0', 'MBF': '0', 'SBF': '0', 'Cln1,2': '0', 'Cdh1': '1', 'Swi5': '0', 'Cdc2014': '0', 'Clb5,6': '0', 'Sic1': '1', 'Clb1,2': '0', 'Mcm1,SFF': '0'}
Cln1,2-to-MBF -> 0to1 | SBF-to-SBF -> 0to1	0.5467	1633	6	1322	60	16.88	23.12	{'Cln3': '0', 'MBF': '0', 'SBF': '0', 'Cln1,2': '0', 'Cdh1': '1', 'Swi5': '0', 'Cdc2014': '0', 'Clb5,6': '0', 'Sic1': '1', 'Clb1,2': '0', 'Mcm1,SFF': '0'}
SBF-to-MBF -> 0to1 | Mcm1,SFF-to-MBF -> 0to-1	0.54704	1634	6	1422	54.38	22.5	23.12	{'Cln3': '0', 'MBF': '0', 'SBF': '0', 'Cln1,2': '0', 'Cdh1': '1', 'Swi5': '0', 'Cdc2014': '0', 'Clb5,6': '0', 'Sic1': '1', 'Clb1,2': '0', 'Mcm1,SFF': '0'}
SBF-to-MBF -> 0to1 | Clb5,6-to-Clb5,6 -> 0to-1	0.54704	1634	6	1249	65.62	8.75	25.62	{'Cln3': '0', 'MBF': '0', 'SBF': '0', 'Cln1,2': '0', 'Cdh1': '1', 'Swi5': '0', 'Cdc2014': '0', 'Clb5,6': '0', 'Sic1': '1', 'Clb1,2': '0', 'Mcm1,SFF': '0'}
SBF-to-MBF -> 0to1 | Cln3-to-Cln1,2 -> 0to-1	0.54771	1636	6	1329	59.38	22.5	18.12	{'Cln3': '0', 'MBF': '0', 'SBF': '0', 'Cln1,2': '0', 'Cdh1': '1', 'Swi5': '0', 'Cdc2014': '0', 'Clb5,6': '0', 'Sic1': '1', 'Clb1,2': '0', 'Mcm1,SFF': '0'}
Cln1,2-to-MBF -> 0to1 | Clb5,6-to-Mcm1,SFF -> 1to-1	0.54771	1636	6	1113	78.75	0	21.25	{'Cln3': '0', 'MBF': '0', 'SBF': '0', 'Cln1,2': '0', 'Cdh1': '1', 'Swi5': '0', 'Cdc2014': '0', 'Clb5,6': '0', 'Sic1': '1', 'Clb1,2': '0', 'Mcm1,SFF': '0'}
SBF-to-MBF -> 0to-1 | Cln1,2-to-Clb5,6 -> 0to1	0.54804	1637	6	1368	56.25	23.12	20.62	{'Cln3': '0', 'MBF': '0', 'SBF': '0', 'Cln1,2': '0', 'Cdh1': '1', 'Swi5': '0', 'Cdc2014': '0', 'Clb5,6': '0', 'Sic1': '1', 'Clb1,2': '0', 'Mcm1,SFF': '0'}
Cln1,2-to-Clb5,6 -> 0to1 | Mcm1,SFF-to-Clb5,6 -> 0to-1	0.54871	1639	6	1344	58.12	21.88	20	{'Cln3': '0', 'MBF': '0', 'SBF': '0', 'Cln1,2': '0', 'Cdh1': '1', 'Swi5': '0', 'Cdc2014': '0', 'Clb5,6': '0', 'Sic1': '1', 'Clb1,2': '0', 'Mcm1,SFF': '0'}
Cln1,2-to-MBF -> 0to1 | Cln3-to-Cdc2014 -> 0to-1	0.54972	1642	6	1324	59.38	18.12	22.5	{'Cln3': '0', 'MBF': '0', 'SBF': '0', 'Cln1,2': '0', 'Cdh1': '1', 'Swi5': '0', 'Cdc2014': '0', 'Clb5,6': '0', 'Sic1': '1', 'Clb1,2': '0', 'Mcm1,SFF': '0'}
SBF-to-MBF -> 0to1 | SBF-to-Cdh1 -> 0to-1	0.55039	1644	6	1335	58.75	15.62	25.62	{'Cln3': '0', 'MBF': '0', 'SBF': '0', 'Cln1,2': '0', 'Cdh1': '1', 'Swi5': '0', 'Cdc2014': '0', 'Clb5,6': '0', 'Sic1': '1', 'Clb1,2': '0', 'Mcm1,SFF': '0'}
SBF-to-Clb5,6 -> 0to1 | MBF-to-Sic1 -> 0to-1	0.55039	1644	5	1467	59.38	32.5	8.12	{'Cln3': '0', 'MBF': '0', 'SBF': '0', 'Cln1,2': '0', 'Cdh1': '1', 'Swi5': '0', 'Cdc2014': '0', 'Clb5,6': '0', 'Sic1': '1', 'Clb1,2': '0', 'Mcm1,SFF': '0'}
Cln1,2-to-MBF -> 0to1 | Cdc2014-to-MBF -> 0to-1	0.55206	1649	6	1464	51.25	23.75	25	{'Cln3': '0', 'MBF': '0', 'SBF': '0', 'Cln1,2': '0', 'Cdh1': '1', 'Swi5': '0', 'Cdc2014': '0', 'Clb5,6': '0', 'Sic1': '1', 'Clb1,2': '0', 'Mcm1,SFF': '0'}
Cln1,2-to-MBF -> 0to1 | Mcm1,SFF-to-Clb5,6 -> 0to-1	0.55239	1650	6	1183	68.12	6.25	25.62	{'Cln3': '0', 'MBF': '0', 'SBF': '0', 'Cln1,2': '0', 'Cdh1': '1', 'Swi5': '0', 'Cdc2014': '0', 'Clb5,6': '0', 'Sic1': '1', 'Clb1,2': '0', 'Mcm1,SFF': '0'}
Sic1-to-MBF -> 0to-1 | SBF-to-Clb5,6 -> 0to1	0.55239	1650	4	1492	48.75	25.62	25.62	{'Cln3': '0', 'MBF': '0', 'SBF': '0', 'Cln1,2': '0', 'Cdh1': '1', 'Swi5': '0', 'Cdc2014': '0', 'Clb5,6': '0', 'Sic1': '1', 'Clb1,2': '0', 'Mcm1,SFF': '0'}
SBF-to-MBF -> 0to1 | Cln3-to-Cdc2014 -> 0to-1	0.55273	1651	6	1340	58.12	15.62	26.25	{'Cln3': '0', 'MBF': '0', 'SBF': '0', 'Cln1,2': '0', 'Cdh1': '1', 'Swi5': '0', 'Cdc2014': '0', 'Clb5,6': '0', 'Sic1': '1', 'Clb1,2': '0', 'Mcm1,SFF': '0'}
MBF-to-SBF -> 0to1 | SBF-to-SBF -> 0to-1	0.55306	1652	4	1401	56.88	20.62	22.5	{'Cln3': '0', 'MBF': '0', 'SBF': '0', 'Cln1,2': '0', 'Cdh1': '1', 'Swi5': '0', 'Cdc2014': '0', 'Clb5,6': '0', 'Sic1': '1', 'Clb1,2': '0', 'Mcm1,SFF': '0'}
Cln3-to-MBF -> 1to0 | SBF-to-MBF -> 0to1	0.5544	1656	6	1356	56.88	17.5	25.62	{'Cln3': '0', 'MBF': '0', 'SBF': '0', 'Cln1,2': '0', 'Cdh1': '1', 'Swi5': '0', 'Cdc2014': '0', 'Clb5,6': '0', 'Sic1': '1', 'Clb1,2': '0', 'Mcm1,SFF': '0'}
Cln1,2-to-MBF -> 0to1 | Cln3-to-Sic1 -> 0to1	0.55474	1657	6	1315	59.38	15	25.62	{'Cln3': '0', 'MBF': '0', 'SBF': '0', 'Cln1,2': '0', 'Cdh1': '1', 'Swi5': '0', 'Cdc2014': '0', 'Clb5,6': '0', 'Sic1': '1', 'Clb1,2': '0', 'Mcm1,SFF': '0'}
Cln1,2-to-Clb5,6 -> 0to1 | Clb5,6-to-Mcm1,SFF -> 1to-1	0.55507	1658	6	1137	75.62	0	24.38	{'Cln3': '0', 'MBF': '0', 'SBF': '0', 'Cln1,2': '0', 'Cdh1': '1', 'Swi5': '0', 'Cdc2014': '0', 'Clb5,6': '0', 'Sic1': '1', 'Clb1,2': '0', 'Mcm1,SFF': '0'}
SBF-to-MBF -> 0to1 | Swi5-to-Cdh1 -> 0to1	0.55574	1660	7	1592	60	17.5	22.5	{'Cln3': '0', 'MBF': '0', 'SBF': '0', 'Cln1,2': '0', 'Cdh1': '1', 'Swi5': '0', 'Cdc2014': '0', 'Clb5,6': '0', 'Sic1': '1', 'Clb1,2': '0', 'Mcm1,SFF': '0'}
SBF-to-MBF -> 0to1 | Cln3-to-Cln1,2 -> 0to1	0.55675	1663	6	1337	58.12	21.88	20	{'Cln3': '0', 'MBF': '0', 'SBF': '0', 'Cln1,2': '0', 'Cdh1': '1', 'Swi5': '0', 'Cdc2014': '0', 'Clb5,6': '0', 'Sic1': '1', 'Clb1,2': '0', 'Mcm1,SFF': '0'}
SBF-to-MBF -> 0to1 | MBF-to-Swi5 -> 0to-1	0.55675	1663	6	1352	56.88	19.38	23.75	{'Cln3': '0', 'MBF': '0', 'SBF': '0', 'Cln1,2': '0', 'Cdh1': '1', 'Swi5': '0', 'Cdc2014': '0', 'Clb5,6': '0', 'Sic1': '1', 'Clb1,2': '0', 'Mcm1,SFF': '0'}
Clb5,6-to-Cln3 -> 0to-1 | SBF-to-MBF -> 0to1	0.55742	1665	6	1342	57.5	20	22.5	{'Cln3': '0', 'MBF': '0', 'SBF': '0', 'Cln1,2': '0', 'Cdh1': '1', 'Swi5': '0', 'Cdc2014': '0', 'Clb5,6': '0', 'Sic1': '1', 'Clb1,2': '0', 'Mcm1,SFF': '0'}
MBF-to-MBF -> 0to-1 | SBF-to-Clb5,6 -> 0to1	0.55842	1668	4	1474	49.38	27.5	23.12	{'Cln3': '0', 'MBF': '0', 'SBF': '0', 'Cln1,2': '0', 'Cdh1': '1', 'Swi5': '0', 'Cdc2014': '0', 'Clb5,6': '0', 'Sic1': '1', 'Clb1,2': '0', 'Mcm1,SFF': '0'}
SBF-to-MBF -> 0to1 | Cln3-to-Clb5,6 -> 0to1	0.55842	1668	6	1344	56.88	22.5	20.62	{'Cln3': '0', 'MBF': '0', 'SBF': '0', 'Cln1,2': '0', 'Cdh1': '1', 'Swi5': '0', 'Cdc2014': '0', 'Clb5,6': '0', 'Sic1': '1', 'Clb1,2': '0', 'Mcm1,SFF': '0'}
Sic1-to-Cdh1 -> 0to1 | SBF-to-Clb1,2 -> 0to1	0.55875	1669	4	1751	35.62	17.5	46.88	{'Cln3': '0', 'MBF': '0', 'SBF': '0', 'Cln1,2': '0', 'Cdh1': '1', 'Swi5': '0', 'Cdc2014': '0', 'Clb5,6': '0', 'Sic1': '1', 'Clb1,2': '0', 'Mcm1,SFF': '0'}
MBF-to-MBF -> 0to1 | Cln1,2-to-MBF -> 0to1	0.55909	1670	6	1321	58.12	19.38	22.5	{'Cln3': '0', 'MBF': '0', 'SBF': '0', 'Cln1,2': '0', 'Cdh1': '1', 'Swi5': '0', 'Cdc2014': '0', 'Clb5,6': '0', 'Sic1': '1', 'Clb1,2': '0', 'Mcm1,SFF': '0'}
SBF-to-Cln3 -> 0to1 | Cln1,2-to-SBF -> 0to-1	0.55942	1671	6	1289	61.25	18.12	20.62	{'Cln3': '0', 'MBF': '0', 'SBF': '0', 'Cln1,2': '0', 'Cdh1': '1', 'Swi5': '0', 'Cdc2014': '0', 'Clb5,6': '0', 'Sic1': '1', 'Clb1,2': '0', 'Mcm1,SFF': '0'}
Cln3-to-MBF -> 1to0 | Cln1,2-to-MBF -> 0to1	0.55942	1671	6	1343	56.88	16.88	26.25	{'Cln3': '0', 'MBF': '0', 'SBF': '0', 'Cln1,2': '0', 'Cdh1': '1', 'Swi5': '0', 'Cdc2014': '0', 'Clb5,6': '0', 'Sic1': '1', 'Clb1,2': '0', 'Mcm1,SFF': '0'}
Swi5-to-Cln3 -> 0to-1 | Cln1,2-to-MBF -> 0to1	0.56043	1674	6	1329	57.5	19.38	23.12	{'Cln3': '0', 'MBF': '0', 'SBF': '0', 'Cln1,2': '0', 'Cdh1': '1', 'Swi5': '0', 'Cdc2014': '0', 'Clb5,6': '0', 'Sic1': '1', 'Clb1,2': '0', 'Mcm1,SFF': '0'}
SBF-to-MBF -> 0to1 | Clb1,2-to-Cln1,2 -> 0to-1	0.56043	1674	6	1342	56.88	18.75	24.38	{'Cln3': '0', 'MBF': '0', 'SBF': '0', 'Cln1,2': '0', 'Cdh1': '1', 'Swi5': '0', 'Cdc2014': '0', 'Clb5,6': '0', 'Sic1': '1', 'Clb1,2': '0', 'Mcm1,SFF': '0'}
Cln1,2-to-MBF -> 0to-1 | Cln1,2-to-Clb5,6 -> 0to1	0.56043	1674	6	1379	53.75	23.12	23.12	{'Cln3': '0', 'MBF': '0', 'SBF': '0', 'Cln1,2': '0', 'Cdh1': '1', 'Swi5': '0', 'Cdc2014': '0', 'Clb5,6': '0', 'Sic1': '1', 'Clb1,2': '0', 'Mcm1,SFF': '0'}
SBF-to-MBF -> 0to1 | Cln1,2-to-MBF -> 0to1	0.5611	1676	6	1321	58.12	25.62	16.25	{'Cln3': '0', 'MBF': '0', 'SBF': '0', 'Cln1,2': '0', 'Cdh1': '1', 'Swi5': '0', 'Cdc2014': '0', 'Clb5,6': '0', 'Sic1': '1', 'Clb1,2': '0', 'Mcm1,SFF': '0'}
Cln1,2-to-MBF -> 0to1 | Clb1,2-to-Swi5 -> -1to0	0.5611	1676	6	1316	58.12	13.12	28.75	{'Cln3': '0', 'MBF': '0', 'SBF': '0', 'Cln1,2': '0', 'Cdh1': '1', 'Swi5': '0', 'Cdc2014': '0', 'Clb5,6': '0', 'Sic1': '1', 'Clb1,2': '0', 'Mcm1,SFF': '0'}
Cln1,2-to-MBF -> 0to1 | Cln3-to-Cdh1 -> 0to-1	0.56177	1678	6	1322	58.12	17.5	24.38	{'Cln3': '0', 'MBF': '0', 'SBF': '0', 'Cln1,2': '0', 'Cdh1': '1', 'Swi5': '0', 'Cdc2014': '0', 'Clb5,6': '0', 'Sic1': '1', 'Clb1,2': '0', 'Mcm1,SFF': '0'}
SBF-to-Cln3 -> 0to1 | Clb1,2-to-Cln3 -> 0to-1	0.56244	1680	6	1336	56.88	21.88	21.25	{'Cln3': '0', 'MBF': '0', 'SBF': '0', 'Cln1,2': '0', 'Cdh1': '1', 'Swi5': '0', 'Cdc2014': '0', 'Clb5,6': '0', 'Sic1': '1', 'Clb1,2': '0', 'Mcm1,SFF': '0'}
Mcm1,SFF-to-Cdc2014 -> 1to0 | Cln1,2-to-Clb5,6 -> 0to1	0.56244	1680	6	983	73.12	0	26.88	{'Cln3': '0', 'MBF': '0', 'SBF': '0', 'Cln1,2': '0', 'Cdh1': '1', 'Swi5': '0', 'Cdc2014': '0', 'Clb5,6': '0', 'Sic1': '1', 'Clb1,2': '0', 'Mcm1,SFF': '0'}
Sic1-to-Cln3 -> 0to-1 | SBF-to-MBF -> 0to1	0.56277	1681	6	1335	56.88	18.12	25	{'Cln3': '0', 'MBF': '0', 'SBF': '0', 'Cln1,2': '0', 'Cdh1': '1', 'Swi5': '0', 'Cdc2014': '0', 'Clb5,6': '0', 'Sic1': '1', 'Clb1,2': '0', 'Mcm1,SFF': '0'}
Cln1,2-to-MBF -> 0to1 | Clb5,6-to-Swi5 -> 0to1	0.56277	1681	6	1325	57.5	18.75	23.75	{'Cln3': '0', 'MBF': '0', 'SBF': '0', 'Cln1,2': '0', 'Cdh1': '1', 'Swi5': '0', 'Cdc2014': '0', 'Clb5,6': '0', 'Sic1': '1', 'Clb1,2': '0', 'Mcm1,SFF': '0'}
SBF-to-MBF -> 0to1 | MBF-to-Sic1 -> 0to-1	0.56378	1684	5	1467	57.5	31.88	10.62	{'Cln3': '0', 'MBF': '0', 'SBF': '0', 'Cln1,2': '0', 'Cdh1': '1', 'Swi5': '0', 'Cdc2014': '0', 'Clb5,6': '0', 'Sic1': '1', 'Clb1,2': '0', 'Mcm1,SFF': '0'}
SBF-to-MBF -> 0to1 | Clb5,6-to-Sic1 -> -1to0	0.56478	1687	6	1272	60.62	13.12	26.25	{'Cln3': '0', 'MBF': '0', 'SBF': '0', 'Cln1,2': '0', 'Cdh1': '1', 'Swi5': '0', 'Cdc2014': '0', 'Clb5,6': '0', 'Sic1': '1', 'Clb1,2': '0', 'Mcm1,SFF': '0'}
Cln1,2-to-Cln3 -> 0to1 | Swi5-to-Cln3 -> 0to-1	0.56545	1689	6	1370	53.75	21.25	25	{'Cln3': '0', 'MBF': '0', 'SBF': '0', 'Cln1,2': '0', 'Cdh1': '1', 'Swi5': '0', 'Cdc2014': '0', 'Clb5,6': '0', 'Sic1': '1', 'Clb1,2': '0', 'Mcm1,SFF': '0'}
SBF-to-MBF -> 0to1 | Clb5,6-to-Swi5 -> 0to1	0.56612	1691	6	1336	56.25	16.25	27.5	{'Cln3': '0', 'MBF': '0', 'SBF': '0', 'Cln1,2': '0', 'Cdh1': '1', 'Swi5': '0', 'Cdc2014': '0', 'Clb5,6': '0', 'Sic1': '1', 'Clb1,2': '0', 'Mcm1,SFF': '0'}
SBF-to-MBF -> 0to1 | Cln3-to-Swi5 -> 0to-1	0.56712	1694	6	1347	55.62	21.25	23.12	{'Cln3': '0', 'MBF': '0', 'SBF': '0', 'Cln1,2': '0', 'Cdh1': '1', 'Swi5': '0', 'Cdc2014': '0', 'Clb5,6': '0', 'Sic1': '1', 'Clb1,2': '0', 'Mcm1,SFF': '0'}
Cln1,2-to-MBF -> 0to1 | Clb5,6-to-MBF -> 0to-1	0.56712	1694	6	1349	55.62	19.38	25	{'Cln3': '0', 'MBF': '0', 'SBF': '0', 'Cln1,2': '0', 'Cdh1': '1', 'Swi5': '0', 'Cdc2014': '0', 'Clb5,6': '0', 'Sic1': '1', 'Clb1,2': '0', 'Mcm1,SFF': '0'}
SBF-to-MBF -> 0to1 | Clb5,6-to-Clb5,6 -> 0to1	0.56746	1695	6	1336	56.25	18.12	25.62	{'Cln3': '0', 'MBF': '0', 'SBF': '0', 'Cln1,2': '0', 'Cdh1': '1', 'Swi5': '0', 'Cdc2014': '0', 'Clb5,6': '0', 'Sic1': '1', 'Clb1,2': '0', 'Mcm1,SFF': '0'}
Mcm1,SFF-to-Cdc2014 -> 1to0 | SBF-to-Clb5,6 -> 0to1	0.56746	1695	6	971	74.38	0	25.62	{'Cln3': '0', 'MBF': '0', 'SBF': '0', 'Cln1,2': '0', 'Cdh1': '1', 'Swi5': '0', 'Cdc2014': '0', 'Clb5,6': '0', 'Sic1': '1', 'Clb1,2': '0', 'Mcm1,SFF': '0'}
Cln1,2-to-Cln3 -> 0to-1 | Cln1,2-to-MBF -> 0to1	0.56779	1696	6	1320	56.88	18.75	24.38	{'Cln3': '0', 'MBF': '0', 'SBF': '0', 'Cln1,2': '0', 'Cdh1': '1', 'Swi5': '0', 'Cdc2014': '0', 'Clb5,6': '0', 'Sic1': '1', 'Clb1,2': '0', 'Mcm1,SFF': '0'}
Cln1,2-to-Clb5,6 -> 0to1 | MBF-to-Sic1 -> 0to-1	0.56779	1696	5	1483	55.62	34.38	10	{'Cln3': '0', 'MBF': '0', 'SBF': '0', 'Cln1,2': '0', 'Cdh1': '1', 'Swi5': '0', 'Cdc2014': '0', 'Clb5,6': '0', 'Sic1': '1', 'Clb1,2': '0', 'Mcm1,SFF': '0'}
SBF-to-MBF -> 0to1 | Cln3-to-Mcm1,SFF -> 0to1	0.56813	1697	6	1337	56.25	15	28.75	{'Cln3': '0', 'MBF': '0', 'SBF': '0', 'Cln1,2': '0', 'Cdh1': '1', 'Swi5': '0', 'Cdc2014': '0', 'Clb5,6': '0', 'Sic1': '1', 'Clb1,2': '0', 'Mcm1,SFF': '0'}
Cdc2014-to-Cln3 -> 0to-1 | Cln1,2-to-MBF -> 0to1	0.56846	1698	6	1320	56.88	20.62	22.5	{'Cln3': '0', 'MBF': '0', 'SBF': '0', 'Cln1,2': '0', 'Cdh1': '1', 'Swi5': '0', 'Cdc2014': '0', 'Clb5,6': '0', 'Sic1': '1', 'Clb1,2': '0', 'Mcm1,SFF': '0'}
Cln1,2-to-MBF -> 0to1 | Mcm1,SFF-to-MBF -> 0to-1	0.56846	1698	6	1429	50.62	22.5	26.88	{'Cln3': '0', 'MBF': '0', 'SBF': '0', 'Cln1,2': '0', 'Cdh1': '1', 'Swi5': '0', 'Cdc2014': '0', 'Clb5,6': '0', 'Sic1': '1', 'Clb1,2': '0', 'Mcm1,SFF': '0'}
SBF-to-MBF -> 0to1 | Cdh1-to-Sic1 -> 0to1	0.5688	1699	5	1350	55.62	17.5	26.88	{'Cln3': '0', 'MBF': '0', 'SBF': '0', 'Cln1,2': '0', 'Cdh1': '1', 'Swi5': '0', 'Cdc2014': '0', 'Clb5,6': '0', 'Sic1': '1', 'Clb1,2': '0', 'Mcm1,SFF': '0'}
SBF-to-MBF -> 0to1 | Sic1-to-Sic1 -> 0to1	0.5688	1699	6	1332	56.25	17.5	26.25	{'Cln3': '0', 'MBF': '0', 'SBF': '0', 'Cln1,2': '0', 'Cdh1': '1', 'Swi5': '0', 'Cdc2014': '0', 'Clb5,6': '0', 'Sic1': '1', 'Clb1,2': '0', 'Mcm1,SFF': '0'}
SBF-to-MBF -> 0to1 | Clb5,6-to-Cln1,2 -> 0to1	0.56947	1701	6	1341	56.25	21.88	21.88	{'Cln3': '0', 'MBF': '0', 'SBF': '0', 'Cln1,2': '0', 'Cdh1': '1', 'Swi5': '0', 'Cdc2014': '0', 'Clb5,6': '0', 'Sic1': '1', 'Clb1,2': '0', 'Mcm1,SFF': '0'}
SBF-to-MBF -> 0to1 | SBF-to-Swi5 -> 0to-1	0.56947	1701	6	1340	55.62	21.25	23.12	{'Cln3': '0', 'MBF': '0', 'SBF': '0', 'Cln1,2': '0', 'Cdh1': '1', 'Swi5': '0', 'Cdc2014': '0', 'Clb5,6': '0', 'Sic1': '1', 'Clb1,2': '0', 'Mcm1,SFF': '0'}
SBF-to-MBF -> 0to1 | Cln1,2-to-Swi5 -> 0to-1	0.56947	1701	6	1343	55.62	18.12	26.25	{'Cln3': '0', 'MBF': '0', 'SBF': '0', 'Cln1,2': '0', 'Cdh1': '1', 'Swi5': '0', 'Cdc2014': '0', 'Clb5,6': '0', 'Sic1': '1', 'Clb1,2': '0', 'Mcm1,SFF': '0'}
Cln1,2-to-MBF -> 0to1 | Cln1,2-to-Swi5 -> 0to-1	0.5698	1702	6	1322	56.25	18.12	25.62	{'Cln3': '0', 'MBF': '0', 'SBF': '0', 'Cln1,2': '0', 'Cdh1': '1', 'Swi5': '0', 'Cdc2014': '0', 'Clb5,6': '0', 'Sic1': '1', 'Clb1,2': '0', 'Mcm1,SFF': '0'}
Cln1,2-to-MBF -> 0to1 | Cln3-to-Mcm1,SFF -> 0to-1	0.5698	1702	6	1318	56.88	16.88	26.25	{'Cln3': '0', 'MBF': '0', 'SBF': '0', 'Cln1,2': '0', 'Cdh1': '1', 'Swi5': '0', 'Cdc2014': '0', 'Clb5,6': '0', 'Sic1': '1', 'Clb1,2': '0', 'Mcm1,SFF': '0'}
Cln1,2-to-SBF -> 0to-1 | MBF-to-Cln1,2 -> 0to1	0.57014	1703	4	1370	56.88	25	18.12	{'Cln3': '0', 'MBF': '0', 'SBF': '0', 'Cln1,2': '0', 'Cdh1': '1', 'Swi5': '0', 'Cdc2014': '0', 'Clb5,6': '0', 'Sic1': '1', 'Clb1,2': '0', 'Mcm1,SFF': '0'}
SBF-to-MBF -> 0to1 | Swi5-to-Cln1,2 -> 0to-1	0.57081	1705	6	1330	56.25	18.75	25	{'Cln3': '0', 'MBF': '0', 'SBF': '0', 'Cln1,2': '0', 'Cdh1': '1', 'Swi5': '0', 'Cdc2014': '0', 'Clb5,6': '0', 'Sic1': '1', 'Clb1,2': '0', 'Mcm1,SFF': '0'}
Cln1,2-to-MBF -> 0to1 | Cln3-to-Cln1,2 -> 0to1	0.57081	1705	6	1319	56.88	24.38	18.75	{'Cln3': '0', 'MBF': '0', 'SBF': '0', 'Cln1,2': '0', 'Cdh1': '1', 'Swi5': '0', 'Cdc2014': '0', 'Clb5,6': '0', 'Sic1': '1', 'Clb1,2': '0', 'Mcm1,SFF': '0'}
SBF-to-MBF -> 0to1 | Clb5,6-to-Sic1 -> -1to1	0.57148	1707	6	1194	65	8.12	26.88	{'Cln3': '0', 'MBF': '0', 'SBF': '0', 'Cln1,2': '0', 'Cdh1': '1', 'Swi5': '0', 'Cdc2014': '0', 'Clb5,6': '0', 'Sic1': '1', 'Clb1,2': '0', 'Mcm1,SFF': '0'}
SBF-to-Cln3 -> 0to-1 | SBF-to-MBF -> 0to1	0.57215	1709	6	1345	55	21.25	23.75	{'Cln3': '0', 'MBF': '0', 'SBF': '0', 'Cln1,2': '0', 'Cdh1': '1', 'Swi5': '0', 'Cdc2014': '0', 'Clb5,6': '0', 'Sic1': '1', 'Clb1,2': '0', 'Mcm1,SFF': '0'}
Cln1,2-to-MBF -> 0to1 | Cdh1-to-Clb1,2 -> -1to0	0.57215	1709	6	1348	55	22.5	22.5	{'Cln3': '0', 'MBF': '0', 'SBF': '0', 'Cln1,2': '0', 'Cdh1': '1', 'Swi5': '0', 'Cdc2014': '0', 'Clb5,6': '0', 'Sic1': '1', 'Clb1,2': '0', 'Mcm1,SFF': '0'}
Cln1,2-to-MBF -> 0to1 | Clb1,2-to-Swi5 -> -1to1	0.57415	1715	6	1327	55.62	25	19.38	{'Cln3': '0', 'MBF': '0', 'SBF': '0', 'Cln1,2': '0', 'Cdh1': '1', 'Swi5': '0', 'Cdc2014': '0', 'Clb5,6': '0', 'Sic1': '1', 'Clb1,2': '0', 'Mcm1,SFF': '0'}
SBF-to-Clb5,6 -> 0to1 | MBF-to-Clb1,2 -> 0to1	0.57449	1716	6	1402	51.25	21.88	26.88	{'Cln3': '0', 'MBF': '0', 'SBF': '0', 'Cln1,2': '0', 'Cdh1': '1', 'Swi5': '0', 'Cdc2014': '0', 'Clb5,6': '0', 'Sic1': '1', 'Clb1,2': '0', 'Mcm1,SFF': '0'}
Cln1,2-to-Cln3 -> 0to1 | Mcm1,SFF-to-Cln3 -> 0to-1	0.57549	1719	6	1373	51.88	22.5	25.62	{'Cln3': '0', 'MBF': '0', 'SBF': '0', 'Cln1,2': '0', 'Cdh1': '1', 'Swi5': '0', 'Cdc2014': '0', 'Clb5,6': '0', 'Sic1': '1', 'Clb1,2': '0', 'Mcm1,SFF': '0'}
Cln1,2-to-Cln3 -> 0to1 | Mcm1,SFF-to-SBF -> 0to-1	0.5765	1722	6	1298	56.25	18.75	25	{'Cln3': '0', 'MBF': '0', 'SBF': '0', 'Cln1,2': '0', 'Cdh1': '1', 'Swi5': '0', 'Cdc2014': '0', 'Clb5,6': '0', 'Sic1': '1', 'Clb1,2': '0', 'Mcm1,SFF': '0'}
SBF-to-MBF -> 0to1 | Cdc2014-to-Cln1,2 -> 0to-1	0.5765	1722	6	1332	55	18.75	26.25	{'Cln3': '0', 'MBF': '0', 'SBF': '0', 'Cln1,2': '0', 'Cdh1': '1', 'Swi5': '0', 'Cdc2014': '0', 'Clb5,6': '0', 'Sic1': '1', 'Clb1,2': '0', 'Mcm1,SFF': '0'}
Cln1,2-to-MBF -> 0to1 | Sic1-to-Sic1 -> 0to1	0.57784	1726	6	1318	55.62	21.88	22.5	{'Cln3': '0', 'MBF': '0', 'SBF': '0', 'Cln1,2': '0', 'Cdh1': '1', 'Swi5': '0', 'Cdc2014': '0', 'Clb5,6': '0', 'Sic1': '1', 'Clb1,2': '0', 'Mcm1,SFF': '0'}
Cdc2014-to-Cln3 -> 0to-1 | SBF-to-MBF -> 0to1	0.57817	1727	6	1345	54.38	18.75	26.88	{'Cln3': '0', 'MBF': '0', 'SBF': '0', 'Cln1,2': '0', 'Cdh1': '1', 'Swi5': '0', 'Cdc2014': '0', 'Clb5,6': '0', 'Sic1': '1', 'Clb1,2': '0', 'Mcm1,SFF': '0'}
Cln1,2-to-MBF -> 0to1 | Clb1,2-to-Cdc2014 -> 1to0	0.57851	1728	6	1332	54.38	15.62	30	{'Cln3': '0', 'MBF': '0', 'SBF': '0', 'Cln1,2': '0', 'Cdh1': '1', 'Swi5': '0', 'Cdc2014': '0', 'Clb5,6': '0', 'Sic1': '1', 'Clb1,2': '0', 'Mcm1,SFF': '0'}
Cdc2014-to-MBF -> 0to-1 | SBF-to-Clb5,6 -> 0to1	0.57884	1729	6	1456	48.12	23.75	28.12	{'Cln3': '0', 'MBF': '0', 'SBF': '0', 'Cln1,2': '0', 'Cdh1': '1', 'Swi5': '0', 'Cdc2014': '0', 'Clb5,6': '0', 'Sic1': '1', 'Clb1,2': '0', 'Mcm1,SFF': '0'}
Cln1,2-to-MBF -> 0to1 | Cdh1-to-Mcm1,SFF -> 0to-1	0.57918	1730	6	1330	55	20.62	24.38	{'Cln3': '0', 'MBF': '0', 'SBF': '0', 'Cln1,2': '0', 'Cdh1': '1', 'Swi5': '0', 'Cdc2014': '0', 'Clb5,6': '0', 'Sic1': '1', 'Clb1,2': '0', 'Mcm1,SFF': '0'}
Cln1,2-to-Cln3 -> 0to-1 | SBF-to-MBF -> 0to1	0.58018	1733	6	1337	54.38	20.62	25	{'Cln3': '0', 'MBF': '0', 'SBF': '0', 'Cln1,2': '0', 'Cdh1': '1', 'Swi5': '0', 'Cdc2014': '0', 'Clb5,6': '0', 'Sic1': '1', 'Clb1,2': '0', 'Mcm1,SFF': '0'}
Cln1,2-to-MBF -> 0to1 | Cln3-to-Cdc2014 -> 0to1	0.58052	1734	6	1309	55.62	17.5	26.88	{'Cln3': '0', 'MBF': '0', 'SBF': '0', 'Cln1,2': '0', 'Cdh1': '1', 'Swi5': '0', 'Cdc2014': '0', 'Clb5,6': '0', 'Sic1': '1', 'Clb1,2': '0', 'Mcm1,SFF': '0'}
Cln1,2-to-MBF -> 0to1 | Clb5,6-to-Clb5,6 -> 0to-1	0.58052	1734	6	1166	65.62	10.62	23.75	{'Cln3': '0', 'MBF': '0', 'SBF': '0', 'Cln1,2': '0', 'Cdh1': '1', 'Swi5': '0', 'Cdc2014': '0', 'Clb5,6': '0', 'Sic1': '1', 'Clb1,2': '0', 'Mcm1,SFF': '0'}
Cln1,2-to-Cln3 -> 0to1 | Cdc2014-to-Cln3 -> 0to-1	0.58085	1735	6	1364	51.88	22.5	25.62	{'Cln3': '0', 'MBF': '0', 'SBF': '0', 'Cln1,2': '0', 'Cdh1': '1', 'Swi5': '0', 'Cdc2014': '0', 'Clb5,6': '0', 'Sic1': '1', 'Clb1,2': '0', 'Mcm1,SFF': '0'}
Clb5,6-to-Cln3 -> 0to-1 | Cln1,2-to-MBF -> 0to1	0.58119	1736	6	1319	55	20	25	{'Cln3': '0', 'MBF': '0', 'SBF': '0', 'Cln1,2': '0', 'Cdh1': '1', 'Swi5': '0', 'Cdc2014': '0', 'Clb5,6': '0', 'Sic1': '1', 'Clb1,2': '0', 'Mcm1,SFF': '0'}
SBF-to-MBF -> 0to1 | Sic1-to-Swi5 -> 0to-1	0.58119	1736	6	1345	53.75	21.25	25	{'Cln3': '0', 'MBF': '0', 'SBF': '0', 'Cln1,2': '0', 'Cdh1': '1', 'Swi5': '0', 'Cdc2014': '0', 'Clb5,6': '0', 'Sic1': '1', 'Clb1,2': '0', 'Mcm1,SFF': '0'}
Cln1,2-to-MBF -> 0to1 | Cdh1-to-Cdh1 -> 0to1	0.58119	1736	6	1322	55	18.75	26.25	{'Cln3': '0', 'MBF': '0', 'SBF': '0', 'Cln1,2': '0', 'Cdh1': '1', 'Swi5': '0', 'Cdc2014': '0', 'Clb5,6': '0', 'Sic1': '1', 'Clb1,2': '0', 'Mcm1,SFF': '0'}
Cln1,2-to-MBF -> 0to1 | Cln3-to-Clb1,2 -> 0to1	0.58152	1737	6	1319	55	15	30	{'Cln3': '0', 'MBF': '0', 'SBF': '0', 'Cln1,2': '0', 'Cdh1': '1', 'Swi5': '0', 'Cdc2014': '0', 'Clb5,6': '0', 'Sic1': '1', 'Clb1,2': '0', 'Mcm1,SFF': '0'}
Cln1,2-to-MBF -> 0to-1 | SBF-to-Clb5,6 -> 0to1	0.58152	1737	6	1360	53.12	20	26.88	{'Cln3': '0', 'MBF': '0', 'SBF': '0', 'Cln1,2': '0', 'Cdh1': '1', 'Swi5': '0', 'Cdc2014': '0', 'Clb5,6': '0', 'Sic1': '1', 'Clb1,2': '0', 'Mcm1,SFF': '0'}
Cln1,2-to-MBF -> 0to1 | Cln3-to-Sic1 -> 0to-1	0.58286	1741	6	1326	54.38	21.25	24.38	{'Cln3': '0', 'MBF': '0', 'SBF': '0', 'Cln1,2': '0', 'Cdh1': '1', 'Swi5': '0', 'Cdc2014': '0', 'Clb5,6': '0', 'Sic1': '1', 'Clb1,2': '0', 'Mcm1,SFF': '0'}
Cln1,2-to-MBF -> 0to1 | Clb5,6-to-Sic1 -> -1to0	0.58286	1741	6	1231	60.62	11.25	28.12	{'Cln3': '0', 'MBF': '0', 'SBF': '0', 'Cln1,2': '0', 'Cdh1': '1', 'Swi5': '0', 'Cdc2014': '0', 'Clb5,6': '0', 'Sic1': '1', 'Clb1,2': '0', 'Mcm1,SFF': '0'}
SBF-to-MBF -> 0to1 | Mcm1,SFF-to-Sic1 -> 0to1	0.5842	1745	6	1260	58.75	16.25	25	{'Cln3': '0', 'MBF': '0', 'SBF': '0', 'Cln1,2': '0', 'Cdh1': '1', 'Swi5': '0', 'Cdc2014': '0', 'Clb5,6': '0', 'Sic1': '1', 'Clb1,2': '0', 'Mcm1,SFF': '0'}
MBF-to-SBF -> 0to1 | Cln1,2-to-SBF -> 0to-1	0.58453	1746	4	1368	55	18.75	26.25	{'Cln3': '0', 'MBF': '0', 'SBF': '0', 'Cln1,2': '0', 'Cdh1': '1', 'Swi5': '0', 'Cdc2014': '0', 'Clb5,6': '0', 'Sic1': '1', 'Clb1,2': '0', 'Mcm1,SFF': '0'}
Cln1,2-to-MBF -> 0to1 | Swi5-to-Cln1,2 -> 0to-1	0.58487	1747	6	1331	53.75	18.12	28.12	{'Cln3': '0', 'MBF': '0', 'SBF': '0', 'Cln1,2': '0', 'Cdh1': '1', 'Swi5': '0', 'Cdc2014': '0', 'Clb5,6': '0', 'Sic1': '1', 'Clb1,2': '0', 'Mcm1,SFF': '0'}
MBF-to-Cln3 -> 0to-1 | SBF-to-MBF -> 0to1	0.58554	1749	6	1335	53.75	18.75	27.5	{'Cln3': '0', 'MBF': '0', 'SBF': '0', 'Cln1,2': '0', 'Cdh1': '1', 'Swi5': '0', 'Cdc2014': '0', 'Clb5,6': '0', 'Sic1': '1', 'Clb1,2': '0', 'Mcm1,SFF': '0'}
SBF-to-MBF -> 0to1 | Cln3-to-Clb5,6 -> 0to-1	0.58621	1751	6	1324	54.38	18.75	26.88	{'Cln3': '0', 'MBF': '0', 'SBF': '0', 'Cln1,2': '0', 'Cdh1': '1', 'Swi5': '0', 'Cdc2014': '0', 'Clb5,6': '0', 'Sic1': '1', 'Clb1,2': '0', 'Mcm1,SFF': '0'}
SBF-to-Clb5,6 -> 0to1 | Clb5,6-to-Mcm1,SFF -> 1to-1	0.58621	1751	6	1098	75	0	25	{'Cln3': '0', 'MBF': '0', 'SBF': '0', 'Cln1,2': '0', 'Cdh1': '1', 'Swi5': '0', 'Cdc2014': '0', 'Clb5,6': '0', 'Sic1': '1', 'Clb1,2': '0', 'Mcm1,SFF': '0'}
Cln3-to-MBF -> 1to-1 | SBF-to-MBF -> 0to1	0.58688	1753	6	1363	51.88	25	23.12	{'Cln3': '0', 'MBF': '0', 'SBF': '0', 'Cln1,2': '0', 'Cdh1': '1', 'Swi5': '0', 'Cdc2014': '0', 'Clb5,6': '0', 'Sic1': '1', 'Clb1,2': '0', 'Mcm1,SFF': '0'}
SBF-to-MBF -> 0to1 | SBF-to-SBF -> 0to1	0.58788	1756	6	1337	53.12	26.25	20.62	{'Cln3': '0', 'MBF': '0', 'SBF': '0', 'Cln1,2': '0', 'Cdh1': '1', 'Swi5': '0', 'Cdc2014': '0', 'Clb5,6': '0', 'Sic1': '1', 'Clb1,2': '0', 'Mcm1,SFF': '0'}
Clb5,6-to-Cdc2014 -> 0to-1 | Cdh1-to-Clb5,6 -> 0to1	0.58822	1757	5	1338	79.38	0	20.62	{'Cln3': '0', 'MBF': '0', 'SBF': '0', 'Cln1,2': '0', 'Cdh1': '1', 'Swi5': '0', 'Cdc2014': '0', 'Clb5,6': '0', 'Sic1': '1', 'Clb1,2': '0', 'Mcm1,SFF': '0'}
SBF-to-Cln3 -> 0to1 | Mcm1,SFF-to-Cln3 -> 0to-1	0.58889	1759	6	1352	51.88	20	28.12	{'Cln3': '0', 'MBF': '0', 'SBF': '0', 'Cln1,2': '0', 'Cdh1': '1', 'Swi5': '0', 'Cdc2014': '0', 'Clb5,6': '0', 'Sic1': '1', 'Clb1,2': '0', 'Mcm1,SFF': '0'}
SBF-to-MBF -> 0to1 | Clb5,6-to-MBF -> 0to-1	0.58889	1759	6	1374	51.25	25	23.75	{'Cln3': '0', 'MBF': '0', 'SBF': '0', 'Cln1,2': '0', 'Cdh1': '1', 'Swi5': '0', 'Cdc2014': '0', 'Clb5,6': '0', 'Sic1': '1', 'Clb1,2': '0', 'Mcm1,SFF': '0'}
Cln1,2-to-Clb5,6 -> 0to1 | MBF-to-Clb1,2 -> 0to1	0.58889	1759	6	1424	46.88	23.12	30	{'Cln3': '0', 'MBF': '0', 'SBF': '0', 'Cln1,2': '0', 'Cdh1': '1', 'Swi5': '0', 'Cdc2014': '0', 'Clb5,6': '0', 'Sic1': '1', 'Clb1,2': '0', 'Mcm1,SFF': '0'}
Cln1,2-to-MBF -> 0to1 | SBF-to-Swi5 -> 0to-1	0.58922	1760	6	1324	53.75	20	26.25	{'Cln3': '0', 'MBF': '0', 'SBF': '0', 'Cln1,2': '0', 'Cdh1': '1', 'Swi5': '0', 'Cdc2014': '0', 'Clb5,6': '0', 'Sic1': '1', 'Clb1,2': '0', 'Mcm1,SFF': '0'}
Cln1,2-to-Clb5,6 -> 0to1 | Clb5,6-to-Clb5,6 -> 0to-1	0.58955	1761	6	1313	54.38	20.62	25	{'Cln3': '0', 'MBF': '0', 'SBF': '0', 'Cln1,2': '0', 'Cdh1': '1', 'Swi5': '0', 'Cdc2014': '0', 'Clb5,6': '0', 'Sic1': '1', 'Clb1,2': '0', 'Mcm1,SFF': '0'}
SBF-to-MBF -> 0to1 | Clb5,6-to-Mcm1,SFF -> 1to-1	0.58989	1762	6	1103	73.75	0	26.25	{'Cln3': '0', 'MBF': '0', 'SBF': '0', 'Cln1,2': '0', 'Cdh1': '1', 'Swi5': '0', 'Cdc2014': '0', 'Clb5,6': '0', 'Sic1': '1', 'Clb1,2': '0', 'Mcm1,SFF': '0'}
Cln1,2-to-MBF -> 0to1 | Swi5-to-Clb5,6 -> 0to-1	0.58989	1762	6	1201	61.88	16.25	21.88	{'Cln3': '0', 'MBF': '0', 'SBF': '0', 'Cln1,2': '0', 'Cdh1': '1', 'Swi5': '0', 'Cdc2014': '0', 'Clb5,6': '0', 'Sic1': '1', 'Clb1,2': '0', 'Mcm1,SFF': '0'}
MBF-to-MBF -> 0to1 | SBF-to-MBF -> 0to1	0.59022	1763	6	1346	52.5	23.12	24.38	{'Cln3': '0', 'MBF': '0', 'SBF': '0', 'Cln1,2': '0', 'Cdh1': '1', 'Swi5': '0', 'Cdc2014': '0', 'Clb5,6': '0', 'Sic1': '1', 'Clb1,2': '0', 'Mcm1,SFF': '0'}
Mcm1,SFF-to-MBF -> 0to-1 | SBF-to-Clb5,6 -> 0to1	0.59089	1765	6	1423	48.12	25	26.88	{'Cln3': '0', 'MBF': '0', 'SBF': '0', 'Cln1,2': '0', 'Cdh1': '1', 'Swi5': '0', 'Cdc2014': '0', 'Clb5,6': '0', 'Sic1': '1', 'Clb1,2': '0', 'Mcm1,SFF': '0'}
SBF-to-MBF -> 0to1 | Swi5-to-Clb5,6 -> 0to-1	0.59156	1767	6	1277	56.88	18.12	25	{'Cln3': '0', 'MBF': '0', 'SBF': '0', 'Cln1,2': '0', 'Cdh1': '1', 'Swi5': '0', 'Cdc2014': '0', 'Clb5,6': '0', 'Sic1': '1', 'Clb1,2': '0', 'Mcm1,SFF': '0'}
SBF-to-MBF -> 0to1 | Cdh1-to-Swi5 -> 0to-1	0.59223	1769	6	1328	53.12	21.88	25	{'Cln3': '0', 'MBF': '0', 'SBF': '0', 'Cln1,2': '0', 'Cdh1': '1', 'Swi5': '0', 'Cdc2014': '0', 'Clb5,6': '0', 'Sic1': '1', 'Clb1,2': '0', 'Mcm1,SFF': '0'}
SBF-to-MBF -> 0to1 | Clb1,2-to-Clb1,2 -> 0to1	0.59223	1769	6	1325	53.12	23.12	23.75	{'Cln3': '0', 'MBF': '0', 'SBF': '0', 'Cln1,2': '0', 'Cdh1': '1', 'Swi5': '0', 'Cdc2014': '0', 'Clb5,6': '0', 'Sic1': '1', 'Clb1,2': '0', 'Mcm1,SFF': '0'}
Cln1,2-to-MBF -> 0to1 | Sic1-to-Swi5 -> 0to-1	0.59223	1769	6	1335	52.5	23.75	23.75	{'Cln3': '0', 'MBF': '0', 'SBF': '0', 'Cln1,2': '0', 'Cdh1': '1', 'Swi5': '0', 'Cdc2014': '0', 'Clb5,6': '0', 'Sic1': '1', 'Clb1,2': '0', 'Mcm1,SFF': '0'}
SBF-to-MBF -> 0to1 | Clb5,6-to-Swi5 -> 0to-1	0.5929	1771	6	1338	52.5	20.62	26.88	{'Cln3': '0', 'MBF': '0', 'SBF': '0', 'Cln1,2': '0', 'Cdh1': '1', 'Swi5': '0', 'Cdc2014': '0', 'Clb5,6': '0', 'Sic1': '1', 'Clb1,2': '0', 'Mcm1,SFF': '0'}
SBF-to-MBF -> 0to1 | Mcm1,SFF-to-Cdc2014 -> 1to0	0.5929	1771	6	967	71.25	0	28.75	{'Cln3': '0', 'MBF': '0', 'SBF': '0', 'Cln1,2': '0', 'Cdh1': '1', 'Swi5': '0', 'Cdc2014': '0', 'Clb5,6': '0', 'Sic1': '1', 'Clb1,2': '0', 'Mcm1,SFF': '0'}
Cln1,2-to-MBF -> 0to1 | Clb1,2-to-Clb1,2 -> 0to1	0.59357	1773	6	1321	53.12	26.88	20	{'Cln3': '0', 'MBF': '0', 'SBF': '0', 'Cln1,2': '0', 'Cdh1': '1', 'Swi5': '0', 'Cdc2014': '0', 'Clb5,6': '0', 'Sic1': '1', 'Clb1,2': '0', 'Mcm1,SFF': '0'}
Clb1,2-to-Cln3 -> 0to-1 | Cln1,2-to-MBF -> 0to1	0.59458	1776	6	1321	53.12	21.88	25	{'Cln3': '0', 'MBF': '0', 'SBF': '0', 'Cln1,2': '0', 'Cdh1': '1', 'Swi5': '0', 'Cdc2014': '0', 'Clb5,6': '0', 'Sic1': '1', 'Clb1,2': '0', 'Mcm1,SFF': '0'}
Cln1,2-to-MBF -> 0to1 | Cln3-to-Cln1,2 -> 0to-1	0.59491	1777	6	1330	52.5	25	22.5	{'Cln3': '0', 'MBF': '0', 'SBF': '0', 'Cln1,2': '0', 'Cdh1': '1', 'Swi5': '0', 'Cdc2014': '0', 'Clb5,6': '0', 'Sic1': '1', 'Clb1,2': '0', 'Mcm1,SFF': '0'}
Cln1,2-to-MBF -> 0to1 | MBF-to-Swi5 -> 0to-1	0.59491	1777	6	1348	51.25	21.25	27.5	{'Cln3': '0', 'MBF': '0', 'SBF': '0', 'Cln1,2': '0', 'Cdh1': '1', 'Swi5': '0', 'Cdc2014': '0', 'Clb5,6': '0', 'Sic1': '1', 'Clb1,2': '0', 'Mcm1,SFF': '0'}
SBF-to-MBF -> 0to1 | Clb1,2-to-Swi5 -> -1to0	0.59525	1778	6	1339	51.88	23.12	25	{'Cln3': '0', 'MBF': '0', 'SBF': '0', 'Cln1,2': '0', 'Cdh1': '1', 'Swi5': '0', 'Cdc2014': '0', 'Clb5,6': '0', 'Sic1': '1', 'Clb1,2': '0', 'Mcm1,SFF': '0'}
SBF-to-SBF -> 0to-1 | MBF-to-Cln1,2 -> 0to1	0.59525	1778	4	1389	51.25	21.88	26.88	{'Cln3': '0', 'MBF': '0', 'SBF': '0', 'Cln1,2': '0', 'Cdh1': '1', 'Swi5': '0', 'Cdc2014': '0', 'Clb5,6': '0', 'Sic1': '1', 'Clb1,2': '0', 'Mcm1,SFF': '0'}
Cln1,2-to-MBF -> 0to1 | Cdh1-to-Sic1 -> 0to1	0.59592	1780	5	1334	52.5	18.12	29.38	{'Cln3': '0', 'MBF': '0', 'SBF': '0', 'Cln1,2': '0', 'Cdh1': '1', 'Swi5': '0', 'Cdc2014': '0', 'Clb5,6': '0', 'Sic1': '1', 'Clb1,2': '0', 'Mcm1,SFF': '0'}
Swi5-to-Cln3 -> 0to-1 | SBF-to-MBF -> 0to1	0.59692	1783	6	1335	51.88	20	28.12	{'Cln3': '0', 'MBF': '0', 'SBF': '0', 'Cln1,2': '0', 'Cdh1': '1', 'Swi5': '0', 'Cdc2014': '0', 'Clb5,6': '0', 'Sic1': '1', 'Clb1,2': '0', 'Mcm1,SFF': '0'}
Cdh1-to-Cln3 -> 0to-1 | Cln1,2-to-MBF -> 0to1	0.59725	1784	6	1312	53.12	25	21.88	{'Cln3': '0', 'MBF': '0', 'SBF': '0', 'Cln1,2': '0', 'Cdh1': '1', 'Swi5': '0', 'Cdc2014': '0', 'Clb5,6': '0', 'Sic1': '1', 'Clb1,2': '0', 'Mcm1,SFF': '0'}
Clb5,6-to-Cdc2014 -> 0to-1 | Sic1-to-Clb5,6 -> -1to0	0.59725	1784	5	1360	77.5	0	22.5	{'Cln3': '0', 'MBF': '0', 'SBF': '0', 'Cln1,2': '0', 'Cdh1': '1', 'Swi5': '0', 'Cdc2014': '0', 'Clb5,6': '0', 'Sic1': '1', 'Clb1,2': '0', 'Mcm1,SFF': '0'}
Cln1,2-to-MBF -> 0to1 | Cln3-to-Swi5 -> 0to1	0.59759	1785	6	1312	53.12	25	21.88	{'Cln3': '0', 'MBF': '0', 'SBF': '0', 'Cln1,2': '0', 'Cdh1': '1', 'Swi5': '0', 'Cdc2014': '0', 'Clb5,6': '0', 'Sic1': '1', 'Clb1,2': '0', 'Mcm1,SFF': '0'}
Cln1,2-to-MBF -> 0to1 | Cln3-to-Cdh1 -> 0to1	0.59792	1786	6	1324	51.88	19.38	28.75	{'Cln3': '0', 'MBF': '0', 'SBF': '0', 'Cln1,2': '0', 'Cdh1': '1', 'Swi5': '0', 'Cdc2014': '0', 'Clb5,6': '0', 'Sic1': '1', 'Clb1,2': '0', 'Mcm1,SFF': '0'}
SBF-to-Cln3 -> 0to1 | SBF-to-SBF -> 0to-1	0.59826	1787	6	1282	55.62	16.25	28.12	{'Cln3': '0', 'MBF': '0', 'SBF': '0', 'Cln1,2': '0', 'Cdh1': '1', 'Swi5': '0', 'Cdc2014': '0', 'Clb5,6': '0', 'Sic1': '1', 'Clb1,2': '0', 'Mcm1,SFF': '0'}
Cln1,2-to-MBF -> 0to1 | SBF-to-Sic1 -> 0to-1	0.59826	1787	6	1319	52.5	21.25	26.25	{'Cln3': '0', 'MBF': '0', 'SBF': '0', 'Cln1,2': '0', 'Cdh1': '1', 'Swi5': '0', 'Cdc2014': '0', 'Clb5,6': '0', 'Sic1': '1', 'Clb1,2': '0', 'Mcm1,SFF': '0'}
Cdh1-to-Cln3 -> 0to-1 | SBF-to-MBF -> 0to1	0.59859	1788	6	1332	51.88	20.62	27.5	{'Cln3': '0', 'MBF': '0', 'SBF': '0', 'Cln1,2': '0', 'Cdh1': '1', 'Swi5': '0', 'Cdc2014': '0', 'Clb5,6': '0', 'Sic1': '1', 'Clb1,2': '0', 'Mcm1,SFF': '0'}
Swi5-to-Cdc2014 -> 0to-1 | Cln1,2-to-Clb5,6 -> 0to1	0.59859	1788	6	991	67.5	8.12	24.38	{'Cln3': '0', 'MBF': '0', 'SBF': '0', 'Cln1,2': '0', 'Cdh1': '1', 'Swi5': '0', 'Cdc2014': '0', 'Clb5,6': '0', 'Sic1': '1', 'Clb1,2': '0', 'Mcm1,SFF': '0'}
SBF-to-Cln3 -> 0to-1 | Cln1,2-to-MBF -> 0to1	0.59926	1790	6	1320	52.5	19.38	28.12	{'Cln3': '0', 'MBF': '0', 'SBF': '0', 'Cln1,2': '0', 'Cdh1': '1', 'Swi5': '0', 'Cdc2014': '0', 'Clb5,6': '0', 'Sic1': '1', 'Clb1,2': '0', 'Mcm1,SFF': '0'}
Sic1-to-Cln3 -> 0to-1 | Cln1,2-to-MBF -> 0to1	0.59926	1790	6	1318	52.5	20.62	26.88	{'Cln3': '0', 'MBF': '0', 'SBF': '0', 'Cln1,2': '0', 'Cdh1': '1', 'Swi5': '0', 'Cdc2014': '0', 'Clb5,6': '0', 'Sic1': '1', 'Clb1,2': '0', 'Mcm1,SFF': '0'}
Cln1,2-to-MBF -> 0to1 | Swi5-to-Cdh1 -> 0to1	0.5996	1791	7	1567	53.75	20	26.25	{'Cln3': '0', 'MBF': '0', 'SBF': '0', 'Cln1,2': '0', 'Cdh1': '1', 'Swi5': '0', 'Cdc2014': '0', 'Clb5,6': '0', 'Sic1': '1', 'Clb1,2': '0', 'Mcm1,SFF': '0'}
Cln1,2-to-Clb5,6 -> 0to1 | Swi5-to-Clb5,6 -> 0to-1	0.5996	1791	6	1328	51.88	22.5	25.62	{'Cln3': '0', 'MBF': '0', 'SBF': '0', 'Cln1,2': '0', 'Cdh1': '1', 'Swi5': '0', 'Cdc2014': '0', 'Clb5,6': '0', 'Sic1': '1', 'Clb1,2': '0', 'Mcm1,SFF': '0'}
Sic1-to-Cdh1 -> 0to1 | Cln1,2-to-Clb1,2 -> 0to1	0.59993	1792	4	1794	26.25	21.25	52.5	{'Cln3': '0', 'MBF': '0', 'SBF': '0', 'Cln1,2': '0', 'Cdh1': '1', 'Swi5': '0', 'Cdc2014': '0', 'Clb5,6': '0', 'Sic1': '1', 'Clb1,2': '0', 'Mcm1,SFF': '0'}
SBF-to-Clb5,6 -> 0to1 | Swi5-to-Clb5,6 -> 0to-1	0.59993	1792	6	1307	53.75	22.5	23.75	{'Cln3': '0', 'MBF': '0', 'SBF': '0', 'Cln1,2': '0', 'Cdh1': '1', 'Swi5': '0', 'Cdc2014': '0', 'Clb5,6': '0', 'Sic1': '1', 'Clb1,2': '0', 'Mcm1,SFF': '0'}
Cln1,2-to-MBF -> 0to1 | Cln3-to-Mcm1,SFF -> 0to1	0.60027	1793	6	1323	51.88	22.5	25.62	{'Cln3': '0', 'MBF': '0', 'SBF': '0', 'Cln1,2': '0', 'Cdh1': '1', 'Swi5': '0', 'Cdc2014': '0', 'Clb5,6': '0', 'Sic1': '1', 'Clb1,2': '0', 'Mcm1,SFF': '0'}
Mcm1,SFF-to-Cln3 -> 0to-1 | Cln1,2-to-MBF -> 0to1	0.60094	1795	6	1325	51.88	17.5	30.62	{'Cln3': '0', 'MBF': '0', 'SBF': '0', 'Cln1,2': '0', 'Cdh1': '1', 'Swi5': '0', 'Cdc2014': '0', 'Clb5,6': '0', 'Sic1': '1', 'Clb1,2': '0', 'Mcm1,SFF': '0'}
Cln1,2-to-MBF -> 0to1 | Mcm1,SFF-to-Cdc2014 -> 1to0	0.60127	1796	6	958	70.62	0	29.38	{'Cln3': '0', 'MBF': '0', 'SBF': '0', 'Cln1,2': '0', 'Cdh1': '1', 'Swi5': '0', 'Cdc2014': '0', 'Clb5,6': '0', 'Sic1': '1', 'Clb1,2': '0', 'Mcm1,SFF': '0'}
Cln1,2-to-MBF -> 0to1 | Clb5,6-to-Clb5,6 -> 0to1	0.60194	1798	6	1311	52.5	22.5	25	{'Cln3': '0', 'MBF': '0', 'SBF': '0', 'Cln1,2': '0', 'Cdh1': '1', 'Swi5': '0', 'Cdc2014': '0', 'Clb5,6': '0', 'Sic1': '1', 'Clb1,2': '0', 'Mcm1,SFF': '0'}
SBF-to-MBF -> 0to1 | Cdh1-to-Mcm1,SFF -> 0to-1	0.60261	1800	6	1329	51.88	19.38	28.75	{'Cln3': '0', 'MBF': '0', 'SBF': '0', 'Cln1,2': '0', 'Cdh1': '1', 'Swi5': '0', 'Cdc2014': '0', 'Clb5,6': '0', 'Sic1': '1', 'Clb1,2': '0', 'Mcm1,SFF': '0'}
SBF-to-MBF -> 0to1 | Clb1,2-to-Swi5 -> -1to1	0.60395	1804	6	1334	50.62	26.25	23.12	{'Cln3': '0', 'MBF': '0', 'SBF': '0', 'Cln1,2': '0', 'Cdh1': '1', 'Swi5': '0', 'Cdc2014': '0', 'Clb5,6': '0', 'Sic1': '1', 'Clb1,2': '0', 'Mcm1,SFF': '0'}
SBF-to-MBF -> 0to1 | Clb5,6-to-SBF -> 0to-1	0.60429	1805	6	1261	55.62	23.75	20.62	{'Cln3': '0', 'MBF': '0', 'SBF': '0', 'Cln1,2': '0', 'Cdh1': '1', 'Swi5': '0', 'Cdc2014': '0', 'Clb5,6': '0', 'Sic1': '1', 'Clb1,2': '0', 'Mcm1,SFF': '0'}
Cln3-to-MBF -> 1to-1 | Cln1,2-to-Clb5,6 -> 0to1	0.60495	1807	7	1375	58.75	17.5	23.75	{'Cln3': '0', 'MBF': '0', 'SBF': '0', 'Cln1,2': '0', 'Cdh1': '1', 'Swi5': '0', 'Cdc2014': '0', 'Clb5,6': '0', 'Sic1': '1', 'Clb1,2': '0', 'Mcm1,SFF': '0'}
Clb5,6-to-SBF -> 0to-1 | Cln1,2-to-Clb5,6 -> 0to1	0.60529	1808	6	1272	53.75	22.5	23.75	{'Cln3': '0', 'MBF': '0', 'SBF': '0', 'Cln1,2': '0', 'Cdh1': '1', 'Swi5': '0', 'Cdc2014': '0', 'Clb5,6': '0', 'Sic1': '1', 'Clb1,2': '0', 'Mcm1,SFF': '0'}
SBF-to-Clb5,6 -> 0to1 | Mcm1,SFF-to-Clb5,6 -> 0to-1	0.60529	1808	6	1304	53.12	19.38	27.5	{'Cln3': '0', 'MBF': '0', 'SBF': '0', 'Cln1,2': '0', 'Cdh1': '1', 'Swi5': '0', 'Cdc2014': '0', 'Clb5,6': '0', 'Sic1': '1', 'Clb1,2': '0', 'Mcm1,SFF': '0'}
Swi5-to-SBF -> 0to-1 | MBF-to-Cln1,2 -> 0to1	0.60596	1810	5	1379	61.25	16.88	21.88	{'Cln3': '0', 'MBF': '0', 'SBF': '0', 'Cln1,2': '0', 'Cdh1': '1', 'Swi5': '0', 'Cdc2014': '0', 'Clb5,6': '0', 'Sic1': '1', 'Clb1,2': '0', 'Mcm1,SFF': '0'}
Cln1,2-to-MBF -> 0to1 | Clb1,2-to-Sic1 -> -1to0	0.60696	1813	6	1218	58.12	18.12	23.75	{'Cln3': '0', 'MBF': '0', 'SBF': '0', 'Cln1,2': '0', 'Cdh1': '1', 'Swi5': '0', 'Cdc2014': '0', 'Clb5,6': '0', 'Sic1': '1', 'Clb1,2': '0', 'Mcm1,SFF': '0'}
Cln1,2-to-MBF -> 0to1 | Cdh1-to-Swi5 -> 0to-1	0.6073	1814	6	1317	51.25	19.38	29.38	{'Cln3': '0', 'MBF': '0', 'SBF': '0', 'Cln1,2': '0', 'Cdh1': '1', 'Swi5': '0', 'Cdc2014': '0', 'Clb5,6': '0', 'Sic1': '1', 'Clb1,2': '0', 'Mcm1,SFF': '0'}
SBF-to-MBF -> 0to1 | Cln3-to-Sic1 -> 0to1	0.60763	1815	6	1323	51.25	21.88	26.88	{'Cln3': '0', 'MBF': '0', 'SBF': '0', 'Cln1,2': '0', 'Cdh1': '1', 'Swi5': '0', 'Cdc2014': '0', 'Clb5,6': '0', 'Sic1': '1', 'Clb1,2': '0', 'Mcm1,SFF': '0'}
Cln1,2-to-MBF -> 0to1 | Mcm1,SFF-to-Sic1 -> 0to1	0.60864	1818	6	1214	58.12	13.75	28.12	{'Cln3': '0', 'MBF': '0', 'SBF': '0', 'Cln1,2': '0', 'Cdh1': '1', 'Swi5': '0', 'Cdc2014': '0', 'Clb5,6': '0', 'Sic1': '1', 'Clb1,2': '0', 'Mcm1,SFF': '0'}
SBF-to-Clb5,6 -> 0to1 | Clb5,6-to-Clb5,6 -> 0to-1	0.60897	1819	6	1292	53.75	20	26.25	{'Cln3': '0', 'MBF': '0', 'SBF': '0', 'Cln1,2': '0', 'Cdh1': '1', 'Swi5': '0', 'Cdc2014': '0', 'Clb5,6': '0', 'Sic1': '1', 'Clb1,2': '0', 'Mcm1,SFF': '0'}
Cln3-to-Cln3 -> -1to0 | Clb1,2-to-Cln3 -> 0to-1	0.60964	1821	7	1274	76.88	23.12	0	{'Cln3': '0', 'MBF': '0', 'SBF': '0', 'Cln1,2': '0', 'Cdh1': '1', 'Swi5': '0', 'Cdc2014': '0', 'Clb5,6': '0', 'Sic1': '1', 'Clb1,2': '0', 'Mcm1,SFF': '0'}
SBF-to-Cln3 -> 0to1 | Cdc2014-to-Cln3 -> 0to-1	0.61031	1823	6	1346	49.38	22.5	28.12	{'Cln3': '0', 'MBF': '0', 'SBF': '0', 'Cln1,2': '0', 'Cdh1': '1', 'Swi5': '0', 'Cdc2014': '0', 'Clb5,6': '0', 'Sic1': '1', 'Clb1,2': '0', 'Mcm1,SFF': '0'}
SBF-to-MBF -> 0to1 | Swi5-to-Cdc2014 -> 0to-1	0.61031	1823	6	952	69.38	6.88	23.75	{'Cln3': '0', 'MBF': '0', 'SBF': '0', 'Cln1,2': '0', 'Cdh1': '1', 'Swi5': '0', 'Cdc2014': '0', 'Clb5,6': '0', 'Sic1': '1', 'Clb1,2': '0', 'Mcm1,SFF': '0'}
Cln1,2-to-MBF -> 0to1 | Clb1,2-to-Clb1,2 -> 0to-1	0.61165	1827	6	1218	58.75	16.88	24.38	{'Cln3': '0', 'MBF': '0', 'SBF': '0', 'Cln1,2': '0', 'Cdh1': '1', 'Swi5': '0', 'Cdc2014': '0', 'Clb5,6': '0', 'Sic1': '1', 'Clb1,2': '0', 'Mcm1,SFF': '0'}
MBF-to-Cln1,2 -> 0to1 | SBF-to-Cln1,2 -> 1to0	0.61165	1827	8	1272	57.5	18.12	24.38	{'Cln3': '0', 'MBF': '0', 'SBF': '0', 'Cln1,2': '0', 'Cdh1': '1', 'Swi5': '0', 'Cdc2014': '0', 'Clb5,6': '0', 'Sic1': '1', 'Clb1,2': '0', 'Mcm1,SFF': '0'}
Cln1,2-to-MBF -> 0to1 | Cln3-to-Clb1,2 -> 0to-1	0.61232	1829	6	1320	50.62	23.12	26.25	{'Cln3': '0', 'MBF': '0', 'SBF': '0', 'Cln1,2': '0', 'Cdh1': '1', 'Swi5': '0', 'Cdc2014': '0', 'Clb5,6': '0', 'Sic1': '1', 'Clb1,2': '0', 'Mcm1,SFF': '0'}
SBF-to-MBF -> 0to1 | Cln3-to-Clb1,2 -> 0to-1	0.61399	1834	6	1330	50	20	30	{'Cln3': '0', 'MBF': '0', 'SBF': '0', 'Cln1,2': '0', 'Cdh1': '1', 'Swi5': '0', 'Cdc2014': '0', 'Clb5,6': '0', 'Sic1': '1', 'Clb1,2': '0', 'Mcm1,SFF': '0'}
SBF-to-Cln3 -> 0to1 | Swi5-to-Cln3 -> 0to-1	0.61533	1838	6	1341	48.75	27.5	23.75	{'Cln3': '0', 'MBF': '0', 'SBF': '0', 'Cln1,2': '0', 'Cdh1': '1', 'Swi5': '0', 'Cdc2014': '0', 'Clb5,6': '0', 'Sic1': '1', 'Clb1,2': '0', 'Mcm1,SFF': '0'}
SBF-to-MBF -> 0to1 | Clb1,2-to-Clb5,6 -> 0to-1	0.61533	1838	6	1260	54.38	25	20.62	{'Cln3': '0', 'MBF': '0', 'SBF': '0', 'Cln1,2': '0', 'Cdh1': '1', 'Swi5': '0', 'Cdc2014': '0', 'Clb5,6': '0', 'Sic1': '1', 'Clb1,2': '0', 'Mcm1,SFF': '0'}
Cln1,2-to-MBF -> 0to1 | Swi5-to-Cdc2014 -> 0to-1	0.61567	1839	6	951	68.75	6.25	25	{'Cln3': '0', 'MBF': '0', 'SBF': '0', 'Cln1,2': '0', 'Cdh1': '1', 'Swi5': '0', 'Cdc2014': '0', 'Clb5,6': '0', 'Sic1': '1', 'Clb1,2': '0', 'Mcm1,SFF': '0'}
Cln1,2-to-MBF -> 0to1 | Cdh1-to-Clb5,6 -> 0to1	0.616	1840	5	1410	62.5	32.5	5	{'Cln3': '0', 'MBF': '0', 'SBF': '0', 'Cln1,2': '0', 'Cdh1': '1', 'Swi5': '0', 'Cdc2014': '0', 'Clb5,6': '0', 'Sic1': '1', 'Clb1,2': '0', 'Mcm1,SFF': '0'}
MBF-to-Clb1,2 -> 0to-1 | Cln1,2-to-Clb1,2 -> 0to1	0.61734	1844	6	1304	50.62	11.88	37.5	{'Cln3': '0', 'MBF': '0', 'SBF': '0', 'Cln1,2': '0', 'Cdh1': '1', 'Swi5': '0', 'Cdc2014': '0', 'Clb5,6': '0', 'Sic1': '1', 'Clb1,2': '0', 'Mcm1,SFF': '0'}
SBF-to-MBF -> 0to1 | Cdh1-to-Cdh1 -> 0to1	0.61835	1847	6	1337	48.75	19.38	31.88	{'Cln3': '0', 'MBF': '0', 'SBF': '0', 'Cln1,2': '0', 'Cdh1': '1', 'Swi5': '0', 'Cdc2014': '0', 'Clb5,6': '0', 'Sic1': '1', 'Clb1,2': '0', 'Mcm1,SFF': '0'}
Clb5,6-to-MBF -> 0to-1 | SBF-to-Clb5,6 -> 0to1	0.61935	1850	6	1371	46.88	28.12	25	{'Cln3': '0', 'MBF': '0', 'SBF': '0', 'Cln1,2': '0', 'Cdh1': '1', 'Swi5': '0', 'Cdc2014': '0', 'Clb5,6': '0', 'Sic1': '1', 'Clb1,2': '0', 'Mcm1,SFF': '0'}
SBF-to-Clb5,6 -> 0to1 | SBF-to-Sic1 -> 0to-1	0.62102	1855	6	1350	47.5	25.62	26.88	{'Cln3': '0', 'MBF': '0', 'SBF': '0', 'Cln1,2': '0', 'Cdh1': '1', 'Swi5': '0', 'Cdc2014': '0', 'Clb5,6': '0', 'Sic1': '1', 'Clb1,2': '0', 'Mcm1,SFF': '0'}
SBF-to-MBF -> 0to-1 | SBF-to-Clb5,6 -> 0to1	0.62136	1856	6	1344	48.12	28.75	23.12	{'Cln3': '0', 'MBF': '0', 'SBF': '0', 'Cln1,2': '0', 'Cdh1': '1', 'Swi5': '0', 'Cdc2014': '0', 'Clb5,6': '0', 'Sic1': '1', 'Clb1,2': '0', 'Mcm1,SFF': '0'}
Cln1,2-to-MBF -> 0to1 | Cdh1-to-Clb5,6 -> 0to-1	0.6227	1860	7	1292	51.25	18.75	30	{'Cln3': '0', 'MBF': '0', 'SBF': '0', 'Cln1,2': '0', 'Cdh1': '1', 'Swi5': '0', 'Cdc2014': '0', 'Clb5,6': '0', 'Sic1': '1', 'Clb1,2': '0', 'Mcm1,SFF': '0'}
Cln1,2-to-Clb5,6 -> 0to1 | Cln1,2-to-Clb1,2 -> 0to1	0.62404	1864	6	1381	44.38	22.5	33.12	{'Cln3': '0', 'MBF': '0', 'SBF': '0', 'Cln1,2': '0', 'Cdh1': '1', 'Swi5': '0', 'Cdc2014': '0', 'Clb5,6': '0', 'Sic1': '1', 'Clb1,2': '0', 'Mcm1,SFF': '0'}
SBF-to-MBF -> 0to1 | Cln3-to-Cdh1 -> 0to1	0.62471	1866	6	1329	48.12	21.25	30.62	{'Cln3': '0', 'MBF': '0', 'SBF': '0', 'Cln1,2': '0', 'Cdh1': '1', 'Swi5': '0', 'Cdc2014': '0', 'Clb5,6': '0', 'Sic1': '1', 'Clb1,2': '0', 'Mcm1,SFF': '0'}
Cln1,2-to-MBF -> 0to1 | Clb5,6-to-SBF -> 0to-1	0.62504	1867	6	1252	53.12	25.62	21.25	{'Cln3': '0', 'MBF': '0', 'SBF': '0', 'Cln1,2': '0', 'Cdh1': '1', 'Swi5': '0', 'Cdc2014': '0', 'Clb5,6': '0', 'Sic1': '1', 'Clb1,2': '0', 'Mcm1,SFF': '0'}
Swi5-to-Cdc2014 -> 0to-1 | SBF-to-Clb5,6 -> 0to1	0.62538	1868	6	978	65.62	11.25	23.12	{'Cln3': '0', 'MBF': '0', 'SBF': '0', 'Cln1,2': '0', 'Cdh1': '1', 'Swi5': '0', 'Cdc2014': '0', 'Clb5,6': '0', 'Sic1': '1', 'Clb1,2': '0', 'Mcm1,SFF': '0'}
MBF-to-SBF -> 0to1 | Cln1,2-to-Clb1,2 -> 0to1	0.62739	1874	4	1507	36.25	20	43.75	{'Cln3': '0', 'MBF': '0', 'SBF': '0', 'Cln1,2': '0', 'Cdh1': '1', 'Swi5': '0', 'Cdc2014': '0', 'Clb5,6': '0', 'Sic1': '1', 'Clb1,2': '0', 'Mcm1,SFF': '0'}
SBF-to-Cln3 -> 0to1 | Cdc2014-to-SBF -> 0to-1	0.62772	1875	6	1260	51.88	24.38	23.75	{'Cln3': '0', 'MBF': '0', 'SBF': '0', 'Cln1,2': '0', 'Cdh1': '1', 'Swi5': '0', 'Cdc2014': '0', 'Clb5,6': '0', 'Sic1': '1', 'Clb1,2': '0', 'Mcm1,SFF': '0'}
Cdc2014-to-SBF -> 0to-1 | Cln1,2-to-Clb5,6 -> 0to1	0.62839	1877	6	1231	53.12	21.25	25.62	{'Cln3': '0', 'MBF': '0', 'SBF': '0', 'Cln1,2': '0', 'Cdh1': '1', 'Swi5': '0', 'Cdc2014': '0', 'Clb5,6': '0', 'Sic1': '1', 'Clb1,2': '0', 'Mcm1,SFF': '0'}
SBF-to-MBF -> 0to1 | Cln3-to-Clb1,2 -> 0to1	0.62906	1879	6	1335	47.5	23.12	29.38	{'Cln3': '0', 'MBF': '0', 'SBF': '0', 'Cln1,2': '0', 'Cdh1': '1', 'Swi5': '0', 'Cdc2014': '0', 'Clb5,6': '0', 'Sic1': '1', 'Clb1,2': '0', 'Mcm1,SFF': '0'}
Cln1,2-to-MBF -> 0to1 | Cln3-to-Clb5,6 -> 0to1	0.62906	1879	6	1337	46.88	31.88	21.25	{'Cln3': '0', 'MBF': '0', 'SBF': '0', 'Cln1,2': '0', 'Cdh1': '1', 'Swi5': '0', 'Cdc2014': '0', 'Clb5,6': '0', 'Sic1': '1', 'Clb1,2': '0', 'Mcm1,SFF': '0'}
Cln1,2-to-MBF -> 0to1 | Cln3-to-Clb5,6 -> 0to-1	0.62906	1879	6	1309	48.75	25	26.25	{'Cln3': '0', 'MBF': '0', 'SBF': '0', 'Cln1,2': '0', 'Cdh1': '1', 'Swi5': '0', 'Cdc2014': '0', 'Clb5,6': '0', 'Sic1': '1', 'Clb1,2': '0', 'Mcm1,SFF': '0'}
Cdh1-to-Clb5,6 -> 0to1 | Clb5,6-to-Mcm1,SFF -> 1to0	0.6304	1883	5	1291	80	0	20	{'Cln3': '0', 'MBF': '0', 'SBF': '0', 'Cln1,2': '0', 'Cdh1': '1', 'Swi5': '0', 'Cdc2014': '0', 'Clb5,6': '0', 'Sic1': '1', 'Clb1,2': '0', 'Mcm1,SFF': '0'}
Cln1,2-to-Cln3 -> 0to1 | Cln1,2-to-SBF -> 0to-1	0.63107	1885	6	1269	51.88	15.62	32.5	{'Cln3': '0', 'MBF': '0', 'SBF': '0', 'Cln1,2': '0', 'Cdh1': '1', 'Swi5': '0', 'Cdc2014': '0', 'Clb5,6': '0', 'Sic1': '1', 'Clb1,2': '0', 'Mcm1,SFF': '0'}
Cln1,2-to-MBF -> 0to1 | Clb5,6-to-Sic1 -> -1to1	0.6314	1886	6	1098	63.12	15.62	21.25	{'Cln3': '0', 'MBF': '0', 'SBF': '0', 'Cln1,2': '0', 'Cdh1': '1', 'Swi5': '0', 'Cdc2014': '0', 'Clb5,6': '0', 'Sic1': '1', 'Clb1,2': '0', 'Mcm1,SFF': '0'}
Sic1-to-SBF -> 0to-1 | MBF-to-Cln1,2 -> 0to1	0.63174	1887	5	1384	55	23.12	21.88	{'Cln3': '0', 'MBF': '0', 'SBF': '0', 'Cln1,2': '0', 'Cdh1': '1', 'Swi5': '0', 'Cdc2014': '0', 'Clb5,6': '0', 'Sic1': '1', 'Clb1,2': '0', 'Mcm1,SFF': '0'}
Cln1,2-to-MBF -> 0to1 | Cdc2014-to-SBF -> 0to-1	0.63274	1890	6	1140	59.38	19.38	21.25	{'Cln3': '0', 'MBF': '0', 'SBF': '0', 'Cln1,2': '0', 'Cdh1': '1', 'Swi5': '0', 'Cdc2014': '0', 'Clb5,6': '0', 'Sic1': '1', 'Clb1,2': '0', 'Mcm1,SFF': '0'}
MBF-to-SBF -> 0to1 | SBF-to-Clb1,2 -> 0to1	0.63274	1890	4	1470	38.75	18.12	43.12	{'Cln3': '0', 'MBF': '0', 'SBF': '0', 'Cln1,2': '0', 'Cdh1': '1', 'Swi5': '0', 'Cdc2014': '0', 'Clb5,6': '0', 'Sic1': '1', 'Clb1,2': '0', 'Mcm1,SFF': '0'}
SBF-to-Cln3 -> 0to1 | Mcm1,SFF-to-SBF -> 0to-1	0.63475	1896	6	1295	48.75	22.5	28.75	{'Cln3': '0', 'MBF': '0', 'SBF': '0', 'Cln1,2': '0', 'Cdh1': '1', 'Swi5': '0', 'Cdc2014': '0', 'Clb5,6': '0', 'Sic1': '1', 'Clb1,2': '0', 'Mcm1,SFF': '0'}
Cln1,2-to-Cln3 -> 0to1 | Cdc2014-to-SBF -> 0to-1	0.63509	1897	6	1249	50.62	20	29.38	{'Cln3': '0', 'MBF': '0', 'SBF': '0', 'Cln1,2': '0', 'Cdh1': '1', 'Swi5': '0', 'Cdc2014': '0', 'Clb5,6': '0', 'Sic1': '1', 'Clb1,2': '0', 'Mcm1,SFF': '0'}
MBF-to-Clb5,6 -> 1to0 | SBF-to-Clb5,6 -> 0to1	0.63542	1898	8	1272	53.75	19.38	26.88	{'Cln3': '0', 'MBF': '0', 'SBF': '0', 'Cln1,2': '0', 'Cdh1': '1', 'Swi5': '0', 'Cdc2014': '0', 'Clb5,6': '0', 'Sic1': '1', 'Clb1,2': '0', 'Mcm1,SFF': '0'}
SBF-to-MBF -> 0to1 | Cdh1-to-Clb5,6 -> 0to1	0.63709	1903	5	1412	56.88	33.12	10	{'Cln3': '0', 'MBF': '0', 'SBF': '0', 'Cln1,2': '0', 'Cdh1': '1', 'Swi5': '0', 'Cdc2014': '0', 'Clb5,6': '0', 'Sic1': '1', 'Clb1,2': '0', 'Mcm1,SFF': '0'}
SBF-to-MBF -> 0to1 | Cln3-to-Mcm1,SFF -> 0to-1	0.6381	1906	6	1323	46.88	23.75	29.38	{'Cln3': '0', 'MBF': '0', 'SBF': '0', 'Cln1,2': '0', 'Cdh1': '1', 'Swi5': '0', 'Cdc2014': '0', 'Clb5,6': '0', 'Sic1': '1', 'Clb1,2': '0', 'Mcm1,SFF': '0'}
Cln1,2-to-MBF -> 0to1 | Swi5-to-Mcm1,SFF -> 0to-1	0.63944	1910	6	1039	65	11.88	23.12	{'Cln3': '0', 'MBF': '0', 'SBF': '0', 'Cln1,2': '0', 'Cdh1': '1', 'Swi5': '0', 'Cdc2014': '0', 'Clb5,6': '0', 'Sic1': '1', 'Clb1,2': '0', 'Mcm1,SFF': '0'}
MBF-to-Clb5,6 -> 1to0 | Cln1,2-to-Clb5,6 -> 0to1	0.63977	1911	8	1305	49.38	20.62	30	{'Cln3': '0', 'MBF': '0', 'SBF': '0', 'Cln1,2': '0', 'Cdh1': '1', 'Swi5': '0', 'Cdc2014': '0', 'Clb5,6': '0', 'Sic1': '1', 'Clb1,2': '0', 'Mcm1,SFF': '0'}
Cln1,2-to-MBF -> 0to1 | Sic1-to-Mcm1,SFF -> 0to-1	0.64145	1916	6	1133	55.62	23.75	20.62	{'Cln3': '0', 'MBF': '0', 'SBF': '0', 'Cln1,2': '0', 'Cdh1': '1', 'Swi5': '0', 'Cdc2014': '0', 'Clb5,6': '0', 'Sic1': '1', 'Clb1,2': '0', 'Mcm1,SFF': '0'}
Cdh1-to-MBF -> 0to-1 | Cln1,2-to-Clb5,6 -> 0to1	0.64145	1916	6	1475	52.5	22.5	25	{'Cln3': '0', 'MBF': '0', 'SBF': '0', 'Cln1,2': '0', 'Cdh1': '1', 'Swi5': '0', 'Cdc2014': '0', 'Clb5,6': '0', 'Sic1': '1', 'Clb1,2': '0', 'Mcm1,SFF': '0'}
SBF-to-MBF -> 0to1 | SBF-to-Sic1 -> 0to-1	0.64212	1918	6	1329	45.62	25.62	28.75	{'Cln3': '0', 'MBF': '0', 'SBF': '0', 'Cln1,2': '0', 'Cdh1': '1', 'Swi5': '0', 'Cdc2014': '0', 'Clb5,6': '0', 'Sic1': '1', 'Clb1,2': '0', 'Mcm1,SFF': '0'}
Clb5,6-to-SBF -> 0to-1 | SBF-to-Clb5,6 -> 0to1	0.64279	1920	6	1234	51.88	23.12	25	{'Cln3': '0', 'MBF': '0', 'SBF': '0', 'Cln1,2': '0', 'Cdh1': '1', 'Swi5': '0', 'Cdc2014': '0', 'Clb5,6': '0', 'Sic1': '1', 'Clb1,2': '0', 'Mcm1,SFF': '0'}
Mcm1,SFF-to-SBF -> 0to-1 | SBF-to-Clb5,6 -> 0to1	0.64279	1920	6	1214	53.12	22.5	24.38	{'Cln3': '0', 'MBF': '0', 'SBF': '0', 'Cln1,2': '0', 'Cdh1': '1', 'Swi5': '0', 'Cdc2014': '0', 'Clb5,6': '0', 'Sic1': '1', 'Clb1,2': '0', 'Mcm1,SFF': '0'}
MBF-to-Cln1,2 -> 0to1 | SBF-to-Clb1,2 -> 0to1	0.64312	1921	4	1457	38.12	25	36.88	{'Cln3': '0', 'MBF': '0', 'SBF': '0', 'Cln1,2': '0', 'Cdh1': '1', 'Swi5': '0', 'Cdc2014': '0', 'Clb5,6': '0', 'Sic1': '1', 'Clb1,2': '0', 'Mcm1,SFF': '0'}
Cln1,2-to-Clb5,6 -> 0to1 | Swi5-to-Mcm1,SFF -> 0to-1	0.64412	1924	6	1085	60.62	12.5	26.88	{'Cln3': '0', 'MBF': '0', 'SBF': '0', 'Cln1,2': '0', 'Cdh1': '1', 'Swi5': '0', 'Cdc2014': '0', 'Clb5,6': '0', 'Sic1': '1', 'Clb1,2': '0', 'Mcm1,SFF': '0'}
MBF-to-Cln1,2 -> 0to1 | Cln1,2-to-Clb1,2 -> 0to1	0.64714	1933	4	1503	33.75	20.62	45.62	{'Cln3': '0', 'MBF': '0', 'SBF': '0', 'Cln1,2': '0', 'Cdh1': '1', 'Swi5': '0', 'Cdc2014': '0', 'Clb5,6': '0', 'Sic1': '1', 'Clb1,2': '0', 'Mcm1,SFF': '0'}
SBF-to-MBF -> 0to1 | Sic1-to-Mcm1,SFF -> 0to-1	0.64747	1934	6	1132	55	24.38	20.62	{'Cln3': '0', 'MBF': '0', 'SBF': '0', 'Cln1,2': '0', 'Cdh1': '1', 'Swi5': '0', 'Cdc2014': '0', 'Clb5,6': '0', 'Sic1': '1', 'Clb1,2': '0', 'Mcm1,SFF': '0'}
MBF-to-SBF -> 0to1 | Cdc2014-to-SBF -> 0to-1	0.64915	1939	5	1387	58.12	20	21.88	{'Cln3': '0', 'MBF': '0', 'SBF': '0', 'Cln1,2': '0', 'Cdh1': '1', 'Swi5': '0', 'Cdc2014': '0', 'Clb5,6': '0', 'Sic1': '1', 'Clb1,2': '0', 'Mcm1,SFF': '0'}
Clb5,6-to-Cdc2014 -> 0to-1 | MBF-to-Sic1 -> 0to-1	0.64915	1939	5	1341	74.38	0	25.62	{'Cln3': '0', 'MBF': '0', 'SBF': '0', 'Cln1,2': '0', 'Cdh1': '1', 'Swi5': '0', 'Cdc2014': '0', 'Clb5,6': '0', 'Sic1': '1', 'Clb1,2': '0', 'Mcm1,SFF': '0'}
Cln3-to-Cln3 -> -1to0 | Mcm1,SFF-to-Cln3 -> 0to-1	0.64948	1940	7	1244	76.25	23.75	0	{'Cln3': '0', 'MBF': '0', 'SBF': '0', 'Cln1,2': '0', 'Cdh1': '1', 'Swi5': '0', 'Cdc2014': '0', 'Clb5,6': '0', 'Sic1': '1', 'Clb1,2': '0', 'Mcm1,SFF': '0'}
MBF-to-Cdc2014 -> 0to-1 | Cdh1-to-Clb5,6 -> 0to1	0.64982	1941	5	1306	78.75	3.12	18.12	{'Cln3': '0', 'MBF': '0', 'SBF': '0', 'Cln1,2': '0', 'Cdh1': '1', 'Swi5': '0', 'Cdc2014': '0', 'Clb5,6': '0', 'Sic1': '1', 'Clb1,2': '0', 'Mcm1,SFF': '0'}
Cln1,2-to-MBF -> 0to1 | Mcm1,SFF-to-Cdh1 -> 0to1	0.65049	1943	7	1492	53.75	21.25	25	{'Cln3': '0', 'MBF': '0', 'SBF': '0', 'Cln1,2': '0', 'Cdh1': '1', 'Swi5': '0', 'Cdc2014': '0', 'Clb5,6': '0', 'Sic1': '1', 'Clb1,2': '0', 'Mcm1,SFF': '0'}
SBF-to-MBF -> 0to1 | Clb1,2-to-Sic1 -> -1to0	0.65216	1948	6	1271	48.12	25.62	26.25	{'Cln3': '0', 'MBF': '0', 'SBF': '0', 'Cln1,2': '0', 'Cdh1': '1', 'Swi5': '0', 'Cdc2014': '0', 'Clb5,6': '0', 'Sic1': '1', 'Clb1,2': '0', 'Mcm1,SFF': '0'}
Cln3-to-Cln3 -> -1to1 | Clb1,2-to-Cln3 -> 0to-1	0.65618	1960	7	1278	69.38	30.62	0	{'Cln3': '0', 'MBF': '0', 'SBF': '0', 'Cln1,2': '0', 'Cdh1': '1', 'Swi5': '0', 'Cdc2014': '0', 'Clb5,6': '0', 'Sic1': '1', 'Clb1,2': '0', 'Mcm1,SFF': '0'}
Sic1-to-Cdh1 -> 0to1 | Mcm1,SFF-to-Cdc2014 -> 1to0	0.65718	1963	6	1583	64.38	0	35.62	{'Cln3': '0', 'MBF': '0', 'SBF': '0', 'Cln1,2': '0', 'Cdh1': '1', 'Swi5': '0', 'Cdc2014': '0', 'Clb5,6': '0', 'Sic1': '1', 'Clb1,2': '0', 'Mcm1,SFF': '0'}
SBF-to-Clb5,6 -> 0to1 | Cln1,2-to-Clb1,2 -> 0to1	0.65752	1964	6	1358	41.25	26.88	31.88	{'Cln3': '0', 'MBF': '0', 'SBF': '0', 'Cln1,2': '0', 'Cdh1': '1', 'Swi5': '0', 'Cdc2014': '0', 'Clb5,6': '0', 'Sic1': '1', 'Clb1,2': '0', 'Mcm1,SFF': '0'}
Sic1-to-Cdh1 -> 0to1 | Cln1,2-to-Clb5,6 -> 0to1	0.65785	1965	6	1744	41.25	33.75	25	{'Cln3': '0', 'MBF': '0', 'SBF': '0', 'Cln1,2': '0', 'Cdh1': '1', 'Swi5': '0', 'Cdc2014': '0', 'Clb5,6': '0', 'Sic1': '1', 'Clb1,2': '0', 'Mcm1,SFF': '0'}
Cln1,2-to-MBF -> 0to1 | Clb1,2-to-Clb5,6 -> 0to-1	0.65819	1966	6	1179	53.12	20.62	26.25	{'Cln3': '0', 'MBF': '0', 'SBF': '0', 'Cln1,2': '0', 'Cdh1': '1', 'Swi5': '0', 'Cdc2014': '0', 'Clb5,6': '0', 'Sic1': '1', 'Clb1,2': '0', 'Mcm1,SFF': '0'}
MBF-to-SBF -> 0to1 | SBF-to-Cdc2014 -> 0to-1	0.65819	1966	5	1327	74.38	0	25.62	{'Cln3': '0', 'MBF': '0', 'SBF': '0', 'Cln1,2': '0', 'Cdh1': '1', 'Swi5': '0', 'Cdc2014': '0', 'Clb5,6': '0', 'Sic1': '1', 'Clb1,2': '0', 'Mcm1,SFF': '0'}
Cln1,2-to-Clb5,6 -> 0to1 | Sic1-to-Mcm1,SFF -> 0to-1	0.65819	1966	6	1174	50	24.38	25.62	{'Cln3': '0', 'MBF': '0', 'SBF': '0', 'Cln1,2': '0', 'Cdh1': '1', 'Swi5': '0', 'Cdc2014': '0', 'Clb5,6': '0', 'Sic1': '1', 'Clb1,2': '0', 'Mcm1,SFF': '0'}
Cln3-to-Clb5,6 -> 0to1 | Cln1,2-to-Clb1,2 -> 0to1	0.66053	1973	6	1371	40	13.12	46.88	{'Cln3': '0', 'MBF': '0', 'SBF': '0', 'Cln1,2': '0', 'Cdh1': '1', 'Swi5': '0', 'Cdc2014': '0', 'Clb5,6': '0', 'Sic1': '1', 'Clb1,2': '0', 'Mcm1,SFF': '0'}
Cln1,2-to-Clb5,6 -> 0to1 | SBF-to-Clb1,2 -> 0to1	0.66086	1974	6	1358	40.62	30.62	28.75	{'Cln3': '0', 'MBF': '0', 'SBF': '0', 'Cln1,2': '0', 'Cdh1': '1', 'Swi5': '0', 'Cdc2014': '0', 'Clb5,6': '0', 'Sic1': '1', 'Clb1,2': '0', 'Mcm1,SFF': '0'}
Mcm1,SFF-to-SBF -> 0to-1 | Cln1,2-to-Clb5,6 -> 0to1	0.6612	1975	6	1253	46.88	33.12	20	{'Cln3': '0', 'MBF': '0', 'SBF': '0', 'Cln1,2': '0', 'Cdh1': '1', 'Swi5': '0', 'Cdc2014': '0', 'Clb5,6': '0', 'Sic1': '1', 'Clb1,2': '0', 'Mcm1,SFF': '0'}
SBF-to-MBF -> 0to1 | Clb1,2-to-Sic1 -> -1to1	0.66153	1976	6	1189	52.5	17.5	30	{'Cln3': '0', 'MBF': '0', 'SBF': '0', 'Cln1,2': '0', 'Cdh1': '1', 'Swi5': '0', 'Cdc2014': '0', 'Clb5,6': '0', 'Sic1': '1', 'Clb1,2': '0', 'Mcm1,SFF': '0'}
SBF-to-MBF -> 0to1 | Clb1,2-to-Clb1,2 -> 0to-1	0.66187	1977	6	1202	53.12	19.38	27.5	{'Cln3': '0', 'MBF': '0', 'SBF': '0', 'Cln1,2': '0', 'Cdh1': '1', 'Swi5': '0', 'Cdc2014': '0', 'Clb5,6': '0', 'Sic1': '1', 'Clb1,2': '0', 'Mcm1,SFF': '0'}
MBF-to-Cdh1 -> 0to1 | Cln1,2-to-Clb1,2 -> 0to1	0.66187	1977	5	1352	38.75	17.5	43.75	{'Cln3': '0', 'MBF': '0', 'SBF': '0', 'Cln1,2': '0', 'Cdh1': '1', 'Swi5': '0', 'Cdc2014': '0', 'Clb5,6': '0', 'Sic1': '1', 'Clb1,2': '0', 'Mcm1,SFF': '0'}
MBF-to-Sic1 -> 0to-1 | Cln1,2-to-Clb1,2 -> 0to1	0.66187	1977	5	1474	41.88	20.62	37.5	{'Cln3': '0', 'MBF': '0', 'SBF': '0', 'Cln1,2': '0', 'Cdh1': '1', 'Swi5': '0', 'Cdc2014': '0', 'Clb5,6': '0', 'Sic1': '1', 'Clb1,2': '0', 'Mcm1,SFF': '0'}
MBF-to-Cdh1 -> 0to1 | SBF-to-Clb1,2 -> 0to1	0.6622	1978	5	1299	42.5	11.25	46.25	{'Cln3': '0', 'MBF': '0', 'SBF': '0', 'Cln1,2': '0', 'Cdh1': '1', 'Swi5': '0', 'Cdc2014': '0', 'Clb5,6': '0', 'Sic1': '1', 'Clb1,2': '0', 'Mcm1,SFF': '0'}
Sic1-to-Clb5,6 -> -1to0 | Clb5,6-to-Mcm1,SFF -> 1to0	0.66287	1980	5	1307	75.62	0	24.38	{'Cln3': '0', 'MBF': '0', 'SBF': '0', 'Cln1,2': '0', 'Cdh1': '1', 'Swi5': '0', 'Cdc2014': '0', 'Clb5,6': '0', 'Sic1': '1', 'Clb1,2': '0', 'Mcm1,SFF': '0'}
Clb1,2-to-Cdh1 -> -1to0 | Cln1,2-to-Clb5,6 -> 0to1	0.66455	1985	7	1547	52.5	25.62	21.88	{'Cln3': '0', 'MBF': '0', 'SBF': '0', 'Cln1,2': '0', 'Cdh1': '1', 'Swi5': '0', 'Cdc2014': '0', 'Clb5,6': '0', 'Sic1': '1', 'Clb1,2': '0', 'Mcm1,SFF': '0'}
Cln1,2-to-Clb5,6 -> 0to1 | Cdh1-to-Mcm1,SFF -> 0to-1	0.66455	1985	7	1335	57.5	16.25	26.25	{'Cln3': '0', 'MBF': '0', 'SBF': '0', 'Cln1,2': '0', 'Cdh1': '1', 'Swi5': '0', 'Cdc2014': '0', 'Clb5,6': '0', 'Sic1': '1', 'Clb1,2': '0', 'Mcm1,SFF': '0'}
MBF-to-SBF -> 0to1 | MBF-to-Cdc2014 -> 0to-1	0.66488	1986	5	1281	81.88	0	18.12	{'Cln3': '0', 'MBF': '0', 'SBF': '0', 'Cln1,2': '0', 'Cdh1': '1', 'Swi5': '0', 'Cdc2014': '0', 'Clb5,6': '0', 'Sic1': '1', 'Clb1,2': '0', 'Mcm1,SFF': '0'}
MBF-to-SBF -> 0to1 | Cln1,2-to-Cdc2014 -> 0to-1	0.66488	1986	5	1328	73.75	0	26.25	{'Cln3': '0', 'MBF': '0', 'SBF': '0', 'Cln1,2': '0', 'Cdh1': '1', 'Swi5': '0', 'Cdc2014': '0', 'Clb5,6': '0', 'Sic1': '1', 'Clb1,2': '0', 'Mcm1,SFF': '0'}
MBF-to-Cdc2014 -> 0to-1 | Cln1,2-to-Clb1,2 -> 0to1	0.66488	1986	6	1405	38.12	10.62	51.25	{'Cln3': '0', 'MBF': '0', 'SBF': '0', 'Cln1,2': '0', 'Cdh1': '1', 'Swi5': '0', 'Cdc2014': '0', 'Clb5,6': '0', 'Sic1': '1', 'Clb1,2': '0', 'Mcm1,SFF': '0'}
Cln1,2-to-MBF -> 0to1 | Clb1,2-to-Sic1 -> -1to1	0.66522	1987	6	1072	60	17.5	22.5	{'Cln3': '0', 'MBF': '0', 'SBF': '0', 'Cln1,2': '0', 'Cdh1': '1', 'Swi5': '0', 'Cdc2014': '0', 'Clb5,6': '0', 'Sic1': '1', 'Clb1,2': '0', 'Mcm1,SFF': '0'}
MBF-to-Cdc2014 -> 0to-1 | Sic1-to-Clb5,6 -> -1to0	0.66555	1988	5	1322	76.25	0	23.75	{'Cln3': '0', 'MBF': '0', 'SBF': '0', 'Cln1,2': '0', 'Cdh1': '1', 'Swi5': '0', 'Cdc2014': '0', 'Clb5,6': '0', 'Sic1': '1', 'Clb1,2': '0', 'Mcm1,SFF': '0'}
SBF-to-Clb5,6 -> 0to1 | Sic1-to-Mcm1,SFF -> 0to-1	0.66555	1988	6	1152	51.25	21.25	27.5	{'Cln3': '0', 'MBF': '0', 'SBF': '0', 'Cln1,2': '0', 'Cdh1': '1', 'Swi5': '0', 'Cdc2014': '0', 'Clb5,6': '0', 'Sic1': '1', 'Clb1,2': '0', 'Mcm1,SFF': '0'}
Sic1-to-Cdh1 -> 0to1 | Cln1,2-to-Cdc2014 -> 0to-1	0.66722	1993	5	1572	60	0	40	{'Cln3': '0', 'MBF': '0', 'SBF': '0', 'Cln1,2': '0', 'Cdh1': '1', 'Swi5': '0', 'Cdc2014': '0', 'Clb5,6': '0', 'Sic1': '1', 'Clb1,2': '0', 'Mcm1,SFF': '0'}
Cdh1-to-Clb5,6 -> 0to1 | MBF-to-Mcm1,SFF -> 0to-1	0.66789	1995	5	1286	78.12	2.5	19.38	{'Cln3': '0', 'MBF': '0', 'SBF': '0', 'Cln1,2': '0', 'Cdh1': '1', 'Swi5': '0', 'Cdc2014': '0', 'Clb5,6': '0', 'Sic1': '1', 'Clb1,2': '0', 'Mcm1,SFF': '0'}
MBF-to-SBF -> 0to1 | Swi5-to-SBF -> 0to-1	0.6689	1998	5	1382	52.5	21.25	26.25	{'Cln3': '0', 'MBF': '0', 'SBF': '0', 'Cln1,2': '0', 'Cdh1': '1', 'Swi5': '0', 'Cdc2014': '0', 'Clb5,6': '0', 'Sic1': '1', 'Clb1,2': '0', 'Mcm1,SFF': '0'}
Sic1-to-Clb5,6 -> -1to0 | MBF-to-Mcm1,SFF -> 0to-1	0.6699	2001	5	1291	78.75	0	21.25	{'Cln3': '0', 'MBF': '0', 'SBF': '0', 'Cln1,2': '0', 'Cdh1': '1', 'Swi5': '0', 'Cdc2014': '0', 'Clb5,6': '0', 'Sic1': '1', 'Clb1,2': '0', 'Mcm1,SFF': '0'}
SBF-to-Clb5,6 -> 0to1 | Swi5-to-Mcm1,SFF -> 0to-1	0.67091	2004	6	1044	61.25	13.12	25.62	{'Cln3': '0', 'MBF': '0', 'SBF': '0', 'Cln1,2': '0', 'Cdh1': '1', 'Swi5': '0', 'Cdc2014': '0', 'Clb5,6': '0', 'Sic1': '1', 'Clb1,2': '0', 'Mcm1,SFF': '0'}
SBF-to-MBF -> 0to1 | Cdc2014-to-SBF -> 0to-1	0.67124	2005	6	1163	52.5	20	27.5	{'Cln3': '0', 'MBF': '0', 'SBF': '0', 'Cln1,2': '0', 'Cdh1': '1', 'Swi5': '0', 'Cdc2014': '0', 'Clb5,6': '0', 'Sic1': '1', 'Clb1,2': '0', 'Mcm1,SFF': '0'}
SBF-to-Clb5,6 -> 0to1 | SBF-to-Clb1,2 -> 0to1	0.67158	2006	6	1326	41.88	28.75	29.38	{'Cln3': '0', 'MBF': '0', 'SBF': '0', 'Cln1,2': '0', 'Cdh1': '1', 'Swi5': '0', 'Cdc2014': '0', 'Clb5,6': '0', 'Sic1': '1', 'Clb1,2': '0', 'Mcm1,SFF': '0'}
Cln1,2-to-Cdc2014 -> 0to-1 | Cln1,2-to-Clb1,2 -> 0to1	0.67191	2007	6	1386	37.5	13.12	49.38	{'Cln3': '0', 'MBF': '0', 'SBF': '0', 'Cln1,2': '0', 'Cdh1': '1', 'Swi5': '0', 'Cdc2014': '0', 'Clb5,6': '0', 'Sic1': '1', 'Clb1,2': '0', 'Mcm1,SFF': '0'}
Clb5,6-to-Cdc2014 -> 0to-1 | Cln1,2-to-Clb1,2 -> 0to1	0.67258	2009	6	1402	36.25	6.25	57.5	{'Cln3': '0', 'MBF': '0', 'SBF': '0', 'Cln1,2': '0', 'Cdh1': '1', 'Swi5': '0', 'Cdc2014': '0', 'Clb5,6': '0', 'Sic1': '1', 'Clb1,2': '0', 'Mcm1,SFF': '0'}
Swi5-to-Cdh1 -> 0to1 | SBF-to-Clb1,2 -> 0to1	0.67392	2013	6	1596	27.5	15.62	56.88	{'Cln3': '0', 'MBF': '0', 'SBF': '0', 'Cln1,2': '0', 'Cdh1': '1', 'Swi5': '0', 'Cdc2014': '0', 'Clb5,6': '0', 'Sic1': '1', 'Clb1,2': '0', 'Mcm1,SFF': '0'}
Clb5,6-to-Cdh1 -> -1to1 | Cln1,2-to-Clb1,2 -> 0to1	0.67392	2013	6	1431	35	11.25	53.75	{'Cln3': '0', 'MBF': '0', 'SBF': '0', 'Cln1,2': '0', 'Cdh1': '1', 'Swi5': '0', 'Cdc2014': '0', 'Clb5,6': '0', 'Sic1': '1', 'Clb1,2': '0', 'Mcm1,SFF': '0'}
Sic1-to-Cdh1 -> 0to1 | Clb5,6-to-Cdc2014 -> 0to-1	0.67392	2013	6	1593	61.25	0	38.75	{'Cln3': '0', 'MBF': '0', 'SBF': '0', 'Cln1,2': '0', 'Cdh1': '1', 'Swi5': '0', 'Cdc2014': '0', 'Clb5,6': '0', 'Sic1': '1', 'Clb1,2': '0', 'Mcm1,SFF': '0'}
MBF-to-Cln1,2 -> 0to1 | Cln1,2-to-Cdc2014 -> 0to-1	0.67727	2023	5	1327	70.62	0	29.38	{'Cln3': '0', 'MBF': '0', 'SBF': '0', 'Cln1,2': '0', 'Cdh1': '1', 'Swi5': '0', 'Cdc2014': '0', 'Clb5,6': '0', 'Sic1': '1', 'Clb1,2': '0', 'Mcm1,SFF': '0'}
Clb1,2-to-Cdh1 -> -1to0 | SBF-to-Clb1,2 -> 0to1	0.6776	2024	6	1521	31.88	15	53.12	{'Cln3': '0', 'MBF': '0', 'SBF': '0', 'Cln1,2': '0', 'Cdh1': '1', 'Swi5': '0', 'Cdc2014': '0', 'Clb5,6': '0', 'Sic1': '1', 'Clb1,2': '0', 'Mcm1,SFF': '0'}
Cdh1-to-Clb5,6 -> 0to1 | Cln1,2-to-Clb1,2 -> 0to1	0.6776	2024	5	1438	47.5	23.12	29.38	{'Cln3': '0', 'MBF': '0', 'SBF': '0', 'Cln1,2': '0', 'Cdh1': '1', 'Swi5': '0', 'Cdc2014': '0', 'Clb5,6': '0', 'Sic1': '1', 'Clb1,2': '0', 'Mcm1,SFF': '0'}
Cln3-to-Cln3 -> -1to1 | Mcm1,SFF-to-Cln3 -> 0to-1	0.67794	2025	7	1236	72.5	27.5	0	{'Cln3': '0', 'MBF': '0', 'SBF': '0', 'Cln1,2': '0', 'Cdh1': '1', 'Swi5': '0', 'Cdc2014': '0', 'Clb5,6': '0', 'Sic1': '1', 'Clb1,2': '0', 'Mcm1,SFF': '0'}
SBF-to-MBF -> 0to1 | Swi5-to-Mcm1,SFF -> 0to-1	0.67928	2029	6	1034	60.62	14.38	25	{'Cln3': '0', 'MBF': '0', 'SBF': '0', 'Cln1,2': '0', 'Cdh1': '1', 'Swi5': '0', 'Cdc2014': '0', 'Clb5,6': '0', 'Sic1': '1', 'Clb1,2': '0', 'Mcm1,SFF': '0'}
Cln1,2-to-MBF -> 0to1 | Mcm1,SFF-to-SBF -> 0to-1	0.68062	2033	6	1188	48.75	21.25	30	{'Cln3': '0', 'MBF': '0', 'SBF': '0', 'Cln1,2': '0', 'Cdh1': '1', 'Swi5': '0', 'Cdc2014': '0', 'Clb5,6': '0', 'Sic1': '1', 'Clb1,2': '0', 'Mcm1,SFF': '0'}
MBF-to-Cln1,2 -> 0to1 | Cln1,2-to-Clb5,6 -> 0to1	0.68062	2033	6	1443	63.75	28.12	8.12	{'Cln3': '0', 'MBF': '0', 'SBF': '0', 'Cln1,2': '0', 'Cdh1': '1', 'Swi5': '0', 'Cdc2014': '0', 'Clb5,6': '0', 'Sic1': '1', 'Clb1,2': '0', 'Mcm1,SFF': '0'}
Mcm1,SFF-to-Cdh1 -> 0to1 | Cln1,2-to-Clb1,2 -> 0to1	0.68062	2033	6	1587	26.25	20	53.75	{'Cln3': '0', 'MBF': '0', 'SBF': '0', 'Cln1,2': '0', 'Cdh1': '1', 'Swi5': '0', 'Cdc2014': '0', 'Clb5,6': '0', 'Sic1': '1', 'Clb1,2': '0', 'Mcm1,SFF': '0'}
Cln1,2-to-MBF -> 0to1 | MBF-to-Cdh1 -> 0to-1	0.68095	2034	5	1327	49.38	21.25	29.38	{'Cln3': '0', 'MBF': '0', 'SBF': '0', 'Cln1,2': '0', 'Cdh1': '1', 'Swi5': '0', 'Cdc2014': '0', 'Clb5,6': '0', 'Sic1': '1', 'Clb1,2': '0', 'Mcm1,SFF': '0'}
Clb1,2-to-Cdh1 -> -1to1 | Cln1,2-to-Clb1,2 -> 0to1	0.68095	2034	6	1597	25.62	19.38	55	{'Cln3': '0', 'MBF': '0', 'SBF': '0', 'Cln1,2': '0', 'Cdh1': '1', 'Swi5': '0', 'Cdc2014': '0', 'Clb5,6': '0', 'Sic1': '1', 'Clb1,2': '0', 'Mcm1,SFF': '0'}
Cln3-to-MBF -> 1to0 | Cln1,2-to-Clb5,6 -> 0to1	0.68162	2036	7	1350	54.38	22.5	23.12	{'Cln3': '0', 'MBF': '0', 'SBF': '0', 'Cln1,2': '0', 'Cdh1': '1', 'Swi5': '0', 'Cdc2014': '0', 'Clb5,6': '0', 'Sic1': '1', 'Clb1,2': '0', 'Mcm1,SFF': '0'}
MBF-to-SBF -> 0to1 | Clb5,6-to-Cdc2014 -> 0to-1	0.68229	2038	5	1322	72.5	0	27.5	{'Cln3': '0', 'MBF': '0', 'SBF': '0', 'Cln1,2': '0', 'Cdh1': '1', 'Swi5': '0', 'Cdc2014': '0', 'Clb5,6': '0', 'Sic1': '1', 'Clb1,2': '0', 'Mcm1,SFF': '0'}
Swi5-to-Cdh1 -> 0to1 | Cln1,2-to-Clb1,2 -> 0to1	0.68229	2038	6	1658	21.88	17.5	60.62	{'Cln3': '0', 'MBF': '0', 'SBF': '0', 'Cln1,2': '0', 'Cdh1': '1', 'Swi5': '0', 'Cdc2014': '0', 'Clb5,6': '0', 'Sic1': '1', 'Clb1,2': '0', 'Mcm1,SFF': '0'}
Cdc2014-to-SBF -> 0to-1 | MBF-to-Cln1,2 -> 0to1	0.68296	2040	5	1384	51.88	23.12	25	{'Cln3': '0', 'MBF': '0', 'SBF': '0', 'Cln1,2': '0', 'Cdh1': '1', 'Swi5': '0', 'Cdc2014': '0', 'Clb5,6': '0', 'Sic1': '1', 'Clb1,2': '0', 'Mcm1,SFF': '0'}
SBF-to-Cln3 -> 0to1 | Swi5-to-SBF -> 0to-1	0.68396	2043	6	1255	44.38	19.38	36.25	{'Cln3': '0', 'MBF': '0', 'SBF': '0', 'Cln1,2': '0', 'Cdh1': '1', 'Swi5': '0', 'Cdc2014': '0', 'Clb5,6': '0', 'Sic1': '1', 'Clb1,2': '0', 'Mcm1,SFF': '0'}
SBF-to-MBF -> 0to1 | Mcm1,SFF-to-Cdh1 -> 0to1	0.68463	2045	7	1505	49.38	25.62	25	{'Cln3': '0', 'MBF': '0', 'SBF': '0', 'Cln1,2': '0', 'Cdh1': '1', 'Swi5': '0', 'Cdc2014': '0', 'Clb5,6': '0', 'Sic1': '1', 'Clb1,2': '0', 'Mcm1,SFF': '0'}
Cln1,2-to-MBF -> 0to1 | Clb5,6-to-Cdc2014 -> 0to1	0.68463	2045	6	1299	41.25	43.12	15.62	{'Cln3': '0', 'MBF': '0', 'SBF': '0', 'Cln1,2': '0', 'Cdh1': '1', 'Swi5': '0', 'Cdc2014': '0', 'Clb5,6': '0', 'Sic1': '1', 'Clb1,2': '0', 'Mcm1,SFF': '0'}
Cln1,2-to-Clb5,6 -> 0to1 | Cln3-to-Sic1 -> 0to-1	0.68463	2045	7	1337	53.75	25.62	20.62	{'Cln3': '0', 'MBF': '0', 'SBF': '0', 'Cln1,2': '0', 'Cdh1': '1', 'Swi5': '0', 'Cdc2014': '0', 'Clb5,6': '0', 'Sic1': '1', 'Clb1,2': '0', 'Mcm1,SFF': '0'}
Cln1,2-to-MBF -> 0to1 | Clb5,6-to-Cdh1 -> -1to0	0.68597	2049	7	1279	61.25	15	23.75	{'Cln3': '0', 'MBF': '0', 'SBF': '0', 'Cln1,2': '0', 'Cdh1': '1', 'Swi5': '0', 'Cdc2014': '0', 'Clb5,6': '0', 'Sic1': '1', 'Clb1,2': '0', 'Mcm1,SFF': '0'}
MBF-to-Cln1,2 -> 0to1 | SBF-to-Cdc2014 -> 0to-1	0.68597	2049	5	1332	68.12	6.25	25.62	{'Cln3': '0', 'MBF': '0', 'SBF': '0', 'Cln1,2': '0', 'Cdh1': '1', 'Swi5': '0', 'Cdc2014': '0', 'Clb5,6': '0', 'Sic1': '1', 'Clb1,2': '0', 'Mcm1,SFF': '0'}
Clb1,2-to-Cdh1 -> -1to1 | Cln1,2-to-Clb5,6 -> 0to1	0.68631	2050	7	1562	50	27.5	22.5	{'Cln3': '0', 'MBF': '0', 'SBF': '0', 'Cln1,2': '0', 'Cdh1': '1', 'Swi5': '0', 'Cdc2014': '0', 'Clb5,6': '0', 'Sic1': '1', 'Clb1,2': '0', 'Mcm1,SFF': '0'}
Cdh1-to-Cdc2014 -> 0to-1 | Cln1,2-to-Clb5,6 -> 0to1	0.68731	2053	7	1338	55	20.62	24.38	{'Cln3': '0', 'MBF': '0', 'SBF': '0', 'Cln1,2': '0', 'Cdh1': '1', 'Swi5': '0', 'Cdc2014': '0', 'Clb5,6': '0', 'Sic1': '1', 'Clb1,2': '0', 'Mcm1,SFF': '0'}
Cln3-to-Clb5,6 -> 0to1 | SBF-to-Clb1,2 -> 0to1	0.68731	2053	6	1326	40	10	50	{'Cln3': '0', 'MBF': '0', 'SBF': '0', 'Cln1,2': '0', 'Cdh1': '1', 'Swi5': '0', 'Cdc2014': '0', 'Clb5,6': '0', 'Sic1': '1', 'Clb1,2': '0', 'Mcm1,SFF': '0'}
SBF-to-MBF -> 0to1 | MBF-to-Cdh1 -> 0to-1	0.68832	2056	5	1349	45.62	28.12	26.25	{'Cln3': '0', 'MBF': '0', 'SBF': '0', 'Cln1,2': '0', 'Cdh1': '1', 'Swi5': '0', 'Cdc2014': '0', 'Clb5,6': '0', 'Sic1': '1', 'Clb1,2': '0', 'Mcm1,SFF': '0'}
MBF-to-Sic1 -> 0to-1 | SBF-to-Clb1,2 -> 0to1	0.68966	2060	5	1443	41.25	20.62	38.12	{'Cln3': '0', 'MBF': '0', 'SBF': '0', 'Cln1,2': '0', 'Cdh1': '1', 'Swi5': '0', 'Cdc2014': '0', 'Clb5,6': '0', 'Sic1': '1', 'Clb1,2': '0', 'Mcm1,SFF': '0'}
Cdc2014-to-SBF -> 0to-1 | MBF-to-Cdc2014 -> 0to-1	0.69032	2062	7	1224	62.5	0	37.5	{'Cln3': '0', 'MBF': '0', 'SBF': '0', 'Cln1,2': '0', 'Cdh1': '1', 'Swi5': '0', 'Cdc2014': '0', 'Clb5,6': '0', 'Sic1': '1', 'Clb1,2': '0', 'Mcm1,SFF': '0'}
Cln1,2-to-SBF -> 0to-1 | MBF-to-Sic1 -> 0to-1	0.69133	2065	5	1336	55.62	20	24.38	{'Cln3': '0', 'MBF': '0', 'SBF': '0', 'Cln1,2': '0', 'Cdh1': '1', 'Swi5': '0', 'Cdc2014': '0', 'Clb5,6': '0', 'Sic1': '1', 'Clb1,2': '0', 'Mcm1,SFF': '0'}
MBF-to-Cln1,2 -> 0to1 | MBF-to-Cdc2014 -> 0to-1	0.69233	2068	5	1295	75.62	0	24.38	{'Cln3': '0', 'MBF': '0', 'SBF': '0', 'Cln1,2': '0', 'Cdh1': '1', 'Swi5': '0', 'Cdc2014': '0', 'Clb5,6': '0', 'Sic1': '1', 'Clb1,2': '0', 'Mcm1,SFF': '0'}
MBF-to-Cln1,2 -> 0to1 | Clb5,6-to-Cdc2014 -> 0to-1	0.69267	2069	5	1329	68.75	0	31.25	{'Cln3': '0', 'MBF': '0', 'SBF': '0', 'Cln1,2': '0', 'Cdh1': '1', 'Swi5': '0', 'Cdc2014': '0', 'Clb5,6': '0', 'Sic1': '1', 'Clb1,2': '0', 'Mcm1,SFF': '0'}
Cln1,2-to-Clb5,6 -> 0to1 | Cdc2014-to-Mcm1,SFF -> 0to-1	0.693	2070	6	984	62.5	8.12	29.38	{'Cln3': '0', 'MBF': '0', 'SBF': '0', 'Cln1,2': '0', 'Cdh1': '1', 'Swi5': '0', 'Cdc2014': '0', 'Clb5,6': '0', 'Sic1': '1', 'Clb1,2': '0', 'Mcm1,SFF': '0'}
Cdc2014-to-Cln1,2 -> 0to-1 | Cln1,2-to-Mcm1,SFF -> 0to1	0.69334	2071	21	1370	35	16.25	48.75	{'Cln3': '0', 'MBF': '0', 'SBF': '0', 'Cln1,2': '0', 'Cdh1': '1', 'Swi5': '0', 'Cdc2014': '0', 'Clb5,6': '0', 'Sic1': '1', 'Clb1,2': '0', 'Mcm1,SFF': '0'}
Cdc2014-to-SBF -> 0to-1 | Sic1-to-Cdh1 -> 0to1	0.69434	2074	5	1461	46.25	15.62	38.12	{'Cln3': '0', 'MBF': '0', 'SBF': '0', 'Cln1,2': '0', 'Cdh1': '1', 'Swi5': '0', 'Cdc2014': '0', 'Clb5,6': '0', 'Sic1': '1', 'Clb1,2': '0', 'Mcm1,SFF': '0'}
Cln1,2-to-Clb5,6 -> 0to1 | Cln3-to-Clb1,2 -> 0to1	0.69434	2074	7	1340	51.88	21.88	26.25	{'Cln3': '0', 'MBF': '0', 'SBF': '0', 'Cln1,2': '0', 'Cdh1': '1', 'Swi5': '0', 'Cdc2014': '0', 'Clb5,6': '0', 'Sic1': '1', 'Clb1,2': '0', 'Mcm1,SFF': '0'}
SBF-to-MBF -> 0to1 | Mcm1,SFF-to-SBF -> 0to-1	0.69535	2077	6	1208	45.62	25.62	28.75	{'Cln3': '0', 'MBF': '0', 'SBF': '0', 'Cln1,2': '0', 'Cdh1': '1', 'Swi5': '0', 'Cdc2014': '0', 'Clb5,6': '0', 'Sic1': '1', 'Clb1,2': '0', 'Mcm1,SFF': '0'}
Cln1,2-to-MBF -> 0to1 | Cdc2014-to-Mcm1,SFF -> 0to-1	0.69535	2077	6	950	65	11.25	23.75	{'Cln3': '0', 'MBF': '0', 'SBF': '0', 'Cln1,2': '0', 'Cdh1': '1', 'Swi5': '0', 'Cdc2014': '0', 'Clb5,6': '0', 'Sic1': '1', 'Clb1,2': '0', 'Mcm1,SFF': '0'}
Cdc2014-to-MBF -> 0to-1 | SBF-to-Clb1,2 -> 0to1	0.69535	2077	6	1423	33.75	16.25	50	{'Cln3': '0', 'MBF': '0', 'SBF': '0', 'Cln1,2': '0', 'Cdh1': '1', 'Swi5': '0', 'Cdc2014': '0', 'Clb5,6': '0', 'Sic1': '1', 'Clb1,2': '0', 'Mcm1,SFF': '0'}
SBF-to-Clb1,2 -> 0to1 | Clb5,6-to-Mcm1,SFF -> 1to0	0.69535	2077	6	1325	39.38	6.25	54.38	{'Cln3': '0', 'MBF': '0', 'SBF': '0', 'Cln1,2': '0', 'Cdh1': '1', 'Swi5': '0', 'Cdc2014': '0', 'Clb5,6': '0', 'Sic1': '1', 'Clb1,2': '0', 'Mcm1,SFF': '0'}
Mcm1,SFF-to-Cdh1 -> 0to1 | SBF-to-Clb1,2 -> 0to1	0.69602	2079	6	1524	28.75	15.62	55.62	{'Cln3': '0', 'MBF': '0', 'SBF': '0', 'Cln1,2': '0', 'Cdh1': '1', 'Swi5': '0', 'Cdc2014': '0', 'Clb5,6': '0', 'Sic1': '1', 'Clb1,2': '0', 'Mcm1,SFF': '0'}
Cln1,2-to-MBF -> 0to1 | MBF-to-Clb1,2 -> 0to1	0.69802	2085	6	1396	33.12	28.75	38.12	{'Cln3': '0', 'MBF': '0', 'SBF': '0', 'Cln1,2': '0', 'Cdh1': '1', 'Swi5': '0', 'Cdc2014': '0', 'Clb5,6': '0', 'Sic1': '1', 'Clb1,2': '0', 'Mcm1,SFF': '0'}
MBF-to-Cdc2014 -> 0to-1 | SBF-to-Clb1,2 -> 0to1	0.69903	2088	6	1363	36.88	8.75	54.38	{'Cln3': '0', 'MBF': '0', 'SBF': '0', 'Cln1,2': '0', 'Cdh1': '1', 'Swi5': '0', 'Cdc2014': '0', 'Clb5,6': '0', 'Sic1': '1', 'Clb1,2': '0', 'Mcm1,SFF': '0'}
SBF-to-MBF -> 0to1 | Sic1-to-Cdc2014 -> 0to-1	0.69936	2089	6	955	56.25	19.38	24.38	{'Cln3': '0', 'MBF': '0', 'SBF': '0', 'Cln1,2': '0', 'Cdh1': '1', 'Swi5': '0', 'Cdc2014': '0', 'Clb5,6': '0', 'Sic1': '1', 'Clb1,2': '0', 'Mcm1,SFF': '0'}
MBF-to-Cln1,2 -> 0to1 | MBF-to-Mcm1,SFF -> 0to-1	0.69936	2089	5	1268	77.5	0	22.5	{'Cln3': '0', 'MBF': '0', 'SBF': '0', 'Cln1,2': '0', 'Cdh1': '1', 'Swi5': '0', 'Cdc2014': '0', 'Clb5,6': '0', 'Sic1': '1', 'Clb1,2': '0', 'Mcm1,SFF': '0'}
Cln1,2-to-Cln3 -> 0to1 | Swi5-to-SBF -> 0to-1	0.6997	2090	6	1238	42.5	22.5	35	{'Cln3': '0', 'MBF': '0', 'SBF': '0', 'Cln1,2': '0', 'Cdh1': '1', 'Swi5': '0', 'Cdc2014': '0', 'Clb5,6': '0', 'Sic1': '1', 'Clb1,2': '0', 'Mcm1,SFF': '0'}
MBF-to-SBF -> 0to1 | Clb5,6-to-Mcm1,SFF -> 1to0	0.70037	2092	5	1268	79.38	0	20.62	{'Cln3': '0', 'MBF': '0', 'SBF': '0', 'Cln1,2': '0', 'Cdh1': '1', 'Swi5': '0', 'Cdc2014': '0', 'Clb5,6': '0', 'Sic1': '1', 'Clb1,2': '0', 'Mcm1,SFF': '0'}
Clb1,2-to-Cdh1 -> -1to1 | SBF-to-Clb1,2 -> 0to1	0.70104	2094	6	1512	28.75	16.88	54.38	{'Cln3': '0', 'MBF': '0', 'SBF': '0', 'Cln1,2': '0', 'Cdh1': '1', 'Swi5': '0', 'Cdc2014': '0', 'Clb5,6': '0', 'Sic1': '1', 'Clb1,2': '0', 'Mcm1,SFF': '0'}
MBF-to-Cdc2014 -> 0to-1 | MBF-to-Sic1 -> 0to-1	0.70104	2094	5	1308	73.12	0	26.88	{'Cln3': '0', 'MBF': '0', 'SBF': '0', 'Cln1,2': '0', 'Cdh1': '1', 'Swi5': '0', 'Cdc2014': '0', 'Clb5,6': '0', 'Sic1': '1', 'Clb1,2': '0', 'Mcm1,SFF': '0'}
Swi5-to-Cln1,2 -> 0to-1 | Cln1,2-to-Mcm1,SFF -> 0to1	0.70137	2095	17	1362	34.38	15.62	50	{'Cln3': '0', 'MBF': '0', 'SBF': '0', 'Cln1,2': '0', 'Cdh1': '1', 'Swi5': '0', 'Cdc2014': '0', 'Clb5,6': '0', 'Sic1': '1', 'Clb1,2': '0', 'Mcm1,SFF': '0'}
Clb5,6-to-MBF -> 0to-1 | Cln1,2-to-Clb1,2 -> 0to1	0.70204	2097	6	1388	33.12	16.25	50.62	{'Cln3': '0', 'MBF': '0', 'SBF': '0', 'Cln1,2': '0', 'Cdh1': '1', 'Swi5': '0', 'Cdc2014': '0', 'Clb5,6': '0', 'Sic1': '1', 'Clb1,2': '0', 'Mcm1,SFF': '0'}
Mcm1,SFF-to-Cln1,2 -> 0to-1 | Cln1,2-to-Mcm1,SFF -> 0to1	0.70238	2098	33	1364	34.38	17.5	48.12	{'Cln3': '0', 'MBF': '0', 'SBF': '0', 'Cln1,2': '0', 'Cdh1': '1', 'Swi5': '0', 'Cdc2014': '0', 'Clb5,6': '0', 'Sic1': '1', 'Clb1,2': '0', 'Mcm1,SFF': '0'}
Cln1,2-to-Clb1,2 -> 0to1 | Cdh1-to-Mcm1,SFF -> 0to-1	0.70238	2098	6	1348	35.62	16.25	48.12	{'Cln3': '0', 'MBF': '0', 'SBF': '0', 'Cln1,2': '0', 'Cdh1': '1', 'Swi5': '0', 'Cdc2014': '0', 'Clb5,6': '0', 'Sic1': '1', 'Clb1,2': '0', 'Mcm1,SFF': '0'}
Sic1-to-Cdh1 -> 0to1 | SBF-to-Cdc2014 -> 0to-1	0.70305	2100	5	1561	55	0	45	{'Cln3': '0', 'MBF': '0', 'SBF': '0', 'Cln1,2': '0', 'Cdh1': '1', 'Swi5': '0', 'Cdc2014': '0', 'Clb5,6': '0', 'Sic1': '1', 'Clb1,2': '0', 'Mcm1,SFF': '0'}
Cln3-to-Cdc2014 -> 0to-1 | Cln1,2-to-Clb5,6 -> 0to1	0.70305	2100	7	1339	52.5	16.88	30.62	{'Cln3': '0', 'MBF': '0', 'SBF': '0', 'Cln1,2': '0', 'Cdh1': '1', 'Swi5': '0', 'Cdc2014': '0', 'Clb5,6': '0', 'Sic1': '1', 'Clb1,2': '0', 'Mcm1,SFF': '0'}
Cln1,2-to-Cln3 -> 0to1 | SBF-to-SBF -> 0to-1	0.70439	2104	6	1271	40	14.38	45.62	{'Cln3': '0', 'MBF': '0', 'SBF': '0', 'Cln1,2': '0', 'Cdh1': '1', 'Swi5': '0', 'Cdc2014': '0', 'Clb5,6': '0', 'Sic1': '1', 'Clb1,2': '0', 'Mcm1,SFF': '0'}
Cdh1-to-SBF -> 0to-1 | MBF-to-Cln1,2 -> 0to1	0.70439	2104	5	1377	53.75	21.88	24.38	{'Cln3': '0', 'MBF': '0', 'SBF': '0', 'Cln1,2': '0', 'Cdh1': '1', 'Swi5': '0', 'Cdc2014': '0', 'Clb5,6': '0', 'Sic1': '1', 'Clb1,2': '0', 'Mcm1,SFF': '0'}
SBF-to-Cdc2014 -> 0to-1 | SBF-to-Clb1,2 -> 0to1	0.70506	2106	6	1320	37.5	12.5	50	{'Cln3': '0', 'MBF': '0', 'SBF': '0', 'Cln1,2': '0', 'Cdh1': '1', 'Swi5': '0', 'Cdc2014': '0', 'Clb5,6': '0', 'Sic1': '1', 'Clb1,2': '0', 'Mcm1,SFF': '0'}
MBF-to-Clb1,2 -> 0to-1 | SBF-to-Clb1,2 -> 0to1	0.70506	2106	6	1241	42.5	13.75	43.75	{'Cln3': '0', 'MBF': '0', 'SBF': '0', 'Cln1,2': '0', 'Cdh1': '1', 'Swi5': '0', 'Cdc2014': '0', 'Clb5,6': '0', 'Sic1': '1', 'Clb1,2': '0', 'Mcm1,SFF': '0'}
Sic1-to-Cdc2014 -> 0to-1 | SBF-to-Clb5,6 -> 0to1	0.70539	2107	6	961	55	21.25	23.75	{'Cln3': '0', 'MBF': '0', 'SBF': '0', 'Cln1,2': '0', 'Cdh1': '1', 'Swi5': '0', 'Cdc2014': '0', 'Clb5,6': '0', 'Sic1': '1', 'Clb1,2': '0', 'Mcm1,SFF': '0'}
Cln3-to-Sic1 -> 0to-1 | Cln1,2-to-Clb1,2 -> 0to1	0.70572	2108	6	1367	33.75	13.12	53.12	{'Cln3': '0', 'MBF': '0', 'SBF': '0', 'Cln1,2': '0', 'Cdh1': '1', 'Swi5': '0', 'Cdc2014': '0', 'Clb5,6': '0', 'Sic1': '1', 'Clb1,2': '0', 'Mcm1,SFF': '0'}
Cln1,2-to-Clb1,2 -> 0to1 | Clb5,6-to-Mcm1,SFF -> 1to0	0.70572	2108	6	1373	33.75	8.75	57.5	{'Cln3': '0', 'MBF': '0', 'SBF': '0', 'Cln1,2': '0', 'Cdh1': '1', 'Swi5': '0', 'Cdc2014': '0', 'Clb5,6': '0', 'Sic1': '1', 'Clb1,2': '0', 'Mcm1,SFF': '0'}
MBF-to-Cln1,2 -> 0to1 | SBF-to-Clb5,6 -> 0to1	0.70606	2109	5	1420	58.75	33.75	7.5	{'Cln3': '0', 'MBF': '0', 'SBF': '0', 'Cln1,2': '0', 'Cdh1': '1', 'Swi5': '0', 'Cdc2014': '0', 'Clb5,6': '0', 'Sic1': '1', 'Clb1,2': '0', 'Mcm1,SFF': '0'}
Cdc2014-to-SBF -> 0to-1 | SBF-to-Clb5,6 -> 0to1	0.70773	2114	6	1190	45.62	30	24.38	{'Cln3': '0', 'MBF': '0', 'SBF': '0', 'Cln1,2': '0', 'Cdh1': '1', 'Swi5': '0', 'Cdc2014': '0', 'Clb5,6': '0', 'Sic1': '1', 'Clb1,2': '0', 'Mcm1,SFF': '0'}
Clb5,6-to-Cdc2014 -> 0to-1 | SBF-to-Clb1,2 -> 0to1	0.70773	2114	6	1357	35	9.38	55.62	{'Cln3': '0', 'MBF': '0', 'SBF': '0', 'Cln1,2': '0', 'Cdh1': '1', 'Swi5': '0', 'Cdc2014': '0', 'Clb5,6': '0', 'Sic1': '1', 'Clb1,2': '0', 'Mcm1,SFF': '0'}
SBF-to-Cdc2014 -> 0to-1 | Cln1,2-to-Clb1,2 -> 0to1	0.70807	2115	6	1369	33.12	13.12	53.75	{'Cln3': '0', 'MBF': '0', 'SBF': '0', 'Cln1,2': '0', 'Cdh1': '1', 'Swi5': '0', 'Cdc2014': '0', 'Clb5,6': '0', 'Sic1': '1', 'Clb1,2': '0', 'Mcm1,SFF': '0'}
Cln3-to-Clb5,6 -> 0to-1 | Cln1,2-to-Clb5,6 -> 0to1	0.70807	2115	7	1316	53.75	23.75	22.5	{'Cln3': '0', 'MBF': '0', 'SBF': '0', 'Cln1,2': '0', 'Cdh1': '1', 'Swi5': '0', 'Cdc2014': '0', 'Clb5,6': '0', 'Sic1': '1', 'Clb1,2': '0', 'Mcm1,SFF': '0'}
Cln1,2-to-SBF -> 0to-1 | Clb5,6-to-Cdc2014 -> 0to-1	0.7084	2116	6	1177	50.62	0	49.38	{'Cln3': '0', 'MBF': '0', 'SBF': '0', 'Cln1,2': '0', 'Cdh1': '1', 'Swi5': '0', 'Cdc2014': '0', 'Clb5,6': '0', 'Sic1': '1', 'Clb1,2': '0', 'Mcm1,SFF': '0'}
SBF-to-Swi5 -> 0to-1 | Cln1,2-to-Clb5,6 -> 0to1	0.7084	2116	7	1337	51.88	20	28.12	{'Cln3': '0', 'MBF': '0', 'SBF': '0', 'Cln1,2': '0', 'Cdh1': '1', 'Swi5': '0', 'Cdc2014': '0', 'Clb5,6': '0', 'Sic1': '1', 'Clb1,2': '0', 'Mcm1,SFF': '0'}
Swi5-to-Cdh1 -> 0to1 | Clb5,6-to-Cdc2014 -> 0to-1	0.70941	2119	8	1479	63.12	0	36.88	{'Cln3': '0', 'MBF': '0', 'SBF': '0', 'Cln1,2': '0', 'Cdh1': '1', 'Swi5': '0', 'Cdc2014': '0', 'Clb5,6': '0', 'Sic1': '1', 'Clb1,2': '0', 'Mcm1,SFF': '0'}
MBF-to-Sic1 -> 0to-1 | MBF-to-Mcm1,SFF -> 0to-1	0.71041	2122	5	1273	75.62	0	24.38	{'Cln3': '0', 'MBF': '0', 'SBF': '0', 'Cln1,2': '0', 'Cdh1': '1', 'Swi5': '0', 'Cdc2014': '0', 'Clb5,6': '0', 'Sic1': '1', 'Clb1,2': '0', 'Mcm1,SFF': '0'}
SBF-to-MBF -> 0to1 | MBF-to-Clb1,2 -> 0to1	0.71075	2123	6	1380	32.5	23.75	43.75	{'Cln3': '0', 'MBF': '0', 'SBF': '0', 'Cln1,2': '0', 'Cdh1': '1', 'Swi5': '0', 'Cdc2014': '0', 'Clb5,6': '0', 'Sic1': '1', 'Clb1,2': '0', 'Mcm1,SFF': '0'}
Cln1,2-to-Clb1,2 -> 0to1 | MBF-to-Mcm1,SFF -> 0to-1	0.71142	2125	6	1370	33.75	11.88	54.38	{'Cln3': '0', 'MBF': '0', 'SBF': '0', 'Cln1,2': '0', 'Cdh1': '1', 'Swi5': '0', 'Cdc2014': '0', 'Clb5,6': '0', 'Sic1': '1', 'Clb1,2': '0', 'Mcm1,SFF': '0'}
MBF-to-Cln1,2 -> 0to1 | Clb5,6-to-Mcm1,SFF -> 1to0	0.71175	2126	5	1276	73.12	0	26.88	{'Cln3': '0', 'MBF': '0', 'SBF': '0', 'Cln1,2': '0', 'Cdh1': '1', 'Swi5': '0', 'Cdc2014': '0', 'Clb5,6': '0', 'Sic1': '1', 'Clb1,2': '0', 'Mcm1,SFF': '0'}
Cdh1-to-Clb5,6 -> 0to1 | SBF-to-Clb1,2 -> 0to1	0.71175	2126	5	1386	48.12	25.62	26.25	{'Cln3': '0', 'MBF': '0', 'SBF': '0', 'Cln1,2': '0', 'Cdh1': '1', 'Swi5': '0', 'Cdc2014': '0', 'Clb5,6': '0', 'Sic1': '1', 'Clb1,2': '0', 'Mcm1,SFF': '0'}
Cln1,2-to-Clb5,6 -> 0to1 | Cdh1-to-Clb1,2 -> -1to0	0.71342	2131	7	1353	51.25	25	23.75	{'Cln3': '0', 'MBF': '0', 'SBF': '0', 'Cln1,2': '0', 'Cdh1': '1', 'Swi5': '0', 'Cdc2014': '0', 'Clb5,6': '0', 'Sic1': '1', 'Clb1,2': '0', 'Mcm1,SFF': '0'}
Sic1-to-Cdc2014 -> 0to-1 | Cln1,2-to-Clb5,6 -> 0to1	0.71409	2133	6	972	51.88	21.88	26.25	{'Cln3': '0', 'MBF': '0', 'SBF': '0', 'Cln1,2': '0', 'Cdh1': '1', 'Swi5': '0', 'Cdc2014': '0', 'Clb5,6': '0', 'Sic1': '1', 'Clb1,2': '0', 'Mcm1,SFF': '0'}
Clb5,6-to-SBF -> 0to1 | SBF-to-Clb1,2 -> 0to1	0.7151	2136	6	1343	35	14.38	50.62	{'Cln3': '0', 'MBF': '0', 'SBF': '0', 'Cln1,2': '0', 'Cdh1': '1', 'Swi5': '0', 'Cdc2014': '0', 'Clb5,6': '0', 'Sic1': '1', 'Clb1,2': '0', 'Mcm1,SFF': '0'}
MBF-to-Sic1 -> 0to-1 | Clb5,6-to-Mcm1,SFF -> 1to0	0.7151	2136	5	1286	71.88	0	28.12	{'Cln3': '0', 'MBF': '0', 'SBF': '0', 'Cln1,2': '0', 'Cdh1': '1', 'Swi5': '0', 'Cdc2014': '0', 'Clb5,6': '0', 'Sic1': '1', 'Clb1,2': '0', 'Mcm1,SFF': '0'}
Swi5-to-MBF -> 0to-1 | Cln1,2-to-Clb1,2 -> 0to1	0.71644	2140	6	1481	25.62	11.25	63.12	{'Cln3': '0', 'MBF': '0', 'SBF': '0', 'Cln1,2': '0', 'Cdh1': '1', 'Swi5': '0', 'Cdc2014': '0', 'Clb5,6': '0', 'Sic1': '1', 'Clb1,2': '0', 'Mcm1,SFF': '0'}
Cln1,2-to-Clb5,6 -> 0to1 | Cdh1-to-Clb5,6 -> 0to-1	0.71644	2140	8	1311	51.88	18.12	30	{'Cln3': '0', 'MBF': '0', 'SBF': '0', 'Cln1,2': '0', 'Cdh1': '1', 'Swi5': '0', 'Cdc2014': '0', 'Clb5,6': '0', 'Sic1': '1', 'Clb1,2': '0', 'Mcm1,SFF': '0'}
Sic1-to-Cdh1 -> 0to1 | Cdc2014-to-Clb1,2 -> -1to0	0.71711	2142	5	1653	44.38	15	40.62	{'Cln3': '0', 'MBF': '0', 'SBF': '0', 'Cln1,2': '0', 'Cdh1': '1', 'Swi5': '0', 'Cdc2014': '0', 'Clb5,6': '0', 'Sic1': '1', 'Clb1,2': '0', 'Mcm1,SFF': '0'}
Clb1,2-to-Swi5 -> -1to1 | Cln1,2-to-Clb1,2 -> 0to1	0.71711	2142	6	1366	31.88	13.75	54.38	{'Cln3': '0', 'MBF': '0', 'SBF': '0', 'Cln1,2': '0', 'Cdh1': '1', 'Swi5': '0', 'Cdc2014': '0', 'Clb5,6': '0', 'Sic1': '1', 'Clb1,2': '0', 'Mcm1,SFF': '0'}
Mcm1,SFF-to-MBF -> 0to-1 | SBF-to-Clb1,2 -> 0to1	0.71778	2144	6	1388	32.5	13.12	54.38	{'Cln3': '0', 'MBF': '0', 'SBF': '0', 'Cln1,2': '0', 'Cdh1': '1', 'Swi5': '0', 'Cdc2014': '0', 'Clb5,6': '0', 'Sic1': '1', 'Clb1,2': '0', 'Mcm1,SFF': '0'}
Cln1,2-to-Cdh1 -> -1to0 | SBF-to-Cdc2014 -> 0to-1	0.71845	2146	8	1201	65	0	35	{'Cln3': '0', 'MBF': '0', 'SBF': '0', 'Cln1,2': '0', 'Cdh1': '1', 'Swi5': '0', 'Cdc2014': '0', 'Clb5,6': '0', 'Sic1': '1', 'Clb1,2': '0', 'Mcm1,SFF': '0'}
Sic1-to-Sic1 -> 0to1 | Cln1,2-to-Clb1,2 -> 0to1	0.71845	2146	6	1370	31.88	15	53.12	{'Cln3': '0', 'MBF': '0', 'SBF': '0', 'Cln1,2': '0', 'Cdh1': '1', 'Swi5': '0', 'Cdc2014': '0', 'Clb5,6': '0', 'Sic1': '1', 'Clb1,2': '0', 'Mcm1,SFF': '0'}
Cln3-to-Cln3 -> -1to1 | Cdc2014-to-Cln3 -> 0to-1	0.71912	2148	7	1206	71.88	28.12	0	{'Cln3': '0', 'MBF': '0', 'SBF': '0', 'Cln1,2': '0', 'Cdh1': '1', 'Swi5': '0', 'Cdc2014': '0', 'Clb5,6': '0', 'Sic1': '1', 'Clb1,2': '0', 'Mcm1,SFF': '0'}
Sic1-to-Cdh1 -> 0to1 | MBF-to-Cdc2014 -> 0to-1	0.71945	2149	6	1576	59.38	0	40.62	{'Cln3': '0', 'MBF': '0', 'SBF': '0', 'Cln1,2': '0', 'Cdh1': '1', 'Swi5': '0', 'Cdc2014': '0', 'Clb5,6': '0', 'Sic1': '1', 'Clb1,2': '0', 'Mcm1,SFF': '0'}
Cln1,2-to-MBF -> 0to1 | Sic1-to-Cdc2014 -> 0to-1	0.71979	2150	6	953	53.75	21.25	25	{'Cln3': '0', 'MBF': '0', 'SBF': '0', 'Cln1,2': '0', 'Cdh1': '1', 'Swi5': '0', 'Cdc2014': '0', 'Clb5,6': '0', 'Sic1': '1', 'Clb1,2': '0', 'Mcm1,SFF': '0'}
MBF-to-SBF -> 0to1 | Cln1,2-to-Clb5,6 -> 0to1	0.72012	2151	5	1448	59.38	33.12	7.5	{'Cln3': '0', 'MBF': '0', 'SBF': '0', 'Cln1,2': '0', 'Cdh1': '1', 'Swi5': '0', 'Cdc2014': '0', 'Clb5,6': '0', 'Sic1': '1', 'Clb1,2': '0', 'Mcm1,SFF': '0'}
Mcm1,SFF-to-MBF -> 0to-1 | Cln1,2-to-Clb1,2 -> 0to1	0.72112	2154	6	1442	27.5	13.12	59.38	{'Cln3': '0', 'MBF': '0', 'SBF': '0', 'Cln1,2': '0', 'Cdh1': '1', 'Swi5': '0', 'Cdc2014': '0', 'Clb5,6': '0', 'Sic1': '1', 'Clb1,2': '0', 'Mcm1,SFF': '0'}
Cln1,2-to-SBF -> 0to-1 | MBF-to-Cdc2014 -> 0to-1	0.72179	2156	6	1195	49.38	0	50.62	{'Cln3': '0', 'MBF': '0', 'SBF': '0', 'Cln1,2': '0', 'Cdh1': '1', 'Swi5': '0', 'Cdc2014': '0', 'Clb5,6': '0', 'Sic1': '1', 'Clb1,2': '0', 'Mcm1,SFF': '0'}
Cln1,2-to-Cdc2014 -> 0to-1 | SBF-to-Clb1,2 -> 0to1	0.72179	2156	6	1328	34.38	11.25	54.38	{'Cln3': '0', 'MBF': '0', 'SBF': '0', 'Cln1,2': '0', 'Cdh1': '1', 'Swi5': '0', 'Cdc2014': '0', 'Clb5,6': '0', 'Sic1': '1', 'Clb1,2': '0', 'Mcm1,SFF': '0'}
SBF-to-Cdh1 -> 0to-1 | Cln1,2-to-Clb5,6 -> 0to1	0.72246	2158	7	1324	55	23.12	21.88	{'Cln3': '0', 'MBF': '0', 'SBF': '0', 'Cln1,2': '0', 'Cdh1': '1', 'Swi5': '0', 'Cdc2014': '0', 'Clb5,6': '0', 'Sic1': '1', 'Clb1,2': '0', 'Mcm1,SFF': '0'}
Cln1,2-to-Cdh1 -> -1to0 | Clb5,6-to-Cdc2014 -> 0to-1	0.72246	2158	8	1225	63.12	0	36.88	{'Cln3': '0', 'MBF': '0', 'SBF': '0', 'Cln1,2': '0', 'Cdh1': '1', 'Swi5': '0', 'Cdc2014': '0', 'Clb5,6': '0', 'Sic1': '1', 'Clb1,2': '0', 'Mcm1,SFF': '0'}
Clb1,2-to-Cdh1 -> -1to0 | Cln1,2-to-Clb1,2 -> 0to1	0.72246	2158	6	1590	20	18.12	61.88	{'Cln3': '0', 'MBF': '0', 'SBF': '0', 'Cln1,2': '0', 'Cdh1': '1', 'Swi5': '0', 'Cdc2014': '0', 'Clb5,6': '0', 'Sic1': '1', 'Clb1,2': '0', 'Mcm1,SFF': '0'}
SBF-to-MBF -> 0to1 | Clb5,6-to-Cdc2014 -> 0to1	0.7228	2159	6	1321	34.38	37.5	28.12	{'Cln3': '0', 'MBF': '0', 'SBF': '0', 'Cln1,2': '0', 'Cdh1': '1', 'Swi5': '0', 'Cdc2014': '0', 'Clb5,6': '0', 'Sic1': '1', 'Clb1,2': '0', 'Mcm1,SFF': '0'}
MBF-to-SBF -> 0to1 | Mcm1,SFF-to-SBF -> 0to-1	0.72313	2160	5	1355	56.25	19.38	24.38	{'Cln3': '0', 'MBF': '0', 'SBF': '0', 'Cln1,2': '0', 'Cdh1': '1', 'Swi5': '0', 'Cdc2014': '0', 'Clb5,6': '0', 'Sic1': '1', 'Clb1,2': '0', 'Mcm1,SFF': '0'}
Cdc2014-to-SBF -> 0to-1 | Cln1,2-to-Cdc2014 -> 0to-1	0.72313	2160	7	1148	63.75	0	36.25	{'Cln3': '0', 'MBF': '0', 'SBF': '0', 'Cln1,2': '0', 'Cdh1': '1', 'Swi5': '0', 'Cdc2014': '0', 'Clb5,6': '0', 'Sic1': '1', 'Clb1,2': '0', 'Mcm1,SFF': '0'}
Swi5-to-Cdh1 -> 0to1 | Cln1,2-to-Cdc2014 -> 0to-1	0.72347	2161	7	1436	61.25	0	38.75	{'Cln3': '0', 'MBF': '0', 'SBF': '0', 'Cln1,2': '0', 'Cdh1': '1', 'Swi5': '0', 'Cdc2014': '0', 'Clb5,6': '0', 'Sic1': '1', 'Clb1,2': '0', 'Mcm1,SFF': '0'}
Cln1,2-to-SBF -> 0to-1 | Clb5,6-to-Mcm1,SFF -> 1to0	0.72447	2164	6	1115	53.12	0	46.88	{'Cln3': '0', 'MBF': '0', 'SBF': '0', 'Cln1,2': '0', 'Cdh1': '1', 'Swi5': '0', 'Cdc2014': '0', 'Clb5,6': '0', 'Sic1': '1', 'Clb1,2': '0', 'Mcm1,SFF': '0'}
SBF-to-MBF -> 0to1 | Swi5-to-SBF -> 0to-1	0.72514	2166	6	1126	48.12	16.25	35.62	{'Cln3': '0', 'MBF': '0', 'SBF': '0', 'Cln1,2': '0', 'Cdh1': '1', 'Swi5': '0', 'Cdc2014': '0', 'Clb5,6': '0', 'Sic1': '1', 'Clb1,2': '0', 'Mcm1,SFF': '0'}
Cln3-to-Swi5 -> 0to-1 | Cln1,2-to-Clb5,6 -> 0to1	0.72514	2166	7	1334	52.5	21.88	25.62	{'Cln3': '0', 'MBF': '0', 'SBF': '0', 'Cln1,2': '0', 'Cdh1': '1', 'Swi5': '0', 'Cdc2014': '0', 'Clb5,6': '0', 'Sic1': '1', 'Clb1,2': '0', 'Mcm1,SFF': '0'}
MBF-to-Swi5 -> 0to-1 | Cln1,2-to-Clb5,6 -> 0to1	0.72514	2166	7	1338	49.38	25	25.62	{'Cln3': '0', 'MBF': '0', 'SBF': '0', 'Cln1,2': '0', 'Cdh1': '1', 'Swi5': '0', 'Cdc2014': '0', 'Clb5,6': '0', 'Sic1': '1', 'Clb1,2': '0', 'Mcm1,SFF': '0'}
Swi5-to-Cln1,2 -> 0to-1 | Cln1,2-to-Clb1,2 -> 0to1	0.72581	2168	6	1352	31.88	18.12	50	{'Cln3': '0', 'MBF': '0', 'SBF': '0', 'Cln1,2': '0', 'Cdh1': '1', 'Swi5': '0', 'Cdc2014': '0', 'Clb5,6': '0', 'Sic1': '1', 'Clb1,2': '0', 'Mcm1,SFF': '0'}
Mcm1,SFF-to-Clb5,6 -> 0to-1 | Cln1,2-to-Clb1,2 -> 0to1	0.72581	2168	6	1335	33.12	14.38	52.5	{'Cln3': '0', 'MBF': '0', 'SBF': '0', 'Cln1,2': '0', 'Cdh1': '1', 'Swi5': '0', 'Cdc2014': '0', 'Clb5,6': '0', 'Sic1': '1', 'Clb1,2': '0', 'Mcm1,SFF': '0'}
Clb5,6-to-Swi5 -> 0to-1 | Cln1,2-to-Clb1,2 -> 0to1	0.72615	2169	6	1371	30.62	13.12	56.25	{'Cln3': '0', 'MBF': '0', 'SBF': '0', 'Cln1,2': '0', 'Cdh1': '1', 'Swi5': '0', 'Cdc2014': '0', 'Clb5,6': '0', 'Sic1': '1', 'Clb1,2': '0', 'Mcm1,SFF': '0'}
Sic1-to-Swi5 -> 0to-1 | Cln1,2-to-Clb1,2 -> 0to1	0.72615	2169	6	1359	31.25	17.5	51.25	{'Cln3': '0', 'MBF': '0', 'SBF': '0', 'Cln1,2': '0', 'Cdh1': '1', 'Swi5': '0', 'Cdc2014': '0', 'Clb5,6': '0', 'Sic1': '1', 'Clb1,2': '0', 'Mcm1,SFF': '0'}
Cln1,2-to-Clb1,2 -> 0to1 | Cln3-to-Mcm1,SFF -> 0to-1	0.72615	2169	6	1352	31.88	13.75	54.38	{'Cln3': '0', 'MBF': '0', 'SBF': '0', 'Cln1,2': '0', 'Cdh1': '1', 'Swi5': '0', 'Cdc2014': '0', 'Clb5,6': '0', 'Sic1': '1', 'Clb1,2': '0', 'Mcm1,SFF': '0'}
Clb1,2-to-Clb5,6 -> 0to-1 | Cln1,2-to-Clb1,2 -> 0to1	0.72682	2171	6	1328	33.12	8.12	58.75	{'Cln3': '0', 'MBF': '0', 'SBF': '0', 'Cln1,2': '0', 'Cdh1': '1', 'Swi5': '0', 'Cdc2014': '0', 'Clb5,6': '0', 'Sic1': '1', 'Clb1,2': '0', 'Mcm1,SFF': '0'}
Clb5,6-to-MBF -> 0to-1 | SBF-to-Clb1,2 -> 0to1	0.72715	2172	6	1339	33.75	14.38	51.88	{'Cln3': '0', 'MBF': '0', 'SBF': '0', 'Cln1,2': '0', 'Cdh1': '1', 'Swi5': '0', 'Cdc2014': '0', 'Clb5,6': '0', 'Sic1': '1', 'Clb1,2': '0', 'Mcm1,SFF': '0'}
MBF-to-SBF -> 0to1 | MBF-to-Mcm1,SFF -> 0to-1	0.72816	2175	5	1265	76.88	0	23.12	{'Cln3': '0', 'MBF': '0', 'SBF': '0', 'Cln1,2': '0', 'Cdh1': '1', 'Swi5': '0', 'Cdc2014': '0', 'Clb5,6': '0', 'Sic1': '1', 'Clb1,2': '0', 'Mcm1,SFF': '0'}
SBF-to-Cdc2014 -> 0to-1 | Cln3-to-Clb5,6 -> 0to1	0.72816	2175	7	1204	68.12	3.12	28.75	{'Cln3': '0', 'MBF': '0', 'SBF': '0', 'Cln1,2': '0', 'Cdh1': '1', 'Swi5': '0', 'Cdc2014': '0', 'Clb5,6': '0', 'Sic1': '1', 'Clb1,2': '0', 'Mcm1,SFF': '0'}
MBF-to-Cln1,2 -> 0to1 | Sic1-to-Cdh1 -> 0to1	0.72882	2177	4	1722	49.38	27.5	23.12	{'Cln3': '0', 'MBF': '0', 'SBF': '0', 'Cln1,2': '0', 'Cdh1': '1', 'Swi5': '0', 'Cdc2014': '0', 'Clb5,6': '0', 'Sic1': '1', 'Clb1,2': '0', 'Mcm1,SFF': '0'}
Cdh1-to-MBF -> 0to-1 | SBF-to-Clb5,6 -> 0to1	0.72916	2178	6	1440	47.5	28.12	24.38	{'Cln3': '0', 'MBF': '0', 'SBF': '0', 'Cln1,2': '0', 'Cdh1': '1', 'Swi5': '0', 'Cdc2014': '0', 'Clb5,6': '0', 'Sic1': '1', 'Clb1,2': '0', 'Mcm1,SFF': '0'}
Cdc2014-to-SBF -> 0to-1 | SBF-to-Cdc2014 -> 0to-1	0.72949	2179	7	1154	62.5	0	37.5	{'Cln3': '0', 'MBF': '0', 'SBF': '0', 'Cln1,2': '0', 'Cdh1': '1', 'Swi5': '0', 'Cdc2014': '0', 'Clb5,6': '0', 'Sic1': '1', 'Clb1,2': '0', 'Mcm1,SFF': '0'}
Sic1-to-Cln3 -> 0to-1 | Cln1,2-to-Clb1,2 -> 0to1	0.72983	2180	6	1361	30.62	20.62	48.75	{'Cln3': '0', 'MBF': '0', 'SBF': '0', 'Cln1,2': '0', 'Cdh1': '1', 'Swi5': '0', 'Cdc2014': '0', 'Clb5,6': '0', 'Sic1': '1', 'Clb1,2': '0', 'Mcm1,SFF': '0'}
Cln3-to-Cln1,2 -> 0to-1 | Cln1,2-to-Clb5,6 -> 0to1	0.72983	2180	7	1320	52.5	21.25	26.25	{'Cln3': '0', 'MBF': '0', 'SBF': '0', 'Cln1,2': '0', 'Cdh1': '1', 'Swi5': '0', 'Cdc2014': '0', 'Clb5,6': '0', 'Sic1': '1', 'Clb1,2': '0', 'Mcm1,SFF': '0'}
Sic1-to-Cdh1 -> 0to1 | SBF-to-Clb5,6 -> 0to1	0.7305	2182	6	1685	43.12	35.62	21.25	{'Cln3': '0', 'MBF': '0', 'SBF': '0', 'Cln1,2': '0', 'Cdh1': '1', 'Swi5': '0', 'Cdc2014': '0', 'Clb5,6': '0', 'Sic1': '1', 'Clb1,2': '0', 'Mcm1,SFF': '0'}
SBF-to-MBF -> 0to1 | Mcm1,SFF-to-Cdh1 -> 0to-1	0.73083	2183	6	921	54.38	18.75	26.88	{'Cln3': '0', 'MBF': '0', 'SBF': '0', 'Cln1,2': '0', 'Cdh1': '1', 'Swi5': '0', 'Cdc2014': '0', 'Clb5,6': '0', 'Sic1': '1', 'Clb1,2': '0', 'Mcm1,SFF': '0'}
Sic1-to-Cdh1 -> 0to1 | Swi5-to-Clb1,2 -> 0to1	0.7315	2185	5	1611	46.88	12.5	40.62	{'Cln3': '0', 'MBF': '0', 'SBF': '0', 'Cln1,2': '0', 'Cdh1': '1', 'Swi5': '0', 'Cdc2014': '0', 'Clb5,6': '0', 'Sic1': '1', 'Clb1,2': '0', 'Mcm1,SFF': '0'}
Cdc2014-to-MBF -> 0to-1 | Cln1,2-to-Clb1,2 -> 0to1	0.73184	2186	6	1458	25	12.5	62.5	{'Cln3': '0', 'MBF': '0', 'SBF': '0', 'Cln1,2': '0', 'Cdh1': '1', 'Swi5': '0', 'Cdc2014': '0', 'Clb5,6': '0', 'Sic1': '1', 'Clb1,2': '0', 'Mcm1,SFF': '0'}
Sic1-to-Cdh1 -> 0to1 | Clb5,6-to-Mcm1,SFF -> 1to0	0.73217	2187	5	1552	56.88	0	43.12	{'Cln3': '0', 'MBF': '0', 'SBF': '0', 'Cln1,2': '0', 'Cdh1': '1', 'Swi5': '0', 'Cdc2014': '0', 'Clb5,6': '0', 'Sic1': '1', 'Clb1,2': '0', 'Mcm1,SFF': '0'}
Sic1-to-Cdh1 -> 0to1 | MBF-to-Mcm1,SFF -> 0to-1	0.73418	2193	5	1530	60	0	40	{'Cln3': '0', 'MBF': '0', 'SBF': '0', 'Cln1,2': '0', 'Cdh1': '1', 'Swi5': '0', 'Cdc2014': '0', 'Clb5,6': '0', 'Sic1': '1', 'Clb1,2': '0', 'Mcm1,SFF': '0'}
Cln3-to-Cdc2014 -> 0to1 | Cln1,2-to-Clb1,2 -> 0to1	0.73452	2194	6	1359	30	16.88	53.12	{'Cln3': '0', 'MBF': '0', 'SBF': '0', 'Cln1,2': '0', 'Cdh1': '1', 'Swi5': '0', 'Cdc2014': '0', 'Clb5,6': '0', 'Sic1': '1', 'Clb1,2': '0', 'Mcm1,SFF': '0'}
Clb1,2-to-Cdh1 -> -1to0 | Cdc2014-to-Clb1,2 -> -1to0	0.73485	2195	7	1608	45.62	16.88	37.5	{'Cln3': '0', 'MBF': '0', 'SBF': '0', 'Cln1,2': '0', 'Cdh1': '1', 'Swi5': '0', 'Cdc2014': '0', 'Clb5,6': '0', 'Sic1': '1', 'Clb1,2': '0', 'Mcm1,SFF': '0'}
SBF-to-Cdc2014 -> 0to-1 | MBF-to-Sic1 -> 0to-1	0.73485	2195	6	1311	70.62	4.38	25	{'Cln3': '0', 'MBF': '0', 'SBF': '0', 'Cln1,2': '0', 'Cdh1': '1', 'Swi5': '0', 'Cdc2014': '0', 'Clb5,6': '0', 'Sic1': '1', 'Clb1,2': '0', 'Mcm1,SFF': '0'}
Cln1,2-to-Cdc2014 -> 0to-1 | Cdh1-to-Clb5,6 -> 0to1	0.73485	2195	6	1291	72.5	6.88	20.62	{'Cln3': '0', 'MBF': '0', 'SBF': '0', 'Cln1,2': '0', 'Cdh1': '1', 'Swi5': '0', 'Cdc2014': '0', 'Clb5,6': '0', 'Sic1': '1', 'Clb1,2': '0', 'Mcm1,SFF': '0'}
Cln1,2-to-Clb5,6 -> 0to1 | Clb5,6-to-Clb5,6 -> 0to1	0.73485	2195	7	1317	54.38	22.5	23.12	{'Cln3': '0', 'MBF': '0', 'SBF': '0', 'Cln1,2': '0', 'Cdh1': '1', 'Swi5': '0', 'Cdc2014': '0', 'Clb5,6': '0', 'Sic1': '1', 'Clb1,2': '0', 'Mcm1,SFF': '0'}
Cln1,2-to-MBF -> 0to1 | SBF-to-Clb1,2 -> 0to1	0.73586	2198	6	1276	35.62	28.12	36.25	{'Cln3': '0', 'MBF': '0', 'SBF': '0', 'Cln1,2': '0', 'Cdh1': '1', 'Swi5': '0', 'Cdc2014': '0', 'Clb5,6': '0', 'Sic1': '1', 'Clb1,2': '0', 'Mcm1,SFF': '0'}
Sic1-to-Cln3 -> 0to-1 | Cln1,2-to-Clb5,6 -> 0to1	0.73652	2200	7	1320	53.12	27.5	19.38	{'Cln3': '0', 'MBF': '0', 'SBF': '0', 'Cln1,2': '0', 'Cdh1': '1', 'Swi5': '0', 'Cdc2014': '0', 'Clb5,6': '0', 'Sic1': '1', 'Clb1,2': '0', 'Mcm1,SFF': '0'}
Cdc2014-to-SBF -> 0to-1 | Clb5,6-to-Mcm1,SFF -> 1to0	0.73652	2200	7	1140	61.25	0	38.75	{'Cln3': '0', 'MBF': '0', 'SBF': '0', 'Cln1,2': '0', 'Cdh1': '1', 'Swi5': '0', 'Cdc2014': '0', 'Clb5,6': '0', 'Sic1': '1', 'Clb1,2': '0', 'Mcm1,SFF': '0'}
Mcm1,SFF-to-SBF -> 0to-1 | Clb5,6-to-Cdc2014 -> 0to-1	0.73652	2200	7	1218	60	0	40	{'Cln3': '0', 'MBF': '0', 'SBF': '0', 'Cln1,2': '0', 'Cdh1': '1', 'Swi5': '0', 'Cdc2014': '0', 'Clb5,6': '0', 'Sic1': '1', 'Clb1,2': '0', 'Mcm1,SFF': '0'}
Cln1,2-to-Clb5,6 -> 0to1 | Cln3-to-Mcm1,SFF -> 0to-1	0.73686	2201	7	1334	47.5	28.12	24.38	{'Cln3': '0', 'MBF': '0', 'SBF': '0', 'Cln1,2': '0', 'Cdh1': '1', 'Swi5': '0', 'Cdc2014': '0', 'Clb5,6': '0', 'Sic1': '1', 'Clb1,2': '0', 'Mcm1,SFF': '0'}
Mcm1,SFF-to-Cdh1 -> 0to1 | Cdc2014-to-Clb1,2 -> -1to0	0.73719	2202	7	1612	45	14.38	40.62	{'Cln3': '0', 'MBF': '0', 'SBF': '0', 'Cln1,2': '0', 'Cdh1': '1', 'Swi5': '0', 'Cdc2014': '0', 'Clb5,6': '0', 'Sic1': '1', 'Clb1,2': '0', 'Mcm1,SFF': '0'}
SBF-to-MBF -> 0to1 | Cln3-to-SBF -> 1to0	0.73753	2203	6	1252	36.88	13.12	50	{'Cln3': '0', 'MBF': '0', 'SBF': '0', 'Cln1,2': '0', 'Cdh1': '1', 'Swi5': '0', 'Cdc2014': '0', 'Clb5,6': '0', 'Sic1': '1', 'Clb1,2': '0', 'Mcm1,SFF': '0'}
SBF-to-Cln3 -> 0to1 | Cln3-to-SBF -> 1to0	0.73786	2204	6	1252	36.88	13.12	50	{'Cln3': '0', 'MBF': '0', 'SBF': '0', 'Cln1,2': '0', 'Cdh1': '1', 'Swi5': '0', 'Cdc2014': '0', 'Clb5,6': '0', 'Sic1': '1', 'Clb1,2': '0', 'Mcm1,SFF': '0'}
SBF-to-MBF -> 0to1 | Cdc2014-to-Mcm1,SFF -> 0to-1	0.73786	2204	6	932	61.25	6.25	32.5	{'Cln3': '0', 'MBF': '0', 'SBF': '0', 'Cln1,2': '0', 'Cdh1': '1', 'Swi5': '0', 'Cdc2014': '0', 'Clb5,6': '0', 'Sic1': '1', 'Clb1,2': '0', 'Mcm1,SFF': '0'}
Cln1,2-to-Cdh1 -> -1to0 | Cln1,2-to-Clb1,2 -> 0to1	0.73786	2204	7	1271	48.12	13.12	38.75	{'Cln3': '0', 'MBF': '0', 'SBF': '0', 'Cln1,2': '0', 'Cdh1': '1', 'Swi5': '0', 'Cdc2014': '0', 'Clb5,6': '0', 'Sic1': '1', 'Clb1,2': '0', 'Mcm1,SFF': '0'}
Clb1,2-to-Cdc2014 -> 1to0 | Cln1,2-to-Clb5,6 -> 0to1	0.73786	2204	7	1339	51.25	27.5	21.25	{'Cln3': '0', 'MBF': '0', 'SBF': '0', 'Cln1,2': '0', 'Cdh1': '1', 'Swi5': '0', 'Cdc2014': '0', 'Clb5,6': '0', 'Sic1': '1', 'Clb1,2': '0', 'Mcm1,SFF': '0'}
Cln3-to-Cln3 -> -1to0 | Cdc2014-to-Cln3 -> 0to-1	0.7382	2205	7	1208	69.38	30.62	0	{'Cln3': '0', 'MBF': '0', 'SBF': '0', 'Cln1,2': '0', 'Cdh1': '1', 'Swi5': '0', 'Cdc2014': '0', 'Clb5,6': '0', 'Sic1': '1', 'Clb1,2': '0', 'Mcm1,SFF': '0'}
Clb5,6-to-SBF -> 0to1 | Cln1,2-to-Clb1,2 -> 0to1	0.7382	2205	6	1395	27.5	14.38	58.12	{'Cln3': '0', 'MBF': '0', 'SBF': '0', 'Cln1,2': '0', 'Cdh1': '1', 'Swi5': '0', 'Cdc2014': '0', 'Clb5,6': '0', 'Sic1': '1', 'Clb1,2': '0', 'Mcm1,SFF': '0'}
Cln3-to-Swi5 -> 0to1 | Cln1,2-to-Clb5,6 -> 0to1	0.7382	2205	7	1310	55	22.5	22.5	{'Cln3': '0', 'MBF': '0', 'SBF': '0', 'Cln1,2': '0', 'Cdh1': '1', 'Swi5': '0', 'Cdc2014': '0', 'Clb5,6': '0', 'Sic1': '1', 'Clb1,2': '0', 'Mcm1,SFF': '0'}
Clb5,6-to-Clb5,6 -> 0to1 | Cln1,2-to-Clb1,2 -> 0to1	0.7382	2205	6	1364	29.38	13.75	56.88	{'Cln3': '0', 'MBF': '0', 'SBF': '0', 'Cln1,2': '0', 'Cdh1': '1', 'Swi5': '0', 'Cdc2014': '0', 'Clb5,6': '0', 'Sic1': '1', 'Clb1,2': '0', 'Mcm1,SFF': '0'}
Cln3-to-Swi5 -> 0to-1 | Cln1,2-to-Clb1,2 -> 0to1	0.73853	2206	6	1361	29.38	18.12	52.5	{'Cln3': '0', 'MBF': '0', 'SBF': '0', 'Cln1,2': '0', 'Cdh1': '1', 'Swi5': '0', 'Cdc2014': '0', 'Clb5,6': '0', 'Sic1': '1', 'Clb1,2': '0', 'Mcm1,SFF': '0'}
Mcm1,SFF-to-SBF -> 0to-1 | MBF-to-Cln1,2 -> 0to1	0.73887	2207	5	1360	52.5	20.62	26.88	{'Cln3': '0', 'MBF': '0', 'SBF': '0', 'Cln1,2': '0', 'Cdh1': '1', 'Swi5': '0', 'Cdc2014': '0', 'Clb5,6': '0', 'Sic1': '1', 'Clb1,2': '0', 'Mcm1,SFF': '0'}
Clb5,6-to-Cln1,2 -> 0to1 | Cln1,2-to-Clb1,2 -> 0to1	0.73887	2207	6	1382	28.12	17.5	54.38	{'Cln3': '0', 'MBF': '0', 'SBF': '0', 'Cln1,2': '0', 'Cdh1': '1', 'Swi5': '0', 'Cdc2014': '0', 'Clb5,6': '0', 'Sic1': '1', 'Clb1,2': '0', 'Mcm1,SFF': '0'}
Sic1-to-Clb5,6 -> -1to0 | Mcm1,SFF-to-Clb5,6 -> 0to-1	0.73887	2207	5	1299	68.75	8.75	22.5	{'Cln3': '0', 'MBF': '0', 'SBF': '0', 'Cln1,2': '0', 'Cdh1': '1', 'Swi5': '0', 'Cdc2014': '0', 'Clb5,6': '0', 'Sic1': '1', 'Clb1,2': '0', 'Mcm1,SFF': '0'}
Mcm1,SFF-to-Cln1,2 -> 0to-1 | Cln1,2-to-Clb1,2 -> 0to1	0.7392	2208	6	1360	29.38	13.75	56.88	{'Cln3': '0', 'MBF': '0', 'SBF': '0', 'Cln1,2': '0', 'Cdh1': '1', 'Swi5': '0', 'Cdc2014': '0', 'Clb5,6': '0', 'Sic1': '1', 'Clb1,2': '0', 'Mcm1,SFF': '0'}
SBF-to-Clb5,6 -> 0to1 | Cln3-to-Sic1 -> 0to-1	0.73954	2209	7	1307	54.38	27.5	18.12	{'Cln3': '0', 'MBF': '0', 'SBF': '0', 'Cln1,2': '0', 'Cdh1': '1', 'Swi5': '0', 'Cdc2014': '0', 'Clb5,6': '0', 'Sic1': '1', 'Clb1,2': '0', 'Mcm1,SFF': '0'}
Cln3-to-MBF -> 1to0 | SBF-to-Clb5,6 -> 0to1	0.73987	2210	7	1310	55	23.12	21.88	{'Cln3': '0', 'MBF': '0', 'SBF': '0', 'Cln1,2': '0', 'Cdh1': '1', 'Swi5': '0', 'Cdc2014': '0', 'Clb5,6': '0', 'Sic1': '1', 'Clb1,2': '0', 'Mcm1,SFF': '0'}
Cln3-to-Cdh1 -> 0to1 | Cln1,2-to-Clb1,2 -> 0to1	0.73987	2210	6	1365	28.75	20	51.25	{'Cln3': '0', 'MBF': '0', 'SBF': '0', 'Cln1,2': '0', 'Cdh1': '1', 'Swi5': '0', 'Cdc2014': '0', 'Clb5,6': '0', 'Sic1': '1', 'Clb1,2': '0', 'Mcm1,SFF': '0'}
Clb1,2-to-Cdh1 -> -1to0 | Clb5,6-to-Cdc2014 -> 0to-1	0.73987	2210	7	1423	60	0	40	{'Cln3': '0', 'MBF': '0', 'SBF': '0', 'Cln1,2': '0', 'Cdh1': '1', 'Swi5': '0', 'Cdc2014': '0', 'Clb5,6': '0', 'Sic1': '1', 'Clb1,2': '0', 'Mcm1,SFF': '0'}
SBF-to-Swi5 -> 0to-1 | Cln1,2-to-Clb1,2 -> 0to1	0.74054	2212	6	1354	29.38	18.75	51.88	{'Cln3': '0', 'MBF': '0', 'SBF': '0', 'Cln1,2': '0', 'Cdh1': '1', 'Swi5': '0', 'Cdc2014': '0', 'Clb5,6': '0', 'Sic1': '1', 'Clb1,2': '0', 'Mcm1,SFF': '0'}
SBF-to-Clb5,6 -> 0to1 | Cln3-to-Mcm1,SFF -> 0to-1	0.74054	2212	7	1291	55.62	19.38	25	{'Cln3': '0', 'MBF': '0', 'SBF': '0', 'Cln1,2': '0', 'Cdh1': '1', 'Swi5': '0', 'Cdc2014': '0', 'Clb5,6': '0', 'Sic1': '1', 'Clb1,2': '0', 'Mcm1,SFF': '0'}
Cdc2014-to-SBF -> 0to-1 | Clb5,6-to-Cdc2014 -> 0to-1	0.74088	2213	7	1204	55	0	45	{'Cln3': '0', 'MBF': '0', 'SBF': '0', 'Cln1,2': '0', 'Cdh1': '1', 'Swi5': '0', 'Cdc2014': '0', 'Clb5,6': '0', 'Sic1': '1', 'Clb1,2': '0', 'Mcm1,SFF': '0'}
MBF-to-Cln3 -> 0to-1 | Cln1,2-to-Clb1,2 -> 0to1	0.74121	2214	6	1353	29.38	17.5	53.12	{'Cln3': '0', 'MBF': '0', 'SBF': '0', 'Cln1,2': '0', 'Cdh1': '1', 'Swi5': '0', 'Cdc2014': '0', 'Clb5,6': '0', 'Sic1': '1', 'Clb1,2': '0', 'Mcm1,SFF': '0'}
Cln3-to-Cdh1 -> 0to-1 | Cln1,2-to-Clb1,2 -> 0to1	0.74121	2214	6	1358	29.38	14.38	56.25	{'Cln3': '0', 'MBF': '0', 'SBF': '0', 'Cln1,2': '0', 'Cdh1': '1', 'Swi5': '0', 'Cdc2014': '0', 'Clb5,6': '0', 'Sic1': '1', 'Clb1,2': '0', 'Mcm1,SFF': '0'}
Cln1,2-to-Cln3 -> 0to1 | Cln3-to-SBF -> 1to0	0.74188	2216	6	1221	38.12	11.88	50	{'Cln3': '0', 'MBF': '0', 'SBF': '0', 'Cln1,2': '0', 'Cdh1': '1', 'Swi5': '0', 'Cdc2014': '0', 'Clb5,6': '0', 'Sic1': '1', 'Clb1,2': '0', 'Mcm1,SFF': '0'}
Cln3-to-Clb1,2 -> 0to-1 | Cln1,2-to-Clb1,2 -> 0to1	0.74188	2216	6	1355	29.38	15	55.62	{'Cln3': '0', 'MBF': '0', 'SBF': '0', 'Cln1,2': '0', 'Cdh1': '1', 'Swi5': '0', 'Cdc2014': '0', 'Clb5,6': '0', 'Sic1': '1', 'Clb1,2': '0', 'Mcm1,SFF': '0'}
SBF-to-MBF -> 0to1 | Cln1,2-to-Clb1,2 -> 0to1	0.74222	2217	6	1338	30	25.62	44.38	{'Cln3': '0', 'MBF': '0', 'SBF': '0', 'Cln1,2': '0', 'Cdh1': '1', 'Swi5': '0', 'Cdc2014': '0', 'Clb5,6': '0', 'Sic1': '1', 'Clb1,2': '0', 'Mcm1,SFF': '0'}
Clb5,6-to-Cdh1 -> -1to0 | Cln1,2-to-Clb1,2 -> 0to1	0.74222	2217	6	1369	28.12	13.12	58.75	{'Cln3': '0', 'MBF': '0', 'SBF': '0', 'Cln1,2': '0', 'Cdh1': '1', 'Swi5': '0', 'Cdc2014': '0', 'Clb5,6': '0', 'Sic1': '1', 'Clb1,2': '0', 'Mcm1,SFF': '0'}
Clb1,2-to-Swi5 -> -1to0 | Cln1,2-to-Clb5,6 -> 0to1	0.74255	2218	7	1321	53.12	25	21.88	{'Cln3': '0', 'MBF': '0', 'SBF': '0', 'Cln1,2': '0', 'Cdh1': '1', 'Swi5': '0', 'Cdc2014': '0', 'Clb5,6': '0', 'Sic1': '1', 'Clb1,2': '0', 'Mcm1,SFF': '0'}
MBF-to-SBF -> 0to1 | Cdh1-to-Clb5,6 -> 0to1	0.74322	2220	4	1331	63.12	21.88	15	{'Cln3': '0', 'MBF': '0', 'SBF': '0', 'Cln1,2': '0', 'Cdh1': '1', 'Swi5': '0', 'Cdc2014': '0', 'Clb5,6': '0', 'Sic1': '1', 'Clb1,2': '0', 'Mcm1,SFF': '0'}
MBF-to-MBF -> 0to1 | SBF-to-Clb1,2 -> 0to1	0.74356	2221	6	1303	33.12	15.62	51.25	{'Cln3': '0', 'MBF': '0', 'SBF': '0', 'Cln1,2': '0', 'Cdh1': '1', 'Swi5': '0', 'Cdc2014': '0', 'Clb5,6': '0', 'Sic1': '1', 'Clb1,2': '0', 'Mcm1,SFF': '0'}
Swi5-to-Cln3 -> 0to-1 | Cln1,2-to-Clb1,2 -> 0to1	0.74389	2222	6	1360	28.75	16.88	54.38	{'Cln3': '0', 'MBF': '0', 'SBF': '0', 'Cln1,2': '0', 'Cdh1': '1', 'Swi5': '0', 'Cdc2014': '0', 'Clb5,6': '0', 'Sic1': '1', 'Clb1,2': '0', 'Mcm1,SFF': '0'}
Swi5-to-MBF -> 0to-1 | SBF-to-Clb1,2 -> 0to1	0.74422	2223	6	1425	26.25	15.62	58.12	{'Cln3': '0', 'MBF': '0', 'SBF': '0', 'Cln1,2': '0', 'Cdh1': '1', 'Swi5': '0', 'Cdc2014': '0', 'Clb5,6': '0', 'Sic1': '1', 'Clb1,2': '0', 'Mcm1,SFF': '0'}
Cln1,2-to-Clb5,6 -> 0to1 | Clb1,2-to-Sic1 -> -1to0	0.74422	2223	7	1296	55	23.12	21.88	{'Cln3': '0', 'MBF': '0', 'SBF': '0', 'Cln1,2': '0', 'Cdh1': '1', 'Swi5': '0', 'Cdc2014': '0', 'Clb5,6': '0', 'Sic1': '1', 'Clb1,2': '0', 'Mcm1,SFF': '0'}
Sic1-to-Sic1 -> 0to1 | SBF-to-Clb1,2 -> 0to1	0.74456	2224	6	1310	32.5	15.62	51.88	{'Cln3': '0', 'MBF': '0', 'SBF': '0', 'Cln1,2': '0', 'Cdh1': '1', 'Swi5': '0', 'Cdc2014': '0', 'Clb5,6': '0', 'Sic1': '1', 'Clb1,2': '0', 'Mcm1,SFF': '0'}
Cdc2014-to-Cln1,2 -> 0to-1 | Cln1,2-to-Clb1,2 -> 0to1	0.74523	2226	6	1356	28.75	21.88	49.38	{'Cln3': '0', 'MBF': '0', 'SBF': '0', 'Cln1,2': '0', 'Cdh1': '1', 'Swi5': '0', 'Cdc2014': '0', 'Clb5,6': '0', 'Sic1': '1', 'Clb1,2': '0', 'Mcm1,SFF': '0'}
SBF-to-Clb5,6 -> 0to1 | Cdh1-to-Mcm1,SFF -> 0to-1	0.74523	2226	7	1298	52.5	22.5	25	{'Cln3': '0', 'MBF': '0', 'SBF': '0', 'Cln1,2': '0', 'Cdh1': '1', 'Swi5': '0', 'Cdc2014': '0', 'Clb5,6': '0', 'Sic1': '1', 'Clb1,2': '0', 'Mcm1,SFF': '0'}
Mcm1,SFF-to-Cdh1 -> 0to1 | SBF-to-Cdc2014 -> 0to-1	0.7459	2228	7	1361	61.88	0	38.12	{'Cln3': '0', 'MBF': '0', 'SBF': '0', 'Cln1,2': '0', 'Cdh1': '1', 'Swi5': '0', 'Cdc2014': '0', 'Clb5,6': '0', 'Sic1': '1', 'Clb1,2': '0', 'Mcm1,SFF': '0'}
Cln1,2-to-MBF -> 0to1 | Cln1,2-to-Clb1,2 -> 0to1	0.74657	2230	6	1311	31.25	21.25	47.5	{'Cln3': '0', 'MBF': '0', 'SBF': '0', 'Cln1,2': '0', 'Cdh1': '1', 'Swi5': '0', 'Cdc2014': '0', 'Clb5,6': '0', 'Sic1': '1', 'Clb1,2': '0', 'Mcm1,SFF': '0'}
Cln1,2-to-Swi5 -> 0to-1 | Cln1,2-to-Clb5,6 -> 0to1	0.7469	2231	7	1342	46.88	28.12	25	{'Cln3': '0', 'MBF': '0', 'SBF': '0', 'Cln1,2': '0', 'Cdh1': '1', 'Swi5': '0', 'Cdc2014': '0', 'Clb5,6': '0', 'Sic1': '1', 'Clb1,2': '0', 'Mcm1,SFF': '0'}
Cdc2014-to-SBF -> 0to-1 | MBF-to-Mcm1,SFF -> 0to-1	0.74724	2232	7	1151	58.75	0	41.25	{'Cln3': '0', 'MBF': '0', 'SBF': '0', 'Cln1,2': '0', 'Cdh1': '1', 'Swi5': '0', 'Cdc2014': '0', 'Clb5,6': '0', 'Sic1': '1', 'Clb1,2': '0', 'Mcm1,SFF': '0'}
Cln3-to-Cdh1 -> 0to1 | SBF-to-Clb1,2 -> 0to1	0.74724	2232	6	1318	31.25	15.62	53.12	{'Cln3': '0', 'MBF': '0', 'SBF': '0', 'Cln1,2': '0', 'Cdh1': '1', 'Swi5': '0', 'Cdc2014': '0', 'Clb5,6': '0', 'Sic1': '1', 'Clb1,2': '0', 'Mcm1,SFF': '0'}
Mcm1,SFF-to-Cdh1 -> 0to1 | Clb5,6-to-Cdc2014 -> 0to-1	0.74724	2232	8	1415	61.88	0	38.12	{'Cln3': '0', 'MBF': '0', 'SBF': '0', 'Cln1,2': '0', 'Cdh1': '1', 'Swi5': '0', 'Cdc2014': '0', 'Clb5,6': '0', 'Sic1': '1', 'Clb1,2': '0', 'Mcm1,SFF': '0'}
Clb5,6-to-Swi5 -> 0to-1 | Cln1,2-to-Clb5,6 -> 0to1	0.74724	2232	7	1330	46.88	28.12	25	{'Cln3': '0', 'MBF': '0', 'SBF': '0', 'Cln1,2': '0', 'Cdh1': '1', 'Swi5': '0', 'Cdc2014': '0', 'Clb5,6': '0', 'Sic1': '1', 'Clb1,2': '0', 'Mcm1,SFF': '0'}
Clb1,2-to-Swi5 -> -1to1 | Cln1,2-to-Clb5,6 -> 0to1	0.74724	2232	7	1316	52.5	22.5	25	{'Cln3': '0', 'MBF': '0', 'SBF': '0', 'Cln1,2': '0', 'Cdh1': '1', 'Swi5': '0', 'Cdc2014': '0', 'Clb5,6': '0', 'Sic1': '1', 'Clb1,2': '0', 'Mcm1,SFF': '0'}
Swi5-to-SBF -> 0to-1 | Cln1,2-to-Clb5,6 -> 0to1	0.74757	2233	6	1208	37.5	25.62	36.88	{'Cln3': '0', 'MBF': '0', 'SBF': '0', 'Cln1,2': '0', 'Cdh1': '1', 'Swi5': '0', 'Cdc2014': '0', 'Clb5,6': '0', 'Sic1': '1', 'Clb1,2': '0', 'Mcm1,SFF': '0'}
SBF-to-Cdc2014 -> 0to-1 | Cln1,2-to-Cdc2014 -> 0to-1	0.74791	2234	7	1214	64.38	0	35.62	{'Cln3': '0', 'MBF': '0', 'SBF': '0', 'Cln1,2': '0', 'Cdh1': '1', 'Swi5': '0', 'Cdc2014': '0', 'Clb5,6': '0', 'Sic1': '1', 'Clb1,2': '0', 'Mcm1,SFF': '0'}
SBF-to-Clb5,6 -> 0to1 | Cdc2014-to-Mcm1,SFF -> 0to-1	0.74791	2234	6	930	60.62	13.75	25.62	{'Cln3': '0', 'MBF': '0', 'SBF': '0', 'Cln1,2': '0', 'Cdh1': '1', 'Swi5': '0', 'Cdc2014': '0', 'Clb5,6': '0', 'Sic1': '1', 'Clb1,2': '0', 'Mcm1,SFF': '0'}
Cln1,2-to-SBF -> 0to-1 | Cln1,2-to-Clb5,6 -> 0to1	0.74824	2235	6	1186	39.38	21.25	39.38	{'Cln3': '0', 'MBF': '0', 'SBF': '0', 'Cln1,2': '0', 'Cdh1': '1', 'Swi5': '0', 'Cdc2014': '0', 'Clb5,6': '0', 'Sic1': '1', 'Clb1,2': '0', 'Mcm1,SFF': '0'}
Clb1,2-to-Cln1,2 -> 0to-1 | Cln1,2-to-Clb5,6 -> 0to1	0.74824	2235	7	1321	51.88	17.5	30.62	{'Cln3': '0', 'MBF': '0', 'SBF': '0', 'Cln1,2': '0', 'Cdh1': '1', 'Swi5': '0', 'Cdc2014': '0', 'Clb5,6': '0', 'Sic1': '1', 'Clb1,2': '0', 'Mcm1,SFF': '0'}
Swi5-to-Clb5,6 -> 0to-1 | SBF-to-Clb1,2 -> 0to1	0.74858	2236	6	1277	34.38	10.62	55	{'Cln3': '0', 'MBF': '0', 'SBF': '0', 'Cln1,2': '0', 'Cdh1': '1', 'Swi5': '0', 'Cdc2014': '0', 'Clb5,6': '0', 'Sic1': '1', 'Clb1,2': '0', 'Mcm1,SFF': '0'}
SBF-to-Sic1 -> 0to-1 | SBF-to-Clb1,2 -> 0to1	0.74858	2236	6	1322	31.25	13.75	55	{'Cln3': '0', 'MBF': '0', 'SBF': '0', 'Cln1,2': '0', 'Cdh1': '1', 'Swi5': '0', 'Cdc2014': '0', 'Clb5,6': '0', 'Sic1': '1', 'Clb1,2': '0', 'Mcm1,SFF': '0'}
Cln1,2-to-SBF -> 0to-1 | Sic1-to-Cdh1 -> 0to1	0.74891	2237	4	1452	25.62	16.88	57.5	{'Cln3': '0', 'MBF': '0', 'SBF': '0', 'Cln1,2': '0', 'Cdh1': '1', 'Swi5': '0', 'Cdc2014': '0', 'Clb5,6': '0', 'Sic1': '1', 'Clb1,2': '0', 'Mcm1,SFF': '0'}
Cln1,2-to-Clb1,2 -> 0to1 | Clb1,2-to-Clb1,2 -> 0to1	0.74891	2237	6	1358	28.12	15	56.88	{'Cln3': '0', 'MBF': '0', 'SBF': '0', 'Cln1,2': '0', 'Cdh1': '1', 'Swi5': '0', 'Cdc2014': '0', 'Clb5,6': '0', 'Sic1': '1', 'Clb1,2': '0', 'Mcm1,SFF': '0'}
Mcm1,SFF-to-SBF -> 0to-1 | MBF-to-Cdc2014 -> 0to-1	0.74925	2238	7	1216	61.25	0	38.75	{'Cln3': '0', 'MBF': '0', 'SBF': '0', 'Cln1,2': '0', 'Cdh1': '1', 'Swi5': '0', 'Cdc2014': '0', 'Clb5,6': '0', 'Sic1': '1', 'Clb1,2': '0', 'Mcm1,SFF': '0'}
Cdh1-to-Cdh1 -> 0to1 | Cln1,2-to-Clb1,2 -> 0to1	0.74925	2238	6	1356	28.12	19.38	52.5	{'Cln3': '0', 'MBF': '0', 'SBF': '0', 'Cln1,2': '0', 'Cdh1': '1', 'Swi5': '0', 'Cdc2014': '0', 'Clb5,6': '0', 'Sic1': '1', 'Clb1,2': '0', 'Mcm1,SFF': '0'}
Swi5-to-Cdh1 -> 0to1 | Clb5,6-to-Mcm1,SFF -> 1to0	0.74925	2238	7	1429	61.88	0	38.12	{'Cln3': '0', 'MBF': '0', 'SBF': '0', 'Cln1,2': '0', 'Cdh1': '1', 'Swi5': '0', 'Cdc2014': '0', 'Clb5,6': '0', 'Sic1': '1', 'Clb1,2': '0', 'Mcm1,SFF': '0'}
Cln3-to-Clb1,2 -> 0to1 | Cln1,2-to-Clb1,2 -> 0to1	0.74992	2240	6	1363	27.5	18.12	54.38	{'Cln3': '0', 'MBF': '0', 'SBF': '0', 'Cln1,2': '0', 'Cdh1': '1', 'Swi5': '0', 'Cdc2014': '0', 'Clb5,6': '0', 'Sic1': '1', 'Clb1,2': '0', 'Mcm1,SFF': '0'}
Cln1,2-to-MBF -> 0to1 | Swi5-to-SBF -> 0to-1	0.75025	2241	6	1119	45	22.5	32.5	{'Cln3': '0', 'MBF': '0', 'SBF': '0', 'Cln1,2': '0', 'Cdh1': '1', 'Swi5': '0', 'Cdc2014': '0', 'Clb5,6': '0', 'Sic1': '1', 'Clb1,2': '0', 'Mcm1,SFF': '0'}
Cln3-to-Sic1 -> 0to1 | Cln1,2-to-Clb1,2 -> 0to1	0.75025	2241	6	1343	28.75	15.62	55.62	{'Cln3': '0', 'MBF': '0', 'SBF': '0', 'Cln1,2': '0', 'Cdh1': '1', 'Swi5': '0', 'Cdc2014': '0', 'Clb5,6': '0', 'Sic1': '1', 'Clb1,2': '0', 'Mcm1,SFF': '0'}
MBF-to-MBF -> 0to1 | Cln1,2-to-Clb1,2 -> 0to1	0.75092	2243	6	1361	27.5	16.25	56.25	{'Cln3': '0', 'MBF': '0', 'SBF': '0', 'Cln1,2': '0', 'Cdh1': '1', 'Swi5': '0', 'Cdc2014': '0', 'Clb5,6': '0', 'Sic1': '1', 'Clb1,2': '0', 'Mcm1,SFF': '0'}
Clb5,6-to-Cln3 -> 0to-1 | Cln1,2-to-Clb1,2 -> 0to1	0.75126	2244	6	1363	27.5	17.5	55	{'Cln3': '0', 'MBF': '0', 'SBF': '0', 'Cln1,2': '0', 'Cdh1': '1', 'Swi5': '0', 'Cdc2014': '0', 'Clb5,6': '0', 'Sic1': '1', 'Clb1,2': '0', 'Mcm1,SFF': '0'}
MBF-to-Swi5 -> 0to-1 | Clb5,6-to-Cdc2014 -> 0to-1	0.75126	2244	7	1224	66.88	0	33.12	{'Cln3': '0', 'MBF': '0', 'SBF': '0', 'Cln1,2': '0', 'Cdh1': '1', 'Swi5': '0', 'Cdc2014': '0', 'Clb5,6': '0', 'Sic1': '1', 'Clb1,2': '0', 'Mcm1,SFF': '0'}
SBF-to-MBF -> 0to1 | Clb5,6-to-Cdh1 -> -1to0	0.75159	2245	7	1297	50.62	25	24.38	{'Cln3': '0', 'MBF': '0', 'SBF': '0', 'Cln1,2': '0', 'Cdh1': '1', 'Swi5': '0', 'Cdc2014': '0', 'Clb5,6': '0', 'Sic1': '1', 'Clb1,2': '0', 'Mcm1,SFF': '0'}
Cln1,2-to-Clb1,2 -> 0to1 | Clb5,6-to-Clb1,2 -> 1to0	0.75159	2245	6	1315	30.62	15.62	53.75	{'Cln3': '0', 'MBF': '0', 'SBF': '0', 'Cln1,2': '0', 'Cdh1': '1', 'Swi5': '0', 'Cdc2014': '0', 'Clb5,6': '0', 'Sic1': '1', 'Clb1,2': '0', 'Mcm1,SFF': '0'}
Cln3-to-Cdc2014 -> 0to-1 | Cln1,2-to-Clb1,2 -> 0to1	0.75226	2247	6	1362	27.5	21.88	50.62	{'Cln3': '0', 'MBF': '0', 'SBF': '0', 'Cln1,2': '0', 'Cdh1': '1', 'Swi5': '0', 'Cdc2014': '0', 'Clb5,6': '0', 'Sic1': '1', 'Clb1,2': '0', 'Mcm1,SFF': '0'}
SBF-to-Cdc2014 -> 0to-1 | Cdh1-to-Clb5,6 -> 0to1	0.75226	2247	6	1286	70	3.75	26.25	{'Cln3': '0', 'MBF': '0', 'SBF': '0', 'Cln1,2': '0', 'Cdh1': '1', 'Swi5': '0', 'Cdc2014': '0', 'Clb5,6': '0', 'Sic1': '1', 'Clb1,2': '0', 'Mcm1,SFF': '0'}
Cdh1-to-Cdc2014 -> 0to-1 | Cdh1-to-Clb5,6 -> 0to1	0.75226	2247	5	1298	61.88	16.88	21.25	{'Cln3': '0', 'MBF': '0', 'SBF': '0', 'Cln1,2': '0', 'Cdh1': '1', 'Swi5': '0', 'Cdc2014': '0', 'Clb5,6': '0', 'Sic1': '1', 'Clb1,2': '0', 'Mcm1,SFF': '0'}
Cln1,2-to-Cdh1 -> -1to1 | SBF-to-Cdc2014 -> 0to-1	0.75259	2248	7	1180	63.12	0	36.88	{'Cln3': '0', 'MBF': '0', 'SBF': '0', 'Cln1,2': '0', 'Cdh1': '1', 'Swi5': '0', 'Cdc2014': '0', 'Clb5,6': '0', 'Sic1': '1', 'Clb1,2': '0', 'Mcm1,SFF': '0'}
Cln1,2-to-Clb1,2 -> 0to1 | Cdh1-to-Clb1,2 -> -1to0	0.75259	2248	6	1393	25.62	20.62	53.75	{'Cln3': '0', 'MBF': '0', 'SBF': '0', 'Cln1,2': '0', 'Cdh1': '1', 'Swi5': '0', 'Cdc2014': '0', 'Clb5,6': '0', 'Sic1': '1', 'Clb1,2': '0', 'Mcm1,SFF': '0'}
Cln1,2-to-Swi5 -> 0to-1 | Cln1,2-to-Clb1,2 -> 0to1	0.75293	2249	6	1366	26.88	16.88	56.25	{'Cln3': '0', 'MBF': '0', 'SBF': '0', 'Cln1,2': '0', 'Cdh1': '1', 'Swi5': '0', 'Cdc2014': '0', 'Clb5,6': '0', 'Sic1': '1', 'Clb1,2': '0', 'Mcm1,SFF': '0'}
SBF-to-MBF -> 0to1 | SBF-to-Clb1,2 -> 0to1	0.75326	2250	6	1299	31.88	26.25	41.88	{'Cln3': '0', 'MBF': '0', 'SBF': '0', 'Cln1,2': '0', 'Cdh1': '1', 'Swi5': '0', 'Cdc2014': '0', 'Clb5,6': '0', 'Sic1': '1', 'Clb1,2': '0', 'Mcm1,SFF': '0'}
Mcm1,SFF-to-Sic1 -> 0to1 | Cln1,2-to-Clb1,2 -> 0to1	0.75326	2250	6	1329	29.38	13.75	56.88	{'Cln3': '0', 'MBF': '0', 'SBF': '0', 'Cln1,2': '0', 'Cdh1': '1', 'Swi5': '0', 'Cdc2014': '0', 'Clb5,6': '0', 'Sic1': '1', 'Clb1,2': '0', 'Mcm1,SFF': '0'}
Cdc2014-to-Cln3 -> 0to-1 | Cln1,2-to-Clb5,6 -> 0to1	0.75427	2253	7	1319	50.62	27.5	21.88	{'Cln3': '0', 'MBF': '0', 'SBF': '0', 'Cln1,2': '0', 'Cdh1': '1', 'Swi5': '0', 'Cdc2014': '0', 'Clb5,6': '0', 'Sic1': '1', 'Clb1,2': '0', 'Mcm1,SFF': '0'}
Cdh1-to-Cln3 -> 0to-1 | Cln1,2-to-Clb1,2 -> 0to1	0.7546	2254	6	1356	27.5	18.75	53.75	{'Cln3': '0', 'MBF': '0', 'SBF': '0', 'Cln1,2': '0', 'Cdh1': '1', 'Swi5': '0', 'Cdc2014': '0', 'Clb5,6': '0', 'Sic1': '1', 'Clb1,2': '0', 'Mcm1,SFF': '0'}
SBF-to-Cdh1 -> 0to1 | Clb5,6-to-Cdc2014 -> 0to-1	0.7546	2254	8	1209	60	0	40	{'Cln3': '0', 'MBF': '0', 'SBF': '0', 'Cln1,2': '0', 'Cdh1': '1', 'Swi5': '0', 'Cdc2014': '0', 'Clb5,6': '0', 'Sic1': '1', 'Clb1,2': '0', 'Mcm1,SFF': '0'}
SBF-to-SBF -> 0to-1 | MBF-to-Sic1 -> 0to-1	0.75494	2255	5	1355	46.88	20	33.12	{'Cln3': '0', 'MBF': '0', 'SBF': '0', 'Cln1,2': '0', 'Cdh1': '1', 'Swi5': '0', 'Cdc2014': '0', 'Clb5,6': '0', 'Sic1': '1', 'Clb1,2': '0', 'Mcm1,SFF': '0'}
Cln1,2-to-SBF -> 0to-1 | Swi5-to-Cdh1 -> 0to1	0.75527	2256	6	1303	35	9.38	55.62	{'Cln3': '0', 'MBF': '0', 'SBF': '0', 'Cln1,2': '0', 'Cdh1': '1', 'Swi5': '0', 'Cdc2014': '0', 'Clb5,6': '0', 'Sic1': '1', 'Clb1,2': '0', 'Mcm1,SFF': '0'}
Cdh1-to-Swi5 -> 0to-1 | Cln1,2-to-Clb5,6 -> 0to1	0.75527	2256	7	1317	48.12	27.5	24.38	{'Cln3': '0', 'MBF': '0', 'SBF': '0', 'Cln1,2': '0', 'Cdh1': '1', 'Swi5': '0', 'Cdc2014': '0', 'Clb5,6': '0', 'Sic1': '1', 'Clb1,2': '0', 'Mcm1,SFF': '0'}
SBF-to-Cdh1 -> 0to1 | SBF-to-Cdc2014 -> 0to-1	0.75561	2257	8	1170	62.5	0	37.5	{'Cln3': '0', 'MBF': '0', 'SBF': '0', 'Cln1,2': '0', 'Cdh1': '1', 'Swi5': '0', 'Cdc2014': '0', 'Clb5,6': '0', 'Sic1': '1', 'Clb1,2': '0', 'Mcm1,SFF': '0'}
Cdh1-to-Cdh1 -> 0to1 | SBF-to-Clb1,2 -> 0to1	0.75561	2257	6	1310	31.25	13.75	55	{'Cln3': '0', 'MBF': '0', 'SBF': '0', 'Cln1,2': '0', 'Cdh1': '1', 'Swi5': '0', 'Cdc2014': '0', 'Clb5,6': '0', 'Sic1': '1', 'Clb1,2': '0', 'Mcm1,SFF': '0'}
SBF-to-Clb5,6 -> 0to1 | Cdh1-to-Clb5,6 -> 0to-1	0.75594	2258	8	1279	53.12	22.5	24.38	{'Cln3': '0', 'MBF': '0', 'SBF': '0', 'Cln1,2': '0', 'Cdh1': '1', 'Swi5': '0', 'Cdc2014': '0', 'Clb5,6': '0', 'Sic1': '1', 'Clb1,2': '0', 'Mcm1,SFF': '0'}
Clb1,2-to-Cln3 -> 0to-1 | Cln1,2-to-Clb1,2 -> 0to1	0.75661	2260	6	1358	26.88	16.25	56.88	{'Cln3': '0', 'MBF': '0', 'SBF': '0', 'Cln1,2': '0', 'Cdh1': '1', 'Swi5': '0', 'Cdc2014': '0', 'Clb5,6': '0', 'Sic1': '1', 'Clb1,2': '0', 'Mcm1,SFF': '0'}
Cln3-to-Cdh1 -> 0to-1 | Cln1,2-to-Clb5,6 -> 0to1	0.75661	2260	7	1309	51.25	26.25	22.5	{'Cln3': '0', 'MBF': '0', 'SBF': '0', 'Cln1,2': '0', 'Cdh1': '1', 'Swi5': '0', 'Cdc2014': '0', 'Clb5,6': '0', 'Sic1': '1', 'Clb1,2': '0', 'Mcm1,SFF': '0'}
Swi5-to-Cdh1 -> 0to1 | Swi5-to-Cdc2014 -> 0to-1	0.75728	2262	8	1423	60.62	4.38	35	{'Cln3': '0', 'MBF': '0', 'SBF': '0', 'Cln1,2': '0', 'Cdh1': '1', 'Swi5': '0', 'Cdc2014': '0', 'Clb5,6': '0', 'Sic1': '1', 'Clb1,2': '0', 'Mcm1,SFF': '0'}
Clb5,6-to-Cdc2014 -> 0to-1 | Cdh1-to-Clb1,2 -> -1to0	0.75728	2262	7	1252	61.88	0	38.12	{'Cln3': '0', 'MBF': '0', 'SBF': '0', 'Cln1,2': '0', 'Cdh1': '1', 'Swi5': '0', 'Cdc2014': '0', 'Clb5,6': '0', 'Sic1': '1', 'Clb1,2': '0', 'Mcm1,SFF': '0'}
Swi5-to-SBF -> 0to-1 | Clb5,6-to-Cdc2014 -> 0to-1	0.75795	2264	7	1185	51.25	0	48.75	{'Cln3': '0', 'MBF': '0', 'SBF': '0', 'Cln1,2': '0', 'Cdh1': '1', 'Swi5': '0', 'Cdc2014': '0', 'Clb5,6': '0', 'Sic1': '1', 'Clb1,2': '0', 'Mcm1,SFF': '0'}
Sic1-to-Cdh1 -> 0to1 | Swi5-to-Cdc2014 -> 0to-1	0.75795	2264	6	1579	50.62	9.38	40	{'Cln3': '0', 'MBF': '0', 'SBF': '0', 'Cln1,2': '0', 'Cdh1': '1', 'Swi5': '0', 'Cdc2014': '0', 'Clb5,6': '0', 'Sic1': '1', 'Clb1,2': '0', 'Mcm1,SFF': '0'}
Cdh1-to-Sic1 -> 0to1 | Cln1,2-to-Clb1,2 -> 0to1	0.75795	2264	5	1373	26.25	16.25	57.5	{'Cln3': '0', 'MBF': '0', 'SBF': '0', 'Cln1,2': '0', 'Cdh1': '1', 'Swi5': '0', 'Cdc2014': '0', 'Clb5,6': '0', 'Sic1': '1', 'Clb1,2': '0', 'Mcm1,SFF': '0'}
Clb1,2-to-Swi5 -> -1to0 | SBF-to-Cdc2014 -> 0to-1	0.75862	2266	7	1188	67.5	0	32.5	{'Cln3': '0', 'MBF': '0', 'SBF': '0', 'Cln1,2': '0', 'Cdh1': '1', 'Swi5': '0', 'Cdc2014': '0', 'Clb5,6': '0', 'Sic1': '1', 'Clb1,2': '0', 'Mcm1,SFF': '0'}
Cln1,2-to-Cdc2014 -> 0to-1 | Cln3-to-Clb5,6 -> 0to1	0.75862	2266	7	1205	65	5.62	29.38	{'Cln3': '0', 'MBF': '0', 'SBF': '0', 'Cln1,2': '0', 'Cdh1': '1', 'Swi5': '0', 'Cdc2014': '0', 'Clb5,6': '0', 'Sic1': '1', 'Clb1,2': '0', 'Mcm1,SFF': '0'}
Clb5,6-to-Sic1 -> -1to1 | Cln1,2-to-Clb1,2 -> 0to1	0.75862	2266	6	1303	30	15.62	54.38	{'Cln3': '0', 'MBF': '0', 'SBF': '0', 'Cln1,2': '0', 'Cdh1': '1', 'Swi5': '0', 'Cdc2014': '0', 'Clb5,6': '0', 'Sic1': '1', 'Clb1,2': '0', 'Mcm1,SFF': '0'}
Cdh1-to-Cdc2014 -> 0to-1 | SBF-to-Clb1,2 -> 0to1	0.75929	2268	6	1308	30.62	15	54.38	{'Cln3': '0', 'MBF': '0', 'SBF': '0', 'Cln1,2': '0', 'Cdh1': '1', 'Swi5': '0', 'Cdc2014': '0', 'Clb5,6': '0', 'Sic1': '1', 'Clb1,2': '0', 'Mcm1,SFF': '0'}
Cdh1-to-Cln3 -> 0to-1 | Cln1,2-to-Clb5,6 -> 0to1	0.75963	2269	7	1316	50.62	27.5	21.88	{'Cln3': '0', 'MBF': '0', 'SBF': '0', 'Cln1,2': '0', 'Cdh1': '1', 'Swi5': '0', 'Cdc2014': '0', 'Clb5,6': '0', 'Sic1': '1', 'Clb1,2': '0', 'Mcm1,SFF': '0'}
MBF-to-Swi5 -> 0to-1 | SBF-to-Clb1,2 -> 0to1	0.75996	2270	6	1326	29.38	15.62	55	{'Cln3': '0', 'MBF': '0', 'SBF': '0', 'Cln1,2': '0', 'Cdh1': '1', 'Swi5': '0', 'Cdc2014': '0', 'Clb5,6': '0', 'Sic1': '1', 'Clb1,2': '0', 'Mcm1,SFF': '0'}
Clb5,6-to-Swi5 -> 0to1 | Cln1,2-to-Clb1,2 -> 0to1	0.75996	2270	6	1358	26.25	19.38	54.38	{'Cln3': '0', 'MBF': '0', 'SBF': '0', 'Cln1,2': '0', 'Cdh1': '1', 'Swi5': '0', 'Cdc2014': '0', 'Clb5,6': '0', 'Sic1': '1', 'Clb1,2': '0', 'Mcm1,SFF': '0'}
Clb5,6-to-Clb5,6 -> 0to-1 | Sic1-to-Clb5,6 -> -1to0	0.75996	2270	5	1276	69.38	8.75	21.88	{'Cln3': '0', 'MBF': '0', 'SBF': '0', 'Cln1,2': '0', 'Cdh1': '1', 'Swi5': '0', 'Cdc2014': '0', 'Clb5,6': '0', 'Sic1': '1', 'Clb1,2': '0', 'Mcm1,SFF': '0'}
Sic1-to-Clb5,6 -> -1to0 | Cln1,2-to-Clb1,2 -> 0to1	0.75996	2270	6	1436	43.75	25	31.25	{'Cln3': '0', 'MBF': '0', 'SBF': '0', 'Cln1,2': '0', 'Cdh1': '1', 'Swi5': '0', 'Cdc2014': '0', 'Clb5,6': '0', 'Sic1': '1', 'Clb1,2': '0', 'Mcm1,SFF': '0'}
Clb5,6-to-Cdh1 -> -1to1 | SBF-to-Clb1,2 -> 0to1	0.76029	2271	6	1385	26.25	16.25	57.5	{'Cln3': '0', 'MBF': '0', 'SBF': '0', 'Cln1,2': '0', 'Cdh1': '1', 'Swi5': '0', 'Cdc2014': '0', 'Clb5,6': '0', 'Sic1': '1', 'Clb1,2': '0', 'Mcm1,SFF': '0'}
Sic1-to-Swi5 -> 0to-1 | Cln1,2-to-Clb5,6 -> 0to1	0.76029	2271	7	1339	43.75	30	26.25	{'Cln3': '0', 'MBF': '0', 'SBF': '0', 'Cln1,2': '0', 'Cdh1': '1', 'Swi5': '0', 'Cdc2014': '0', 'Clb5,6': '0', 'Sic1': '1', 'Clb1,2': '0', 'Mcm1,SFF': '0'}
Cln1,2-to-Clb5,6 -> 0to1 | Clb1,2-to-Clb1,2 -> 0to1	0.76063	2272	7	1317	49.38	28.12	22.5	{'Cln3': '0', 'MBF': '0', 'SBF': '0', 'Cln1,2': '0', 'Cdh1': '1', 'Swi5': '0', 'Cdc2014': '0', 'Clb5,6': '0', 'Sic1': '1', 'Clb1,2': '0', 'Mcm1,SFF': '0'}
Cln1,2-to-Clb1,2 -> 0to1 | SBF-to-Mcm1,SFF -> 0to-1	0.76063	2272	6	1321	29.38	8.12	62.5	{'Cln3': '0', 'MBF': '0', 'SBF': '0', 'Cln1,2': '0', 'Cdh1': '1', 'Swi5': '0', 'Cdc2014': '0', 'Clb5,6': '0', 'Sic1': '1', 'Clb1,2': '0', 'Mcm1,SFF': '0'}
SBF-to-Sic1 -> 0to-1 | Cln1,2-to-Clb1,2 -> 0to1	0.76096	2273	6	1357	26.25	16.88	56.88	{'Cln3': '0', 'MBF': '0', 'SBF': '0', 'Cln1,2': '0', 'Cdh1': '1', 'Swi5': '0', 'Cdc2014': '0', 'Clb5,6': '0', 'Sic1': '1', 'Clb1,2': '0', 'Mcm1,SFF': '0'}
Cln1,2-to-MBF -> 0to1 | Mcm1,SFF-to-Cdh1 -> 0to-1	0.76163	2275	6	912	50.62	24.38	25	{'Cln3': '0', 'MBF': '0', 'SBF': '0', 'Cln1,2': '0', 'Cdh1': '1', 'Swi5': '0', 'Cdc2014': '0', 'Clb5,6': '0', 'Sic1': '1', 'Clb1,2': '0', 'Mcm1,SFF': '0'}
Swi5-to-SBF -> 0to-1 | MBF-to-Cdc2014 -> 0to-1	0.76163	2275	7	1197	52.5	0	47.5	{'Cln3': '0', 'MBF': '0', 'SBF': '0', 'Cln1,2': '0', 'Cdh1': '1', 'Swi5': '0', 'Cdc2014': '0', 'Clb5,6': '0', 'Sic1': '1', 'Clb1,2': '0', 'Mcm1,SFF': '0'}
Cdc2014-to-SBF -> 0to-1 | Swi5-to-Cdh1 -> 0to1	0.76163	2275	7	1323	44.38	13.75	41.88	{'Cln3': '0', 'MBF': '0', 'SBF': '0', 'Cln1,2': '0', 'Cdh1': '1', 'Swi5': '0', 'Cdc2014': '0', 'Clb5,6': '0', 'Sic1': '1', 'Clb1,2': '0', 'Mcm1,SFF': '0'}
Clb1,2-to-Cdh1 -> -1to0 | Cln1,2-to-Cdc2014 -> 0to-1	0.76163	2275	7	1375	60	0	40	{'Cln3': '0', 'MBF': '0', 'SBF': '0', 'Cln1,2': '0', 'Cdh1': '1', 'Swi5': '0', 'Cdc2014': '0', 'Clb5,6': '0', 'Sic1': '1', 'Clb1,2': '0', 'Mcm1,SFF': '0'}
Cln3-to-Swi5 -> 0to1 | Cln1,2-to-Clb1,2 -> 0to1	0.76163	2275	6	1356	26.25	18.12	55.62	{'Cln3': '0', 'MBF': '0', 'SBF': '0', 'Cln1,2': '0', 'Cdh1': '1', 'Swi5': '0', 'Cdc2014': '0', 'Clb5,6': '0', 'Sic1': '1', 'Clb1,2': '0', 'Mcm1,SFF': '0'}
SBF-to-SBF -> 0to1 | Cln1,2-to-Clb5,6 -> 0to1	0.76197	2276	7	1322	48.75	23.12	28.12	{'Cln3': '0', 'MBF': '0', 'SBF': '0', 'Cln1,2': '0', 'Cdh1': '1', 'Swi5': '0', 'Cdc2014': '0', 'Clb5,6': '0', 'Sic1': '1', 'Clb1,2': '0', 'Mcm1,SFF': '0'}
Clb1,2-to-Cln1,2 -> 0to-1 | SBF-to-Clb1,2 -> 0to1	0.76197	2276	6	1320	29.38	12.5	58.12	{'Cln3': '0', 'MBF': '0', 'SBF': '0', 'Cln1,2': '0', 'Cdh1': '1', 'Swi5': '0', 'Cdc2014': '0', 'Clb5,6': '0', 'Sic1': '1', 'Clb1,2': '0', 'Mcm1,SFF': '0'}
SBF-to-Clb1,2 -> 0to1 | MBF-to-Mcm1,SFF -> 0to-1	0.76197	2276	6	1321	30.62	4.38	65	{'Cln3': '0', 'MBF': '0', 'SBF': '0', 'Cln1,2': '0', 'Cdh1': '1', 'Swi5': '0', 'Cdc2014': '0', 'Clb5,6': '0', 'Sic1': '1', 'Clb1,2': '0', 'Mcm1,SFF': '0'}
Cln1,2-to-Clb1,2 -> 0to1 | Clb5,6-to-Mcm1,SFF -> 1to-1	0.76197	2276	6	1235	36.88	6.88	56.25	{'Cln3': '0', 'MBF': '0', 'SBF': '0', 'Cln1,2': '0', 'Cdh1': '1', 'Swi5': '0', 'Cdc2014': '0', 'Clb5,6': '0', 'Sic1': '1', 'Clb1,2': '0', 'Mcm1,SFF': '0'}
MBF-to-SBF -> 0to1 | Sic1-to-SBF -> 0to-1	0.7623	2277	7	1252	45	15.62	39.38	{'Cln3': '0', 'MBF': '0', 'SBF': '0', 'Cln1,2': '0', 'Cdh1': '1', 'Swi5': '0', 'Cdc2014': '0', 'Clb5,6': '0', 'Sic1': '1', 'Clb1,2': '0', 'Mcm1,SFF': '0'}
MBF-to-Cdh1 -> 0to-1 | Cln1,2-to-Clb5,6 -> 0to1	0.7623	2277	6	1327	56.25	20	23.75	{'Cln3': '0', 'MBF': '0', 'SBF': '0', 'Cln1,2': '0', 'Cdh1': '1', 'Swi5': '0', 'Cdc2014': '0', 'Clb5,6': '0', 'Sic1': '1', 'Clb1,2': '0', 'Mcm1,SFF': '0'}
MBF-to-Swi5 -> 0to-1 | Cln1,2-to-Clb1,2 -> 0to1	0.7623	2277	6	1378	25	18.75	56.25	{'Cln3': '0', 'MBF': '0', 'SBF': '0', 'Cln1,2': '0', 'Cdh1': '1', 'Swi5': '0', 'Cdc2014': '0', 'Clb5,6': '0', 'Sic1': '1', 'Clb1,2': '0', 'Mcm1,SFF': '0'}
Cln3-to-Sic1 -> 0to-1 | SBF-to-Clb1,2 -> 0to1	0.76264	2278	6	1329	28.75	23.75	47.5	{'Cln3': '0', 'MBF': '0', 'SBF': '0', 'Cln1,2': '0', 'Cdh1': '1', 'Swi5': '0', 'Cdc2014': '0', 'Clb5,6': '0', 'Sic1': '1', 'Clb1,2': '0', 'Mcm1,SFF': '0'}
Clb1,2-to-Cdc2014 -> 1to0 | Cln1,2-to-Clb1,2 -> 0to1	0.76297	2279	6	1383	23.75	21.88	54.38	{'Cln3': '0', 'MBF': '0', 'SBF': '0', 'Cln1,2': '0', 'Cdh1': '1', 'Swi5': '0', 'Cdc2014': '0', 'Clb5,6': '0', 'Sic1': '1', 'Clb1,2': '0', 'Mcm1,SFF': '0'}
MBF-to-Cln1,2 -> 0to1 | Clb1,2-to-Cdh1 -> -1to0	0.76431	2283	5	1517	55.62	21.88	22.5	{'Cln3': '0', 'MBF': '0', 'SBF': '0', 'Cln1,2': '0', 'Cdh1': '1', 'Swi5': '0', 'Cdc2014': '0', 'Clb5,6': '0', 'Sic1': '1', 'Clb1,2': '0', 'Mcm1,SFF': '0'}
Mcm1,SFF-to-Cln1,2 -> 0to-1 | SBF-to-Clb1,2 -> 0to1	0.76465	2284	6	1317	29.38	14.38	56.25	{'Cln3': '0', 'MBF': '0', 'SBF': '0', 'Cln1,2': '0', 'Cdh1': '1', 'Swi5': '0', 'Cdc2014': '0', 'Clb5,6': '0', 'Sic1': '1', 'Clb1,2': '0', 'Mcm1,SFF': '0'}
Cdh1-to-Swi5 -> 0to-1 | SBF-to-Clb1,2 -> 0to1	0.76465	2284	6	1305	30	15.62	54.38	{'Cln3': '0', 'MBF': '0', 'SBF': '0', 'Cln1,2': '0', 'Cdh1': '1', 'Swi5': '0', 'Cdc2014': '0', 'Clb5,6': '0', 'Sic1': '1', 'Clb1,2': '0', 'Mcm1,SFF': '0'}
Clb5,6-to-Cln1,2 -> 0to-1 | Cln1,2-to-Clb1,2 -> 0to1	0.76498	2285	6	1350	26.25	16.25	57.5	{'Cln3': '0', 'MBF': '0', 'SBF': '0', 'Cln1,2': '0', 'Cdh1': '1', 'Swi5': '0', 'Cdc2014': '0', 'Clb5,6': '0', 'Sic1': '1', 'Clb1,2': '0', 'Mcm1,SFF': '0'}
Cln3-to-Cdc2014 -> 0to-1 | SBF-to-Clb5,6 -> 0to1	0.76498	2285	7	1302	50	26.88	23.12	{'Cln3': '0', 'MBF': '0', 'SBF': '0', 'Cln1,2': '0', 'Cdh1': '1', 'Swi5': '0', 'Cdc2014': '0', 'Clb5,6': '0', 'Sic1': '1', 'Clb1,2': '0', 'Mcm1,SFF': '0'}
Cln1,2-to-Cdc2014 -> 0to-1 | MBF-to-Sic1 -> 0to-1	0.76498	2285	6	1309	66.88	10.62	22.5	{'Cln3': '0', 'MBF': '0', 'SBF': '0', 'Cln1,2': '0', 'Cdh1': '1', 'Swi5': '0', 'Cdc2014': '0', 'Clb5,6': '0', 'Sic1': '1', 'Clb1,2': '0', 'Mcm1,SFF': '0'}
Cdh1-to-Clb5,6 -> 0to1 | Mcm1,SFF-to-Clb5,6 -> 0to-1	0.76498	2285	5	1263	68.12	15	16.88	{'Cln3': '0', 'MBF': '0', 'SBF': '0', 'Cln1,2': '0', 'Cdh1': '1', 'Swi5': '0', 'Cdc2014': '0', 'Clb5,6': '0', 'Sic1': '1', 'Clb1,2': '0', 'Mcm1,SFF': '0'}
Cln1,2-to-MBF -> 0to1 | Cln3-to-SBF -> 1to0	0.76532	2286	6	1234	33.75	16.25	50	{'Cln3': '0', 'MBF': '0', 'SBF': '0', 'Cln1,2': '0', 'Cdh1': '1', 'Swi5': '0', 'Cdc2014': '0', 'Clb5,6': '0', 'Sic1': '1', 'Clb1,2': '0', 'Mcm1,SFF': '0'}
SBF-to-SBF -> 0to-1 | Sic1-to-Cdh1 -> 0to1	0.76532	2286	4	1440	23.12	8.12	68.75	{'Cln3': '0', 'MBF': '0', 'SBF': '0', 'Cln1,2': '0', 'Cdh1': '1', 'Swi5': '0', 'Cdc2014': '0', 'Clb5,6': '0', 'Sic1': '1', 'Clb1,2': '0', 'Mcm1,SFF': '0'}
Clb5,6-to-Swi5 -> 0to1 | SBF-to-Clb1,2 -> 0to1	0.76532	2286	6	1294	30.62	14.38	55	{'Cln3': '0', 'MBF': '0', 'SBF': '0', 'Cln1,2': '0', 'Cdh1': '1', 'Swi5': '0', 'Cdc2014': '0', 'Clb5,6': '0', 'Sic1': '1', 'Clb1,2': '0', 'Mcm1,SFF': '0'}
SBF-to-SBF -> 0to1 | Cln1,2-to-Clb1,2 -> 0to1	0.76599	2288	6	1359	25.62	20	54.38	{'Cln3': '0', 'MBF': '0', 'SBF': '0', 'Cln1,2': '0', 'Cdh1': '1', 'Swi5': '0', 'Cdc2014': '0', 'Clb5,6': '0', 'Sic1': '1', 'Clb1,2': '0', 'Mcm1,SFF': '0'}
Cln3-to-Cdh1 -> 0to1 | Cln1,2-to-Clb5,6 -> 0to1	0.76599	2288	7	1320	49.38	25	25.62	{'Cln3': '0', 'MBF': '0', 'SBF': '0', 'Cln1,2': '0', 'Cdh1': '1', 'Swi5': '0', 'Cdc2014': '0', 'Clb5,6': '0', 'Sic1': '1', 'Clb1,2': '0', 'Mcm1,SFF': '0'}
SBF-to-Cdc2014 -> 0to-1 | Clb1,2-to-Cdc2014 -> 1to0	0.76599	2288	7	1220	60.62	0	39.38	{'Cln3': '0', 'MBF': '0', 'SBF': '0', 'Cln1,2': '0', 'Cdh1': '1', 'Swi5': '0', 'Cdc2014': '0', 'Clb5,6': '0', 'Sic1': '1', 'Clb1,2': '0', 'Mcm1,SFF': '0'}
Cln3-to-Cln1,2 -> 0to1 | Cln1,2-to-Clb1,2 -> 0to1	0.76632	2289	6	1368	25	23.12	51.88	{'Cln3': '0', 'MBF': '0', 'SBF': '0', 'Cln1,2': '0', 'Cdh1': '1', 'Swi5': '0', 'Cdc2014': '0', 'Clb5,6': '0', 'Sic1': '1', 'Clb1,2': '0', 'Mcm1,SFF': '0'}
Cdc2014-to-Cln3 -> 0to-1 | SBF-to-Clb1,2 -> 0to1	0.76666	2290	6	1303	30	13.75	56.25	{'Cln3': '0', 'MBF': '0', 'SBF': '0', 'Cln1,2': '0', 'Cdh1': '1', 'Swi5': '0', 'Cdc2014': '0', 'Clb5,6': '0', 'Sic1': '1', 'Clb1,2': '0', 'Mcm1,SFF': '0'}
MBF-to-Cln1,2 -> 0to1 | Cdh1-to-Clb5,6 -> 0to1	0.76666	2290	4	1339	56.88	22.5	20.62	{'Cln3': '0', 'MBF': '0', 'SBF': '0', 'Cln1,2': '0', 'Cdh1': '1', 'Swi5': '0', 'Cdc2014': '0', 'Clb5,6': '0', 'Sic1': '1', 'Clb1,2': '0', 'Mcm1,SFF': '0'}
Cln3-to-SBF -> 1to-1 | MBF-to-SBF -> 0to1	0.76699	2291	5	1329	56.88	18.12	25	{'Cln3': '0', 'MBF': '0', 'SBF': '0', 'Cln1,2': '0', 'Cdh1': '1', 'Swi5': '0', 'Cdc2014': '0', 'Clb5,6': '0', 'Sic1': '1', 'Clb1,2': '0', 'Mcm1,SFF': '0'}
Sic1-to-SBF -> 0to-1 | MBF-to-Sic1 -> 0to-1	0.76699	2291	6	1360	48.75	23.75	27.5	{'Cln3': '0', 'MBF': '0', 'SBF': '0', 'Cln1,2': '0', 'Cdh1': '1', 'Swi5': '0', 'Cdc2014': '0', 'Clb5,6': '0', 'Sic1': '1', 'Clb1,2': '0', 'Mcm1,SFF': '0'}
Mcm1,SFF-to-SBF -> 0to-1 | Cln1,2-to-Clb1,2 -> 0to1	0.76733	2292	6	1291	29.38	18.75	51.88	{'Cln3': '0', 'MBF': '0', 'SBF': '0', 'Cln1,2': '0', 'Cdh1': '1', 'Swi5': '0', 'Cdc2014': '0', 'Clb5,6': '0', 'Sic1': '1', 'Clb1,2': '0', 'Mcm1,SFF': '0'}
Cln3-to-SBF -> 1to-1 | MBF-to-Cln1,2 -> 0to1	0.76766	2293	5	1336	53.75	21.25	25	{'Cln3': '0', 'MBF': '0', 'SBF': '0', 'Cln1,2': '0', 'Cdh1': '1', 'Swi5': '0', 'Cdc2014': '0', 'Clb5,6': '0', 'Sic1': '1', 'Clb1,2': '0', 'Mcm1,SFF': '0'}
Clb5,6-to-Cln3 -> 0to-1 | Cln1,2-to-Clb5,6 -> 0to1	0.76799	2294	7	1318	50	29.38	20.62	{'Cln3': '0', 'MBF': '0', 'SBF': '0', 'Cln1,2': '0', 'Cdh1': '1', 'Swi5': '0', 'Cdc2014': '0', 'Clb5,6': '0', 'Sic1': '1', 'Clb1,2': '0', 'Mcm1,SFF': '0'}
SBF-to-Clb1,2 -> 0to1 | SBF-to-Mcm1,SFF -> 0to-1	0.76799	2294	6	1233	36.25	8.12	55.62	{'Cln3': '0', 'MBF': '0', 'SBF': '0', 'Cln1,2': '0', 'Cdh1': '1', 'Swi5': '0', 'Cdc2014': '0', 'Clb5,6': '0', 'Sic1': '1', 'Clb1,2': '0', 'Mcm1,SFF': '0'}
Clb1,2-to-Swi5 -> -1to1 | SBF-to-Clb1,2 -> 0to1	0.76833	2295	6	1311	28.75	13.12	58.12	{'Cln3': '0', 'MBF': '0', 'SBF': '0', 'Cln1,2': '0', 'Cdh1': '1', 'Swi5': '0', 'Cdc2014': '0', 'Clb5,6': '0', 'Sic1': '1', 'Clb1,2': '0', 'Mcm1,SFF': '0'}
Cdh1-to-Cdc2014 -> 0to-1 | Cln1,2-to-Clb1,2 -> 0to1	0.76866	2296	6	1365	25	11.88	63.12	{'Cln3': '0', 'MBF': '0', 'SBF': '0', 'Cln1,2': '0', 'Cdh1': '1', 'Swi5': '0', 'Cdc2014': '0', 'Clb5,6': '0', 'Sic1': '1', 'Clb1,2': '0', 'Mcm1,SFF': '0'}
Cln3-to-Cln1,2 -> 0to1 | Cln1,2-to-Clb5,6 -> 0to1	0.769	2297	7	1330	48.12	33.12	18.75	{'Cln3': '0', 'MBF': '0', 'SBF': '0', 'Cln1,2': '0', 'Cdh1': '1', 'Swi5': '0', 'Cdc2014': '0', 'Clb5,6': '0', 'Sic1': '1', 'Clb1,2': '0', 'Mcm1,SFF': '0'}
Cln3-to-MBF -> 1to-1 | SBF-to-Clb5,6 -> 0to1	0.77034	2301	7	1334	41.88	27.5	30.62	{'Cln3': '0', 'MBF': '0', 'SBF': '0', 'Cln1,2': '0', 'Cdh1': '1', 'Swi5': '0', 'Cdc2014': '0', 'Clb5,6': '0', 'Sic1': '1', 'Clb1,2': '0', 'Mcm1,SFF': '0'}
Mcm1,SFF-to-SBF -> 0to-1 | Clb5,6-to-Mcm1,SFF -> 1to0	0.77034	2301	7	1157	63.75	0	36.25	{'Cln3': '0', 'MBF': '0', 'SBF': '0', 'Cln1,2': '0', 'Cdh1': '1', 'Swi5': '0', 'Cdc2014': '0', 'Clb5,6': '0', 'Sic1': '1', 'Clb1,2': '0', 'Mcm1,SFF': '0'}
Cln3-to-Cln1,2 -> 0to1 | MBF-to-Cdc2014 -> 0to-1	0.77034	2301	7	1205	70.62	0	29.38	{'Cln3': '0', 'MBF': '0', 'SBF': '0', 'Cln1,2': '0', 'Cdh1': '1', 'Swi5': '0', 'Cdc2014': '0', 'Clb5,6': '0', 'Sic1': '1', 'Clb1,2': '0', 'Mcm1,SFF': '0'}
MBF-to-MBF -> 0to1 | Cln1,2-to-Clb5,6 -> 0to1	0.77067	2302	7	1319	48.75	30.62	20.62	{'Cln3': '0', 'MBF': '0', 'SBF': '0', 'Cln1,2': '0', 'Cdh1': '1', 'Swi5': '0', 'Cdc2014': '0', 'Clb5,6': '0', 'Sic1': '1', 'Clb1,2': '0', 'Mcm1,SFF': '0'}
Cln3-to-Cln1,2 -> 0to-1 | Cln1,2-to-Clb1,2 -> 0to1	0.77067	2302	6	1357	25	16.88	58.12	{'Cln3': '0', 'MBF': '0', 'SBF': '0', 'Cln1,2': '0', 'Cdh1': '1', 'Swi5': '0', 'Cdc2014': '0', 'Clb5,6': '0', 'Sic1': '1', 'Clb1,2': '0', 'Mcm1,SFF': '0'}
Mcm1,SFF-to-Cdh1 -> 0to1 | Swi5-to-Clb1,2 -> 0to1	0.77101	2303	7	1545	46.25	13.75	40	{'Cln3': '0', 'MBF': '0', 'SBF': '0', 'Cln1,2': '0', 'Cdh1': '1', 'Swi5': '0', 'Cdc2014': '0', 'Clb5,6': '0', 'Sic1': '1', 'Clb1,2': '0', 'Mcm1,SFF': '0'}
Mcm1,SFF-to-Cdc2014 -> 1to0 | Cdh1-to-Clb5,6 -> 0to1	0.77134	2304	5	906	75	0	25	{'Cln3': '0', 'MBF': '0', 'SBF': '0', 'Cln1,2': '0', 'Cdh1': '1', 'Swi5': '0', 'Cdc2014': '0', 'Clb5,6': '0', 'Sic1': '1', 'Clb1,2': '0', 'Mcm1,SFF': '0'}
Mcm1,SFF-to-Sic1 -> 0to1 | SBF-to-Clb1,2 -> 0to1	0.77201	2306	6	1233	33.75	15	51.25	{'Cln3': '0', 'MBF': '0', 'SBF': '0', 'Cln1,2': '0', 'Cdh1': '1', 'Swi5': '0', 'Cdc2014': '0', 'Clb5,6': '0', 'Sic1': '1', 'Clb1,2': '0', 'Mcm1,SFF': '0'}
Clb5,6-to-Cln3 -> 0to-1 | MBF-to-Cln1,2 -> 0to1	0.77235	2307	5	1294	63.75	14.38	21.88	{'Cln3': '0', 'MBF': '0', 'SBF': '0', 'Cln1,2': '0', 'Cdh1': '1', 'Swi5': '0', 'Cdc2014': '0', 'Clb5,6': '0', 'Sic1': '1', 'Clb1,2': '0', 'Mcm1,SFF': '0'}
Mcm1,SFF-to-Cln3 -> 0to-1 | Cln1,2-to-Clb1,2 -> 0to1	0.77268	2308	6	1348	25	19.38	55.62	{'Cln3': '0', 'MBF': '0', 'SBF': '0', 'Cln1,2': '0', 'Cdh1': '1', 'Swi5': '0', 'Cdc2014': '0', 'Clb5,6': '0', 'Sic1': '1', 'Clb1,2': '0', 'Mcm1,SFF': '0'}
Swi5-to-Cdh1 -> 0to1 | Mcm1,SFF-to-Cdc2014 -> 1to0	0.77268	2308	8	1426	57.5	0	42.5	{'Cln3': '0', 'MBF': '0', 'SBF': '0', 'Cln1,2': '0', 'Cdh1': '1', 'Swi5': '0', 'Cdc2014': '0', 'Clb5,6': '0', 'Sic1': '1', 'Clb1,2': '0', 'Mcm1,SFF': '0'}
Clb5,6-to-Cdc2014 -> 0to-1 | Cln3-to-Clb5,6 -> 0to1	0.77268	2308	7	1243	61.25	0	38.75	{'Cln3': '0', 'MBF': '0', 'SBF': '0', 'Cln1,2': '0', 'Cdh1': '1', 'Swi5': '0', 'Cdc2014': '0', 'Clb5,6': '0', 'Sic1': '1', 'Clb1,2': '0', 'Mcm1,SFF': '0'}
Clb1,2-to-Cdc2014 -> 1to0 | SBF-to-Clb1,2 -> 0to1	0.77268	2308	6	1340	25.62	18.75	55.62	{'Cln3': '0', 'MBF': '0', 'SBF': '0', 'Cln1,2': '0', 'Cdh1': '1', 'Swi5': '0', 'Cdc2014': '0', 'Clb5,6': '0', 'Sic1': '1', 'Clb1,2': '0', 'Mcm1,SFF': '0'}
Cln3-to-Cln3 -> -1to1 | Swi5-to-Cln3 -> 0to-1	0.77302	2309	7	1204	63.75	23.12	13.12	{'Cln3': '0', 'MBF': '0', 'SBF': '0', 'Cln1,2': '0', 'Cdh1': '1', 'Swi5': '0', 'Cdc2014': '0', 'Clb5,6': '0', 'Sic1': '1', 'Clb1,2': '0', 'Mcm1,SFF': '0'}
Cln3-to-Cln1,2 -> 0to-1 | SBF-to-Clb1,2 -> 0to1	0.77335	2310	6	1315	28.12	16.25	55.62	{'Cln3': '0', 'MBF': '0', 'SBF': '0', 'Cln1,2': '0', 'Cdh1': '1', 'Swi5': '0', 'Cdc2014': '0', 'Clb5,6': '0', 'Sic1': '1', 'Clb1,2': '0', 'Mcm1,SFF': '0'}
Clb1,2-to-Sic1 -> -1to1 | Cln1,2-to-Clb1,2 -> 0to1	0.77335	2310	6	1306	27.5	18.12	54.38	{'Cln3': '0', 'MBF': '0', 'SBF': '0', 'Cln1,2': '0', 'Cdh1': '1', 'Swi5': '0', 'Cdc2014': '0', 'Clb5,6': '0', 'Sic1': '1', 'Clb1,2': '0', 'Mcm1,SFF': '0'}
Swi5-to-SBF -> 0to-1 | Cln1,2-to-Cdc2014 -> 0to-1	0.77402	2312	7	1124	53.75	0.62	45.62	{'Cln3': '0', 'MBF': '0', 'SBF': '0', 'Cln1,2': '0', 'Cdh1': '1', 'Swi5': '0', 'Cdc2014': '0', 'Clb5,6': '0', 'Sic1': '1', 'Clb1,2': '0', 'Mcm1,SFF': '0'}
Swi5-to-Clb5,6 -> 0to-1 | Cln1,2-to-Clb1,2 -> 0to1	0.77436	2313	6	1333	26.25	16.25	57.5	{'Cln3': '0', 'MBF': '0', 'SBF': '0', 'Cln1,2': '0', 'Cdh1': '1', 'Swi5': '0', 'Cdc2014': '0', 'Clb5,6': '0', 'Sic1': '1', 'Clb1,2': '0', 'Mcm1,SFF': '0'}
SBF-to-Clb5,6 -> 0to1 | Cdh1-to-Clb1,2 -> -1to0	0.77469	2314	7	1312	51.88	24.38	23.75	{'Cln3': '0', 'MBF': '0', 'SBF': '0', 'Cln1,2': '0', 'Cdh1': '1', 'Swi5': '0', 'Cdc2014': '0', 'Clb5,6': '0', 'Sic1': '1', 'Clb1,2': '0', 'Mcm1,SFF': '0'}
Clb5,6-to-Cdh1 -> -1to0 | SBF-to-Clb1,2 -> 0to1	0.77503	2315	6	1310	28.12	18.75	53.12	{'Cln3': '0', 'MBF': '0', 'SBF': '0', 'Cln1,2': '0', 'Cdh1': '1', 'Swi5': '0', 'Cdc2014': '0', 'Clb5,6': '0', 'Sic1': '1', 'Clb1,2': '0', 'Mcm1,SFF': '0'}
SBF-to-Cln3 -> 0to-1 | SBF-to-Clb1,2 -> 0to1	0.77536	2316	6	1308	28.12	16.25	55.62	{'Cln3': '0', 'MBF': '0', 'SBF': '0', 'Cln1,2': '0', 'Cdh1': '1', 'Swi5': '0', 'Cdc2014': '0', 'Clb5,6': '0', 'Sic1': '1', 'Clb1,2': '0', 'Mcm1,SFF': '0'}
SBF-to-SBF -> 0to-1 | Clb5,6-to-Cdc2014 -> 0to-1	0.77536	2316	6	1182	39.38	0	60.62	{'Cln3': '0', 'MBF': '0', 'SBF': '0', 'Cln1,2': '0', 'Cdh1': '1', 'Swi5': '0', 'Cdc2014': '0', 'Clb5,6': '0', 'Sic1': '1', 'Clb1,2': '0', 'Mcm1,SFF': '0'}
MBF-to-Cln1,2 -> 0to1 | Cdh1-to-Clb1,2 -> -1to0	0.77536	2316	5	1324	58.75	18.12	23.12	{'Cln3': '0', 'MBF': '0', 'SBF': '0', 'Cln1,2': '0', 'Cdh1': '1', 'Swi5': '0', 'Cdc2014': '0', 'Clb5,6': '0', 'Sic1': '1', 'Clb1,2': '0', 'Mcm1,SFF': '0'}
Clb1,2-to-Cdh1 -> -1to0 | Swi5-to-Clb1,2 -> 0to1	0.77536	2316	7	1560	44.38	12.5	43.12	{'Cln3': '0', 'MBF': '0', 'SBF': '0', 'Cln1,2': '0', 'Cdh1': '1', 'Swi5': '0', 'Cdc2014': '0', 'Clb5,6': '0', 'Sic1': '1', 'Clb1,2': '0', 'Mcm1,SFF': '0'}
Cln1,2-to-Cdh1 -> -1to1 | Cln1,2-to-Cdc2014 -> 0to-1	0.77569	2317	7	1171	61.25	0	38.75	{'Cln3': '0', 'MBF': '0', 'SBF': '0', 'Cln1,2': '0', 'Cdh1': '1', 'Swi5': '0', 'Cdc2014': '0', 'Clb5,6': '0', 'Sic1': '1', 'Clb1,2': '0', 'Mcm1,SFF': '0'}
SBF-to-Cdh1 -> 0to-1 | Cln1,2-to-Clb1,2 -> 0to1	0.77603	2318	6	1365	23.75	17.5	58.75	{'Cln3': '0', 'MBF': '0', 'SBF': '0', 'Cln1,2': '0', 'Cdh1': '1', 'Swi5': '0', 'Cdc2014': '0', 'Clb5,6': '0', 'Sic1': '1', 'Clb1,2': '0', 'Mcm1,SFF': '0'}
Cdh1-to-Swi5 -> 0to-1 | Cln1,2-to-Clb1,2 -> 0to1	0.77603	2318	6	1351	24.38	19.38	56.25	{'Cln3': '0', 'MBF': '0', 'SBF': '0', 'Cln1,2': '0', 'Cdh1': '1', 'Swi5': '0', 'Cdc2014': '0', 'Clb5,6': '0', 'Sic1': '1', 'Clb1,2': '0', 'Mcm1,SFF': '0'}
Clb5,6-to-SBF -> 0to-1 | Clb5,6-to-Cdc2014 -> 0to-1	0.77636	2319	7	1218	61.25	0	38.75	{'Cln3': '0', 'MBF': '0', 'SBF': '0', 'Cln1,2': '0', 'Cdh1': '1', 'Swi5': '0', 'Cdc2014': '0', 'Clb5,6': '0', 'Sic1': '1', 'Clb1,2': '0', 'Mcm1,SFF': '0'}
Clb5,6-to-Swi5 -> 0to-1 | Clb5,6-to-Cdc2014 -> 0to-1	0.77703	2321	7	1223	63.12	0	36.88	{'Cln3': '0', 'MBF': '0', 'SBF': '0', 'Cln1,2': '0', 'Cdh1': '1', 'Swi5': '0', 'Cdc2014': '0', 'Clb5,6': '0', 'Sic1': '1', 'Clb1,2': '0', 'Mcm1,SFF': '0'}
Cdc2014-to-Cln3 -> 0to-1 | SBF-to-Cdc2014 -> 0to-1	0.77737	2322	7	1189	63.12	0	36.88	{'Cln3': '0', 'MBF': '0', 'SBF': '0', 'Cln1,2': '0', 'Cdh1': '1', 'Swi5': '0', 'Cdc2014': '0', 'Clb5,6': '0', 'Sic1': '1', 'Clb1,2': '0', 'Mcm1,SFF': '0'}
Cln1,2-to-SBF -> 0to-1 | MBF-to-Mcm1,SFF -> 0to-1	0.77804	2324	6	1130	45	0	55	{'Cln3': '0', 'MBF': '0', 'SBF': '0', 'Cln1,2': '0', 'Cdh1': '1', 'Swi5': '0', 'Cdc2014': '0', 'Clb5,6': '0', 'Sic1': '1', 'Clb1,2': '0', 'Mcm1,SFF': '0'}
Clb5,6-to-Cln1,2 -> 0to-1 | SBF-to-Clb1,2 -> 0to1	0.77804	2324	6	1307	28.12	14.38	57.5	{'Cln3': '0', 'MBF': '0', 'SBF': '0', 'Cln1,2': '0', 'Cdh1': '1', 'Swi5': '0', 'Cdc2014': '0', 'Clb5,6': '0', 'Sic1': '1', 'Clb1,2': '0', 'Mcm1,SFF': '0'}
SBF-to-Cdc2014 -> 0to-1 | Cdh1-to-Cdc2014 -> 0to-1	0.77804	2324	7	1203	61.88	0	38.12	{'Cln3': '0', 'MBF': '0', 'SBF': '0', 'Cln1,2': '0', 'Cdh1': '1', 'Swi5': '0', 'Cdc2014': '0', 'Clb5,6': '0', 'Sic1': '1', 'Clb1,2': '0', 'Mcm1,SFF': '0'}
Cln3-to-Cdh1 -> 0to1 | Clb5,6-to-Cdc2014 -> 0to-1	0.77871	2326	7	1222	63.12	0	36.88	{'Cln3': '0', 'MBF': '0', 'SBF': '0', 'Cln1,2': '0', 'Cdh1': '1', 'Swi5': '0', 'Cdc2014': '0', 'Clb5,6': '0', 'Sic1': '1', 'Clb1,2': '0', 'Mcm1,SFF': '0'}
Sic1-to-Swi5 -> 0to-1 | SBF-to-Clb1,2 -> 0to1	0.77871	2326	6	1313	27.5	15.62	56.88	{'Cln3': '0', 'MBF': '0', 'SBF': '0', 'Cln1,2': '0', 'Cdh1': '1', 'Swi5': '0', 'Cdc2014': '0', 'Clb5,6': '0', 'Sic1': '1', 'Clb1,2': '0', 'Mcm1,SFF': '0'}
Cln1,2-to-Cdc2014 -> 0to-1 | Cdh1-to-Cdc2014 -> 0to-1	0.77871	2326	7	1195	63.75	0	36.25	{'Cln3': '0', 'MBF': '0', 'SBF': '0', 'Cln1,2': '0', 'Cdh1': '1', 'Swi5': '0', 'Cdc2014': '0', 'Clb5,6': '0', 'Sic1': '1', 'Clb1,2': '0', 'Mcm1,SFF': '0'}
Cln3-to-Cln3 -> -1to1 | Clb5,6-to-Cln3 -> 0to-1	0.77904	2327	9	1231	78.12	21.88	0	{'Cln3': '0', 'MBF': '0', 'SBF': '0', 'Cln1,2': '0', 'Cdh1': '1', 'Swi5': '0', 'Cdc2014': '0', 'Clb5,6': '0', 'Sic1': '1', 'Clb1,2': '0', 'Mcm1,SFF': '0'}
Cln1,2-to-Cdh1 -> -1to1 | Clb5,6-to-Cdc2014 -> 0to-1	0.77904	2327	7	1220	57.5	0	42.5	{'Cln3': '0', 'MBF': '0', 'SBF': '0', 'Cln1,2': '0', 'Cdh1': '1', 'Swi5': '0', 'Cdc2014': '0', 'Clb5,6': '0', 'Sic1': '1', 'Clb1,2': '0', 'Mcm1,SFF': '0'}
Cln1,2-to-Clb5,6 -> 0to1 | Sic1-to-Sic1 -> 0to1	0.77938	2328	7	1316	47.5	28.12	24.38	{'Cln3': '0', 'MBF': '0', 'SBF': '0', 'Cln1,2': '0', 'Cdh1': '1', 'Swi5': '0', 'Cdc2014': '0', 'Clb5,6': '0', 'Sic1': '1', 'Clb1,2': '0', 'Mcm1,SFF': '0'}
Cln3-to-Sic1 -> 0to1 | SBF-to-Clb1,2 -> 0to1	0.77938	2328	6	1295	28.75	13.75	57.5	{'Cln3': '0', 'MBF': '0', 'SBF': '0', 'Cln1,2': '0', 'Cdh1': '1', 'Swi5': '0', 'Cdc2014': '0', 'Clb5,6': '0', 'Sic1': '1', 'Clb1,2': '0', 'Mcm1,SFF': '0'}
Cdc2014-to-Cln3 -> 0to-1 | Cln1,2-to-Clb1,2 -> 0to1	0.77971	2329	6	1367	23.12	15.62	61.25	{'Cln3': '0', 'MBF': '0', 'SBF': '0', 'Cln1,2': '0', 'Cdh1': '1', 'Swi5': '0', 'Cdc2014': '0', 'Clb5,6': '0', 'Sic1': '1', 'Clb1,2': '0', 'Mcm1,SFF': '0'}
SBF-to-SBF -> 0to-1 | Swi5-to-Cdh1 -> 0to1	0.77971	2329	6	1311	30	8.75	61.25	{'Cln3': '0', 'MBF': '0', 'SBF': '0', 'Cln1,2': '0', 'Cdh1': '1', 'Swi5': '0', 'Cdc2014': '0', 'Clb5,6': '0', 'Sic1': '1', 'Clb1,2': '0', 'Mcm1,SFF': '0'}
Cln3-to-Clb5,6 -> 0to-1 | Cln1,2-to-Clb1,2 -> 0to1	0.77971	2329	6	1346	24.38	11.25	64.38	{'Cln3': '0', 'MBF': '0', 'SBF': '0', 'Cln1,2': '0', 'Cdh1': '1', 'Swi5': '0', 'Cdc2014': '0', 'Clb5,6': '0', 'Sic1': '1', 'Clb1,2': '0', 'Mcm1,SFF': '0'}
Clb5,6-to-Clb5,6 -> 0to-1 | Cln1,2-to-Clb1,2 -> 0to1	0.77971	2329	6	1310	26.88	14.38	58.75	{'Cln3': '0', 'MBF': '0', 'SBF': '0', 'Cln1,2': '0', 'Cdh1': '1', 'Swi5': '0', 'Cdc2014': '0', 'Clb5,6': '0', 'Sic1': '1', 'Clb1,2': '0', 'Mcm1,SFF': '0'}
Swi5-to-Cln3 -> 0to-1 | SBF-to-Clb1,2 -> 0to1	0.78005	2330	6	1310	27.5	22.5	50	{'Cln3': '0', 'MBF': '0', 'SBF': '0', 'Cln1,2': '0', 'Cdh1': '1', 'Swi5': '0', 'Cdc2014': '0', 'Clb5,6': '0', 'Sic1': '1', 'Clb1,2': '0', 'Mcm1,SFF': '0'}
Cln3-to-Cdh1 -> 0to-1 | SBF-to-Clb1,2 -> 0to1	0.78038	2331	6	1309	28.12	13.12	58.75	{'Cln3': '0', 'MBF': '0', 'SBF': '0', 'Cln1,2': '0', 'Cdh1': '1', 'Swi5': '0', 'Cdc2014': '0', 'Clb5,6': '0', 'Sic1': '1', 'Clb1,2': '0', 'Mcm1,SFF': '0'}
Swi5-to-SBF -> 0to-1 | Sic1-to-Cdh1 -> 0to1	0.78105	2333	5	1457	31.25	16.88	51.88	{'Cln3': '0', 'MBF': '0', 'SBF': '0', 'Cln1,2': '0', 'Cdh1': '1', 'Swi5': '0', 'Cdc2014': '0', 'Clb5,6': '0', 'Sic1': '1', 'Clb1,2': '0', 'Mcm1,SFF': '0'}
Cln1,2-to-Cdh1 -> -1to1 | Cdh1-to-Clb1,2 -> -1to0	0.78139	2334	7	1333	46.25	11.88	41.88	{'Cln3': '0', 'MBF': '0', 'SBF': '0', 'Cln1,2': '0', 'Cdh1': '1', 'Swi5': '0', 'Cdc2014': '0', 'Clb5,6': '0', 'Sic1': '1', 'Clb1,2': '0', 'Mcm1,SFF': '0'}
Clb1,2-to-Swi5 -> -1to0 | SBF-to-Clb1,2 -> 0to1	0.78172	2335	6	1312	26.88	18.75	54.38	{'Cln3': '0', 'MBF': '0', 'SBF': '0', 'Cln1,2': '0', 'Cdh1': '1', 'Swi5': '0', 'Cdc2014': '0', 'Clb5,6': '0', 'Sic1': '1', 'Clb1,2': '0', 'Mcm1,SFF': '0'}
Cdc2014-to-Cln3 -> 0to-1 | Clb5,6-to-Cdc2014 -> 0to-1	0.78206	2336	7	1213	63.75	0	36.25	{'Cln3': '0', 'MBF': '0', 'SBF': '0', 'Cln1,2': '0', 'Cdh1': '1', 'Swi5': '0', 'Cdc2014': '0', 'Clb5,6': '0', 'Sic1': '1', 'Clb1,2': '0', 'Mcm1,SFF': '0'}
Clb1,2-to-Sic1 -> -1to0 | Cln1,2-to-Clb1,2 -> 0to1	0.78206	2336	6	1336	24.38	18.12	57.5	{'Cln3': '0', 'MBF': '0', 'SBF': '0', 'Cln1,2': '0', 'Cdh1': '1', 'Swi5': '0', 'Cdc2014': '0', 'Clb5,6': '0', 'Sic1': '1', 'Clb1,2': '0', 'Mcm1,SFF': '0'}
Clb1,2-to-Cdh1 -> -1to0 | MBF-to-Mcm1,SFF -> 0to-1	0.78273	2338	7	1339	65.62	0	34.38	{'Cln3': '0', 'MBF': '0', 'SBF': '0', 'Cln1,2': '0', 'Cdh1': '1', 'Swi5': '0', 'Cdc2014': '0', 'Clb5,6': '0', 'Sic1': '1', 'Clb1,2': '0', 'Mcm1,SFF': '0'}
Cln3-to-Clb1,2 -> 0to-1 | SBF-to-Clb1,2 -> 0to1	0.78273	2338	6	1309	27.5	15	57.5	{'Cln3': '0', 'MBF': '0', 'SBF': '0', 'Cln1,2': '0', 'Cdh1': '1', 'Swi5': '0', 'Cdc2014': '0', 'Clb5,6': '0', 'Sic1': '1', 'Clb1,2': '0', 'Mcm1,SFF': '0'}
Cln3-to-SBF -> 1to0 | MBF-to-Cln1,2 -> 0to1	0.78306	2339	5	1324	55.62	23.12	21.25	{'Cln3': '0', 'MBF': '0', 'SBF': '0', 'Cln1,2': '0', 'Cdh1': '1', 'Swi5': '0', 'Cdc2014': '0', 'Clb5,6': '0', 'Sic1': '1', 'Clb1,2': '0', 'Mcm1,SFF': '0'}
Clb1,2-to-Cdc2014 -> 1to0 | Clb5,6-to-Mcm1,SFF -> 1to0	0.78306	2339	7	1202	63.75	0	36.25	{'Cln3': '0', 'MBF': '0', 'SBF': '0', 'Cln1,2': '0', 'Cdh1': '1', 'Swi5': '0', 'Cdc2014': '0', 'Clb5,6': '0', 'Sic1': '1', 'Clb1,2': '0', 'Mcm1,SFF': '0'}
Cln1,2-to-Clb1,2 -> 0to1 | Cln3-to-Mcm1,SFF -> 0to1	0.78306	2339	6	1362	22.5	20.62	56.88	{'Cln3': '0', 'MBF': '0', 'SBF': '0', 'Cln1,2': '0', 'Cdh1': '1', 'Swi5': '0', 'Cdc2014': '0', 'Clb5,6': '0', 'Sic1': '1', 'Clb1,2': '0', 'Mcm1,SFF': '0'}
Clb1,2-to-Cln3 -> 0to-1 | Cln1,2-to-Clb5,6 -> 0to1	0.78339	2340	7	1321	46.25	28.75	25	{'Cln3': '0', 'MBF': '0', 'SBF': '0', 'Cln1,2': '0', 'Cdh1': '1', 'Swi5': '0', 'Cdc2014': '0', 'Clb5,6': '0', 'Sic1': '1', 'Clb1,2': '0', 'Mcm1,SFF': '0'}
MBF-to-SBF -> 0to1 | Sic1-to-Cdh1 -> 0to1	0.78339	2340	4	1714	43.75	30	26.25	{'Cln3': '0', 'MBF': '0', 'SBF': '0', 'Cln1,2': '0', 'Cdh1': '1', 'Swi5': '0', 'Cdc2014': '0', 'Clb5,6': '0', 'Sic1': '1', 'Clb1,2': '0', 'Mcm1,SFF': '0'}
MBF-to-SBF -> 0to1 | Clb1,2-to-Cdh1 -> -1to0	0.78339	2340	5	1505	56.25	19.38	24.38	{'Cln3': '0', 'MBF': '0', 'SBF': '0', 'Cln1,2': '0', 'Cdh1': '1', 'Swi5': '0', 'Cdc2014': '0', 'Clb5,6': '0', 'Sic1': '1', 'Clb1,2': '0', 'Mcm1,SFF': '0'}
Mcm1,SFF-to-Cdh1 -> 0to1 | Cln1,2-to-Cdc2014 -> 0to-1	0.78339	2340	7	1369	57.5	0	42.5	{'Cln3': '0', 'MBF': '0', 'SBF': '0', 'Cln1,2': '0', 'Cdh1': '1', 'Swi5': '0', 'Cdc2014': '0', 'Clb5,6': '0', 'Sic1': '1', 'Clb1,2': '0', 'Mcm1,SFF': '0'}
Clb1,2-to-Cdh1 -> -1to1 | Cdc2014-to-Clb1,2 -> -1to0	0.78373	2341	7	1577	42.5	15	42.5	{'Cln3': '0', 'MBF': '0', 'SBF': '0', 'Cln1,2': '0', 'Cdh1': '1', 'Swi5': '0', 'Cdc2014': '0', 'Clb5,6': '0', 'Sic1': '1', 'Clb1,2': '0', 'Mcm1,SFF': '0'}
Cln1,2-to-Cdc2014 -> 0to-1 | Cdh1-to-Mcm1,SFF -> 0to-1	0.78373	2341	7	1182	65	0	35	{'Cln3': '0', 'MBF': '0', 'SBF': '0', 'Cln1,2': '0', 'Cdh1': '1', 'Swi5': '0', 'Cdc2014': '0', 'Clb5,6': '0', 'Sic1': '1', 'Clb1,2': '0', 'Mcm1,SFF': '0'}
Mcm1,SFF-to-Clb5,6 -> 0to-1 | SBF-to-Clb1,2 -> 0to1	0.78373	2341	6	1277	29.38	10.62	60	{'Cln3': '0', 'MBF': '0', 'SBF': '0', 'Cln1,2': '0', 'Cdh1': '1', 'Swi5': '0', 'Cdc2014': '0', 'Clb5,6': '0', 'Sic1': '1', 'Clb1,2': '0', 'Mcm1,SFF': '0'}
SBF-to-Clb1,2 -> 0to1 | Clb5,6-to-Mcm1,SFF -> 1to-1	0.78373	2341	6	1166	40	8.12	51.88	{'Cln3': '0', 'MBF': '0', 'SBF': '0', 'Cln1,2': '0', 'Cdh1': '1', 'Swi5': '0', 'Cdc2014': '0', 'Clb5,6': '0', 'Sic1': '1', 'Clb1,2': '0', 'Mcm1,SFF': '0'}
SBF-to-Cdh1 -> 0to1 | MBF-to-Cdc2014 -> 0to-1	0.78406	2342	8	1195	60.62	0	39.38	{'Cln3': '0', 'MBF': '0', 'SBF': '0', 'Cln1,2': '0', 'Cdh1': '1', 'Swi5': '0', 'Cdc2014': '0', 'Clb5,6': '0', 'Sic1': '1', 'Clb1,2': '0', 'Mcm1,SFF': '0'}
Cln3-to-Swi5 -> 0to1 | Clb5,6-to-Cdc2014 -> 0to-1	0.78406	2342	7	1222	61.88	0	38.12	{'Cln3': '0', 'MBF': '0', 'SBF': '0', 'Cln1,2': '0', 'Cdh1': '1', 'Swi5': '0', 'Cdc2014': '0', 'Clb5,6': '0', 'Sic1': '1', 'Clb1,2': '0', 'Mcm1,SFF': '0'}
Clb5,6-to-Swi5 -> 0to1 | Cln1,2-to-Clb5,6 -> 0to1	0.78406	2342	7	1311	48.12	25	26.88	{'Cln3': '0', 'MBF': '0', 'SBF': '0', 'Cln1,2': '0', 'Cdh1': '1', 'Swi5': '0', 'Cdc2014': '0', 'Clb5,6': '0', 'Sic1': '1', 'Clb1,2': '0', 'Mcm1,SFF': '0'}
MBF-to-Cln1,2 -> 0to1 | Sic1-to-Cln1,2 -> 0to-1	0.78473	2344	9	1173	45	14.38	40.62	{'Cln3': '0', 'MBF': '0', 'SBF': '0', 'Cln1,2': '0', 'Cdh1': '1', 'Swi5': '0', 'Cdc2014': '0', 'Clb5,6': '0', 'Sic1': '1', 'Clb1,2': '0', 'Mcm1,SFF': '0'}
Clb5,6-to-Clb5,6 -> 0to1 | SBF-to-Clb1,2 -> 0to1	0.78473	2344	6	1311	26.88	13.75	59.38	{'Cln3': '0', 'MBF': '0', 'SBF': '0', 'Cln1,2': '0', 'Cdh1': '1', 'Swi5': '0', 'Cdc2014': '0', 'Clb5,6': '0', 'Sic1': '1', 'Clb1,2': '0', 'Mcm1,SFF': '0'}
Mcm1,SFF-to-Cln3 -> 0to-1 | Cln1,2-to-Clb5,6 -> 0to1	0.78507	2345	7	1321	46.25	28.12	25.62	{'Cln3': '0', 'MBF': '0', 'SBF': '0', 'Cln1,2': '0', 'Cdh1': '1', 'Swi5': '0', 'Cdc2014': '0', 'Clb5,6': '0', 'Sic1': '1', 'Clb1,2': '0', 'Mcm1,SFF': '0'}
Cln3-to-Cln1,2 -> 0to1 | SBF-to-Cdc2014 -> 0to-1	0.78507	2345	7	1194	62.5	1.88	35.62	{'Cln3': '0', 'MBF': '0', 'SBF': '0', 'Cln1,2': '0', 'Cdh1': '1', 'Swi5': '0', 'Cdc2014': '0', 'Clb5,6': '0', 'Sic1': '1', 'Clb1,2': '0', 'Mcm1,SFF': '0'}
Clb5,6-to-Sic1 -> -1to0 | Cln1,2-to-Clb1,2 -> 0to1	0.78507	2345	6	1334	24.38	13.12	62.5	{'Cln3': '0', 'MBF': '0', 'SBF': '0', 'Cln1,2': '0', 'Cdh1': '1', 'Swi5': '0', 'Cdc2014': '0', 'Clb5,6': '0', 'Sic1': '1', 'Clb1,2': '0', 'Mcm1,SFF': '0'}
MBF-to-Cln3 -> 0to-1 | SBF-to-Clb1,2 -> 0to1	0.7854	2346	6	1319	26.25	17.5	56.25	{'Cln3': '0', 'MBF': '0', 'SBF': '0', 'Cln1,2': '0', 'Cdh1': '1', 'Swi5': '0', 'Cdc2014': '0', 'Clb5,6': '0', 'Sic1': '1', 'Clb1,2': '0', 'Mcm1,SFF': '0'}
Cdc2014-to-Cln3 -> 0to-1 | Cln1,2-to-Cdc2014 -> 0to-1	0.7854	2346	7	1190	63.75	0	36.25	{'Cln3': '0', 'MBF': '0', 'SBF': '0', 'Cln1,2': '0', 'Cdh1': '1', 'Swi5': '0', 'Cdc2014': '0', 'Clb5,6': '0', 'Sic1': '1', 'Clb1,2': '0', 'Mcm1,SFF': '0'}
MBF-to-Cln1,2 -> 0to1 | Clb5,6-to-Sic1 -> -1to0	0.7854	2346	5	1278	65	14.38	20.62	{'Cln3': '0', 'MBF': '0', 'SBF': '0', 'Cln1,2': '0', 'Cdh1': '1', 'Swi5': '0', 'Cdc2014': '0', 'Clb5,6': '0', 'Sic1': '1', 'Clb1,2': '0', 'Mcm1,SFF': '0'}
Mcm1,SFF-to-Cdc2014 -> 1to0 | Sic1-to-Clb5,6 -> -1to0	0.7854	2346	5	936	71.88	0	28.12	{'Cln3': '0', 'MBF': '0', 'SBF': '0', 'Cln1,2': '0', 'Cdh1': '1', 'Swi5': '0', 'Cdc2014': '0', 'Clb5,6': '0', 'Sic1': '1', 'Clb1,2': '0', 'Mcm1,SFF': '0'}
Mcm1,SFF-to-Cdc2014 -> 1to0 | MBF-to-Sic1 -> 0to-1	0.7854	2346	5	930	75	0	25	{'Cln3': '0', 'MBF': '0', 'SBF': '0', 'Cln1,2': '0', 'Cdh1': '1', 'Swi5': '0', 'Cdc2014': '0', 'Clb5,6': '0', 'Sic1': '1', 'Clb1,2': '0', 'Mcm1,SFF': '0'}
Clb5,6-to-Cln3 -> 0to-1 | Clb5,6-to-Cdc2014 -> 0to-1	0.78607	2348	7	1221	61.88	0	38.12	{'Cln3': '0', 'MBF': '0', 'SBF': '0', 'Cln1,2': '0', 'Cdh1': '1', 'Swi5': '0', 'Cdc2014': '0', 'Clb5,6': '0', 'Sic1': '1', 'Clb1,2': '0', 'Mcm1,SFF': '0'}
Clb5,6-to-Cln3 -> 0to-1 | SBF-to-Cdc2014 -> 0to-1	0.78641	2349	7	1186	63.12	0	36.88	{'Cln3': '0', 'MBF': '0', 'SBF': '0', 'Cln1,2': '0', 'Cdh1': '1', 'Swi5': '0', 'Cdc2014': '0', 'Clb5,6': '0', 'Sic1': '1', 'Clb1,2': '0', 'Mcm1,SFF': '0'}
SBF-to-Cdh1 -> 0to1 | SBF-to-Clb1,2 -> 0to1	0.78641	2349	7	1224	45.62	10.62	43.75	{'Cln3': '0', 'MBF': '0', 'SBF': '0', 'Cln1,2': '0', 'Cdh1': '1', 'Swi5': '0', 'Cdc2014': '0', 'Clb5,6': '0', 'Sic1': '1', 'Clb1,2': '0', 'Mcm1,SFF': '0'}
SBF-to-Swi5 -> 0to-1 | Clb5,6-to-Cdc2014 -> 0to-1	0.78641	2349	7	1225	61.25	0	38.75	{'Cln3': '0', 'MBF': '0', 'SBF': '0', 'Cln1,2': '0', 'Cdh1': '1', 'Swi5': '0', 'Cdc2014': '0', 'Clb5,6': '0', 'Sic1': '1', 'Clb1,2': '0', 'Mcm1,SFF': '0'}
MBF-to-Swi5 -> 0to-1 | SBF-to-Clb5,6 -> 0to1	0.78674	2350	7	1300	50	23.75	26.25	{'Cln3': '0', 'MBF': '0', 'SBF': '0', 'Cln1,2': '0', 'Cdh1': '1', 'Swi5': '0', 'Cdc2014': '0', 'Clb5,6': '0', 'Sic1': '1', 'Clb1,2': '0', 'Mcm1,SFF': '0'}
SBF-to-Cdc2014 -> 0to-1 | SBF-to-Sic1 -> 0to-1	0.78674	2350	7	1200	58.75	0	41.25	{'Cln3': '0', 'MBF': '0', 'SBF': '0', 'Cln1,2': '0', 'Cdh1': '1', 'Swi5': '0', 'Cdc2014': '0', 'Clb5,6': '0', 'Sic1': '1', 'Clb1,2': '0', 'Mcm1,SFF': '0'}
Cln3-to-Cdc2014 -> 0to-1 | Cln1,2-to-Cdc2014 -> 0to-1	0.78708	2351	7	1196	62.5	0	37.5	{'Cln3': '0', 'MBF': '0', 'SBF': '0', 'Cln1,2': '0', 'Cdh1': '1', 'Swi5': '0', 'Cdc2014': '0', 'Clb5,6': '0', 'Sic1': '1', 'Clb1,2': '0', 'Mcm1,SFF': '0'}
MBF-to-Sic1 -> 0to-1 | Cdh1-to-Clb1,2 -> -1to0	0.78708	2351	5	1342	55	16.88	28.12	{'Cln3': '0', 'MBF': '0', 'SBF': '0', 'Cln1,2': '0', 'Cdh1': '1', 'Swi5': '0', 'Cdc2014': '0', 'Clb5,6': '0', 'Sic1': '1', 'Clb1,2': '0', 'Mcm1,SFF': '0'}
Cln1,2-to-Cdh1 -> -1to0 | Cln1,2-to-Cdc2014 -> 0to-1	0.78741	2352	8	1185	56.88	0	43.12	{'Cln3': '0', 'MBF': '0', 'SBF': '0', 'Cln1,2': '0', 'Cdh1': '1', 'Swi5': '0', 'Cdc2014': '0', 'Clb5,6': '0', 'Sic1': '1', 'Clb1,2': '0', 'Mcm1,SFF': '0'}
Cln1,2-to-Cln3 -> 0to-1 | Cln1,2-to-Clb1,2 -> 0to1	0.78775	2353	6	1353	22.5	19.38	58.12	{'Cln3': '0', 'MBF': '0', 'SBF': '0', 'Cln1,2': '0', 'Cdh1': '1', 'Swi5': '0', 'Cdc2014': '0', 'Clb5,6': '0', 'Sic1': '1', 'Clb1,2': '0', 'Mcm1,SFF': '0'}
Cln3-to-Cln1,2 -> 0to1 | Clb5,6-to-Cdc2014 -> 0to-1	0.78775	2353	7	1220	63.12	0	36.88	{'Cln3': '0', 'MBF': '0', 'SBF': '0', 'Cln1,2': '0', 'Cdh1': '1', 'Swi5': '0', 'Cdc2014': '0', 'Clb5,6': '0', 'Sic1': '1', 'Clb1,2': '0', 'Mcm1,SFF': '0'}
Sic1-to-MBF -> 0to-1 | Cln1,2-to-Clb1,2 -> 0to1	0.78808	2354	4	1506	13.12	3.12	83.75	{'Cln3': '0', 'MBF': '0', 'SBF': '0', 'Cln1,2': '0', 'Cdh1': '1', 'Swi5': '0', 'Cdc2014': '0', 'Clb5,6': '0', 'Sic1': '1', 'Clb1,2': '0', 'Mcm1,SFF': '0'}
Clb1,2-to-Swi5 -> -1to0 | Clb5,6-to-Cdc2014 -> 0to-1	0.78808	2354	7	1217	61.88	0	38.12	{'Cln3': '0', 'MBF': '0', 'SBF': '0', 'Cln1,2': '0', 'Cdh1': '1', 'Swi5': '0', 'Cdc2014': '0', 'Clb5,6': '0', 'Sic1': '1', 'Clb1,2': '0', 'Mcm1,SFF': '0'}
MBF-to-Cln1,2 -> 0to1 | Cln3-to-Sic1 -> 0to-1	0.78875	2356	5	1306	60	14.38	25.62	{'Cln3': '0', 'MBF': '0', 'SBF': '0', 'Cln1,2': '0', 'Cdh1': '1', 'Swi5': '0', 'Cdc2014': '0', 'Clb5,6': '0', 'Sic1': '1', 'Clb1,2': '0', 'Mcm1,SFF': '0'}
SBF-to-SBF -> 0to1 | MBF-to-Cdc2014 -> 0to-1	0.78909	2357	7	1196	68.12	0	31.88	{'Cln3': '0', 'MBF': '0', 'SBF': '0', 'Cln1,2': '0', 'Cdh1': '1', 'Swi5': '0', 'Cdc2014': '0', 'Clb5,6': '0', 'Sic1': '1', 'Clb1,2': '0', 'Mcm1,SFF': '0'}
Cln3-to-Cln1,2 -> 0to1 | SBF-to-Clb1,2 -> 0to1	0.78909	2357	6	1303	26.88	18.75	54.38	{'Cln3': '0', 'MBF': '0', 'SBF': '0', 'Cln1,2': '0', 'Cdh1': '1', 'Swi5': '0', 'Cdc2014': '0', 'Clb5,6': '0', 'Sic1': '1', 'Clb1,2': '0', 'Mcm1,SFF': '0'}
Clb1,2-to-Cdh1 -> -1to0 | SBF-to-Cdc2014 -> 0to-1	0.78909	2357	7	1368	55	0	45	{'Cln3': '0', 'MBF': '0', 'SBF': '0', 'Cln1,2': '0', 'Cdh1': '1', 'Swi5': '0', 'Cdc2014': '0', 'Clb5,6': '0', 'Sic1': '1', 'Clb1,2': '0', 'Mcm1,SFF': '0'}
Clb5,6-to-Cdc2014 -> 0to-1 | Cln3-to-Sic1 -> 0to-1	0.78909	2357	7	1230	60	0	40	{'Cln3': '0', 'MBF': '0', 'SBF': '0', 'Cln1,2': '0', 'Cdh1': '1', 'Swi5': '0', 'Cdc2014': '0', 'Clb5,6': '0', 'Sic1': '1', 'Clb1,2': '0', 'Mcm1,SFF': '0'}
Clb5,6-to-Cdc2014 -> 0to-1 | Sic1-to-Sic1 -> 0to1	0.78942	2358	7	1216	62.5	0	37.5	{'Cln3': '0', 'MBF': '0', 'SBF': '0', 'Cln1,2': '0', 'Cdh1': '1', 'Swi5': '0', 'Cdc2014': '0', 'Clb5,6': '0', 'Sic1': '1', 'Clb1,2': '0', 'Mcm1,SFF': '0'}
Clb5,6-to-Clb5,6 -> 0to-1 | SBF-to-Clb1,2 -> 0to1	0.78942	2358	6	1256	30	18.12	51.88	{'Cln3': '0', 'MBF': '0', 'SBF': '0', 'Cln1,2': '0', 'Cdh1': '1', 'Swi5': '0', 'Cdc2014': '0', 'Clb5,6': '0', 'Sic1': '1', 'Clb1,2': '0', 'Mcm1,SFF': '0'}
Cln1,2-to-Swi5 -> 0to-1 | SBF-to-Clb1,2 -> 0to1	0.78976	2359	6	1312	26.25	17.5	56.25	{'Cln3': '0', 'MBF': '0', 'SBF': '0', 'Cln1,2': '0', 'Cdh1': '1', 'Swi5': '0', 'Cdc2014': '0', 'Clb5,6': '0', 'Sic1': '1', 'Clb1,2': '0', 'Mcm1,SFF': '0'}
Cln1,2-to-Cln3 -> 0to-1 | SBF-to-Clb1,2 -> 0to1	0.79009	2360	6	1309	26.25	18.75	55	{'Cln3': '0', 'MBF': '0', 'SBF': '0', 'Cln1,2': '0', 'Cdh1': '1', 'Swi5': '0', 'Cdc2014': '0', 'Clb5,6': '0', 'Sic1': '1', 'Clb1,2': '0', 'Mcm1,SFF': '0'}
Cln1,2-to-MBF -> 0to1 | Clb1,2-to-Mcm1,SFF -> 1to0	0.79009	2360	6	933	51.88	21.25	26.88	{'Cln3': '0', 'MBF': '0', 'SBF': '0', 'Cln1,2': '0', 'Cdh1': '1', 'Swi5': '0', 'Cdc2014': '0', 'Clb5,6': '0', 'Sic1': '1', 'Clb1,2': '0', 'Mcm1,SFF': '0'}
Swi5-to-SBF -> 0to-1 | MBF-to-Mcm1,SFF -> 0to-1	0.79009	2360	7	1142	51.25	0	48.75	{'Cln3': '0', 'MBF': '0', 'SBF': '0', 'Cln1,2': '0', 'Cdh1': '1', 'Swi5': '0', 'Cdc2014': '0', 'Clb5,6': '0', 'Sic1': '1', 'Clb1,2': '0', 'Mcm1,SFF': '0'}
Cdh1-to-Swi5 -> 0to-1 | Clb5,6-to-Cdc2014 -> 0to-1	0.79009	2360	7	1218	61.25	0	38.75	{'Cln3': '0', 'MBF': '0', 'SBF': '0', 'Cln1,2': '0', 'Cdh1': '1', 'Swi5': '0', 'Cdc2014': '0', 'Clb5,6': '0', 'Sic1': '1', 'Clb1,2': '0', 'Mcm1,SFF': '0'}
Sic1-to-Cln3 -> 0to-1 | Clb5,6-to-Cdc2014 -> 0to-1	0.79043	2361	7	1219	61.25	0	38.75	{'Cln3': '0', 'MBF': '0', 'SBF': '0', 'Cln1,2': '0', 'Cdh1': '1', 'Swi5': '0', 'Cdc2014': '0', 'Clb5,6': '0', 'Sic1': '1', 'Clb1,2': '0', 'Mcm1,SFF': '0'}
Cln1,2-to-Mcm1,SFF -> 0to1 | Sic1-to-Mcm1,SFF -> 0to-1	0.79043	2361	6	1157	31.88	14.38	53.75	{'Cln3': '0', 'MBF': '0', 'SBF': '0', 'Cln1,2': '0', 'Cdh1': '1', 'Swi5': '0', 'Cdc2014': '0', 'Clb5,6': '0', 'Sic1': '1', 'Clb1,2': '0', 'Mcm1,SFF': '0'}
SBF-to-SBF -> 0to-1 | MBF-to-Cdc2014 -> 0to-1	0.79076	2362	6	1185	38.75	0	61.25	{'Cln3': '0', 'MBF': '0', 'SBF': '0', 'Cln1,2': '0', 'Cdh1': '1', 'Swi5': '0', 'Cdc2014': '0', 'Clb5,6': '0', 'Sic1': '1', 'Clb1,2': '0', 'Mcm1,SFF': '0'}
MBF-to-Cln3 -> 0to-1 | Cln1,2-to-Clb5,6 -> 0to1	0.79109	2363	7	1323	45.62	31.88	22.5	{'Cln3': '0', 'MBF': '0', 'SBF': '0', 'Cln1,2': '0', 'Cdh1': '1', 'Swi5': '0', 'Cdc2014': '0', 'Clb5,6': '0', 'Sic1': '1', 'Clb1,2': '0', 'Mcm1,SFF': '0'}
SBF-to-Cdc2014 -> 0to-1 | Cln3-to-Sic1 -> 0to-1	0.79109	2363	7	1192	61.25	3.12	35.62	{'Cln3': '0', 'MBF': '0', 'SBF': '0', 'Cln1,2': '0', 'Cdh1': '1', 'Swi5': '0', 'Cdc2014': '0', 'Clb5,6': '0', 'Sic1': '1', 'Clb1,2': '0', 'Mcm1,SFF': '0'}
Sic1-to-Cln1,2 -> 0to-1 | MBF-to-Sic1 -> 0to-1	0.79143	2364	8	1276	46.25	32.5	21.25	{'Cln3': '0', 'MBF': '0', 'SBF': '0', 'Cln1,2': '0', 'Cdh1': '1', 'Swi5': '0', 'Cdc2014': '0', 'Clb5,6': '0', 'Sic1': '1', 'Clb1,2': '0', 'Mcm1,SFF': '0'}
MBF-to-Cdh1 -> 0to-1 | Cln1,2-to-Clb1,2 -> 0to1	0.79176	2365	5	1362	28.75	18.75	52.5	{'Cln3': '0', 'MBF': '0', 'SBF': '0', 'Cln1,2': '0', 'Cdh1': '1', 'Swi5': '0', 'Cdc2014': '0', 'Clb5,6': '0', 'Sic1': '1', 'Clb1,2': '0', 'Mcm1,SFF': '0'}
Cln1,2-to-Cdh1 -> -1to0 | MBF-to-Cdc2014 -> 0to-1	0.7921	2366	8	1213	57.5	0	42.5	{'Cln3': '0', 'MBF': '0', 'SBF': '0', 'Cln1,2': '0', 'Cdh1': '1', 'Swi5': '0', 'Cdc2014': '0', 'Clb5,6': '0', 'Sic1': '1', 'Clb1,2': '0', 'Mcm1,SFF': '0'}
Cln3-to-Cdc2014 -> 0to1 | SBF-to-Clb1,2 -> 0to1	0.7921	2366	6	1313	25.62	17.5	56.88	{'Cln3': '0', 'MBF': '0', 'SBF': '0', 'Cln1,2': '0', 'Cdh1': '1', 'Swi5': '0', 'Cdc2014': '0', 'Clb5,6': '0', 'Sic1': '1', 'Clb1,2': '0', 'Mcm1,SFF': '0'}
Swi5-to-Cln1,2 -> 0to-1 | SBF-to-Clb1,2 -> 0to1	0.79243	2367	6	1313	25.62	15.62	58.75	{'Cln3': '0', 'MBF': '0', 'SBF': '0', 'Cln1,2': '0', 'Cdh1': '1', 'Swi5': '0', 'Cdc2014': '0', 'Clb5,6': '0', 'Sic1': '1', 'Clb1,2': '0', 'Mcm1,SFF': '0'}
MBF-to-Cdc2014 -> 0to-1 | SBF-to-Cdc2014 -> 0to-1	0.79243	2367	7	1236	59.38	0	40.62	{'Cln3': '0', 'MBF': '0', 'SBF': '0', 'Cln1,2': '0', 'Cdh1': '1', 'Swi5': '0', 'Cdc2014': '0', 'Clb5,6': '0', 'Sic1': '1', 'Clb1,2': '0', 'Mcm1,SFF': '0'}
Cln1,2-to-Cdc2014 -> 0to-1 | Cdh1-to-Clb1,2 -> -1to0	0.79277	2368	7	1239	57.5	0	42.5	{'Cln3': '0', 'MBF': '0', 'SBF': '0', 'Cln1,2': '0', 'Cdh1': '1', 'Swi5': '0', 'Cdc2014': '0', 'Clb5,6': '0', 'Sic1': '1', 'Clb1,2': '0', 'Mcm1,SFF': '0'}
Clb5,6-to-Swi5 -> 0to1 | Clb5,6-to-Cdc2014 -> 0to-1	0.7931	2369	7	1207	62.5	0	37.5	{'Cln3': '0', 'MBF': '0', 'SBF': '0', 'Cln1,2': '0', 'Cdh1': '1', 'Swi5': '0', 'Cdc2014': '0', 'Clb5,6': '0', 'Sic1': '1', 'Clb1,2': '0', 'Mcm1,SFF': '0'}
SBF-to-Cln3 -> 0to-1 | Cln1,2-to-Clb1,2 -> 0to1	0.79377	2371	6	1362	21.25	23.75	55	{'Cln3': '0', 'MBF': '0', 'SBF': '0', 'Cln1,2': '0', 'Cdh1': '1', 'Swi5': '0', 'Cdc2014': '0', 'Clb5,6': '0', 'Sic1': '1', 'Clb1,2': '0', 'Mcm1,SFF': '0'}
MBF-to-SBF -> 0to1 | Clb1,2-to-Cdc2014 -> 1to0	0.79377	2371	5	1315	58.75	16.25	25	{'Cln3': '0', 'MBF': '0', 'SBF': '0', 'Cln1,2': '0', 'Cdh1': '1', 'Swi5': '0', 'Cdc2014': '0', 'Clb5,6': '0', 'Sic1': '1', 'Clb1,2': '0', 'Mcm1,SFF': '0'}
Swi5-to-SBF -> 0to-1 | SBF-to-Clb5,6 -> 0to1	0.79377	2371	6	1163	35	25	40	{'Cln3': '0', 'MBF': '0', 'SBF': '0', 'Cln1,2': '0', 'Cdh1': '1', 'Swi5': '0', 'Cdc2014': '0', 'Clb5,6': '0', 'Sic1': '1', 'Clb1,2': '0', 'Mcm1,SFF': '0'}
Cdc2014-to-SBF -> 0to-1 | Cln1,2-to-Clb1,2 -> 0to1	0.79377	2371	6	1250	28.12	18.12	53.75	{'Cln3': '0', 'MBF': '0', 'SBF': '0', 'Cln1,2': '0', 'Cdh1': '1', 'Swi5': '0', 'Cdc2014': '0', 'Clb5,6': '0', 'Sic1': '1', 'Clb1,2': '0', 'Mcm1,SFF': '0'}
Clb5,6-to-Cln1,2 -> 0to1 | Clb5,6-to-Cdc2014 -> 0to-1	0.79377	2371	7	1212	61.25	0	38.75	{'Cln3': '0', 'MBF': '0', 'SBF': '0', 'Cln1,2': '0', 'Cdh1': '1', 'Swi5': '0', 'Cdc2014': '0', 'Clb5,6': '0', 'Sic1': '1', 'Clb1,2': '0', 'Mcm1,SFF': '0'}
Cln3-to-Cdc2014 -> 0to-1 | SBF-to-Clb1,2 -> 0to1	0.79377	2371	6	1311	25.62	15.62	58.75	{'Cln3': '0', 'MBF': '0', 'SBF': '0', 'Cln1,2': '0', 'Cdh1': '1', 'Swi5': '0', 'Cdc2014': '0', 'Clb5,6': '0', 'Sic1': '1', 'Clb1,2': '0', 'Mcm1,SFF': '0'}
SBF-to-SBF -> 0to1 | Clb5,6-to-Cdc2014 -> 0to-1	0.79411	2372	7	1213	61.88	0	38.12	{'Cln3': '0', 'MBF': '0', 'SBF': '0', 'Cln1,2': '0', 'Cdh1': '1', 'Swi5': '0', 'Cdc2014': '0', 'Clb5,6': '0', 'Sic1': '1', 'Clb1,2': '0', 'Mcm1,SFF': '0'}
SBF-to-SBF -> 0to1 | SBF-to-Clb1,2 -> 0to1	0.79444	2373	6	1309	25.62	19.38	55	{'Cln3': '0', 'MBF': '0', 'SBF': '0', 'Cln1,2': '0', 'Cdh1': '1', 'Swi5': '0', 'Cdc2014': '0', 'Clb5,6': '0', 'Sic1': '1', 'Clb1,2': '0', 'Mcm1,SFF': '0'}
Swi5-to-Cdh1 -> 0to1 | Swi5-to-Clb1,2 -> 0to1	0.79444	2373	7	1576	40.62	16.88	42.5	{'Cln3': '0', 'MBF': '0', 'SBF': '0', 'Cln1,2': '0', 'Cdh1': '1', 'Swi5': '0', 'Cdc2014': '0', 'Clb5,6': '0', 'Sic1': '1', 'Clb1,2': '0', 'Mcm1,SFF': '0'}
Cdh1-to-Cdc2014 -> 0to-1 | SBF-to-Clb5,6 -> 0to1	0.79444	2373	7	1310	46.25	25.62	28.12	{'Cln3': '0', 'MBF': '0', 'SBF': '0', 'Cln1,2': '0', 'Cdh1': '1', 'Swi5': '0', 'Cdc2014': '0', 'Clb5,6': '0', 'Sic1': '1', 'Clb1,2': '0', 'Mcm1,SFF': '0'}
Cln1,2-to-Clb5,6 -> 0to1 | Cln3-to-Mcm1,SFF -> 0to1	0.79444	2373	7	1322	45.62	27.5	26.88	{'Cln3': '0', 'MBF': '0', 'SBF': '0', 'Cln1,2': '0', 'Cdh1': '1', 'Swi5': '0', 'Cdc2014': '0', 'Clb5,6': '0', 'Sic1': '1', 'Clb1,2': '0', 'Mcm1,SFF': '0'}
SBF-to-Clb1,2 -> 0to1 | Cln3-to-Mcm1,SFF -> 0to1	0.79444	2373	6	1314	25	19.38	55.62	{'Cln3': '0', 'MBF': '0', 'SBF': '0', 'Cln1,2': '0', 'Cdh1': '1', 'Swi5': '0', 'Cdc2014': '0', 'Clb5,6': '0', 'Sic1': '1', 'Clb1,2': '0', 'Mcm1,SFF': '0'}
MBF-to-Cln1,2 -> 0to1 | Cln3-to-Cdc2014 -> 0to-1	0.79478	2374	5	1299	58.75	19.38	21.88	{'Cln3': '0', 'MBF': '0', 'SBF': '0', 'Cln1,2': '0', 'Cdh1': '1', 'Swi5': '0', 'Cdc2014': '0', 'Clb5,6': '0', 'Sic1': '1', 'Clb1,2': '0', 'Mcm1,SFF': '0'}
Clb5,6-to-Swi5 -> 0to-1 | SBF-to-Clb1,2 -> 0to1	0.79478	2374	6	1315	25	15.62	59.38	{'Cln3': '0', 'MBF': '0', 'SBF': '0', 'Cln1,2': '0', 'Cdh1': '1', 'Swi5': '0', 'Cdc2014': '0', 'Clb5,6': '0', 'Sic1': '1', 'Clb1,2': '0', 'Mcm1,SFF': '0'}
Cln1,2-to-Cdc2014 -> 0to-1 | Cln3-to-Sic1 -> 0to-1	0.79478	2374	7	1191	61.88	2.5	35.62	{'Cln3': '0', 'MBF': '0', 'SBF': '0', 'Cln1,2': '0', 'Cdh1': '1', 'Swi5': '0', 'Cdc2014': '0', 'Clb5,6': '0', 'Sic1': '1', 'Clb1,2': '0', 'Mcm1,SFF': '0'}
SBF-to-Swi5 -> 0to-1 | SBF-to-Clb1,2 -> 0to1	0.79511	2375	6	1313	25	21.25	53.75	{'Cln3': '0', 'MBF': '0', 'SBF': '0', 'Cln1,2': '0', 'Cdh1': '1', 'Swi5': '0', 'Cdc2014': '0', 'Clb5,6': '0', 'Sic1': '1', 'Clb1,2': '0', 'Mcm1,SFF': '0'}
Clb5,6-to-Swi5 -> 0to-1 | SBF-to-Cdc2014 -> 0to-1	0.79511	2375	7	1191	61.25	0	38.75	{'Cln3': '0', 'MBF': '0', 'SBF': '0', 'Cln1,2': '0', 'Cdh1': '1', 'Swi5': '0', 'Cdc2014': '0', 'Clb5,6': '0', 'Sic1': '1', 'Clb1,2': '0', 'Mcm1,SFF': '0'}
SBF-to-Cdc2014 -> 0to-1 | MBF-to-Mcm1,SFF -> 0to-1	0.79511	2375	7	1199	61.88	0	38.12	{'Cln3': '0', 'MBF': '0', 'SBF': '0', 'Cln1,2': '0', 'Cdh1': '1', 'Swi5': '0', 'Cdc2014': '0', 'Clb5,6': '0', 'Sic1': '1', 'Clb1,2': '0', 'Mcm1,SFF': '0'}
Cln3-to-Clb5,6 -> 0to-1 | SBF-to-Clb5,6 -> 0to1	0.79511	2375	7	1284	48.75	27.5	23.75	{'Cln3': '0', 'MBF': '0', 'SBF': '0', 'Cln1,2': '0', 'Cdh1': '1', 'Swi5': '0', 'Cdc2014': '0', 'Clb5,6': '0', 'Sic1': '1', 'Clb1,2': '0', 'Mcm1,SFF': '0'}
MBF-to-SBF -> 0to1 | SBF-to-Clb5,6 -> 0to1	0.79578	2377	5	1395	63.12	29.38	7.5	{'Cln3': '0', 'MBF': '0', 'SBF': '0', 'Cln1,2': '0', 'Cdh1': '1', 'Swi5': '0', 'Cdc2014': '0', 'Clb5,6': '0', 'Sic1': '1', 'Clb1,2': '0', 'Mcm1,SFF': '0'}
SBF-to-Cdh1 -> 0to1 | Cln1,2-to-Cdc2014 -> 0to-1	0.79578	2377	8	1178	56.88	0	43.12	{'Cln3': '0', 'MBF': '0', 'SBF': '0', 'Cln1,2': '0', 'Cdh1': '1', 'Swi5': '0', 'Cdc2014': '0', 'Clb5,6': '0', 'Sic1': '1', 'Clb1,2': '0', 'Mcm1,SFF': '0'}
MBF-to-Cdc2014 -> 0to-1 | Cln3-to-Clb5,6 -> 0to1	0.79578	2377	7	1220	63.75	0	36.25	{'Cln3': '0', 'MBF': '0', 'SBF': '0', 'Cln1,2': '0', 'Cdh1': '1', 'Swi5': '0', 'Cdc2014': '0', 'Clb5,6': '0', 'Sic1': '1', 'Clb1,2': '0', 'Mcm1,SFF': '0'}
MBF-to-Cln1,2 -> 0to1 | Clb1,2-to-Cdc2014 -> 1to0	0.79612	2378	5	1321	56.25	17.5	26.25	{'Cln3': '0', 'MBF': '0', 'SBF': '0', 'Cln1,2': '0', 'Cdh1': '1', 'Swi5': '0', 'Cdc2014': '0', 'Clb5,6': '0', 'Sic1': '1', 'Clb1,2': '0', 'Mcm1,SFF': '0'}
SBF-to-Cln3 -> 0to-1 | Cln1,2-to-Clb5,6 -> 0to1	0.79645	2379	7	1325	44.38	32.5	23.12	{'Cln3': '0', 'MBF': '0', 'SBF': '0', 'Cln1,2': '0', 'Cdh1': '1', 'Swi5': '0', 'Cdc2014': '0', 'Clb5,6': '0', 'Sic1': '1', 'Clb1,2': '0', 'Mcm1,SFF': '0'}
Cdc2014-to-SBF -> 0to-1 | Cdh1-to-Clb1,2 -> -1to0	0.79645	2379	7	1156	49.38	10.62	40	{'Cln3': '0', 'MBF': '0', 'SBF': '0', 'Cln1,2': '0', 'Cdh1': '1', 'Swi5': '0', 'Cdc2014': '0', 'Clb5,6': '0', 'Sic1': '1', 'Clb1,2': '0', 'Mcm1,SFF': '0'}
Clb1,2-to-Cdh1 -> -1to0 | SBF-to-Clb5,6 -> 0to1	0.79645	2379	7	1499	45	27.5	27.5	{'Cln3': '0', 'MBF': '0', 'SBF': '0', 'Cln1,2': '0', 'Cdh1': '1', 'Swi5': '0', 'Cdc2014': '0', 'Clb5,6': '0', 'Sic1': '1', 'Clb1,2': '0', 'Mcm1,SFF': '0'}
SBF-to-Cdc2014 -> 0to-1 | Cln3-to-Clb5,6 -> 0to-1	0.79645	2379	7	1166	63.12	0	36.88	{'Cln3': '0', 'MBF': '0', 'SBF': '0', 'Cln1,2': '0', 'Cdh1': '1', 'Swi5': '0', 'Cdc2014': '0', 'Clb5,6': '0', 'Sic1': '1', 'Clb1,2': '0', 'Mcm1,SFF': '0'}
MBF-to-Cln1,2 -> 0to1 | Swi5-to-Clb5,6 -> 0to-1	0.79679	2380	5	1289	61.25	11.25	27.5	{'Cln3': '0', 'MBF': '0', 'SBF': '0', 'Cln1,2': '0', 'Cdh1': '1', 'Swi5': '0', 'Cdc2014': '0', 'Clb5,6': '0', 'Sic1': '1', 'Clb1,2': '0', 'Mcm1,SFF': '0'}
SBF-to-Cdc2014 -> 0to-1 | Clb5,6-to-Cdc2014 -> 0to-1	0.79679	2380	7	1232	57.5	0	42.5	{'Cln3': '0', 'MBF': '0', 'SBF': '0', 'Cln1,2': '0', 'Cdh1': '1', 'Swi5': '0', 'Cdc2014': '0', 'Clb5,6': '0', 'Sic1': '1', 'Clb1,2': '0', 'Mcm1,SFF': '0'}
Clb5,6-to-Sic1 -> -1to0 | SBF-to-Clb1,2 -> 0to1	0.79679	2380	6	1272	27.5	15.62	56.88	{'Cln3': '0', 'MBF': '0', 'SBF': '0', 'Cln1,2': '0', 'Cdh1': '1', 'Swi5': '0', 'Cdc2014': '0', 'Clb5,6': '0', 'Sic1': '1', 'Clb1,2': '0', 'Mcm1,SFF': '0'}
MBF-to-Clb1,2 -> 0to1 | Cln1,2-to-Clb1,2 -> 0to1	0.79679	2380	6	1423	16.88	13.12	70	{'Cln3': '0', 'MBF': '0', 'SBF': '0', 'Cln1,2': '0', 'Cdh1': '1', 'Swi5': '0', 'Cdc2014': '0', 'Clb5,6': '0', 'Sic1': '1', 'Clb1,2': '0', 'Mcm1,SFF': '0'}
Clb5,6-to-SBF -> 0to-1 | MBF-to-Cln1,2 -> 0to1	0.79712	2381	5	1322	53.75	24.38	21.88	{'Cln3': '0', 'MBF': '0', 'SBF': '0', 'Cln1,2': '0', 'Cdh1': '1', 'Swi5': '0', 'Cdc2014': '0', 'Clb5,6': '0', 'Sic1': '1', 'Clb1,2': '0', 'Mcm1,SFF': '0'}
Cdh1-to-Cdh1 -> 0to1 | SBF-to-Cdc2014 -> 0to-1	0.79712	2381	7	1185	61.25	0	38.75	{'Cln3': '0', 'MBF': '0', 'SBF': '0', 'Cln1,2': '0', 'Cdh1': '1', 'Swi5': '0', 'Cdc2014': '0', 'Clb5,6': '0', 'Sic1': '1', 'Clb1,2': '0', 'Mcm1,SFF': '0'}
Sic1-to-Cdh1 -> 0to1 | Sic1-to-Clb1,2 -> -1to0	0.79712	2381	5	1575	41.88	15	43.12	{'Cln3': '0', 'MBF': '0', 'SBF': '0', 'Cln1,2': '0', 'Cdh1': '1', 'Swi5': '0', 'Cdc2014': '0', 'Clb5,6': '0', 'Sic1': '1', 'Clb1,2': '0', 'Mcm1,SFF': '0'}
Clb1,2-to-Cdh1 -> -1to0 | Mcm1,SFF-to-Cdc2014 -> 1to0	0.79712	2381	7	1291	60	0	40	{'Cln3': '0', 'MBF': '0', 'SBF': '0', 'Cln1,2': '0', 'Cdh1': '1', 'Swi5': '0', 'Cdc2014': '0', 'Clb5,6': '0', 'Sic1': '1', 'Clb1,2': '0', 'Mcm1,SFF': '0'}
Cln3-to-Clb5,6 -> 0to1 | Clb5,6-to-Mcm1,SFF -> 1to0	0.79712	2381	7	1183	65	0	35	{'Cln3': '0', 'MBF': '0', 'SBF': '0', 'Cln1,2': '0', 'Cdh1': '1', 'Swi5': '0', 'Cdc2014': '0', 'Clb5,6': '0', 'Sic1': '1', 'Clb1,2': '0', 'Mcm1,SFF': '0'}
MBF-to-SBF -> 0to1 | Swi5-to-Clb5,6 -> 0to-1	0.79746	2382	5	1282	65	12.5	22.5	{'Cln3': '0', 'MBF': '0', 'SBF': '0', 'Cln1,2': '0', 'Cdh1': '1', 'Swi5': '0', 'Cdc2014': '0', 'Clb5,6': '0', 'Sic1': '1', 'Clb1,2': '0', 'Mcm1,SFF': '0'}
Swi5-to-Cdh1 -> 0to1 | Cdc2014-to-Clb1,2 -> -1to0	0.79746	2382	7	1633	34.38	21.88	43.75	{'Cln3': '0', 'MBF': '0', 'SBF': '0', 'Cln1,2': '0', 'Cdh1': '1', 'Swi5': '0', 'Cdc2014': '0', 'Clb5,6': '0', 'Sic1': '1', 'Clb1,2': '0', 'Mcm1,SFF': '0'}
MBF-to-Cln1,2 -> 0to1 | Mcm1,SFF-to-Clb5,6 -> 0to-1	0.79779	2383	5	1281	62.5	13.12	24.38	{'Cln3': '0', 'MBF': '0', 'SBF': '0', 'Cln1,2': '0', 'Cdh1': '1', 'Swi5': '0', 'Cdc2014': '0', 'Clb5,6': '0', 'Sic1': '1', 'Clb1,2': '0', 'Mcm1,SFF': '0'}
SBF-to-Swi5 -> 0to-1 | SBF-to-Cdc2014 -> 0to-1	0.79779	2383	7	1197	58.75	0	41.25	{'Cln3': '0', 'MBF': '0', 'SBF': '0', 'Cln1,2': '0', 'Cdh1': '1', 'Swi5': '0', 'Cdc2014': '0', 'Clb5,6': '0', 'Sic1': '1', 'Clb1,2': '0', 'Mcm1,SFF': '0'}
Cln1,2-to-Swi5 -> 0to-1 | SBF-to-Cdc2014 -> 0to-1	0.79779	2383	7	1190	60	0	40	{'Cln3': '0', 'MBF': '0', 'SBF': '0', 'Cln1,2': '0', 'Cdh1': '1', 'Swi5': '0', 'Cdc2014': '0', 'Clb5,6': '0', 'Sic1': '1', 'Clb1,2': '0', 'Mcm1,SFF': '0'}
Cln1,2-to-Clb5,6 -> 0to1 | Clb1,2-to-Sic1 -> -1to1	0.79779	2383	7	1236	53.12	25	21.88	{'Cln3': '0', 'MBF': '0', 'SBF': '0', 'Cln1,2': '0', 'Cdh1': '1', 'Swi5': '0', 'Cdc2014': '0', 'Clb5,6': '0', 'Sic1': '1', 'Clb1,2': '0', 'Mcm1,SFF': '0'}
SBF-to-MBF -> 0to1 | Clb1,2-to-Mcm1,SFF -> 1to0	0.79813	2384	6	918	53.12	18.75	28.12	{'Cln3': '0', 'MBF': '0', 'SBF': '0', 'Cln1,2': '0', 'Cdh1': '1', 'Swi5': '0', 'Cdc2014': '0', 'Clb5,6': '0', 'Sic1': '1', 'Clb1,2': '0', 'Mcm1,SFF': '0'}
MBF-to-SBF -> 0to1 | Mcm1,SFF-to-Clb5,6 -> 0to-1	0.79813	2384	5	1275	65	15	20	{'Cln3': '0', 'MBF': '0', 'SBF': '0', 'Cln1,2': '0', 'Cdh1': '1', 'Swi5': '0', 'Cdc2014': '0', 'Clb5,6': '0', 'Sic1': '1', 'Clb1,2': '0', 'Mcm1,SFF': '0'}
Mcm1,SFF-to-SBF -> 0to-1 | Sic1-to-Cdh1 -> 0to1	0.79813	2384	5	1467	38.12	20.62	41.25	{'Cln3': '0', 'MBF': '0', 'SBF': '0', 'Cln1,2': '0', 'Cdh1': '1', 'Swi5': '0', 'Cdc2014': '0', 'Clb5,6': '0', 'Sic1': '1', 'Clb1,2': '0', 'Mcm1,SFF': '0'}
Swi5-to-Cdh1 -> 0to1 | SBF-to-Cdc2014 -> 0to-1	0.79813	2384	7	1437	49.38	0	50.62	{'Cln3': '0', 'MBF': '0', 'SBF': '0', 'Cln1,2': '0', 'Cdh1': '1', 'Swi5': '0', 'Cdc2014': '0', 'Clb5,6': '0', 'Sic1': '1', 'Clb1,2': '0', 'Mcm1,SFF': '0'}
Swi5-to-Cdh1 -> 0to1 | Cdh1-to-Clb1,2 -> -1to0	0.79813	2384	7	1510	46.25	11.88	41.88	{'Cln3': '0', 'MBF': '0', 'SBF': '0', 'Cln1,2': '0', 'Cdh1': '1', 'Swi5': '0', 'Cdc2014': '0', 'Clb5,6': '0', 'Sic1': '1', 'Clb1,2': '0', 'Mcm1,SFF': '0'}
SBF-to-Mcm1,SFF -> 0to1 | Sic1-to-Mcm1,SFF -> 0to-1	0.79813	2384	6	1148	31.88	19.38	48.75	{'Cln3': '0', 'MBF': '0', 'SBF': '0', 'Cln1,2': '0', 'Cdh1': '1', 'Swi5': '0', 'Cdc2014': '0', 'Clb5,6': '0', 'Sic1': '1', 'Clb1,2': '0', 'Mcm1,SFF': '0'}
Clb5,6-to-Cln1,2 -> 0to1 | SBF-to-Cdc2014 -> 0to-1	0.79846	2385	7	1192	61.88	0	38.12	{'Cln3': '0', 'MBF': '0', 'SBF': '0', 'Cln1,2': '0', 'Cdh1': '1', 'Swi5': '0', 'Cdc2014': '0', 'Clb5,6': '0', 'Sic1': '1', 'Clb1,2': '0', 'Mcm1,SFF': '0'}
SBF-to-Cdh1 -> 0to1 | Cln1,2-to-Clb1,2 -> 0to1	0.79846	2385	7	1242	43.12	15.62	41.25	{'Cln3': '0', 'MBF': '0', 'SBF': '0', 'Cln1,2': '0', 'Cdh1': '1', 'Swi5': '0', 'Cdc2014': '0', 'Clb5,6': '0', 'Sic1': '1', 'Clb1,2': '0', 'Mcm1,SFF': '0'}
MBF-to-Cln3 -> 0to1 | Mcm1,SFF-to-Cln3 -> 0to-1	0.79879	2386	5	1306	58.75	18.12	23.12	{'Cln3': '0', 'MBF': '0', 'SBF': '0', 'Cln1,2': '0', 'Cdh1': '1', 'Swi5': '0', 'Cdc2014': '0', 'Clb5,6': '0', 'Sic1': '1', 'Clb1,2': '0', 'Mcm1,SFF': '0'}
Clb1,2-to-Cln1,2 -> 0to-1 | Cln1,2-to-Clb1,2 -> 0to1	0.79879	2386	6	1355	21.25	15.62	63.12	{'Cln3': '0', 'MBF': '0', 'SBF': '0', 'Cln1,2': '0', 'Cdh1': '1', 'Swi5': '0', 'Cdc2014': '0', 'Clb5,6': '0', 'Sic1': '1', 'Clb1,2': '0', 'Mcm1,SFF': '0'}
Clb1,2-to-Cdh1 -> -1to1 | Cdh1-to-Clb1,2 -> -1to0	0.79879	2386	7	1514	46.88	15.62	37.5	{'Cln3': '0', 'MBF': '0', 'SBF': '0', 'Cln1,2': '0', 'Cdh1': '1', 'Swi5': '0', 'Cdc2014': '0', 'Clb5,6': '0', 'Sic1': '1', 'Clb1,2': '0', 'Mcm1,SFF': '0'}
Cln3-to-Swi5 -> 0to1 | SBF-to-Clb1,2 -> 0to1	0.79879	2386	6	1308	25	20.62	54.38	{'Cln3': '0', 'MBF': '0', 'SBF': '0', 'Cln1,2': '0', 'Cdh1': '1', 'Swi5': '0', 'Cdc2014': '0', 'Clb5,6': '0', 'Sic1': '1', 'Clb1,2': '0', 'Mcm1,SFF': '0'}
MBF-to-SBF -> 0to1 | Clb5,6-to-SBF -> 0to-1	0.79913	2387	5	1317	55	18.75	26.25	{'Cln3': '0', 'MBF': '0', 'SBF': '0', 'Cln1,2': '0', 'Cdh1': '1', 'Swi5': '0', 'Cdc2014': '0', 'Clb5,6': '0', 'Sic1': '1', 'Clb1,2': '0', 'Mcm1,SFF': '0'}
SBF-to-Cdc2014 -> 0to-1 | Cdh1-to-Mcm1,SFF -> 0to-1	0.79946	2388	7	1183	61.25	0	38.75	{'Cln3': '0', 'MBF': '0', 'SBF': '0', 'Cln1,2': '0', 'Cdh1': '1', 'Swi5': '0', 'Cdc2014': '0', 'Clb5,6': '0', 'Sic1': '1', 'Clb1,2': '0', 'Mcm1,SFF': '0'}
Cln1,2-to-Clb1,2 -> 0to1 | Cln1,2-to-Mcm1,SFF -> 0to-1	0.79946	2388	6	1237	30.62	11.25	58.12	{'Cln3': '0', 'MBF': '0', 'SBF': '0', 'Cln1,2': '0', 'Cdh1': '1', 'Swi5': '0', 'Cdc2014': '0', 'Clb5,6': '0', 'Sic1': '1', 'Clb1,2': '0', 'Mcm1,SFF': '0'}
Sic1-to-Clb5,6 -> -1to0 | SBF-to-Clb1,2 -> 0to1	0.7998	2389	6	1389	45	21.88	33.12	{'Cln3': '0', 'MBF': '0', 'SBF': '0', 'Cln1,2': '0', 'Cdh1': '1', 'Swi5': '0', 'Cdc2014': '0', 'Clb5,6': '0', 'Sic1': '1', 'Clb1,2': '0', 'Mcm1,SFF': '0'}
SBF-to-Clb1,2 -> 0to1 | Cdh1-to-Clb1,2 -> -1to0	0.7998	2389	6	1349	22.5	15	62.5	{'Cln3': '0', 'MBF': '0', 'SBF': '0', 'Cln1,2': '0', 'Cdh1': '1', 'Swi5': '0', 'Cdc2014': '0', 'Clb5,6': '0', 'Sic1': '1', 'Clb1,2': '0', 'Mcm1,SFF': '0'}
Clb1,2-to-Cdh1 -> -1to1 | Swi5-to-Clb1,2 -> 0to1	0.80013	2390	7	1516	46.25	11.88	41.88	{'Cln3': '0', 'MBF': '0', 'SBF': '0', 'Cln1,2': '0', 'Cdh1': '1', 'Swi5': '0', 'Cdc2014': '0', 'Clb5,6': '0', 'Sic1': '1', 'Clb1,2': '0', 'Mcm1,SFF': '0'}
SBF-to-Cdc2014 -> 0to-1 | Cdh1-to-Clb1,2 -> -1to0	0.80013	2390	7	1232	55.62	0	44.38	{'Cln3': '0', 'MBF': '0', 'SBF': '0', 'Cln1,2': '0', 'Cdh1': '1', 'Swi5': '0', 'Cdc2014': '0', 'Clb5,6': '0', 'Sic1': '1', 'Clb1,2': '0', 'Mcm1,SFF': '0'}
Cdh1-to-Clb1,2 -> -1to0 | Clb5,6-to-Mcm1,SFF -> 1to0	0.80013	2390	7	1198	63.12	0	36.88	{'Cln3': '0', 'MBF': '0', 'SBF': '0', 'Cln1,2': '0', 'Cdh1': '1', 'Swi5': '0', 'Cdc2014': '0', 'Clb5,6': '0', 'Sic1': '1', 'Clb1,2': '0', 'Mcm1,SFF': '0'}
Cdc2014-to-MBF -> 0to-1 | Cdc2014-to-SBF -> 0to-1	0.80047	2391	7	1285	48.12	11.88	40	{'Cln3': '0', 'MBF': '0', 'SBF': '0', 'Cln1,2': '0', 'Cdh1': '1', 'Swi5': '0', 'Cdc2014': '0', 'Clb5,6': '0', 'Sic1': '1', 'Clb1,2': '0', 'Mcm1,SFF': '0'}
Mcm1,SFF-to-Cdh1 -> 0to1 | MBF-to-Mcm1,SFF -> 0to-1	0.80047	2391	7	1340	63.12	0	36.88	{'Cln3': '0', 'MBF': '0', 'SBF': '0', 'Cln1,2': '0', 'Cdh1': '1', 'Swi5': '0', 'Cdc2014': '0', 'Clb5,6': '0', 'Sic1': '1', 'Clb1,2': '0', 'Mcm1,SFF': '0'}
MBF-to-Cln1,2 -> 0to1 | Mcm1,SFF-to-Cdc2014 -> 1to0	0.8008	2392	5	923	73.75	0	26.25	{'Cln3': '0', 'MBF': '0', 'SBF': '0', 'Cln1,2': '0', 'Cdh1': '1', 'Swi5': '0', 'Cdc2014': '0', 'Clb5,6': '0', 'Sic1': '1', 'Clb1,2': '0', 'Mcm1,SFF': '0'}
Clb5,6-to-Cdh1 -> -1to1 | Clb5,6-to-Cdc2014 -> 0to-1	0.8008	2392	8	1304	61.88	0	38.12	{'Cln3': '0', 'MBF': '0', 'SBF': '0', 'Cln1,2': '0', 'Cdh1': '1', 'Swi5': '0', 'Cdc2014': '0', 'Clb5,6': '0', 'Sic1': '1', 'Clb1,2': '0', 'Mcm1,SFF': '0'}
Sic1-to-Swi5 -> 0to-1 | Clb5,6-to-Cdc2014 -> 0to-1	0.8008	2392	7	1229	59.38	0	40.62	{'Cln3': '0', 'MBF': '0', 'SBF': '0', 'Cln1,2': '0', 'Cdh1': '1', 'Swi5': '0', 'Cdc2014': '0', 'Clb5,6': '0', 'Sic1': '1', 'Clb1,2': '0', 'Mcm1,SFF': '0'}
SBF-to-Cdh1 -> 0to-1 | Sic1-to-Cdh1 -> 0to1	0.80114	2393	5	1519	48.12	13.75	38.12	{'Cln3': '0', 'MBF': '0', 'SBF': '0', 'Cln1,2': '0', 'Cdh1': '1', 'Swi5': '0', 'Cdc2014': '0', 'Clb5,6': '0', 'Sic1': '1', 'Clb1,2': '0', 'Mcm1,SFF': '0'}
Clb1,2-to-Swi5 -> -1to0 | SBF-to-Clb5,6 -> 0to1	0.80114	2393	7	1281	55	21.88	23.12	{'Cln3': '0', 'MBF': '0', 'SBF': '0', 'Cln1,2': '0', 'Cdh1': '1', 'Swi5': '0', 'Cdc2014': '0', 'Clb5,6': '0', 'Sic1': '1', 'Clb1,2': '0', 'Mcm1,SFF': '0'}
MBF-to-Cdh1 -> 0to1 | Clb5,6-to-Cdc2014 -> 0to-1	0.80147	2394	7	1220	60.62	0	39.38	{'Cln3': '0', 'MBF': '0', 'SBF': '0', 'Cln1,2': '0', 'Cdh1': '1', 'Swi5': '0', 'Cdc2014': '0', 'Clb5,6': '0', 'Sic1': '1', 'Clb1,2': '0', 'Mcm1,SFF': '0'}
Cln1,2-to-Cdh1 -> -1to1 | Cln1,2-to-Clb1,2 -> 0to1	0.80147	2394	7	1295	43.12	11.88	45	{'Cln3': '0', 'MBF': '0', 'SBF': '0', 'Cln1,2': '0', 'Cdh1': '1', 'Swi5': '0', 'Cdc2014': '0', 'Clb5,6': '0', 'Sic1': '1', 'Clb1,2': '0', 'Mcm1,SFF': '0'}
Swi5-to-Cdh1 -> 0to1 | MBF-to-Mcm1,SFF -> 0to-1	0.80147	2394	7	1413	57.5	0	42.5	{'Cln3': '0', 'MBF': '0', 'SBF': '0', 'Cln1,2': '0', 'Cdh1': '1', 'Swi5': '0', 'Cdc2014': '0', 'Clb5,6': '0', 'Sic1': '1', 'Clb1,2': '0', 'Mcm1,SFF': '0'}
Clb5,6-to-Cdc2014 -> 0to-1 | Clb1,2-to-Clb1,2 -> 0to1	0.80147	2394	7	1223	60	0	40	{'Cln3': '0', 'MBF': '0', 'SBF': '0', 'Cln1,2': '0', 'Cdh1': '1', 'Swi5': '0', 'Cdc2014': '0', 'Clb5,6': '0', 'Sic1': '1', 'Clb1,2': '0', 'Mcm1,SFF': '0'}
Cln3-to-Cln1,2 -> 0to1 | Cln1,2-to-Cdc2014 -> 0to-1	0.80181	2395	7	1190	62.5	1.25	36.25	{'Cln3': '0', 'MBF': '0', 'SBF': '0', 'Cln1,2': '0', 'Cdh1': '1', 'Swi5': '0', 'Cdc2014': '0', 'Clb5,6': '0', 'Sic1': '1', 'Clb1,2': '0', 'Mcm1,SFF': '0'}
Clb5,6-to-Cdh1 -> -1to1 | Cln1,2-to-Cdc2014 -> 0to-1	0.80181	2395	7	1255	60	0	40	{'Cln3': '0', 'MBF': '0', 'SBF': '0', 'Cln1,2': '0', 'Cdh1': '1', 'Swi5': '0', 'Cdc2014': '0', 'Clb5,6': '0', 'Sic1': '1', 'Clb1,2': '0', 'Mcm1,SFF': '0'}
Clb5,6-to-Cdh1 -> -1to1 | SBF-to-Cdc2014 -> 0to-1	0.80214	2396	7	1242	60	0	40	{'Cln3': '0', 'MBF': '0', 'SBF': '0', 'Cln1,2': '0', 'Cdh1': '1', 'Swi5': '0', 'Cdc2014': '0', 'Clb5,6': '0', 'Sic1': '1', 'Clb1,2': '0', 'Mcm1,SFF': '0'}
Cln3-to-SBF -> 1to0 | MBF-to-SBF -> 0to1	0.80248	2397	5	1310	55.62	18.75	25.62	{'Cln3': '0', 'MBF': '0', 'SBF': '0', 'Cln1,2': '0', 'Cdh1': '1', 'Swi5': '0', 'Cdc2014': '0', 'Clb5,6': '0', 'Sic1': '1', 'Clb1,2': '0', 'Mcm1,SFF': '0'}
MBF-to-SBF -> 0to-1 | SBF-to-Clb5,6 -> 0to1	0.80248	2397	6	1179	32.5	16.25	51.25	{'Cln3': '0', 'MBF': '0', 'SBF': '0', 'Cln1,2': '0', 'Cdh1': '1', 'Swi5': '0', 'Cdc2014': '0', 'Clb5,6': '0', 'Sic1': '1', 'Clb1,2': '0', 'Mcm1,SFF': '0'}
MBF-to-Cln1,2 -> 0to1 | Clb1,2-to-Clb1,2 -> 0to1	0.80248	2397	5	1302	58.75	21.88	19.38	{'Cln3': '0', 'MBF': '0', 'SBF': '0', 'Cln1,2': '0', 'Cdh1': '1', 'Swi5': '0', 'Cdc2014': '0', 'Clb5,6': '0', 'Sic1': '1', 'Clb1,2': '0', 'Mcm1,SFF': '0'}
Clb5,6-to-Clb5,6 -> 0to-1 | MBF-to-Sic1 -> 0to-1	0.80248	2397	5	1276	63.75	11.88	24.38	{'Cln3': '0', 'MBF': '0', 'SBF': '0', 'Cln1,2': '0', 'Cdh1': '1', 'Swi5': '0', 'Cdc2014': '0', 'Clb5,6': '0', 'Sic1': '1', 'Clb1,2': '0', 'Mcm1,SFF': '0'}
MBF-to-SBF -> 0to1 | Cdh1-to-Clb1,2 -> -1to0	0.80348	2400	5	1310	57.5	20.62	21.88	{'Cln3': '0', 'MBF': '0', 'SBF': '0', 'Cln1,2': '0', 'Cdh1': '1', 'Swi5': '0', 'Cdc2014': '0', 'Clb5,6': '0', 'Sic1': '1', 'Clb1,2': '0', 'Mcm1,SFF': '0'}
SBF-to-SBF -> 0to1 | MBF-to-Cln1,2 -> 0to1	0.80348	2400	5	1298	58.75	15	26.25	{'Cln3': '0', 'MBF': '0', 'SBF': '0', 'Cln1,2': '0', 'Cdh1': '1', 'Swi5': '0', 'Cdc2014': '0', 'Clb5,6': '0', 'Sic1': '1', 'Clb1,2': '0', 'Mcm1,SFF': '0'}
Clb5,6-to-SBF -> 0to-1 | Sic1-to-Cdh1 -> 0to1	0.80348	2400	5	1470	45	14.38	40.62	{'Cln3': '0', 'MBF': '0', 'SBF': '0', 'Cln1,2': '0', 'Cdh1': '1', 'Swi5': '0', 'Cdc2014': '0', 'Clb5,6': '0', 'Sic1': '1', 'Clb1,2': '0', 'Mcm1,SFF': '0'}
Swi5-to-Clb5,6 -> 0to-1 | MBF-to-Sic1 -> 0to-1	0.80348	2400	5	1298	60	10	30	{'Cln3': '0', 'MBF': '0', 'SBF': '0', 'Cln1,2': '0', 'Cdh1': '1', 'Swi5': '0', 'Cdc2014': '0', 'Clb5,6': '0', 'Sic1': '1', 'Clb1,2': '0', 'Mcm1,SFF': '0'}
Mcm1,SFF-to-Cln1,2 -> 0to-1 | Cln1,2-to-Cdh1 -> -1to1	0.80382	2401	7	1134	61.25	2.5	36.25	{'Cln3': '0', 'MBF': '0', 'SBF': '0', 'Cln1,2': '0', 'Cdh1': '1', 'Swi5': '0', 'Cdc2014': '0', 'Clb5,6': '0', 'Sic1': '1', 'Clb1,2': '0', 'Mcm1,SFF': '0'}
Cln1,2-to-Cdh1 -> -1to0 | Clb5,6-to-Mcm1,SFF -> 1to0	0.80382	2401	8	1177	56.88	0	43.12	{'Cln3': '0', 'MBF': '0', 'SBF': '0', 'Cln1,2': '0', 'Cdh1': '1', 'Swi5': '0', 'Cdc2014': '0', 'Clb5,6': '0', 'Sic1': '1', 'Clb1,2': '0', 'Mcm1,SFF': '0'}
Clb5,6-to-Swi5 -> 0to1 | SBF-to-Cdc2014 -> 0to-1	0.80382	2401	7	1186	60.62	0	39.38	{'Cln3': '0', 'MBF': '0', 'SBF': '0', 'Cln1,2': '0', 'Cdh1': '1', 'Swi5': '0', 'Cdc2014': '0', 'Clb5,6': '0', 'Sic1': '1', 'Clb1,2': '0', 'Mcm1,SFF': '0'}
Cdh1-to-Cdh1 -> 0to1 | Cln1,2-to-Cdc2014 -> 0to-1	0.80415	2402	7	1186	61.88	0	38.12	{'Cln3': '0', 'MBF': '0', 'SBF': '0', 'Cln1,2': '0', 'Cdh1': '1', 'Swi5': '0', 'Cdc2014': '0', 'Clb5,6': '0', 'Sic1': '1', 'Clb1,2': '0', 'Mcm1,SFF': '0'}
Cdc2014-to-Cln1,2 -> 0to-1 | SBF-to-Clb1,2 -> 0to1	0.80449	2403	6	1324	23.12	16.25	60.62	{'Cln3': '0', 'MBF': '0', 'SBF': '0', 'Cln1,2': '0', 'Cdh1': '1', 'Swi5': '0', 'Cdc2014': '0', 'Clb5,6': '0', 'Sic1': '1', 'Clb1,2': '0', 'Mcm1,SFF': '0'}
Clb5,6-to-Cdc2014 -> 0to1 | SBF-to-Clb1,2 -> 0to1	0.80449	2403	6	1297	25	22.5	52.5	{'Cln3': '0', 'MBF': '0', 'SBF': '0', 'Cln1,2': '0', 'Cdh1': '1', 'Swi5': '0', 'Cdc2014': '0', 'Clb5,6': '0', 'Sic1': '1', 'Clb1,2': '0', 'Mcm1,SFF': '0'}
MBF-to-SBF -> 0to1 | Cdh1-to-SBF -> 0to-1	0.80482	2404	6	1286	45	12.5	42.5	{'Cln3': '0', 'MBF': '0', 'SBF': '0', 'Cln1,2': '0', 'Cdh1': '1', 'Swi5': '0', 'Cdc2014': '0', 'Clb5,6': '0', 'Sic1': '1', 'Clb1,2': '0', 'Mcm1,SFF': '0'}
Cdc2014-to-Cln3 -> 0to-1 | MBF-to-Cln1,2 -> 0to1	0.80516	2405	5	1292	59.38	16.88	23.75	{'Cln3': '0', 'MBF': '0', 'SBF': '0', 'Cln1,2': '0', 'Cdh1': '1', 'Swi5': '0', 'Cdc2014': '0', 'Clb5,6': '0', 'Sic1': '1', 'Clb1,2': '0', 'Mcm1,SFF': '0'}
SBF-to-Cdh1 -> 0to-1 | SBF-to-Cdc2014 -> 0to-1	0.80516	2405	7	1181	60	0	40	{'Cln3': '0', 'MBF': '0', 'SBF': '0', 'Cln1,2': '0', 'Cdh1': '1', 'Swi5': '0', 'Cdc2014': '0', 'Clb5,6': '0', 'Sic1': '1', 'Clb1,2': '0', 'Mcm1,SFF': '0'}
SBF-to-Cln3 -> 0to-1 | Cln1,2-to-Cdc2014 -> 0to-1	0.80549	2406	7	1185	61.25	0	38.75	{'Cln3': '0', 'MBF': '0', 'SBF': '0', 'Cln1,2': '0', 'Cdh1': '1', 'Swi5': '0', 'Cdc2014': '0', 'Clb5,6': '0', 'Sic1': '1', 'Clb1,2': '0', 'Mcm1,SFF': '0'}
Clb5,6-to-Cln1,2 -> 0to-1 | Clb5,6-to-Cdc2014 -> 0to-1	0.80549	2406	7	1202	63.75	0	36.25	{'Cln3': '0', 'MBF': '0', 'SBF': '0', 'Cln1,2': '0', 'Cdh1': '1', 'Swi5': '0', 'Cdc2014': '0', 'Clb5,6': '0', 'Sic1': '1', 'Clb1,2': '0', 'Mcm1,SFF': '0'}
Sic1-to-Cdh1 -> 0to1 | Mcm1,SFF-to-Cdh1 -> 0to-1	0.80549	2406	5	1538	46.25	16.88	36.88	{'Cln3': '0', 'MBF': '0', 'SBF': '0', 'Cln1,2': '0', 'Cdh1': '1', 'Swi5': '0', 'Cdc2014': '0', 'Clb5,6': '0', 'Sic1': '1', 'Clb1,2': '0', 'Mcm1,SFF': '0'}
Cln1,2-to-Cdh1 -> -1to1 | SBF-to-Clb1,2 -> 0to1	0.80583	2407	7	1263	41.88	12.5	45.62	{'Cln3': '0', 'MBF': '0', 'SBF': '0', 'Cln1,2': '0', 'Cdh1': '1', 'Swi5': '0', 'Cdc2014': '0', 'Clb5,6': '0', 'Sic1': '1', 'Clb1,2': '0', 'Mcm1,SFF': '0'}
Cln1,2-to-Cdc2014 -> 0to-1 | Cln3-to-Mcm1,SFF -> 0to-1	0.80583	2407	7	1183	61.88	0	38.12	{'Cln3': '0', 'MBF': '0', 'SBF': '0', 'Cln1,2': '0', 'Cdh1': '1', 'Swi5': '0', 'Cdc2014': '0', 'Clb5,6': '0', 'Sic1': '1', 'Clb1,2': '0', 'Mcm1,SFF': '0'}
Cdc2014-to-MBF -> 0to-1 | Cln1,2-to-SBF -> 0to-1	0.80616	2408	6	1233	35	10	55	{'Cln3': '0', 'MBF': '0', 'SBF': '0', 'Cln1,2': '0', 'Cdh1': '1', 'Swi5': '0', 'Cdc2014': '0', 'Clb5,6': '0', 'Sic1': '1', 'Clb1,2': '0', 'Mcm1,SFF': '0'}
Cln3-to-Swi5 -> 0to-1 | Cln1,2-to-Cdc2014 -> 0to-1	0.80616	2408	7	1192	60	0	40	{'Cln3': '0', 'MBF': '0', 'SBF': '0', 'Cln1,2': '0', 'Cdh1': '1', 'Swi5': '0', 'Cdc2014': '0', 'Clb5,6': '0', 'Sic1': '1', 'Clb1,2': '0', 'Mcm1,SFF': '0'}
Mcm1,SFF-to-Clb5,6 -> 0to-1 | MBF-to-Sic1 -> 0to-1	0.80616	2408	5	1294	59.38	16.88	23.75	{'Cln3': '0', 'MBF': '0', 'SBF': '0', 'Cln1,2': '0', 'Cdh1': '1', 'Swi5': '0', 'Cdc2014': '0', 'Clb5,6': '0', 'Sic1': '1', 'Clb1,2': '0', 'Mcm1,SFF': '0'}
Clb1,2-to-Cln3 -> 0to-1 | SBF-to-Cdc2014 -> 0to-1	0.80649	2409	7	1190	60	0	40	{'Cln3': '0', 'MBF': '0', 'SBF': '0', 'Cln1,2': '0', 'Cdh1': '1', 'Swi5': '0', 'Cdc2014': '0', 'Clb5,6': '0', 'Sic1': '1', 'Clb1,2': '0', 'Mcm1,SFF': '0'}
Mcm1,SFF-to-Cln3 -> 0to-1 | SBF-to-Clb1,2 -> 0to1	0.80683	2410	6	1310	23.75	16.25	60	{'Cln3': '0', 'MBF': '0', 'SBF': '0', 'Cln1,2': '0', 'Cdh1': '1', 'Swi5': '0', 'Cdc2014': '0', 'Clb5,6': '0', 'Sic1': '1', 'Clb1,2': '0', 'Mcm1,SFF': '0'}
Clb5,6-to-Cdc2014 -> 0to-1 | Cdh1-to-Clb5,6 -> 0to-1	0.80683	2410	8	1182	63.12	0	36.88	{'Cln3': '0', 'MBF': '0', 'SBF': '0', 'Cln1,2': '0', 'Cdh1': '1', 'Swi5': '0', 'Cdc2014': '0', 'Clb5,6': '0', 'Sic1': '1', 'Clb1,2': '0', 'Mcm1,SFF': '0'}
Cln3-to-Clb1,2 -> 0to1 | SBF-to-Clb1,2 -> 0to1	0.80683	2410	6	1317	23.12	13.12	63.75	{'Cln3': '0', 'MBF': '0', 'SBF': '0', 'Cln1,2': '0', 'Cdh1': '1', 'Swi5': '0', 'Cdc2014': '0', 'Clb5,6': '0', 'Sic1': '1', 'Clb1,2': '0', 'Mcm1,SFF': '0'}
SBF-to-Cdh1 -> 0to-1 | Clb5,6-to-Cdc2014 -> 0to-1	0.80716	2411	7	1215	60	0	40	{'Cln3': '0', 'MBF': '0', 'SBF': '0', 'Cln1,2': '0', 'Cdh1': '1', 'Swi5': '0', 'Cdc2014': '0', 'Clb5,6': '0', 'Sic1': '1', 'Clb1,2': '0', 'Mcm1,SFF': '0'}
Cdh1-to-Cdc2014 -> 0to-1 | Clb5,6-to-Cdc2014 -> 0to-1	0.80716	2411	7	1216	58.75	0	41.25	{'Cln3': '0', 'MBF': '0', 'SBF': '0', 'Cln1,2': '0', 'Cdh1': '1', 'Swi5': '0', 'Cdc2014': '0', 'Clb5,6': '0', 'Sic1': '1', 'Clb1,2': '0', 'Mcm1,SFF': '0'}
Mcm1,SFF-to-Cdh1 -> 0to1 | Clb5,6-to-Mcm1,SFF -> 1to0	0.8075	2412	7	1341	60	0	40	{'Cln3': '0', 'MBF': '0', 'SBF': '0', 'Cln1,2': '0', 'Cdh1': '1', 'Swi5': '0', 'Cdc2014': '0', 'Clb5,6': '0', 'Sic1': '1', 'Clb1,2': '0', 'Mcm1,SFF': '0'}
Cln1,2-to-SBF -> 0to-1 | Mcm1,SFF-to-Cdc2014 -> 1to0	0.80783	2413	6	832	55	0	45	{'Cln3': '0', 'MBF': '0', 'SBF': '0', 'Cln1,2': '0', 'Cdh1': '1', 'Swi5': '0', 'Cdc2014': '0', 'Clb5,6': '0', 'Sic1': '1', 'Clb1,2': '0', 'Mcm1,SFF': '0'}
SBF-to-Cln3 -> 0to-1 | SBF-to-Cdc2014 -> 0to-1	0.80817	2414	7	1181	60	0	40	{'Cln3': '0', 'MBF': '0', 'SBF': '0', 'Cln1,2': '0', 'Cdh1': '1', 'Swi5': '0', 'Cdc2014': '0', 'Clb5,6': '0', 'Sic1': '1', 'Clb1,2': '0', 'Mcm1,SFF': '0'}
Cln1,2-to-Cln3 -> 0to-1 | Cln1,2-to-Clb5,6 -> 0to1	0.80817	2414	7	1323	43.12	27.5	29.38	{'Cln3': '0', 'MBF': '0', 'SBF': '0', 'Cln1,2': '0', 'Cdh1': '1', 'Swi5': '0', 'Cdc2014': '0', 'Clb5,6': '0', 'Sic1': '1', 'Clb1,2': '0', 'Mcm1,SFF': '0'}
Swi5-to-Cln3 -> 0to-1 | Clb5,6-to-Cdc2014 -> 0to-1	0.80884	2416	7	1218	59.38	0	40.62	{'Cln3': '0', 'MBF': '0', 'SBF': '0', 'Cln1,2': '0', 'Cdh1': '1', 'Swi5': '0', 'Cdc2014': '0', 'Clb5,6': '0', 'Sic1': '1', 'Clb1,2': '0', 'Mcm1,SFF': '0'}
Clb1,2-to-Cln3 -> 0to-1 | Clb5,6-to-Cdc2014 -> 0to-1	0.80884	2416	7	1221	58.75	0	41.25	{'Cln3': '0', 'MBF': '0', 'SBF': '0', 'Cln1,2': '0', 'Cdh1': '1', 'Swi5': '0', 'Cdc2014': '0', 'Clb5,6': '0', 'Sic1': '1', 'Clb1,2': '0', 'Mcm1,SFF': '0'}
MBF-to-SBF -> 0to1 | Clb1,2-to-Clb5,6 -> 0to-1	0.80884	2416	5	1282	62.5	18.75	18.75	{'Cln3': '0', 'MBF': '0', 'SBF': '0', 'Cln1,2': '0', 'Cdh1': '1', 'Swi5': '0', 'Cdc2014': '0', 'Clb5,6': '0', 'Sic1': '1', 'Clb1,2': '0', 'Mcm1,SFF': '0'}
Sic1-to-Cdh1 -> 0to1 | Clb5,6-to-Clb5,6 -> 0to-1	0.80884	2416	5	1437	54.38	7.5	38.12	{'Cln3': '0', 'MBF': '0', 'SBF': '0', 'Cln1,2': '0', 'Cdh1': '1', 'Swi5': '0', 'Cdc2014': '0', 'Clb5,6': '0', 'Sic1': '1', 'Clb1,2': '0', 'Mcm1,SFF': '0'}
Clb1,2-to-Swi5 -> -1to0 | Cln1,2-to-Clb1,2 -> 0to1	0.80884	2416	6	1363	18.75	16.88	64.38	{'Cln3': '0', 'MBF': '0', 'SBF': '0', 'Cln1,2': '0', 'Cdh1': '1', 'Swi5': '0', 'Cdc2014': '0', 'Clb5,6': '0', 'Sic1': '1', 'Clb1,2': '0', 'Mcm1,SFF': '0'}
Cdh1-to-Clb5,6 -> 0to1 | Cdh1-to-Mcm1,SFF -> 0to-1	0.80917	2417	5	1289	55.62	18.75	25.62	{'Cln3': '0', 'MBF': '0', 'SBF': '0', 'Cln1,2': '0', 'Cdh1': '1', 'Swi5': '0', 'Cdc2014': '0', 'Clb5,6': '0', 'Sic1': '1', 'Clb1,2': '0', 'Mcm1,SFF': '0'}
Swi5-to-Clb5,6 -> 0to-1 | Sic1-to-Clb5,6 -> -1to0	0.80917	2417	5	1290	60	14.38	25.62	{'Cln3': '0', 'MBF': '0', 'SBF': '0', 'Cln1,2': '0', 'Cdh1': '1', 'Swi5': '0', 'Cdc2014': '0', 'Clb5,6': '0', 'Sic1': '1', 'Clb1,2': '0', 'Mcm1,SFF': '0'}
SBF-to-Cln3 -> 0to-1 | MBF-to-Cln1,2 -> 0to1	0.80951	2418	5	1289	58.75	15	26.25	{'Cln3': '0', 'MBF': '0', 'SBF': '0', 'Cln1,2': '0', 'Cdh1': '1', 'Swi5': '0', 'Cdc2014': '0', 'Clb5,6': '0', 'Sic1': '1', 'Clb1,2': '0', 'Mcm1,SFF': '0'}
Clb5,6-to-Swi5 -> 0to-1 | Cln1,2-to-Cdc2014 -> 0to-1	0.80951	2418	7	1198	59.38	0	40.62	{'Cln3': '0', 'MBF': '0', 'SBF': '0', 'Cln1,2': '0', 'Cdh1': '1', 'Swi5': '0', 'Cdc2014': '0', 'Clb5,6': '0', 'Sic1': '1', 'Clb1,2': '0', 'Mcm1,SFF': '0'}
Swi5-to-Cdc2014 -> 0to-1 | Cdh1-to-Clb5,6 -> 0to1	0.80951	2418	5	912	70	8.12	21.88	{'Cln3': '0', 'MBF': '0', 'SBF': '0', 'Cln1,2': '0', 'Cdh1': '1', 'Swi5': '0', 'Cdc2014': '0', 'Clb5,6': '0', 'Sic1': '1', 'Clb1,2': '0', 'Mcm1,SFF': '0'}
Cdh1-to-Sic1 -> 0to1 | SBF-to-Clb1,2 -> 0to1	0.80951	2418	5	1329	22.5	19.38	58.12	{'Cln3': '0', 'MBF': '0', 'SBF': '0', 'Cln1,2': '0', 'Cdh1': '1', 'Swi5': '0', 'Cdc2014': '0', 'Clb5,6': '0', 'Sic1': '1', 'Clb1,2': '0', 'Mcm1,SFF': '0'}
Sic1-to-Cln3 -> 0to-1 | SBF-to-Clb1,2 -> 0to1	0.80984	2419	6	1312	23.12	18.75	58.12	{'Cln3': '0', 'MBF': '0', 'SBF': '0', 'Cln1,2': '0', 'Cdh1': '1', 'Swi5': '0', 'Cdc2014': '0', 'Clb5,6': '0', 'Sic1': '1', 'Clb1,2': '0', 'Mcm1,SFF': '0'}
SBF-to-SBF -> 0to-1 | Cln3-to-Sic1 -> 0to-1	0.80984	2419	6	1111	38.75	10.62	50.62	{'Cln3': '0', 'MBF': '0', 'SBF': '0', 'Cln1,2': '0', 'Cdh1': '1', 'Swi5': '0', 'Cdc2014': '0', 'Clb5,6': '0', 'Sic1': '1', 'Clb1,2': '0', 'Mcm1,SFF': '0'}
Clb5,6-to-SBF -> 0to-1 | MBF-to-Cdc2014 -> 0to-1	0.80984	2419	7	1212	59.38	0	40.62	{'Cln3': '0', 'MBF': '0', 'SBF': '0', 'Cln1,2': '0', 'Cdh1': '1', 'Swi5': '0', 'Cdc2014': '0', 'Clb5,6': '0', 'Sic1': '1', 'Clb1,2': '0', 'Mcm1,SFF': '0'}
Cln3-to-Cdh1 -> 0to-1 | Clb5,6-to-Cdc2014 -> 0to-1	0.80984	2419	7	1222	58.75	0	41.25	{'Cln3': '0', 'MBF': '0', 'SBF': '0', 'Cln1,2': '0', 'Cdh1': '1', 'Swi5': '0', 'Cdc2014': '0', 'Clb5,6': '0', 'Sic1': '1', 'Clb1,2': '0', 'Mcm1,SFF': '0'}
MBF-to-Swi5 -> 0to-1 | Cln1,2-to-Cdc2014 -> 0to-1	0.80984	2419	7	1205	59.38	0	40.62	{'Cln3': '0', 'MBF': '0', 'SBF': '0', 'Cln1,2': '0', 'Cdh1': '1', 'Swi5': '0', 'Cdc2014': '0', 'Clb5,6': '0', 'Sic1': '1', 'Clb1,2': '0', 'Mcm1,SFF': '0'}
Cln1,2-to-Cdc2014 -> 0to-1 | SBF-to-Sic1 -> 0to-1	0.80984	2419	7	1206	56.88	1.25	41.88	{'Cln3': '0', 'MBF': '0', 'SBF': '0', 'Cln1,2': '0', 'Cdh1': '1', 'Swi5': '0', 'Cdc2014': '0', 'Clb5,6': '0', 'Sic1': '1', 'Clb1,2': '0', 'Mcm1,SFF': '0'}
Cln1,2-to-Cln3 -> 0to-1 | SBF-to-Cdc2014 -> 0to-1	0.81018	2420	7	1182	60	0	40	{'Cln3': '0', 'MBF': '0', 'SBF': '0', 'Cln1,2': '0', 'Cdh1': '1', 'Swi5': '0', 'Cdc2014': '0', 'Clb5,6': '0', 'Sic1': '1', 'Clb1,2': '0', 'Mcm1,SFF': '0'}
Swi5-to-Cdh1 -> 0to1 | Cln1,2-to-Clb5,6 -> 0to1	0.81018	2420	10	1546	50.62	23.12	26.25	{'Cln3': '0', 'MBF': '0', 'SBF': '0', 'Cln1,2': '0', 'Cdh1': '1', 'Swi5': '0', 'Cdc2014': '0', 'Clb5,6': '0', 'Sic1': '1', 'Clb1,2': '0', 'Mcm1,SFF': '0'}
MBF-to-Cdc2014 -> 0to-1 | Clb1,2-to-Cdc2014 -> 1to0	0.81018	2420	7	1243	60	0	40	{'Cln3': '0', 'MBF': '0', 'SBF': '0', 'Cln1,2': '0', 'Cdh1': '1', 'Swi5': '0', 'Cdc2014': '0', 'Clb5,6': '0', 'Sic1': '1', 'Clb1,2': '0', 'Mcm1,SFF': '0'}
Clb5,6-to-Sic1 -> -1to1 | SBF-to-Clb1,2 -> 0to1	0.81018	2420	6	1222	28.75	13.75	57.5	{'Cln3': '0', 'MBF': '0', 'SBF': '0', 'Cln1,2': '0', 'Cdh1': '1', 'Swi5': '0', 'Cdc2014': '0', 'Clb5,6': '0', 'Sic1': '1', 'Clb1,2': '0', 'Mcm1,SFF': '0'}
Cln1,2-to-Cdh1 -> -1to1 | MBF-to-Cdc2014 -> 0to-1	0.81051	2421	7	1210	57.5	0	42.5	{'Cln3': '0', 'MBF': '0', 'SBF': '0', 'Cln1,2': '0', 'Cdh1': '1', 'Swi5': '0', 'Cdc2014': '0', 'Clb5,6': '0', 'Sic1': '1', 'Clb1,2': '0', 'Mcm1,SFF': '0'}
SBF-to-Swi5 -> 0to-1 | MBF-to-Cdc2014 -> 0to-1	0.81051	2421	7	1211	63.12	0	36.88	{'Cln3': '0', 'MBF': '0', 'SBF': '0', 'Cln1,2': '0', 'Cdh1': '1', 'Swi5': '0', 'Cdc2014': '0', 'Clb5,6': '0', 'Sic1': '1', 'Clb1,2': '0', 'Mcm1,SFF': '0'}
Cln1,2-to-Cdc2014 -> 0to-1 | Sic1-to-Sic1 -> 0to1	0.81051	2421	7	1189	60	0	40	{'Cln3': '0', 'MBF': '0', 'SBF': '0', 'Cln1,2': '0', 'Cdh1': '1', 'Swi5': '0', 'Cdc2014': '0', 'Clb5,6': '0', 'Sic1': '1', 'Clb1,2': '0', 'Mcm1,SFF': '0'}
Sic1-to-Cln3 -> 0to-1 | SBF-to-Cdc2014 -> 0to-1	0.81085	2422	7	1174	60.62	0	39.38	{'Cln3': '0', 'MBF': '0', 'SBF': '0', 'Cln1,2': '0', 'Cdh1': '1', 'Swi5': '0', 'Cdc2014': '0', 'Clb5,6': '0', 'Sic1': '1', 'Clb1,2': '0', 'Mcm1,SFF': '0'}
Cln1,2-to-SBF -> 0to-1 | Cln1,2-to-Cdc2014 -> 0to-1	0.81085	2422	6	1108	40.62	8.12	51.25	{'Cln3': '0', 'MBF': '0', 'SBF': '0', 'Cln1,2': '0', 'Cdh1': '1', 'Swi5': '0', 'Cdc2014': '0', 'Clb5,6': '0', 'Sic1': '1', 'Clb1,2': '0', 'Mcm1,SFF': '0'}
Mcm1,SFF-to-SBF -> 0to-1 | Cln1,2-to-Cdc2014 -> 0to-1	0.81085	2422	7	1166	52.5	1.88	45.62	{'Cln3': '0', 'MBF': '0', 'SBF': '0', 'Cln1,2': '0', 'Cdh1': '1', 'Swi5': '0', 'Cdc2014': '0', 'Clb5,6': '0', 'Sic1': '1', 'Clb1,2': '0', 'Mcm1,SFF': '0'}
MBF-to-Cln1,2 -> 0to1 | Clb5,6-to-Sic1 -> -1to1	0.81085	2422	5	1234	68.75	10.62	20.62	{'Cln3': '0', 'MBF': '0', 'SBF': '0', 'Cln1,2': '0', 'Cdh1': '1', 'Swi5': '0', 'Cdc2014': '0', 'Clb5,6': '0', 'Sic1': '1', 'Clb1,2': '0', 'Mcm1,SFF': '0'}
Sic1-to-Cdh1 -> 0to1 | MBF-to-Sic1 -> 0to-1	0.81085	2422	5	1679	50.62	24.38	25	{'Cln3': '0', 'MBF': '0', 'SBF': '0', 'Cln1,2': '0', 'Cdh1': '1', 'Swi5': '0', 'Cdc2014': '0', 'Clb5,6': '0', 'Sic1': '1', 'Clb1,2': '0', 'Mcm1,SFF': '0'}
Cln3-to-Cdc2014 -> 0to1 | Cln1,2-to-Cdc2014 -> 0to-1	0.81085	2422	7	1185	61.25	1.25	37.5	{'Cln3': '0', 'MBF': '0', 'SBF': '0', 'Cln1,2': '0', 'Cdh1': '1', 'Swi5': '0', 'Cdc2014': '0', 'Clb5,6': '0', 'Sic1': '1', 'Clb1,2': '0', 'Mcm1,SFF': '0'}
Clb5,6-to-Cdc2014 -> 0to-1 | SBF-to-Sic1 -> 0to-1	0.81085	2422	7	1225	56.88	0	43.12	{'Cln3': '0', 'MBF': '0', 'SBF': '0', 'Cln1,2': '0', 'Cdh1': '1', 'Swi5': '0', 'Cdc2014': '0', 'Clb5,6': '0', 'Sic1': '1', 'Clb1,2': '0', 'Mcm1,SFF': '0'}
Mcm1,SFF-to-SBF -> 0to-1 | MBF-to-Mcm1,SFF -> 0to-1	0.81118	2423	7	1174	55.62	0	44.38	{'Cln3': '0', 'MBF': '0', 'SBF': '0', 'Cln1,2': '0', 'Cdh1': '1', 'Swi5': '0', 'Cdc2014': '0', 'Clb5,6': '0', 'Sic1': '1', 'Clb1,2': '0', 'Mcm1,SFF': '0'}
MBF-to-Cln1,2 -> 0to1 | Cdh1-to-Mcm1,SFF -> 0to-1	0.81118	2423	5	1283	59.38	15	25.62	{'Cln3': '0', 'MBF': '0', 'SBF': '0', 'Cln1,2': '0', 'Cdh1': '1', 'Swi5': '0', 'Cdc2014': '0', 'Clb5,6': '0', 'Sic1': '1', 'Clb1,2': '0', 'Mcm1,SFF': '0'}
Cln3-to-Cln3 -> -1to0 | Swi5-to-Cln3 -> 0to-1	0.81152	2424	7	1198	58.75	27.5	13.75	{'Cln3': '0', 'MBF': '0', 'SBF': '0', 'Cln1,2': '0', 'Cdh1': '1', 'Swi5': '0', 'Cdc2014': '0', 'Clb5,6': '0', 'Sic1': '1', 'Clb1,2': '0', 'Mcm1,SFF': '0'}
Cln3-to-Cdh1 -> 0to1 | SBF-to-Cdc2014 -> 0to-1	0.81152	2424	7	1178	60.62	0	39.38	{'Cln3': '0', 'MBF': '0', 'SBF': '0', 'Cln1,2': '0', 'Cdh1': '1', 'Swi5': '0', 'Cdc2014': '0', 'Clb5,6': '0', 'Sic1': '1', 'Clb1,2': '0', 'Mcm1,SFF': '0'}
SBF-to-Clb5,6 -> 0to1 | Cln3-to-Clb1,2 -> 0to1	0.81152	2424	7	1294	45	27.5	27.5	{'Cln3': '0', 'MBF': '0', 'SBF': '0', 'Cln1,2': '0', 'Cdh1': '1', 'Swi5': '0', 'Cdc2014': '0', 'Clb5,6': '0', 'Sic1': '1', 'Clb1,2': '0', 'Mcm1,SFF': '0'}
Swi5-to-Cln3 -> 0to-1 | Cln1,2-to-Clb5,6 -> 0to1	0.81219	2426	7	1315	43.12	28.75	28.12	{'Cln3': '0', 'MBF': '0', 'SBF': '0', 'Cln1,2': '0', 'Cdh1': '1', 'Swi5': '0', 'Cdc2014': '0', 'Clb5,6': '0', 'Sic1': '1', 'Clb1,2': '0', 'Mcm1,SFF': '0'}
Clb5,6-to-Cln1,2 -> 0to1 | Cln1,2-to-Cdc2014 -> 0to-1	0.81219	2426	7	1210	58.12	0	41.88	{'Cln3': '0', 'MBF': '0', 'SBF': '0', 'Cln1,2': '0', 'Cdh1': '1', 'Swi5': '0', 'Cdc2014': '0', 'Clb5,6': '0', 'Sic1': '1', 'Clb1,2': '0', 'Mcm1,SFF': '0'}
Cln1,2-to-Clb1,2 -> 0to1 | Swi5-to-Clb1,2 -> 0to-1	0.81219	2426	6	1271	25.62	14.38	60	{'Cln3': '0', 'MBF': '0', 'SBF': '0', 'Cln1,2': '0', 'Cdh1': '1', 'Swi5': '0', 'Cdc2014': '0', 'Clb5,6': '0', 'Sic1': '1', 'Clb1,2': '0', 'Mcm1,SFF': '0'}
Cln1,2-to-SBF -> 0to-1 | Clb1,2-to-Cdc2014 -> 1to0	0.81252	2427	6	1104	40	14.38	45.62	{'Cln3': '0', 'MBF': '0', 'SBF': '0', 'Cln1,2': '0', 'Cdh1': '1', 'Swi5': '0', 'Cdc2014': '0', 'Clb5,6': '0', 'Sic1': '1', 'Clb1,2': '0', 'Mcm1,SFF': '0'}
Sic1-to-Swi5 -> 0to-1 | Cln1,2-to-Cdc2014 -> 0to-1	0.81252	2427	7	1192	58.75	0	41.25	{'Cln3': '0', 'MBF': '0', 'SBF': '0', 'Cln1,2': '0', 'Cdh1': '1', 'Swi5': '0', 'Cdc2014': '0', 'Clb5,6': '0', 'Sic1': '1', 'Clb1,2': '0', 'Mcm1,SFF': '0'}
Cln3-to-Cdc2014 -> 0to-1 | SBF-to-Cdc2014 -> 0to-1	0.81252	2427	7	1203	56.88	0	43.12	{'Cln3': '0', 'MBF': '0', 'SBF': '0', 'Cln1,2': '0', 'Cdh1': '1', 'Swi5': '0', 'Cdc2014': '0', 'Clb5,6': '0', 'Sic1': '1', 'Clb1,2': '0', 'Mcm1,SFF': '0'}
Cdh1-to-Cln3 -> 0to-1 | SBF-to-Cdc2014 -> 0to-1	0.81286	2428	7	1185	58.75	0	41.25	{'Cln3': '0', 'MBF': '0', 'SBF': '0', 'Cln1,2': '0', 'Cdh1': '1', 'Swi5': '0', 'Cdc2014': '0', 'Clb5,6': '0', 'Sic1': '1', 'Clb1,2': '0', 'Mcm1,SFF': '0'}
Clb5,6-to-SBF -> 0to-1 | Cln1,2-to-Clb1,2 -> 0to1	0.81286	2428	6	1318	21.25	18.12	60.62	{'Cln3': '0', 'MBF': '0', 'SBF': '0', 'Cln1,2': '0', 'Cdh1': '1', 'Swi5': '0', 'Cdc2014': '0', 'Clb5,6': '0', 'Sic1': '1', 'Clb1,2': '0', 'Mcm1,SFF': '0'}
Cln1,2-to-Cdh1 -> -1to0 | SBF-to-Clb1,2 -> 0to1	0.81319	2429	7	1249	37.5	20	42.5	{'Cln3': '0', 'MBF': '0', 'SBF': '0', 'Cln1,2': '0', 'Cdh1': '1', 'Swi5': '0', 'Cdc2014': '0', 'Clb5,6': '0', 'Sic1': '1', 'Clb1,2': '0', 'Mcm1,SFF': '0'}
Clb5,6-to-Cdh1 -> -1to0 | Clb5,6-to-Cdc2014 -> 0to-1	0.81319	2429	8	1231	60	0	40	{'Cln3': '0', 'MBF': '0', 'SBF': '0', 'Cln1,2': '0', 'Cdh1': '1', 'Swi5': '0', 'Cdc2014': '0', 'Clb5,6': '0', 'Sic1': '1', 'Clb1,2': '0', 'Mcm1,SFF': '0'}
Clb1,2-to-Swi5 -> -1to0 | Cln1,2-to-Cdc2014 -> 0to-1	0.81319	2429	7	1187	60.62	0	39.38	{'Cln3': '0', 'MBF': '0', 'SBF': '0', 'Cln1,2': '0', 'Cdh1': '1', 'Swi5': '0', 'Cdc2014': '0', 'Clb5,6': '0', 'Sic1': '1', 'Clb1,2': '0', 'Mcm1,SFF': '0'}
Cdh1-to-Cdc2014 -> 0to-1 | MBF-to-Sic1 -> 0to-1	0.81319	2429	5	1301	55.62	17.5	26.88	{'Cln3': '0', 'MBF': '0', 'SBF': '0', 'Cln1,2': '0', 'Cdh1': '1', 'Swi5': '0', 'Cdc2014': '0', 'Clb5,6': '0', 'Sic1': '1', 'Clb1,2': '0', 'Mcm1,SFF': '0'}
SBF-to-Clb1,2 -> 0to1 | Cdh1-to-Mcm1,SFF -> 0to-1	0.81319	2429	6	1296	23.75	23.12	53.12	{'Cln3': '0', 'MBF': '0', 'SBF': '0', 'Cln1,2': '0', 'Cdh1': '1', 'Swi5': '0', 'Cdc2014': '0', 'Clb5,6': '0', 'Sic1': '1', 'Clb1,2': '0', 'Mcm1,SFF': '0'}
Cln1,2-to-Cdc2014 -> 0to-1 | Cln3-to-Clb1,2 -> 0to-1	0.81353	2430	7	1173	62.5	0	37.5	{'Cln3': '0', 'MBF': '0', 'SBF': '0', 'Cln1,2': '0', 'Cdh1': '1', 'Swi5': '0', 'Cdc2014': '0', 'Clb5,6': '0', 'Sic1': '1', 'Clb1,2': '0', 'Mcm1,SFF': '0'}
MBF-to-SBF -> 0to1 | Cln3-to-Cdc2014 -> 0to-1	0.81386	2431	5	1285	60	18.75	21.25	{'Cln3': '0', 'MBF': '0', 'SBF': '0', 'Cln1,2': '0', 'Cdh1': '1', 'Swi5': '0', 'Cdc2014': '0', 'Clb5,6': '0', 'Sic1': '1', 'Clb1,2': '0', 'Mcm1,SFF': '0'}
Cln1,2-to-SBF -> 0to-1 | SBF-to-Clb5,6 -> 0to1	0.81386	2431	6	1130	35.62	26.88	37.5	{'Cln3': '0', 'MBF': '0', 'SBF': '0', 'Cln1,2': '0', 'Cdh1': '1', 'Swi5': '0', 'Cdc2014': '0', 'Clb5,6': '0', 'Sic1': '1', 'Clb1,2': '0', 'Mcm1,SFF': '0'}
Swi5-to-SBF -> 0to-1 | Swi5-to-Cdh1 -> 0to1	0.81386	2431	7	1316	35	18.12	46.88	{'Cln3': '0', 'MBF': '0', 'SBF': '0', 'Cln1,2': '0', 'Cdh1': '1', 'Swi5': '0', 'Cdc2014': '0', 'Clb5,6': '0', 'Sic1': '1', 'Clb1,2': '0', 'Mcm1,SFF': '0'}
Clb5,6-to-MBF -> 0to-1 | SBF-to-Cdc2014 -> 0to-1	0.81419	2432	7	1195	63.12	0	36.88	{'Cln3': '0', 'MBF': '0', 'SBF': '0', 'Cln1,2': '0', 'Cdh1': '1', 'Swi5': '0', 'Cdc2014': '0', 'Clb5,6': '0', 'Sic1': '1', 'Clb1,2': '0', 'Mcm1,SFF': '0'}
Clb1,2-to-Cdh1 -> -1to1 | SBF-to-Clb5,6 -> 0to1	0.81419	2432	7	1493	42.5	30.62	26.88	{'Cln3': '0', 'MBF': '0', 'SBF': '0', 'Cln1,2': '0', 'Cdh1': '1', 'Swi5': '0', 'Cdc2014': '0', 'Clb5,6': '0', 'Sic1': '1', 'Clb1,2': '0', 'Mcm1,SFF': '0'}
MBF-to-Cdc2014 -> 0to-1 | Cln3-to-Sic1 -> 0to-1	0.81419	2432	7	1215	63.12	0	36.88	{'Cln3': '0', 'MBF': '0', 'SBF': '0', 'Cln1,2': '0', 'Cdh1': '1', 'Swi5': '0', 'Cdc2014': '0', 'Clb5,6': '0', 'Sic1': '1', 'Clb1,2': '0', 'Mcm1,SFF': '0'}
Swi5-to-Cln3 -> 0to-1 | SBF-to-Cdc2014 -> 0to-1	0.81453	2433	7	1186	58.75	0	41.25	{'Cln3': '0', 'MBF': '0', 'SBF': '0', 'Cln1,2': '0', 'Cdh1': '1', 'Swi5': '0', 'Cdc2014': '0', 'Clb5,6': '0', 'Sic1': '1', 'Clb1,2': '0', 'Mcm1,SFF': '0'}
MBF-to-SBF -> 0to-1 | Cln1,2-to-Clb5,6 -> 0to1	0.81453	2433	6	1189	28.75	19.38	51.88	{'Cln3': '0', 'MBF': '0', 'SBF': '0', 'Cln1,2': '0', 'Cdh1': '1', 'Swi5': '0', 'Cdc2014': '0', 'Clb5,6': '0', 'Sic1': '1', 'Clb1,2': '0', 'Mcm1,SFF': '0'}
SBF-to-MBF -> 0to1 | Cdh1-to-SBF -> 0to-1	0.81486	2434	6	1202	27.5	6.88	65.62	{'Cln3': '0', 'MBF': '0', 'SBF': '0', 'Cln1,2': '0', 'Cdh1': '1', 'Swi5': '0', 'Cdc2014': '0', 'Clb5,6': '0', 'Sic1': '1', 'Clb1,2': '0', 'Mcm1,SFF': '0'}
Cln3-to-Swi5 -> 0to-1 | Clb5,6-to-Cdc2014 -> 0to-1	0.81486	2434	7	1225	57.5	0	42.5	{'Cln3': '0', 'MBF': '0', 'SBF': '0', 'Cln1,2': '0', 'Cdh1': '1', 'Swi5': '0', 'Cdc2014': '0', 'Clb5,6': '0', 'Sic1': '1', 'Clb1,2': '0', 'Mcm1,SFF': '0'}
Cdh1-to-Swi5 -> 0to-1 | SBF-to-Cdc2014 -> 0to-1	0.81486	2434	7	1175	59.38	0	40.62	{'Cln3': '0', 'MBF': '0', 'SBF': '0', 'Cln1,2': '0', 'Cdh1': '1', 'Swi5': '0', 'Cdc2014': '0', 'Clb5,6': '0', 'Sic1': '1', 'Clb1,2': '0', 'Mcm1,SFF': '0'}
MBF-to-Cln1,2 -> 0to1 | Cln3-to-Swi5 -> 0to1	0.8152	2435	5	1296	58.12	18.75	23.12	{'Cln3': '0', 'MBF': '0', 'SBF': '0', 'Cln1,2': '0', 'Cdh1': '1', 'Swi5': '0', 'Cdc2014': '0', 'Clb5,6': '0', 'Sic1': '1', 'Clb1,2': '0', 'Mcm1,SFF': '0'}
Sic1-to-Swi5 -> 0to-1 | SBF-to-Cdc2014 -> 0to-1	0.8152	2435	7	1205	56.25	0	43.75	{'Cln3': '0', 'MBF': '0', 'SBF': '0', 'Cln1,2': '0', 'Cdh1': '1', 'Swi5': '0', 'Cdc2014': '0', 'Clb5,6': '0', 'Sic1': '1', 'Clb1,2': '0', 'Mcm1,SFF': '0'}
MBF-to-Sic1 -> 0to-1 | Clb5,6-to-Mcm1,SFF -> 1to-1	0.8152	2435	5	1064	80.62	0	19.38	{'Cln3': '0', 'MBF': '0', 'SBF': '0', 'Cln1,2': '0', 'Cdh1': '1', 'Swi5': '0', 'Cdc2014': '0', 'Clb5,6': '0', 'Sic1': '1', 'Clb1,2': '0', 'Mcm1,SFF': '0'}
Swi5-to-SBF -> 0to-1 | MBF-to-Sic1 -> 0to-1	0.81553	2436	6	1337	49.38	23.75	26.88	{'Cln3': '0', 'MBF': '0', 'SBF': '0', 'Cln1,2': '0', 'Cdh1': '1', 'Swi5': '0', 'Cdc2014': '0', 'Clb5,6': '0', 'Sic1': '1', 'Clb1,2': '0', 'Mcm1,SFF': '0'}
Cln1,2-to-Swi5 -> 0to-1 | Cln1,2-to-Cdc2014 -> 0to-1	0.81553	2436	7	1194	58.12	0	41.88	{'Cln3': '0', 'MBF': '0', 'SBF': '0', 'Cln1,2': '0', 'Cdh1': '1', 'Swi5': '0', 'Cdc2014': '0', 'Clb5,6': '0', 'Sic1': '1', 'Clb1,2': '0', 'Mcm1,SFF': '0'}
Cdh1-to-Swi5 -> 0to-1 | Cln1,2-to-Cdc2014 -> 0to-1	0.81553	2436	7	1186	58.75	0	41.25	{'Cln3': '0', 'MBF': '0', 'SBF': '0', 'Cln1,2': '0', 'Cdh1': '1', 'Swi5': '0', 'Cdc2014': '0', 'Clb5,6': '0', 'Sic1': '1', 'Clb1,2': '0', 'Mcm1,SFF': '0'}
Cdh1-to-Clb5,6 -> 0to1 | Clb5,6-to-Mcm1,SFF -> 1to-1	0.81553	2436	5	1086	77.5	0	22.5	{'Cln3': '0', 'MBF': '0', 'SBF': '0', 'Cln1,2': '0', 'Cdh1': '1', 'Swi5': '0', 'Cdc2014': '0', 'Clb5,6': '0', 'Sic1': '1', 'Clb1,2': '0', 'Mcm1,SFF': '0'}
Cln3-to-MBF -> 1to0 | Cln1,2-to-Clb1,2 -> 0to1	0.81587	2437	6	1384	16.88	8.75	74.38	{'Cln3': '0', 'MBF': '0', 'SBF': '0', 'Cln1,2': '0', 'Cdh1': '1', 'Swi5': '0', 'Cdc2014': '0', 'Clb5,6': '0', 'Sic1': '1', 'Clb1,2': '0', 'Mcm1,SFF': '0'}
MBF-to-Cln1,2 -> 0to1 | Cln3-to-Sic1 -> 0to1	0.81587	2437	5	1279	60	15.62	24.38	{'Cln3': '0', 'MBF': '0', 'SBF': '0', 'Cln1,2': '0', 'Cdh1': '1', 'Swi5': '0', 'Cdc2014': '0', 'Clb5,6': '0', 'Sic1': '1', 'Clb1,2': '0', 'Mcm1,SFF': '0'}
MBF-to-Cdh1 -> 0to1 | SBF-to-Cdc2014 -> 0to-1	0.81587	2437	6	1166	57.5	0	42.5	{'Cln3': '0', 'MBF': '0', 'SBF': '0', 'Cln1,2': '0', 'Cdh1': '1', 'Swi5': '0', 'Cdc2014': '0', 'Clb5,6': '0', 'Sic1': '1', 'Clb1,2': '0', 'Mcm1,SFF': '0'}
MBF-to-SBF -> 0to1 | SBF-to-Sic1 -> 0to-1	0.8162	2438	5	1311	55.62	20	24.38	{'Cln3': '0', 'MBF': '0', 'SBF': '0', 'Cln1,2': '0', 'Cdh1': '1', 'Swi5': '0', 'Cdc2014': '0', 'Clb5,6': '0', 'Sic1': '1', 'Clb1,2': '0', 'Mcm1,SFF': '0'}
Clb1,2-to-Clb5,6 -> 0to-1 | SBF-to-Clb1,2 -> 0to1	0.8162	2438	6	1268	25	6.88	68.12	{'Cln3': '0', 'MBF': '0', 'SBF': '0', 'Cln1,2': '0', 'Cdh1': '1', 'Swi5': '0', 'Cdc2014': '0', 'Clb5,6': '0', 'Sic1': '1', 'Clb1,2': '0', 'Mcm1,SFF': '0'}
Cln3-to-Cdh1 -> 0to-1 | Cln1,2-to-Cdc2014 -> 0to-1	0.81654	2439	7	1185	60	0	40	{'Cln3': '0', 'MBF': '0', 'SBF': '0', 'Cln1,2': '0', 'Cdh1': '1', 'Swi5': '0', 'Cdc2014': '0', 'Clb5,6': '0', 'Sic1': '1', 'Clb1,2': '0', 'Mcm1,SFF': '0'}
SBF-to-Swi5 -> 0to-1 | SBF-to-Clb5,6 -> 0to1	0.81654	2439	7	1290	47.5	28.75	23.75	{'Cln3': '0', 'MBF': '0', 'SBF': '0', 'Cln1,2': '0', 'Cdh1': '1', 'Swi5': '0', 'Cdc2014': '0', 'Clb5,6': '0', 'Sic1': '1', 'Clb1,2': '0', 'Mcm1,SFF': '0'}
Cln1,2-to-Cdc2014 -> 0to-1 | Clb5,6-to-Mcm1,SFF -> 1to0	0.81654	2439	7	1198	60	0	40	{'Cln3': '0', 'MBF': '0', 'SBF': '0', 'Cln1,2': '0', 'Cdh1': '1', 'Swi5': '0', 'Cdc2014': '0', 'Clb5,6': '0', 'Sic1': '1', 'Clb1,2': '0', 'Mcm1,SFF': '0'}
Cdh1-to-Clb5,6 -> 0to-1 | Cln1,2-to-Clb1,2 -> 0to1	0.81654	2439	7	1341	20	15	65	{'Cln3': '0', 'MBF': '0', 'SBF': '0', 'Cln1,2': '0', 'Cdh1': '1', 'Swi5': '0', 'Cdc2014': '0', 'Clb5,6': '0', 'Sic1': '1', 'Clb1,2': '0', 'Mcm1,SFF': '0'}
Clb5,6-to-SBF -> 0to-1 | SBF-to-Clb1,2 -> 0to1	0.81687	2440	6	1272	24.38	20.62	55	{'Cln3': '0', 'MBF': '0', 'SBF': '0', 'Cln1,2': '0', 'Cdh1': '1', 'Swi5': '0', 'Cdc2014': '0', 'Clb5,6': '0', 'Sic1': '1', 'Clb1,2': '0', 'Mcm1,SFF': '0'}
Cln1,2-to-Clb1,2 -> 0to1 | Mcm1,SFF-to-Clb1,2 -> 1to0	0.81687	2440	6	1240	27.5	15	57.5	{'Cln3': '0', 'MBF': '0', 'SBF': '0', 'Cln1,2': '0', 'Cdh1': '1', 'Swi5': '0', 'Cdc2014': '0', 'Clb5,6': '0', 'Sic1': '1', 'Clb1,2': '0', 'Mcm1,SFF': '0'}
MBF-to-Cln1,2 -> 0to1 | Cln3-to-Cdh1 -> 0to-1	0.81721	2441	5	1297	56.88	17.5	25.62	{'Cln3': '0', 'MBF': '0', 'SBF': '0', 'Cln1,2': '0', 'Cdh1': '1', 'Swi5': '0', 'Cdc2014': '0', 'Clb5,6': '0', 'Sic1': '1', 'Clb1,2': '0', 'Mcm1,SFF': '0'}
MBF-to-Cln1,2 -> 0to1 | Cln3-to-Clb1,2 -> 0to1	0.81721	2441	5	1303	55	18.12	26.88	{'Cln3': '0', 'MBF': '0', 'SBF': '0', 'Cln1,2': '0', 'Cdh1': '1', 'Swi5': '0', 'Cdc2014': '0', 'Clb5,6': '0', 'Sic1': '1', 'Clb1,2': '0', 'Mcm1,SFF': '0'}
MBF-to-Cln1,2 -> 0to1 | SBF-to-Mcm1,SFF -> 0to-1	0.81721	2441	5	1228	68.75	5	26.25	{'Cln3': '0', 'MBF': '0', 'SBF': '0', 'Cln1,2': '0', 'Cdh1': '1', 'Swi5': '0', 'Cdc2014': '0', 'Clb5,6': '0', 'Sic1': '1', 'Clb1,2': '0', 'Mcm1,SFF': '0'}
Cdh1-to-Cdh1 -> 0to1 | Cln1,2-to-Clb5,6 -> 0to1	0.81721	2441	7	1326	41.25	29.38	29.38	{'Cln3': '0', 'MBF': '0', 'SBF': '0', 'Cln1,2': '0', 'Cdh1': '1', 'Swi5': '0', 'Cdc2014': '0', 'Clb5,6': '0', 'Sic1': '1', 'Clb1,2': '0', 'Mcm1,SFF': '0'}
SBF-to-Cdc2014 -> 0to-1 | Clb5,6-to-Mcm1,SFF -> 1to0	0.81721	2441	7	1202	58.12	0	41.88	{'Cln3': '0', 'MBF': '0', 'SBF': '0', 'Cln1,2': '0', 'Cdh1': '1', 'Swi5': '0', 'Cdc2014': '0', 'Clb5,6': '0', 'Sic1': '1', 'Clb1,2': '0', 'Mcm1,SFF': '0'}
Clb5,6-to-Cdc2014 -> 0to-1 | MBF-to-Mcm1,SFF -> 0to-1	0.81721	2441	7	1214	58.75	0	41.25	{'Cln3': '0', 'MBF': '0', 'SBF': '0', 'Cln1,2': '0', 'Cdh1': '1', 'Swi5': '0', 'Cdc2014': '0', 'Clb5,6': '0', 'Sic1': '1', 'Clb1,2': '0', 'Mcm1,SFF': '0'}
SBF-to-MBF -> 0to1 | Cln1,2-to-SBF -> 0to-1	0.81754	2442	6	1090	39.38	12.5	48.12	{'Cln3': '0', 'MBF': '0', 'SBF': '0', 'Cln1,2': '0', 'Cdh1': '1', 'Swi5': '0', 'Cdc2014': '0', 'Clb5,6': '0', 'Sic1': '1', 'Clb1,2': '0', 'Mcm1,SFF': '0'}
Sic1-to-Cdh1 -> 0to1 | SBF-to-Mcm1,SFF -> 0to-1	0.81788	2443	5	1442	58.75	0	41.25	{'Cln3': '0', 'MBF': '0', 'SBF': '0', 'Cln1,2': '0', 'Cdh1': '1', 'Swi5': '0', 'Cdc2014': '0', 'Clb5,6': '0', 'Sic1': '1', 'Clb1,2': '0', 'Mcm1,SFF': '0'}
Cln1,2-to-Cln3 -> 0to-1 | MBF-to-Cdc2014 -> 0to-1	0.81821	2444	7	1199	63.75	0	36.25	{'Cln3': '0', 'MBF': '0', 'SBF': '0', 'Cln1,2': '0', 'Cdh1': '1', 'Swi5': '0', 'Cdc2014': '0', 'Clb5,6': '0', 'Sic1': '1', 'Clb1,2': '0', 'Mcm1,SFF': '0'}
Sic1-to-Cln3 -> 0to-1 | SBF-to-Clb5,6 -> 0to1	0.81821	2444	7	1269	53.75	23.12	23.12	{'Cln3': '0', 'MBF': '0', 'SBF': '0', 'Cln1,2': '0', 'Cdh1': '1', 'Swi5': '0', 'Cdc2014': '0', 'Clb5,6': '0', 'Sic1': '1', 'Clb1,2': '0', 'Mcm1,SFF': '0'}
MBF-to-Cln1,2 -> 0to1 | SBF-to-Cdh1 -> 0to-1	0.81855	2445	5	1298	56.88	17.5	25.62	{'Cln3': '0', 'MBF': '0', 'SBF': '0', 'Cln1,2': '0', 'Cdh1': '1', 'Swi5': '0', 'Cdc2014': '0', 'Clb5,6': '0', 'Sic1': '1', 'Clb1,2': '0', 'Mcm1,SFF': '0'}
Swi5-to-Cdh1 -> 0to1 | MBF-to-Cdc2014 -> 0to-1	0.81855	2445	8	1454	53.12	0	46.88	{'Cln3': '0', 'MBF': '0', 'SBF': '0', 'Cln1,2': '0', 'Cdh1': '1', 'Swi5': '0', 'Cdc2014': '0', 'Clb5,6': '0', 'Sic1': '1', 'Clb1,2': '0', 'Mcm1,SFF': '0'}
MBF-to-MBF -> 0to1 | MBF-to-SBF -> 0to1	0.81888	2446	5	1285	60	20	20	{'Cln3': '0', 'MBF': '0', 'SBF': '0', 'Cln1,2': '0', 'Cdh1': '1', 'Swi5': '0', 'Cdc2014': '0', 'Clb5,6': '0', 'Sic1': '1', 'Clb1,2': '0', 'Mcm1,SFF': '0'}
Mcm1,SFF-to-SBF -> 0to-1 | SBF-to-Clb1,2 -> 0to1	0.81888	2446	6	1248	25.62	18.75	55.62	{'Cln3': '0', 'MBF': '0', 'SBF': '0', 'Cln1,2': '0', 'Cdh1': '1', 'Swi5': '0', 'Cdc2014': '0', 'Clb5,6': '0', 'Sic1': '1', 'Clb1,2': '0', 'Mcm1,SFF': '0'}
MBF-to-Cdh1 -> 0to-1 | MBF-to-Sic1 -> 0to-1	0.81888	2446	5	1299	56.25	16.25	27.5	{'Cln3': '0', 'MBF': '0', 'SBF': '0', 'Cln1,2': '0', 'Cdh1': '1', 'Swi5': '0', 'Cdc2014': '0', 'Clb5,6': '0', 'Sic1': '1', 'Clb1,2': '0', 'Mcm1,SFF': '0'}
MBF-to-Cdc2014 -> 0to-1 | Clb1,2-to-Clb1,2 -> 0to1	0.81888	2446	7	1205	63.12	0	36.88	{'Cln3': '0', 'MBF': '0', 'SBF': '0', 'Cln1,2': '0', 'Cdh1': '1', 'Swi5': '0', 'Cdc2014': '0', 'Clb5,6': '0', 'Sic1': '1', 'Clb1,2': '0', 'Mcm1,SFF': '0'}
Clb5,6-to-Cdc2014 -> 0to-1 | Cdh1-to-Mcm1,SFF -> 0to-1	0.81888	2446	7	1208	58.12	0	41.88	{'Cln3': '0', 'MBF': '0', 'SBF': '0', 'Cln1,2': '0', 'Cdh1': '1', 'Swi5': '0', 'Cdc2014': '0', 'Clb5,6': '0', 'Sic1': '1', 'Clb1,2': '0', 'Mcm1,SFF': '0'}
Swi5-to-Cln3 -> 0to-1 | Cdc2014-to-SBF -> 0to-1	0.81922	2447	7	1105	50	15.62	34.38	{'Cln3': '0', 'MBF': '0', 'SBF': '0', 'Cln1,2': '0', 'Cdh1': '1', 'Swi5': '0', 'Cdc2014': '0', 'Clb5,6': '0', 'Sic1': '1', 'Clb1,2': '0', 'Mcm1,SFF': '0'}
SBF-to-SBF -> 0to1 | Cln1,2-to-Cdc2014 -> 0to-1	0.81922	2447	7	1189	58.75	0	41.25	{'Cln3': '0', 'MBF': '0', 'SBF': '0', 'Cln1,2': '0', 'Cdh1': '1', 'Swi5': '0', 'Cdc2014': '0', 'Clb5,6': '0', 'Sic1': '1', 'Clb1,2': '0', 'Mcm1,SFF': '0'}
MBF-to-Cln1,2 -> 0to1 | SBF-to-Sic1 -> 0to-1	0.81922	2447	5	1317	53.12	25	21.88	{'Cln3': '0', 'MBF': '0', 'SBF': '0', 'Cln1,2': '0', 'Cdh1': '1', 'Swi5': '0', 'Cdc2014': '0', 'Clb5,6': '0', 'Sic1': '1', 'Clb1,2': '0', 'Mcm1,SFF': '0'}
Cln1,2-to-Cdh1 -> -1to1 | Swi5-to-Clb5,6 -> 0to-1	0.81922	2447	7	1101	63.12	0	36.88	{'Cln3': '0', 'MBF': '0', 'SBF': '0', 'Cln1,2': '0', 'Cdh1': '1', 'Swi5': '0', 'Cdc2014': '0', 'Clb5,6': '0', 'Sic1': '1', 'Clb1,2': '0', 'Mcm1,SFF': '0'}
MBF-to-Cdc2014 -> 0to-1 | Cdh1-to-Cdc2014 -> 0to-1	0.81922	2447	7	1203	61.25	0	38.75	{'Cln3': '0', 'MBF': '0', 'SBF': '0', 'Cln1,2': '0', 'Cdh1': '1', 'Swi5': '0', 'Cdc2014': '0', 'Clb5,6': '0', 'Sic1': '1', 'Clb1,2': '0', 'Mcm1,SFF': '0'}
Sic1-to-Clb5,6 -> -1to0 | Clb5,6-to-Mcm1,SFF -> 1to-1	0.81922	2447	5	1072	77.5	0	22.5	{'Cln3': '0', 'MBF': '0', 'SBF': '0', 'Cln1,2': '0', 'Cdh1': '1', 'Swi5': '0', 'Cdc2014': '0', 'Clb5,6': '0', 'Sic1': '1', 'Clb1,2': '0', 'Mcm1,SFF': '0'}
Cln1,2-to-Cln3 -> 0to-1 | Clb5,6-to-Cdc2014 -> 0to-1	0.81955	2448	7	1224	56.88	0	43.12	{'Cln3': '0', 'MBF': '0', 'SBF': '0', 'Cln1,2': '0', 'Cdh1': '1', 'Swi5': '0', 'Cdc2014': '0', 'Clb5,6': '0', 'Sic1': '1', 'Clb1,2': '0', 'Mcm1,SFF': '0'}
MBF-to-SBF -> 0to1 | Cdh1-to-Clb5,6 -> 0to-1	0.81955	2448	5	1283	61.25	18.75	20	{'Cln3': '0', 'MBF': '0', 'SBF': '0', 'Cln1,2': '0', 'Cdh1': '1', 'Swi5': '0', 'Cdc2014': '0', 'Clb5,6': '0', 'Sic1': '1', 'Clb1,2': '0', 'Mcm1,SFF': '0'}
Sic1-to-Cdh1 -> 0to1 | Cdh1-to-Cdc2014 -> 0to-1	0.81989	2449	6	1553	45	18.12	36.88	{'Cln3': '0', 'MBF': '0', 'SBF': '0', 'Cln1,2': '0', 'Cdh1': '1', 'Swi5': '0', 'Cdc2014': '0', 'Clb5,6': '0', 'Sic1': '1', 'Clb1,2': '0', 'Mcm1,SFF': '0'}
Sic1-to-Cdh1 -> 0to1 | Cdh1-to-Clb1,2 -> -1to0	0.82022	2450	5	1578	39.38	20	40.62	{'Cln3': '0', 'MBF': '0', 'SBF': '0', 'Cln1,2': '0', 'Cdh1': '1', 'Swi5': '0', 'Cdc2014': '0', 'Clb5,6': '0', 'Sic1': '1', 'Clb1,2': '0', 'Mcm1,SFF': '0'}
Cln3-to-Swi5 -> 0to-1 | SBF-to-Clb5,6 -> 0to1	0.82022	2450	7	1286	48.75	27.5	23.75	{'Cln3': '0', 'MBF': '0', 'SBF': '0', 'Cln1,2': '0', 'Cdh1': '1', 'Swi5': '0', 'Cdc2014': '0', 'Clb5,6': '0', 'Sic1': '1', 'Clb1,2': '0', 'Mcm1,SFF': '0'}
SBF-to-Clb1,2 -> 0to1 | Clb5,6-to-Clb1,2 -> 1to0	0.82022	2450	6	1248	25.62	18.12	56.25	{'Cln3': '0', 'MBF': '0', 'SBF': '0', 'Cln1,2': '0', 'Cdh1': '1', 'Swi5': '0', 'Cdc2014': '0', 'Clb5,6': '0', 'Sic1': '1', 'Clb1,2': '0', 'Mcm1,SFF': '0'}
Clb5,6-to-MBF -> 0to-1 | Cln1,2-to-Cdc2014 -> 0to-1	0.82056	2451	7	1189	64.38	0	35.62	{'Cln3': '0', 'MBF': '0', 'SBF': '0', 'Cln1,2': '0', 'Cdh1': '1', 'Swi5': '0', 'Cdc2014': '0', 'Clb5,6': '0', 'Sic1': '1', 'Clb1,2': '0', 'Mcm1,SFF': '0'}
SBF-to-SBF -> 0to-1 | SBF-to-Clb5,6 -> 0to1	0.82056	2451	6	1136	33.75	20	46.25	{'Cln3': '0', 'MBF': '0', 'SBF': '0', 'Cln1,2': '0', 'Cdh1': '1', 'Swi5': '0', 'Cdc2014': '0', 'Clb5,6': '0', 'Sic1': '1', 'Clb1,2': '0', 'Mcm1,SFF': '0'}
MBF-to-SBF -> 0to1 | Mcm1,SFF-to-Cdc2014 -> 1to0	0.82089	2452	5	914	73.75	0	26.25	{'Cln3': '0', 'MBF': '0', 'SBF': '0', 'Cln1,2': '0', 'Cdh1': '1', 'Swi5': '0', 'Cdc2014': '0', 'Clb5,6': '0', 'Sic1': '1', 'Clb1,2': '0', 'Mcm1,SFF': '0'}
Clb5,6-to-Cln1,2 -> 0to-1 | Sic1-to-Cdh1 -> 0to1	0.82089	2452	5	1491	50.62	12.5	36.88	{'Cln3': '0', 'MBF': '0', 'SBF': '0', 'Cln1,2': '0', 'Cdh1': '1', 'Swi5': '0', 'Cdc2014': '0', 'Clb5,6': '0', 'Sic1': '1', 'Clb1,2': '0', 'Mcm1,SFF': '0'}
SBF-to-Cdh1 -> 0to1 | MBF-to-Mcm1,SFF -> 0to-1	0.82089	2452	8	1140	59.38	0	40.62	{'Cln3': '0', 'MBF': '0', 'SBF': '0', 'Cln1,2': '0', 'Cdh1': '1', 'Swi5': '0', 'Cdc2014': '0', 'Clb5,6': '0', 'Sic1': '1', 'Clb1,2': '0', 'Mcm1,SFF': '0'}
Clb5,6-to-Cdc2014 -> 0to-1 | Cln3-to-Clb5,6 -> 0to-1	0.82089	2452	7	1207	58.75	0	41.25	{'Cln3': '0', 'MBF': '0', 'SBF': '0', 'Cln1,2': '0', 'Cdh1': '1', 'Swi5': '0', 'Cdc2014': '0', 'Clb5,6': '0', 'Sic1': '1', 'Clb1,2': '0', 'Mcm1,SFF': '0'}
Cln1,2-to-SBF -> 0to-1 | Clb1,2-to-Cdh1 -> -1to1	0.82123	2453	6	1222	33.75	9.38	56.88	{'Cln3': '0', 'MBF': '0', 'SBF': '0', 'Cln1,2': '0', 'Cdh1': '1', 'Swi5': '0', 'Cdc2014': '0', 'Clb5,6': '0', 'Sic1': '1', 'Clb1,2': '0', 'Mcm1,SFF': '0'}
Cln1,2-to-Cdc2014 -> 0to-1 | Clb1,2-to-Cdc2014 -> 1to0	0.82156	2454	7	1216	53.75	0	46.25	{'Cln3': '0', 'MBF': '0', 'SBF': '0', 'Cln1,2': '0', 'Cdh1': '1', 'Swi5': '0', 'Cdc2014': '0', 'Clb5,6': '0', 'Sic1': '1', 'Clb1,2': '0', 'Mcm1,SFF': '0'}
Mcm1,SFF-to-MBF -> 0to-1 | Cdc2014-to-SBF -> 0to-1	0.82189	2455	7	1239	45.62	13.75	40.62	{'Cln3': '0', 'MBF': '0', 'SBF': '0', 'Cln1,2': '0', 'Cdh1': '1', 'Swi5': '0', 'Cdc2014': '0', 'Clb5,6': '0', 'Sic1': '1', 'Clb1,2': '0', 'Mcm1,SFF': '0'}
MBF-to-Cln1,2 -> 0to1 | Clb1,2-to-Swi5 -> -1to0	0.82189	2455	5	1290	56.88	18.75	24.38	{'Cln3': '0', 'MBF': '0', 'SBF': '0', 'Cln1,2': '0', 'Cdh1': '1', 'Swi5': '0', 'Cdc2014': '0', 'Clb5,6': '0', 'Sic1': '1', 'Clb1,2': '0', 'Mcm1,SFF': '0'}
MBF-to-Cln1,2 -> 0to1 | Sic1-to-Swi5 -> 0to-1	0.82223	2456	5	1303	55.62	21.25	23.12	{'Cln3': '0', 'MBF': '0', 'SBF': '0', 'Cln1,2': '0', 'Cdh1': '1', 'Swi5': '0', 'Cdc2014': '0', 'Clb5,6': '0', 'Sic1': '1', 'Clb1,2': '0', 'Mcm1,SFF': '0'}
MBF-to-Cln1,2 -> 0to1 | Sic1-to-Sic1 -> 0to1	0.82256	2457	5	1303	55.62	23.12	21.25	{'Cln3': '0', 'MBF': '0', 'SBF': '0', 'Cln1,2': '0', 'Cdh1': '1', 'Swi5': '0', 'Cdc2014': '0', 'Clb5,6': '0', 'Sic1': '1', 'Clb1,2': '0', 'Mcm1,SFF': '0'}
Cln1,2-to-Cdc2014 -> 0to-1 | Clb1,2-to-Clb1,2 -> 0to1	0.82256	2457	7	1181	60	0	40	{'Cln3': '0', 'MBF': '0', 'SBF': '0', 'Cln1,2': '0', 'Cdh1': '1', 'Swi5': '0', 'Cdc2014': '0', 'Clb5,6': '0', 'Sic1': '1', 'Clb1,2': '0', 'Mcm1,SFF': '0'}
Sic1-to-Cdh1 -> 0to1 | Mcm1,SFF-to-Clb5,6 -> 0to-1	0.8229	2458	5	1459	49.38	10.62	40	{'Cln3': '0', 'MBF': '0', 'SBF': '0', 'Cln1,2': '0', 'Cdh1': '1', 'Swi5': '0', 'Cdc2014': '0', 'Clb5,6': '0', 'Sic1': '1', 'Clb1,2': '0', 'Mcm1,SFF': '0'}
Mcm1,SFF-to-Cdh1 -> 0to1 | Mcm1,SFF-to-Cdc2014 -> 1to0	0.8229	2458	8	1337	56.88	0	43.12	{'Cln3': '0', 'MBF': '0', 'SBF': '0', 'Cln1,2': '0', 'Cdh1': '1', 'Swi5': '0', 'Cdc2014': '0', 'Clb5,6': '0', 'Sic1': '1', 'Clb1,2': '0', 'Mcm1,SFF': '0'}
SBF-to-Clb1,2 -> 0to1 | Cln1,2-to-Mcm1,SFF -> 0to-1	0.82323	2459	6	1128	38.12	10.62	51.25	{'Cln3': '0', 'MBF': '0', 'SBF': '0', 'Cln1,2': '0', 'Cdh1': '1', 'Swi5': '0', 'Cdc2014': '0', 'Clb5,6': '0', 'Sic1': '1', 'Clb1,2': '0', 'Mcm1,SFF': '0'}
Cdc2014-to-MBF -> 0to-1 | SBF-to-SBF -> 0to-1	0.82357	2460	6	1270	28.75	10	61.25	{'Cln3': '0', 'MBF': '0', 'SBF': '0', 'Cln1,2': '0', 'Cdh1': '1', 'Swi5': '0', 'Cdc2014': '0', 'Clb5,6': '0', 'Sic1': '1', 'Clb1,2': '0', 'Mcm1,SFF': '0'}
Mcm1,SFF-to-SBF -> 0to-1 | Swi5-to-Cdh1 -> 0to1	0.82357	2460	7	1326	43.12	16.88	40	{'Cln3': '0', 'MBF': '0', 'SBF': '0', 'Cln1,2': '0', 'Cdh1': '1', 'Swi5': '0', 'Cdc2014': '0', 'Clb5,6': '0', 'Sic1': '1', 'Clb1,2': '0', 'Mcm1,SFF': '0'}
MBF-to-Cln1,2 -> 0to1 | Cdh1-to-Swi5 -> 0to-1	0.82357	2460	5	1287	56.88	17.5	25.62	{'Cln3': '0', 'MBF': '0', 'SBF': '0', 'Cln1,2': '0', 'Cdh1': '1', 'Swi5': '0', 'Cdc2014': '0', 'Clb5,6': '0', 'Sic1': '1', 'Clb1,2': '0', 'Mcm1,SFF': '0'}
Cln1,2-to-Cdh1 -> -1to0 | Cdh1-to-Clb1,2 -> -1to0	0.82357	2460	8	1240	48.12	11.25	40.62	{'Cln3': '0', 'MBF': '0', 'SBF': '0', 'Cln1,2': '0', 'Cdh1': '1', 'Swi5': '0', 'Cdc2014': '0', 'Clb5,6': '0', 'Sic1': '1', 'Clb1,2': '0', 'Mcm1,SFF': '0'}
Cln1,2-to-Cdh1 -> -1to1 | Cdh1-to-Cdc2014 -> 0to-1	0.82357	2460	7	1163	56.25	0	43.75	{'Cln3': '0', 'MBF': '0', 'SBF': '0', 'Cln1,2': '0', 'Cdh1': '1', 'Swi5': '0', 'Cdc2014': '0', 'Clb5,6': '0', 'Sic1': '1', 'Clb1,2': '0', 'Mcm1,SFF': '0'}
Sic1-to-Cdh1 -> 0to1 | Swi5-to-Clb5,6 -> 0to-1	0.82357	2460	5	1463	49.38	12.5	38.12	{'Cln3': '0', 'MBF': '0', 'SBF': '0', 'Cln1,2': '0', 'Cdh1': '1', 'Swi5': '0', 'Cdc2014': '0', 'Clb5,6': '0', 'Sic1': '1', 'Clb1,2': '0', 'Mcm1,SFF': '0'}
Cln1,2-to-Cln3 -> 0to-1 | Sic1-to-Cdh1 -> 0to1	0.8239	2461	5	1527	43.75	17.5	38.75	{'Cln3': '0', 'MBF': '0', 'SBF': '0', 'Cln1,2': '0', 'Cdh1': '1', 'Swi5': '0', 'Cdc2014': '0', 'Clb5,6': '0', 'Sic1': '1', 'Clb1,2': '0', 'Mcm1,SFF': '0'}
MBF-to-Cln1,2 -> 0to1 | SBF-to-Swi5 -> 0to-1	0.82424	2462	5	1300	55	25	20	{'Cln3': '0', 'MBF': '0', 'SBF': '0', 'Cln1,2': '0', 'Cdh1': '1', 'Swi5': '0', 'Cdc2014': '0', 'Clb5,6': '0', 'Sic1': '1', 'Clb1,2': '0', 'Mcm1,SFF': '0'}
Cln3-to-Cdh1 -> 0to-1 | SBF-to-Cdc2014 -> 0to-1	0.82424	2462	7	1187	57.5	0	42.5	{'Cln3': '0', 'MBF': '0', 'SBF': '0', 'Cln1,2': '0', 'Cdh1': '1', 'Swi5': '0', 'Cdc2014': '0', 'Clb5,6': '0', 'Sic1': '1', 'Clb1,2': '0', 'Mcm1,SFF': '0'}
Clb5,6-to-Cdc2014 -> 0to-1 | Cln3-to-Mcm1,SFF -> 0to1	0.82424	2462	7	1220	56.88	0.62	42.5	{'Cln3': '0', 'MBF': '0', 'SBF': '0', 'Cln1,2': '0', 'Cdh1': '1', 'Swi5': '0', 'Cdc2014': '0', 'Clb5,6': '0', 'Sic1': '1', 'Clb1,2': '0', 'Mcm1,SFF': '0'}
Cln1,2-to-Clb5,6 -> 0to1 | Clb1,2-to-Clb5,6 -> 0to-1	0.82424	2462	7	1275	43.75	35.62	20.62	{'Cln3': '0', 'MBF': '0', 'SBF': '0', 'Cln1,2': '0', 'Cdh1': '1', 'Swi5': '0', 'Cdc2014': '0', 'Clb5,6': '0', 'Sic1': '1', 'Clb1,2': '0', 'Mcm1,SFF': '0'}
Cdh1-to-Clb5,6 -> 0to1 | Cdh1-to-Clb1,2 -> -1to0	0.82424	2462	6	1293	56.88	25	18.12	{'Cln3': '0', 'MBF': '0', 'SBF': '0', 'Cln1,2': '0', 'Cdh1': '1', 'Swi5': '0', 'Cdc2014': '0', 'Clb5,6': '0', 'Sic1': '1', 'Clb1,2': '0', 'Mcm1,SFF': '0'}
Swi5-to-Cln1,2 -> 0to-1 | Cln1,2-to-Cdh1 -> -1to1	0.82457	2463	8	1133	59.38	0.62	40	{'Cln3': '0', 'MBF': '0', 'SBF': '0', 'Cln1,2': '0', 'Cdh1': '1', 'Swi5': '0', 'Cdc2014': '0', 'Clb5,6': '0', 'Sic1': '1', 'Clb1,2': '0', 'Mcm1,SFF': '0'}
SBF-to-Cdc2014 -> 0to-1 | Cln3-to-Clb1,2 -> 0to1	0.82457	2463	7	1189	55.62	3.12	41.25	{'Cln3': '0', 'MBF': '0', 'SBF': '0', 'Cln1,2': '0', 'Cdh1': '1', 'Swi5': '0', 'Cdc2014': '0', 'Clb5,6': '0', 'Sic1': '1', 'Clb1,2': '0', 'Mcm1,SFF': '0'}
Clb5,6-to-Cln3 -> 0to-1 | SBF-to-Clb1,2 -> 0to1	0.82491	2464	6	1321	20.62	17.5	61.88	{'Cln3': '0', 'MBF': '0', 'SBF': '0', 'Cln1,2': '0', 'Cdh1': '1', 'Swi5': '0', 'Cdc2014': '0', 'Clb5,6': '0', 'Sic1': '1', 'Clb1,2': '0', 'Mcm1,SFF': '0'}
MBF-to-SBF -> 0to1 | Cln3-to-Sic1 -> 0to-1	0.82491	2464	5	1297	57.5	17.5	25	{'Cln3': '0', 'MBF': '0', 'SBF': '0', 'Cln1,2': '0', 'Cdh1': '1', 'Swi5': '0', 'Cdc2014': '0', 'Clb5,6': '0', 'Sic1': '1', 'Clb1,2': '0', 'Mcm1,SFF': '0'}
SBF-to-SBF -> 0to-1 | SBF-to-Sic1 -> 0to-1	0.82491	2464	6	1118	36.25	16.88	46.88	{'Cln3': '0', 'MBF': '0', 'SBF': '0', 'Cln1,2': '0', 'Cdh1': '1', 'Swi5': '0', 'Cdc2014': '0', 'Clb5,6': '0', 'Sic1': '1', 'Clb1,2': '0', 'Mcm1,SFF': '0'}
Cdh1-to-Cln3 -> 0to-1 | SBF-to-Clb1,2 -> 0to1	0.82524	2465	6	1315	20.62	16.25	63.12	{'Cln3': '0', 'MBF': '0', 'SBF': '0', 'Cln1,2': '0', 'Cdh1': '1', 'Swi5': '0', 'Cdc2014': '0', 'Clb5,6': '0', 'Sic1': '1', 'Clb1,2': '0', 'Mcm1,SFF': '0'}
Clb1,2-to-Cln3 -> 0to-1 | MBF-to-Cln1,2 -> 0to1	0.82558	2466	5	1298	55.62	23.12	21.25	{'Cln3': '0', 'MBF': '0', 'SBF': '0', 'Cln1,2': '0', 'Cdh1': '1', 'Swi5': '0', 'Cdc2014': '0', 'Clb5,6': '0', 'Sic1': '1', 'Clb1,2': '0', 'Mcm1,SFF': '0'}
MBF-to-Cln1,2 -> 0to1 | Cln3-to-Cdh1 -> 0to1	0.82558	2466	5	1293	56.88	13.75	29.38	{'Cln3': '0', 'MBF': '0', 'SBF': '0', 'Cln1,2': '0', 'Cdh1': '1', 'Swi5': '0', 'Cdc2014': '0', 'Clb5,6': '0', 'Sic1': '1', 'Clb1,2': '0', 'Mcm1,SFF': '0'}
MBF-to-Cln1,2 -> 0to1 | Clb5,6-to-Swi5 -> 0to-1	0.82558	2466	5	1297	55.62	20.62	23.75	{'Cln3': '0', 'MBF': '0', 'SBF': '0', 'Cln1,2': '0', 'Cdh1': '1', 'Swi5': '0', 'Cdc2014': '0', 'Clb5,6': '0', 'Sic1': '1', 'Clb1,2': '0', 'Mcm1,SFF': '0'}
Cln3-to-Cdc2014 -> 0to1 | Cln1,2-to-Clb5,6 -> 0to1	0.82558	2466	7	1306	45	28.12	26.88	{'Cln3': '0', 'MBF': '0', 'SBF': '0', 'Cln1,2': '0', 'Cdh1': '1', 'Swi5': '0', 'Cdc2014': '0', 'Clb5,6': '0', 'Sic1': '1', 'Clb1,2': '0', 'Mcm1,SFF': '0'}
Cln1,2-to-Cdc2014 -> 0to-1 | MBF-to-Clb1,2 -> 0to-1	0.82558	2466	7	1131	61.25	0	38.75	{'Cln3': '0', 'MBF': '0', 'SBF': '0', 'Cln1,2': '0', 'Cdh1': '1', 'Swi5': '0', 'Cdc2014': '0', 'Clb5,6': '0', 'Sic1': '1', 'Clb1,2': '0', 'Mcm1,SFF': '0'}
Clb5,6-to-Cdc2014 -> 0to1 | Cln1,2-to-Clb1,2 -> 0to1	0.82558	2466	6	1345	17.5	18.12	64.38	{'Cln3': '0', 'MBF': '0', 'SBF': '0', 'Cln1,2': '0', 'Cdh1': '1', 'Swi5': '0', 'Cdc2014': '0', 'Clb5,6': '0', 'Sic1': '1', 'Clb1,2': '0', 'Mcm1,SFF': '0'}
SBF-to-Clb1,2 -> 0to1 | Clb1,2-to-Clb1,2 -> 0to1	0.82558	2466	6	1304	21.25	16.88	61.88	{'Cln3': '0', 'MBF': '0', 'SBF': '0', 'Cln1,2': '0', 'Cdh1': '1', 'Swi5': '0', 'Cdc2014': '0', 'Clb5,6': '0', 'Sic1': '1', 'Clb1,2': '0', 'Mcm1,SFF': '0'}
Cln3-to-Cln1,2 -> 0to-1 | SBF-to-Cdc2014 -> 0to-1	0.82591	2467	7	1181	58.75	0	41.25	{'Cln3': '0', 'MBF': '0', 'SBF': '0', 'Cln1,2': '0', 'Cdh1': '1', 'Swi5': '0', 'Cdc2014': '0', 'Clb5,6': '0', 'Sic1': '1', 'Clb1,2': '0', 'Mcm1,SFF': '0'}
MBF-to-Cln1,2 -> 0to1 | Cdh1-to-Cdh1 -> 0to1	0.82625	2468	5	1302	55.62	24.38	20	{'Cln3': '0', 'MBF': '0', 'SBF': '0', 'Cln1,2': '0', 'Cdh1': '1', 'Swi5': '0', 'Cdc2014': '0', 'Clb5,6': '0', 'Sic1': '1', 'Clb1,2': '0', 'Mcm1,SFF': '0'}
MBF-to-Cln1,2 -> 0to1 | Cln1,2-to-Swi5 -> 0to-1	0.82625	2468	5	1295	55.62	18.12	26.25	{'Cln3': '0', 'MBF': '0', 'SBF': '0', 'Cln1,2': '0', 'Cdh1': '1', 'Swi5': '0', 'Cdc2014': '0', 'Clb5,6': '0', 'Sic1': '1', 'Clb1,2': '0', 'Mcm1,SFF': '0'}
Cdh1-to-Cdh1 -> 0to1 | SBF-to-Clb5,6 -> 0to1	0.82625	2468	7	1272	52.5	28.12	19.38	{'Cln3': '0', 'MBF': '0', 'SBF': '0', 'Cln1,2': '0', 'Cdh1': '1', 'Swi5': '0', 'Cdc2014': '0', 'Clb5,6': '0', 'Sic1': '1', 'Clb1,2': '0', 'Mcm1,SFF': '0'}
Clb5,6-to-Cdc2014 -> 0to-1 | Clb5,6-to-Mcm1,SFF -> 1to0	0.82625	2468	7	1211	56.88	0	43.12	{'Cln3': '0', 'MBF': '0', 'SBF': '0', 'Cln1,2': '0', 'Cdh1': '1', 'Swi5': '0', 'Cdc2014': '0', 'Clb5,6': '0', 'Sic1': '1', 'Clb1,2': '0', 'Mcm1,SFF': '0'}
Clb1,2-to-Swi5 -> -1to1 | Cln1,2-to-Cdc2014 -> 0to-1	0.82658	2469	7	1178	59.38	0	40.62	{'Cln3': '0', 'MBF': '0', 'SBF': '0', 'Cln1,2': '0', 'Cdh1': '1', 'Swi5': '0', 'Cdc2014': '0', 'Clb5,6': '0', 'Sic1': '1', 'Clb1,2': '0', 'Mcm1,SFF': '0'}
Swi5-to-Cdc2014 -> 0to-1 | Sic1-to-Clb5,6 -> -1to0	0.82658	2469	5	945	66.25	6.88	26.88	{'Cln3': '0', 'MBF': '0', 'SBF': '0', 'Cln1,2': '0', 'Cdh1': '1', 'Swi5': '0', 'Cdc2014': '0', 'Clb5,6': '0', 'Sic1': '1', 'Clb1,2': '0', 'Mcm1,SFF': '0'}
Cln3-to-Cdc2014 -> 0to1 | SBF-to-Cdc2014 -> 0to-1	0.82725	2471	7	1186	57.5	0.62	41.88	{'Cln3': '0', 'MBF': '0', 'SBF': '0', 'Cln1,2': '0', 'Cdh1': '1', 'Swi5': '0', 'Cdc2014': '0', 'Clb5,6': '0', 'Sic1': '1', 'Clb1,2': '0', 'Mcm1,SFF': '0'}
MBF-to-SBF -> 0to1 | Clb5,6-to-Clb5,6 -> 0to-1	0.82759	2472	5	1263	63.12	10.62	26.25	{'Cln3': '0', 'MBF': '0', 'SBF': '0', 'Cln1,2': '0', 'Cdh1': '1', 'Swi5': '0', 'Cdc2014': '0', 'Clb5,6': '0', 'Sic1': '1', 'Clb1,2': '0', 'Mcm1,SFF': '0'}
Cln3-to-Cln1,2 -> 0to1 | Sic1-to-Cdh1 -> 0to1	0.82759	2472	5	1531	43.75	15	41.25	{'Cln3': '0', 'MBF': '0', 'SBF': '0', 'Cln1,2': '0', 'Cdh1': '1', 'Swi5': '0', 'Cdc2014': '0', 'Clb5,6': '0', 'Sic1': '1', 'Clb1,2': '0', 'Mcm1,SFF': '0'}
Mcm1,SFF-to-Cdh1 -> 0to1 | MBF-to-Cdc2014 -> 0to-1	0.82759	2472	8	1378	57.5	0	42.5	{'Cln3': '0', 'MBF': '0', 'SBF': '0', 'Cln1,2': '0', 'Cdh1': '1', 'Swi5': '0', 'Cdc2014': '0', 'Clb5,6': '0', 'Sic1': '1', 'Clb1,2': '0', 'Mcm1,SFF': '0'}
Cln3-to-Swi5 -> 0to-1 | Clb5,6-to-Mcm1,SFF -> 1to0	0.82759	2472	7	1169	62.5	0	37.5	{'Cln3': '0', 'MBF': '0', 'SBF': '0', 'Cln1,2': '0', 'Cdh1': '1', 'Swi5': '0', 'Cdc2014': '0', 'Clb5,6': '0', 'Sic1': '1', 'Clb1,2': '0', 'Mcm1,SFF': '0'}
Cln1,2-to-Cdc2014 -> 0to-1 | MBF-to-Mcm1,SFF -> 0to-1	0.82759	2472	7	1205	57.5	0	42.5	{'Cln3': '0', 'MBF': '0', 'SBF': '0', 'Cln1,2': '0', 'Cdh1': '1', 'Swi5': '0', 'Cdc2014': '0', 'Clb5,6': '0', 'Sic1': '1', 'Clb1,2': '0', 'Mcm1,SFF': '0'}
Cln1,2-to-Cdh1 -> -1to0 | MBF-to-Mcm1,SFF -> 0to-1	0.82792	2473	8	1165	56.25	0	43.75	{'Cln3': '0', 'MBF': '0', 'SBF': '0', 'Cln1,2': '0', 'Cdh1': '1', 'Swi5': '0', 'Cdc2014': '0', 'Clb5,6': '0', 'Sic1': '1', 'Clb1,2': '0', 'Mcm1,SFF': '0'}
Cln1,2-to-Cdc2014 -> 0to-1 | Clb5,6-to-Sic1 -> -1to0	0.82792	2473	7	1136	63.75	0	36.25	{'Cln3': '0', 'MBF': '0', 'SBF': '0', 'Cln1,2': '0', 'Cdh1': '1', 'Swi5': '0', 'Cdc2014': '0', 'Clb5,6': '0', 'Sic1': '1', 'Clb1,2': '0', 'Mcm1,SFF': '0'}
MBF-to-Sic1 -> 0to-1 | Clb5,6-to-Sic1 -> -1to0	0.82826	2474	5	1297	56.88	23.75	19.38	{'Cln3': '0', 'MBF': '0', 'SBF': '0', 'Cln1,2': '0', 'Cdh1': '1', 'Swi5': '0', 'Cdc2014': '0', 'Clb5,6': '0', 'Sic1': '1', 'Clb1,2': '0', 'Mcm1,SFF': '0'}
Clb5,6-to-MBF -> 0to-1 | Clb5,6-to-Cdc2014 -> 0to-1	0.82859	2475	7	1205	61.25	0	38.75	{'Cln3': '0', 'MBF': '0', 'SBF': '0', 'Cln1,2': '0', 'Cdh1': '1', 'Swi5': '0', 'Cdc2014': '0', 'Clb5,6': '0', 'Sic1': '1', 'Clb1,2': '0', 'Mcm1,SFF': '0'}
Clb1,2-to-Swi5 -> -1to1 | Clb5,6-to-Cdc2014 -> 0to-1	0.82859	2475	7	1216	56.88	0	43.12	{'Cln3': '0', 'MBF': '0', 'SBF': '0', 'Cln1,2': '0', 'Cdh1': '1', 'Swi5': '0', 'Cdc2014': '0', 'Clb5,6': '0', 'Sic1': '1', 'Clb1,2': '0', 'Mcm1,SFF': '0'}
Cln1,2-to-Cdc2014 -> 0to-1 | Clb5,6-to-Clb5,6 -> 0to1	0.82859	2475	7	1192	57.5	0	42.5	{'Cln3': '0', 'MBF': '0', 'SBF': '0', 'Cln1,2': '0', 'Cdh1': '1', 'Swi5': '0', 'Cdc2014': '0', 'Clb5,6': '0', 'Sic1': '1', 'Clb1,2': '0', 'Mcm1,SFF': '0'}
Mcm1,SFF-to-Cdc2014 -> 1to0 | SBF-to-Clb1,2 -> 0to1	0.82859	2475	6	948	38.75	10	51.25	{'Cln3': '0', 'MBF': '0', 'SBF': '0', 'Cln1,2': '0', 'Cdh1': '1', 'Swi5': '0', 'Cdc2014': '0', 'Clb5,6': '0', 'Sic1': '1', 'Clb1,2': '0', 'Mcm1,SFF': '0'}
Mcm1,SFF-to-Cln3 -> 0to-1 | Cln1,2-to-Cdc2014 -> 0to-1	0.82893	2476	7	1182	58.12	0	41.88	{'Cln3': '0', 'MBF': '0', 'SBF': '0', 'Cln1,2': '0', 'Cdh1': '1', 'Swi5': '0', 'Cdc2014': '0', 'Clb5,6': '0', 'Sic1': '1', 'Clb1,2': '0', 'Mcm1,SFF': '0'}
Cln1,2-to-SBF -> 0to-1 | Cln3-to-Clb5,6 -> 0to1	0.82926	2477	6	1101	37.5	18.12	44.38	{'Cln3': '0', 'MBF': '0', 'SBF': '0', 'Cln1,2': '0', 'Cdh1': '1', 'Swi5': '0', 'Cdc2014': '0', 'Clb5,6': '0', 'Sic1': '1', 'Clb1,2': '0', 'Mcm1,SFF': '0'}
SBF-to-Cdc2014 -> 0to-1 | Sic1-to-Sic1 -> 0to1	0.82926	2477	7	1179	57.5	0	42.5	{'Cln3': '0', 'MBF': '0', 'SBF': '0', 'Cln1,2': '0', 'Cdh1': '1', 'Swi5': '0', 'Cdc2014': '0', 'Clb5,6': '0', 'Sic1': '1', 'Clb1,2': '0', 'Mcm1,SFF': '0'}
Cdc2014-to-SBF -> 0to-1 | Cln1,2-to-Mcm1,SFF -> 0to-1	0.82959	2478	7	1030	58.75	0	41.25	{'Cln3': '0', 'MBF': '0', 'SBF': '0', 'Cln1,2': '0', 'Cdh1': '1', 'Swi5': '0', 'Cdc2014': '0', 'Clb5,6': '0', 'Sic1': '1', 'Clb1,2': '0', 'Mcm1,SFF': '0'}
MBF-to-Cln1,2 -> 0to1 | MBF-to-Cdh1 -> 0to-1	0.82959	2478	5	1302	55	16.25	28.75	{'Cln3': '0', 'MBF': '0', 'SBF': '0', 'Cln1,2': '0', 'Cdh1': '1', 'Swi5': '0', 'Cdc2014': '0', 'Clb5,6': '0', 'Sic1': '1', 'Clb1,2': '0', 'Mcm1,SFF': '0'}
Cln3-to-Mcm1,SFF -> 0to1 | MBF-to-Mcm1,SFF -> 0to-1	0.82959	2478	7	1160	65.62	0	34.38	{'Cln3': '0', 'MBF': '0', 'SBF': '0', 'Cln1,2': '0', 'Cdh1': '1', 'Swi5': '0', 'Cdc2014': '0', 'Clb5,6': '0', 'Sic1': '1', 'Clb1,2': '0', 'Mcm1,SFF': '0'}
MBF-to-Cln3 -> 0to-1 | MBF-to-SBF -> 0to1	0.82993	2479	5	1287	58.12	17.5	24.38	{'Cln3': '0', 'MBF': '0', 'SBF': '0', 'Cln1,2': '0', 'Cdh1': '1', 'Swi5': '0', 'Cdc2014': '0', 'Clb5,6': '0', 'Sic1': '1', 'Clb1,2': '0', 'Mcm1,SFF': '0'}
Cdh1-to-Cln3 -> 0to-1 | MBF-to-Cln1,2 -> 0to1	0.82993	2479	5	1288	56.25	18.75	25	{'Cln3': '0', 'MBF': '0', 'SBF': '0', 'Cln1,2': '0', 'Cdh1': '1', 'Swi5': '0', 'Cdc2014': '0', 'Clb5,6': '0', 'Sic1': '1', 'Clb1,2': '0', 'Mcm1,SFF': '0'}
Cln3-to-Clb5,6 -> 0to1 | Cln1,2-to-Clb5,6 -> 0to1	0.82993	2479	7	1308	48.75	30.62	20.62	{'Cln3': '0', 'MBF': '0', 'SBF': '0', 'Cln1,2': '0', 'Cdh1': '1', 'Swi5': '0', 'Cdc2014': '0', 'Clb5,6': '0', 'Sic1': '1', 'Clb1,2': '0', 'Mcm1,SFF': '0'}
Clb5,6-to-Cdh1 -> -1to0 | Cln1,2-to-Cdc2014 -> 0to-1	0.83026	2480	7	1195	56.88	0	43.12	{'Cln3': '0', 'MBF': '0', 'SBF': '0', 'Cln1,2': '0', 'Cdh1': '1', 'Swi5': '0', 'Cdc2014': '0', 'Clb5,6': '0', 'Sic1': '1', 'Clb1,2': '0', 'Mcm1,SFF': '0'}
Cln3-to-Cdc2014 -> 0to1 | Clb5,6-to-Cdc2014 -> 0to-1	0.83026	2480	7	1214	56.88	0	43.12	{'Cln3': '0', 'MBF': '0', 'SBF': '0', 'Cln1,2': '0', 'Cdh1': '1', 'Swi5': '0', 'Cdc2014': '0', 'Clb5,6': '0', 'Sic1': '1', 'Clb1,2': '0', 'Mcm1,SFF': '0'}
Cdh1-to-Cln3 -> 0to-1 | Clb5,6-to-Cdc2014 -> 0to-1	0.8306	2481	7	1203	56.88	0	43.12	{'Cln3': '0', 'MBF': '0', 'SBF': '0', 'Cln1,2': '0', 'Cdh1': '1', 'Swi5': '0', 'Cdc2014': '0', 'Clb5,6': '0', 'Sic1': '1', 'Clb1,2': '0', 'Mcm1,SFF': '0'}
Cdc2014-to-Cln1,2 -> 0to-1 | Cln1,2-to-Cdh1 -> -1to1	0.8306	2481	8	1148	56.88	0	43.12	{'Cln3': '0', 'MBF': '0', 'SBF': '0', 'Cln1,2': '0', 'Cdh1': '1', 'Swi5': '0', 'Cdc2014': '0', 'Clb5,6': '0', 'Sic1': '1', 'Clb1,2': '0', 'Mcm1,SFF': '0'}
Cln3-to-Cln1,2 -> 0to1 | SBF-to-Clb5,6 -> 0to1	0.83093	2482	7	1279	48.75	31.88	19.38	{'Cln3': '0', 'MBF': '0', 'SBF': '0', 'Cln1,2': '0', 'Cdh1': '1', 'Swi5': '0', 'Cdc2014': '0', 'Clb5,6': '0', 'Sic1': '1', 'Clb1,2': '0', 'Mcm1,SFF': '0'}
Sic1-to-Cdh1 -> 0to1 | SBF-to-Sic1 -> 0to-1	0.83093	2482	5	1533	41.25	15.62	43.12	{'Cln3': '0', 'MBF': '0', 'SBF': '0', 'Cln1,2': '0', 'Cdh1': '1', 'Swi5': '0', 'Cdc2014': '0', 'Clb5,6': '0', 'Sic1': '1', 'Clb1,2': '0', 'Mcm1,SFF': '0'}
Clb1,2-to-Cln3 -> 0to-1 | SBF-to-Clb1,2 -> 0to1	0.83127	2483	6	1312	20	24.38	55.62	{'Cln3': '0', 'MBF': '0', 'SBF': '0', 'Cln1,2': '0', 'Cdh1': '1', 'Swi5': '0', 'Cdc2014': '0', 'Clb5,6': '0', 'Sic1': '1', 'Clb1,2': '0', 'Mcm1,SFF': '0'}
Cln1,2-to-Swi5 -> 0to-1 | SBF-to-Clb5,6 -> 0to1	0.83127	2483	7	1292	47.5	30.62	21.88	{'Cln3': '0', 'MBF': '0', 'SBF': '0', 'Cln1,2': '0', 'Cdh1': '1', 'Swi5': '0', 'Cdc2014': '0', 'Clb5,6': '0', 'Sic1': '1', 'Clb1,2': '0', 'Mcm1,SFF': '0'}
Cdh1-to-Swi5 -> 0to-1 | Clb5,6-to-Mcm1,SFF -> 1to0	0.83127	2483	7	1156	63.12	0	36.88	{'Cln3': '0', 'MBF': '0', 'SBF': '0', 'Cln1,2': '0', 'Cdh1': '1', 'Swi5': '0', 'Cdc2014': '0', 'Clb5,6': '0', 'Sic1': '1', 'Clb1,2': '0', 'Mcm1,SFF': '0'}
Cln1,2-to-Cdc2014 -> 0to-1 | Cdh1-to-Sic1 -> 0to1	0.83127	2483	6	1193	58.12	0	41.88	{'Cln3': '0', 'MBF': '0', 'SBF': '0', 'Cln1,2': '0', 'Cdh1': '1', 'Swi5': '0', 'Cdc2014': '0', 'Clb5,6': '0', 'Sic1': '1', 'Clb1,2': '0', 'Mcm1,SFF': '0'}
Clb1,2-to-Cln3 -> 0to-1 | Clb5,6-to-Mcm1,SFF -> 1to0	0.8316	2484	7	1170	62.5	0	37.5	{'Cln3': '0', 'MBF': '0', 'SBF': '0', 'Cln1,2': '0', 'Cdh1': '1', 'Swi5': '0', 'Cdc2014': '0', 'Clb5,6': '0', 'Sic1': '1', 'Clb1,2': '0', 'Mcm1,SFF': '0'}
Clb1,2-to-Cdh1 -> -1to0 | MBF-to-Cdc2014 -> 0to-1	0.8316	2484	7	1394	54.38	0	45.62	{'Cln3': '0', 'MBF': '0', 'SBF': '0', 'Cln1,2': '0', 'Cdh1': '1', 'Swi5': '0', 'Cdc2014': '0', 'Clb5,6': '0', 'Sic1': '1', 'Clb1,2': '0', 'Mcm1,SFF': '0'}
MBF-to-SBF -> 0to1 | MBF-to-Swi5 -> 0to-1	0.83194	2485	5	1289	57.5	21.88	20.62	{'Cln3': '0', 'MBF': '0', 'SBF': '0', 'Cln1,2': '0', 'Cdh1': '1', 'Swi5': '0', 'Cdc2014': '0', 'Clb5,6': '0', 'Sic1': '1', 'Clb1,2': '0', 'Mcm1,SFF': '0'}
Cln1,2-to-SBF -> 0to-1 | Cdh1-to-Clb1,2 -> -1to0	0.83194	2485	6	1130	36.25	8.12	55.62	{'Cln3': '0', 'MBF': '0', 'SBF': '0', 'Cln1,2': '0', 'Cdh1': '1', 'Swi5': '0', 'Cdc2014': '0', 'Clb5,6': '0', 'Sic1': '1', 'Clb1,2': '0', 'Mcm1,SFF': '0'}
Sic1-to-Cdh1 -> 0to1 | SBF-to-Swi5 -> 0to-1	0.83194	2485	5	1528	42.5	15	42.5	{'Cln3': '0', 'MBF': '0', 'SBF': '0', 'Cln1,2': '0', 'Cdh1': '1', 'Swi5': '0', 'Cdc2014': '0', 'Clb5,6': '0', 'Sic1': '1', 'Clb1,2': '0', 'Mcm1,SFF': '0'}
Sic1-to-Cdh1 -> 0to1 | Cln3-to-Sic1 -> 0to-1	0.83194	2485	5	1530	43.12	21.25	35.62	{'Cln3': '0', 'MBF': '0', 'SBF': '0', 'Cln1,2': '0', 'Cdh1': '1', 'Swi5': '0', 'Cdc2014': '0', 'Clb5,6': '0', 'Sic1': '1', 'Clb1,2': '0', 'Mcm1,SFF': '0'}
MBF-to-Swi5 -> 0to-1 | SBF-to-Cdc2014 -> 0to-1	0.83194	2485	7	1193	55.62	0	44.38	{'Cln3': '0', 'MBF': '0', 'SBF': '0', 'Cln1,2': '0', 'Cdh1': '1', 'Swi5': '0', 'Cdc2014': '0', 'Clb5,6': '0', 'Sic1': '1', 'Clb1,2': '0', 'Mcm1,SFF': '0'}
Cdc2014-to-SBF -> 0to-1 | MBF-to-Swi5 -> 0to-1	0.83227	2486	7	1129	46.25	18.75	35	{'Cln3': '0', 'MBF': '0', 'SBF': '0', 'Cln1,2': '0', 'Cdh1': '1', 'Swi5': '0', 'Cdc2014': '0', 'Clb5,6': '0', 'Sic1': '1', 'Clb1,2': '0', 'Mcm1,SFF': '0'}
MBF-to-Cdh1 -> 0to1 | MBF-to-Cdc2014 -> 0to-1	0.83227	2486	7	1198	61.88	0	38.12	{'Cln3': '0', 'MBF': '0', 'SBF': '0', 'Cln1,2': '0', 'Cdh1': '1', 'Swi5': '0', 'Cdc2014': '0', 'Clb5,6': '0', 'Sic1': '1', 'Clb1,2': '0', 'Mcm1,SFF': '0'}
Cln1,2-to-Cdh1 -> -1to1 | Mcm1,SFF-to-Sic1 -> 0to1	0.83227	2486	8	1121	60.62	0	39.38	{'Cln3': '0', 'MBF': '0', 'SBF': '0', 'Cln1,2': '0', 'Cdh1': '1', 'Swi5': '0', 'Cdc2014': '0', 'Clb5,6': '0', 'Sic1': '1', 'Clb1,2': '0', 'Mcm1,SFF': '0'}
Cdh1-to-Cln3 -> 0to-1 | Cln1,2-to-Cdc2014 -> 0to-1	0.83261	2487	7	1182	57.5	0	42.5	{'Cln3': '0', 'MBF': '0', 'SBF': '0', 'Cln1,2': '0', 'Cdh1': '1', 'Swi5': '0', 'Cdc2014': '0', 'Clb5,6': '0', 'Sic1': '1', 'Clb1,2': '0', 'Mcm1,SFF': '0'}
Cln1,2-to-SBF -> 0to-1 | Mcm1,SFF-to-Cdh1 -> 0to1	0.83261	2487	6	1200	31.88	11.88	56.25	{'Cln3': '0', 'MBF': '0', 'SBF': '0', 'Cln1,2': '0', 'Cdh1': '1', 'Swi5': '0', 'Cdc2014': '0', 'Clb5,6': '0', 'Sic1': '1', 'Clb1,2': '0', 'Mcm1,SFF': '0'}
MBF-to-Cln1,2 -> 0to1 | MBF-to-Swi5 -> 0to-1	0.83261	2487	5	1304	54.38	21.88	23.75	{'Cln3': '0', 'MBF': '0', 'SBF': '0', 'Cln1,2': '0', 'Cdh1': '1', 'Swi5': '0', 'Cdc2014': '0', 'Clb5,6': '0', 'Sic1': '1', 'Clb1,2': '0', 'Mcm1,SFF': '0'}
Clb5,6-to-Swi5 -> 0to-1 | SBF-to-Clb5,6 -> 0to1	0.83261	2487	7	1298	44.38	29.38	26.25	{'Cln3': '0', 'MBF': '0', 'SBF': '0', 'Cln1,2': '0', 'Cdh1': '1', 'Swi5': '0', 'Cdc2014': '0', 'Clb5,6': '0', 'Sic1': '1', 'Clb1,2': '0', 'Mcm1,SFF': '0'}
MBF-to-MBF -> 0to1 | SBF-to-Cdc2014 -> 0to-1	0.83294	2488	7	1186	55.62	0	44.38	{'Cln3': '0', 'MBF': '0', 'SBF': '0', 'Cln1,2': '0', 'Cdh1': '1', 'Swi5': '0', 'Cdc2014': '0', 'Clb5,6': '0', 'Sic1': '1', 'Clb1,2': '0', 'Mcm1,SFF': '0'}
MBF-to-SBF -> 0to1 | Cln3-to-Swi5 -> 0to-1	0.83294	2488	5	1298	56.25	16.88	26.88	{'Cln3': '0', 'MBF': '0', 'SBF': '0', 'Cln1,2': '0', 'Cdh1': '1', 'Swi5': '0', 'Cdc2014': '0', 'Clb5,6': '0', 'Sic1': '1', 'Clb1,2': '0', 'Mcm1,SFF': '0'}
Cln3-to-Swi5 -> 0to-1 | SBF-to-Cdc2014 -> 0to-1	0.83294	2488	7	1190	55.62	0	44.38	{'Cln3': '0', 'MBF': '0', 'SBF': '0', 'Cln1,2': '0', 'Cdh1': '1', 'Swi5': '0', 'Cdc2014': '0', 'Clb5,6': '0', 'Sic1': '1', 'Clb1,2': '0', 'Mcm1,SFF': '0'}
SBF-to-Cln3 -> 0to-1 | MBF-to-SBF -> 0to1	0.83328	2489	5	1289	57.5	16.25	26.25	{'Cln3': '0', 'MBF': '0', 'SBF': '0', 'Cln1,2': '0', 'Cdh1': '1', 'Swi5': '0', 'Cdc2014': '0', 'Clb5,6': '0', 'Sic1': '1', 'Clb1,2': '0', 'Mcm1,SFF': '0'}
SBF-to-Cdh1 -> 0to-1 | SBF-to-Clb5,6 -> 0to1	0.83328	2489	7	1276	49.38	23.12	27.5	{'Cln3': '0', 'MBF': '0', 'SBF': '0', 'Cln1,2': '0', 'Cdh1': '1', 'Swi5': '0', 'Cdc2014': '0', 'Clb5,6': '0', 'Sic1': '1', 'Clb1,2': '0', 'Mcm1,SFF': '0'}
Cln1,2-to-Cdh1 -> -1to1 | Clb5,6-to-Sic1 -> -1to0	0.83328	2489	8	1117	60	0	40	{'Cln3': '0', 'MBF': '0', 'SBF': '0', 'Cln1,2': '0', 'Cdh1': '1', 'Swi5': '0', 'Cdc2014': '0', 'Clb5,6': '0', 'Sic1': '1', 'Clb1,2': '0', 'Mcm1,SFF': '0'}
Swi5-to-SBF -> 0to-1 | SBF-to-Cdc2014 -> 0to-1	0.83361	2490	7	1120	45	5	50	{'Cln3': '0', 'MBF': '0', 'SBF': '0', 'Cln1,2': '0', 'Cdh1': '1', 'Swi5': '0', 'Cdc2014': '0', 'Clb5,6': '0', 'Sic1': '1', 'Clb1,2': '0', 'Mcm1,SFF': '0'}
Cln1,2-to-MBF -> 0to1 | Cln1,2-to-SBF -> 0to-1	0.83395	2491	6	1075	37.5	17.5	45	{'Cln3': '0', 'MBF': '0', 'SBF': '0', 'Cln1,2': '0', 'Cdh1': '1', 'Swi5': '0', 'Cdc2014': '0', 'Clb5,6': '0', 'Sic1': '1', 'Clb1,2': '0', 'Mcm1,SFF': '0'}
Sic1-to-Cdh1 -> 0to1 | Sic1-to-Mcm1,SFF -> 0to-1	0.83395	2491	5	1533	43.12	13.75	43.12	{'Cln3': '0', 'MBF': '0', 'SBF': '0', 'Cln1,2': '0', 'Cdh1': '1', 'Swi5': '0', 'Cdc2014': '0', 'Clb5,6': '0', 'Sic1': '1', 'Clb1,2': '0', 'Mcm1,SFF': '0'}
MBF-to-Cdc2014 -> 0to-1 | Cln1,2-to-Cdc2014 -> 0to-1	0.83395	2491	7	1229	55	0	45	{'Cln3': '0', 'MBF': '0', 'SBF': '0', 'Cln1,2': '0', 'Cdh1': '1', 'Swi5': '0', 'Cdc2014': '0', 'Clb5,6': '0', 'Sic1': '1', 'Clb1,2': '0', 'Mcm1,SFF': '0'}
SBF-to-Cdc2014 -> 0to-1 | Clb5,6-to-Clb5,6 -> 0to1	0.83395	2491	7	1183	56.25	0	43.75	{'Cln3': '0', 'MBF': '0', 'SBF': '0', 'Cln1,2': '0', 'Cdh1': '1', 'Swi5': '0', 'Cdc2014': '0', 'Clb5,6': '0', 'Sic1': '1', 'Clb1,2': '0', 'Mcm1,SFF': '0'}
Clb5,6-to-Cdc2014 -> 0to-1 | Clb1,2-to-Clb5,6 -> 0to-1	0.83395	2491	7	1179	58.12	0	41.88	{'Cln3': '0', 'MBF': '0', 'SBF': '0', 'Cln1,2': '0', 'Cdh1': '1', 'Swi5': '0', 'Cdc2014': '0', 'Clb5,6': '0', 'Sic1': '1', 'Clb1,2': '0', 'Mcm1,SFF': '0'}
MBF-to-Cln3 -> 0to-1 | Cdc2014-to-SBF -> 0to-1	0.83428	2492	7	1107	48.12	13.75	38.12	{'Cln3': '0', 'MBF': '0', 'SBF': '0', 'Cln1,2': '0', 'Cdh1': '1', 'Swi5': '0', 'Cdc2014': '0', 'Clb5,6': '0', 'Sic1': '1', 'Clb1,2': '0', 'Mcm1,SFF': '0'}
MBF-to-Cln3 -> 0to-1 | Cln1,2-to-Cdc2014 -> 0to-1	0.83428	2492	7	1185	56.88	0	43.12	{'Cln3': '0', 'MBF': '0', 'SBF': '0', 'Cln1,2': '0', 'Cdh1': '1', 'Swi5': '0', 'Cdc2014': '0', 'Clb5,6': '0', 'Sic1': '1', 'Clb1,2': '0', 'Mcm1,SFF': '0'}
MBF-to-Cln1,2 -> 0to1 | Clb1,2-to-Clb5,6 -> 0to-1	0.83428	2492	5	1284	56.25	20	23.75	{'Cln3': '0', 'MBF': '0', 'SBF': '0', 'Cln1,2': '0', 'Cdh1': '1', 'Swi5': '0', 'Cdc2014': '0', 'Clb5,6': '0', 'Sic1': '1', 'Clb1,2': '0', 'Mcm1,SFF': '0'}
Clb1,2-to-Cdh1 -> -1to1 | SBF-to-Cdc2014 -> 0to-1	0.83428	2492	7	1324	58.12	0	41.88	{'Cln3': '0', 'MBF': '0', 'SBF': '0', 'Cln1,2': '0', 'Cdh1': '1', 'Swi5': '0', 'Cdc2014': '0', 'Clb5,6': '0', 'Sic1': '1', 'Clb1,2': '0', 'Mcm1,SFF': '0'}
MBF-to-SBF -> 0to1 | Cdh1-to-Cdc2014 -> 0to-1	0.83495	2494	5	1282	56.25	18.12	25.62	{'Cln3': '0', 'MBF': '0', 'SBF': '0', 'Cln1,2': '0', 'Cdh1': '1', 'Swi5': '0', 'Cdc2014': '0', 'Clb5,6': '0', 'Sic1': '1', 'Clb1,2': '0', 'Mcm1,SFF': '0'}
Cdc2014-to-SBF -> 0to-1 | Cln3-to-Cdc2014 -> 0to-1	0.83495	2494	7	1134	46.88	15	38.12	{'Cln3': '0', 'MBF': '0', 'SBF': '0', 'Cln1,2': '0', 'Cdh1': '1', 'Swi5': '0', 'Cdc2014': '0', 'Clb5,6': '0', 'Sic1': '1', 'Clb1,2': '0', 'Mcm1,SFF': '0'}
SBF-to-Clb1,2 -> 0to1 | Cln3-to-Mcm1,SFF -> 0to-1	0.83495	2494	6	1300	20.62	17.5	61.88	{'Cln3': '0', 'MBF': '0', 'SBF': '0', 'Cln1,2': '0', 'Cdh1': '1', 'Swi5': '0', 'Cdc2014': '0', 'Clb5,6': '0', 'Sic1': '1', 'Clb1,2': '0', 'Mcm1,SFF': '0'}
SBF-to-MBF -> 0to1 | Cln1,2-to-Clb5,6 -> 0to1	0.83529	2495	7	1298	48.75	26.88	24.38	{'Cln3': '0', 'MBF': '0', 'SBF': '0', 'Cln1,2': '0', 'Cdh1': '1', 'Swi5': '0', 'Cdc2014': '0', 'Clb5,6': '0', 'Sic1': '1', 'Clb1,2': '0', 'Mcm1,SFF': '0'}
Cln3-to-Cln1,2 -> 0to-1 | Sic1-to-Cdh1 -> 0to1	0.83529	2495	5	1511	45.62	13.12	41.25	{'Cln3': '0', 'MBF': '0', 'SBF': '0', 'Cln1,2': '0', 'Cdh1': '1', 'Swi5': '0', 'Cdc2014': '0', 'Clb5,6': '0', 'Sic1': '1', 'Clb1,2': '0', 'Mcm1,SFF': '0'}
Sic1-to-Swi5 -> 0to-1 | SBF-to-Clb5,6 -> 0to1	0.83529	2495	7	1292	43.75	35	21.25	{'Cln3': '0', 'MBF': '0', 'SBF': '0', 'Cln1,2': '0', 'Cdh1': '1', 'Swi5': '0', 'Cdc2014': '0', 'Clb5,6': '0', 'Sic1': '1', 'Clb1,2': '0', 'Mcm1,SFF': '0'}
Cln1,2-to-Clb5,6 -> 0to1 | Cln3-to-Sic1 -> 0to1	0.83529	2495	7	1297	50	30	20	{'Cln3': '0', 'MBF': '0', 'SBF': '0', 'Cln1,2': '0', 'Cdh1': '1', 'Swi5': '0', 'Cdc2014': '0', 'Clb5,6': '0', 'Sic1': '1', 'Clb1,2': '0', 'Mcm1,SFF': '0'}
Cln1,2-to-SBF -> 0to-1 | Cln3-to-Sic1 -> 0to-1	0.83562	2496	6	1107	36.25	15	48.75	{'Cln3': '0', 'MBF': '0', 'SBF': '0', 'Cln1,2': '0', 'Cdh1': '1', 'Swi5': '0', 'Cdc2014': '0', 'Clb5,6': '0', 'Sic1': '1', 'Clb1,2': '0', 'Mcm1,SFF': '0'}
MBF-to-Cdc2014 -> 0to-1 | SBF-to-Sic1 -> 0to-1	0.83562	2496	7	1216	57.5	0	42.5	{'Cln3': '0', 'MBF': '0', 'SBF': '0', 'Cln1,2': '0', 'Cdh1': '1', 'Swi5': '0', 'Cdc2014': '0', 'Clb5,6': '0', 'Sic1': '1', 'Clb1,2': '0', 'Mcm1,SFF': '0'}
SBF-to-Cdc2014 -> 0to-1 | Cln3-to-Mcm1,SFF -> 0to-1	0.83562	2496	7	1182	56.88	0	43.12	{'Cln3': '0', 'MBF': '0', 'SBF': '0', 'Cln1,2': '0', 'Cdh1': '1', 'Swi5': '0', 'Cdc2014': '0', 'Clb5,6': '0', 'Sic1': '1', 'Clb1,2': '0', 'Mcm1,SFF': '0'}
Sic1-to-Cln3 -> 0to-1 | Clb5,6-to-Mcm1,SFF -> 1to0	0.83596	2497	7	1153	63.75	0	36.25	{'Cln3': '0', 'MBF': '0', 'SBF': '0', 'Cln1,2': '0', 'Cdh1': '1', 'Swi5': '0', 'Cdc2014': '0', 'Clb5,6': '0', 'Sic1': '1', 'Clb1,2': '0', 'Mcm1,SFF': '0'}
Cln1,2-to-Clb5,6 -> 0to1 | Cdh1-to-Sic1 -> 0to1	0.83596	2497	6	1309	50.62	20	29.38	{'Cln3': '0', 'MBF': '0', 'SBF': '0', 'Cln1,2': '0', 'Cdh1': '1', 'Swi5': '0', 'Cdc2014': '0', 'Clb5,6': '0', 'Sic1': '1', 'Clb1,2': '0', 'Mcm1,SFF': '0'}
Cdc2014-to-SBF -> 0to-1 | Mcm1,SFF-to-Cdh1 -> 0to1	0.83629	2498	7	1238	40.62	15	44.38	{'Cln3': '0', 'MBF': '0', 'SBF': '0', 'Cln1,2': '0', 'Cdh1': '1', 'Swi5': '0', 'Cdc2014': '0', 'Clb5,6': '0', 'Sic1': '1', 'Clb1,2': '0', 'Mcm1,SFF': '0'}
Cdc2014-to-SBF -> 0to-1 | Cln3-to-Sic1 -> 0to-1	0.83629	2498	7	1134	45.62	21.88	32.5	{'Cln3': '0', 'MBF': '0', 'SBF': '0', 'Cln1,2': '0', 'Cdh1': '1', 'Swi5': '0', 'Cdc2014': '0', 'Clb5,6': '0', 'Sic1': '1', 'Clb1,2': '0', 'Mcm1,SFF': '0'}
Clb5,6-to-SBF -> 0to-1 | MBF-to-Mcm1,SFF -> 0to-1	0.83629	2498	7	1173	58.75	0	41.25	{'Cln3': '0', 'MBF': '0', 'SBF': '0', 'Cln1,2': '0', 'Cdh1': '1', 'Swi5': '0', 'Cdc2014': '0', 'Clb5,6': '0', 'Sic1': '1', 'Clb1,2': '0', 'Mcm1,SFF': '0'}
Clb5,6-to-Swi5 -> 0to-1 | MBF-to-Cdc2014 -> 0to-1	0.83629	2498	7	1203	60.62	0	39.38	{'Cln3': '0', 'MBF': '0', 'SBF': '0', 'Cln1,2': '0', 'Cdh1': '1', 'Swi5': '0', 'Cdc2014': '0', 'Clb5,6': '0', 'Sic1': '1', 'Clb1,2': '0', 'Mcm1,SFF': '0'}
Cln3-to-Clb5,6 -> 0to1 | Cdh1-to-Clb5,6 -> 0to1	0.83629	2498	6	1266	65	23.12	11.88	{'Cln3': '0', 'MBF': '0', 'SBF': '0', 'Cln1,2': '0', 'Cdh1': '1', 'Swi5': '0', 'Cdc2014': '0', 'Clb5,6': '0', 'Sic1': '1', 'Clb1,2': '0', 'Mcm1,SFF': '0'}
Swi5-to-Cln3 -> 0to-1 | Cln1,2-to-Cdc2014 -> 0to-1	0.83663	2499	7	1185	56.25	0	43.75	{'Cln3': '0', 'MBF': '0', 'SBF': '0', 'Cln1,2': '0', 'Cdh1': '1', 'Swi5': '0', 'Cdc2014': '0', 'Clb5,6': '0', 'Sic1': '1', 'Clb1,2': '0', 'Mcm1,SFF': '0'}
MBF-to-MBF -> 0to1 | MBF-to-Cdc2014 -> 0to-1	0.83663	2499	7	1198	61.88	0	38.12	{'Cln3': '0', 'MBF': '0', 'SBF': '0', 'Cln1,2': '0', 'Cdh1': '1', 'Swi5': '0', 'Cdc2014': '0', 'Clb5,6': '0', 'Sic1': '1', 'Clb1,2': '0', 'Mcm1,SFF': '0'}
Cln1,2-to-SBF -> 0to-1 | MBF-to-Swi5 -> 0to-1	0.83663	2499	6	1104	36.25	14.38	49.38	{'Cln3': '0', 'MBF': '0', 'SBF': '0', 'Cln1,2': '0', 'Cdh1': '1', 'Swi5': '0', 'Cdc2014': '0', 'Clb5,6': '0', 'Sic1': '1', 'Clb1,2': '0', 'Mcm1,SFF': '0'}
Sic1-to-Cln3 -> 0to-1 | MBF-to-Cln1,2 -> 0to1	0.83696	2500	5	1293	55	18.12	26.88	{'Cln3': '0', 'MBF': '0', 'SBF': '0', 'Cln1,2': '0', 'Cdh1': '1', 'Swi5': '0', 'Cdc2014': '0', 'Clb5,6': '0', 'Sic1': '1', 'Clb1,2': '0', 'Mcm1,SFF': '0'}
MBF-to-SBF -> 0to1 | Cln1,2-to-Swi5 -> 0to-1	0.83696	2500	5	1287	56.88	18.12	25	{'Cln3': '0', 'MBF': '0', 'SBF': '0', 'Cln1,2': '0', 'Cdh1': '1', 'Swi5': '0', 'Cdc2014': '0', 'Clb5,6': '0', 'Sic1': '1', 'Clb1,2': '0', 'Mcm1,SFF': '0'}
SBF-to-SBF -> 0to1 | SBF-to-Cdc2014 -> 0to-1	0.83696	2500	7	1185	55.62	0	44.38	{'Cln3': '0', 'MBF': '0', 'SBF': '0', 'Cln1,2': '0', 'Cdh1': '1', 'Swi5': '0', 'Cdc2014': '0', 'Clb5,6': '0', 'Sic1': '1', 'Clb1,2': '0', 'Mcm1,SFF': '0'}
SBF-to-SBF -> 0to1 | MBF-to-Mcm1,SFF -> 0to-1	0.83696	2500	7	1164	64.38	0	35.62	{'Cln3': '0', 'MBF': '0', 'SBF': '0', 'Cln1,2': '0', 'Cdh1': '1', 'Swi5': '0', 'Cdc2014': '0', 'Clb5,6': '0', 'Sic1': '1', 'Clb1,2': '0', 'Mcm1,SFF': '0'}
Cdc2014-to-SBF -> 0to-1 | Cdh1-to-Cdh1 -> 0to1	0.83696	2500	7	1102	47.5	11.25	41.25	{'Cln3': '0', 'MBF': '0', 'SBF': '0', 'Cln1,2': '0', 'Cdh1': '1', 'Swi5': '0', 'Cdc2014': '0', 'Clb5,6': '0', 'Sic1': '1', 'Clb1,2': '0', 'Mcm1,SFF': '0'}
Cdh1-to-Cdh1 -> 0to1 | Clb5,6-to-Cdc2014 -> 0to-1	0.83696	2500	7	1220	55	0	45	{'Cln3': '0', 'MBF': '0', 'SBF': '0', 'Cln1,2': '0', 'Cdh1': '1', 'Swi5': '0', 'Cdc2014': '0', 'Clb5,6': '0', 'Sic1': '1', 'Clb1,2': '0', 'Mcm1,SFF': '0'}
SBF-to-Cdc2014 -> 0to-1 | Mcm1,SFF-to-Clb5,6 -> 0to-1	0.83696	2500	7	1137	60.62	0	39.38	{'Cln3': '0', 'MBF': '0', 'SBF': '0', 'Cln1,2': '0', 'Cdh1': '1', 'Swi5': '0', 'Cdc2014': '0', 'Clb5,6': '0', 'Sic1': '1', 'Clb1,2': '0', 'Mcm1,SFF': '0'}
Mcm1,SFF-to-Cdc2014 -> 1to0 | Cln3-to-Clb5,6 -> 0to1	0.83696	2500	7	873	71.25	0	28.75	{'Cln3': '0', 'MBF': '0', 'SBF': '0', 'Cln1,2': '0', 'Cdh1': '1', 'Swi5': '0', 'Cdc2014': '0', 'Clb5,6': '0', 'Sic1': '1', 'Clb1,2': '0', 'Mcm1,SFF': '0'}
Swi5-to-MBF -> 0to-1 | SBF-to-SBF -> 0to-1	0.83729	2501	6	1278	25.62	10.62	63.75	{'Cln3': '0', 'MBF': '0', 'SBF': '0', 'Cln1,2': '0', 'Cdh1': '1', 'Swi5': '0', 'Cdc2014': '0', 'Clb5,6': '0', 'Sic1': '1', 'Clb1,2': '0', 'Mcm1,SFF': '0'}
Swi5-to-SBF -> 0to-1 | Cln3-to-Mcm1,SFF -> 0to-1	0.83729	2501	7	1092	47.5	8.75	43.75	{'Cln3': '0', 'MBF': '0', 'SBF': '0', 'Cln1,2': '0', 'Cdh1': '1', 'Swi5': '0', 'Cdc2014': '0', 'Clb5,6': '0', 'Sic1': '1', 'Clb1,2': '0', 'Mcm1,SFF': '0'}
Clb5,6-to-Cln1,2 -> 0to1 | Cdh1-to-Clb5,6 -> 0to1	0.83729	2501	5	1268	54.38	25	20.62	{'Cln3': '0', 'MBF': '0', 'SBF': '0', 'Cln1,2': '0', 'Cdh1': '1', 'Swi5': '0', 'Cdc2014': '0', 'Clb5,6': '0', 'Sic1': '1', 'Clb1,2': '0', 'Mcm1,SFF': '0'}
Sic1-to-Cln3 -> 0to-1 | Cln1,2-to-Cdc2014 -> 0to-1	0.83763	2502	7	1190	56.25	0	43.75	{'Cln3': '0', 'MBF': '0', 'SBF': '0', 'Cln1,2': '0', 'Cdh1': '1', 'Swi5': '0', 'Cdc2014': '0', 'Clb5,6': '0', 'Sic1': '1', 'Clb1,2': '0', 'Mcm1,SFF': '0'}
MBF-to-SBF -> 0to1 | SBF-to-Cdh1 -> 0to-1	0.83763	2502	5	1289	56.25	24.38	19.38	{'Cln3': '0', 'MBF': '0', 'SBF': '0', 'Cln1,2': '0', 'Cdh1': '1', 'Swi5': '0', 'Cdc2014': '0', 'Clb5,6': '0', 'Sic1': '1', 'Clb1,2': '0', 'Mcm1,SFF': '0'}
Cln3-to-Cln1,2 -> 0to-1 | Cln1,2-to-Cdc2014 -> 0to-1	0.83763	2502	7	1172	60	0	40	{'Cln3': '0', 'MBF': '0', 'SBF': '0', 'Cln1,2': '0', 'Cdh1': '1', 'Swi5': '0', 'Cdc2014': '0', 'Clb5,6': '0', 'Sic1': '1', 'Clb1,2': '0', 'Mcm1,SFF': '0'}
SBF-to-Cdc2014 -> 0to-1 | Cdh1-to-Sic1 -> 0to1	0.83763	2502	6	1194	56.25	0	43.75	{'Cln3': '0', 'MBF': '0', 'SBF': '0', 'Cln1,2': '0', 'Cdh1': '1', 'Swi5': '0', 'Cdc2014': '0', 'Clb5,6': '0', 'Sic1': '1', 'Clb1,2': '0', 'Mcm1,SFF': '0'}
Cln1,2-to-Clb1,2 -> 0to1 | Swi5-to-Mcm1,SFF -> 0to-1	0.83763	2502	6	1059	35	16.25	48.75	{'Cln3': '0', 'MBF': '0', 'SBF': '0', 'Cln1,2': '0', 'Cdh1': '1', 'Swi5': '0', 'Cdc2014': '0', 'Clb5,6': '0', 'Sic1': '1', 'Clb1,2': '0', 'Mcm1,SFF': '0'}
Cdh1-to-MBF -> 0to-1 | Cln1,2-to-Clb1,2 -> 0to1	0.83796	2503	5	1500	8.12	8.75	83.12	{'Cln3': '0', 'MBF': '0', 'SBF': '0', 'Cln1,2': '0', 'Cdh1': '1', 'Swi5': '0', 'Cdc2014': '0', 'Clb5,6': '0', 'Sic1': '1', 'Clb1,2': '0', 'Mcm1,SFF': '0'}
SBF-to-SBF -> 0to-1 | MBF-to-Mcm1,SFF -> 0to-1	0.83796	2503	6	1132	35	0	65	{'Cln3': '0', 'MBF': '0', 'SBF': '0', 'Cln1,2': '0', 'Cdh1': '1', 'Swi5': '0', 'Cdc2014': '0', 'Clb5,6': '0', 'Sic1': '1', 'Clb1,2': '0', 'Mcm1,SFF': '0'}
SBF-to-SBF -> 0to-1 | Clb5,6-to-Mcm1,SFF -> 1to0	0.83796	2503	6	1132	34.38	0	65.62	{'Cln3': '0', 'MBF': '0', 'SBF': '0', 'Cln1,2': '0', 'Cdh1': '1', 'Swi5': '0', 'Cdc2014': '0', 'Clb5,6': '0', 'Sic1': '1', 'Clb1,2': '0', 'Mcm1,SFF': '0'}
Cln1,2-to-SBF -> 0to-1 | SBF-to-Clb1,2 -> 0to1	0.83796	2503	6	1140	32.5	10.62	56.88	{'Cln3': '0', 'MBF': '0', 'SBF': '0', 'Cln1,2': '0', 'Cdh1': '1', 'Swi5': '0', 'Cdc2014': '0', 'Clb5,6': '0', 'Sic1': '1', 'Clb1,2': '0', 'Mcm1,SFF': '0'}
MBF-to-Cln1,2 -> 0to1 | Cdh1-to-Cln1,2 -> 0to-1	0.83796	2503	8	1220	40	16.88	43.12	{'Cln3': '0', 'MBF': '0', 'SBF': '0', 'Cln1,2': '0', 'Cdh1': '1', 'Swi5': '0', 'Cdc2014': '0', 'Clb5,6': '0', 'Sic1': '1', 'Clb1,2': '0', 'Mcm1,SFF': '0'}
Cln3-to-Cdh1 -> 0to1 | Cln1,2-to-Cdc2014 -> 0to-1	0.83796	2503	7	1188	56.88	0	43.12	{'Cln3': '0', 'MBF': '0', 'SBF': '0', 'Cln1,2': '0', 'Cdh1': '1', 'Swi5': '0', 'Cdc2014': '0', 'Clb5,6': '0', 'Sic1': '1', 'Clb1,2': '0', 'Mcm1,SFF': '0'}
Swi5-to-SBF -> 0to-1 | Clb5,6-to-Mcm1,SFF -> 1to0	0.8383	2504	7	1136	44.38	0	55.62	{'Cln3': '0', 'MBF': '0', 'SBF': '0', 'Cln1,2': '0', 'Cdh1': '1', 'Swi5': '0', 'Cdc2014': '0', 'Clb5,6': '0', 'Sic1': '1', 'Clb1,2': '0', 'Mcm1,SFF': '0'}
Cdc2014-to-SBF -> 0to-1 | Cdc2014-to-Cln1,2 -> 0to-1	0.8383	2504	7	1106	46.88	14.38	38.75	{'Cln3': '0', 'MBF': '0', 'SBF': '0', 'Cln1,2': '0', 'Cdh1': '1', 'Swi5': '0', 'Cdc2014': '0', 'Clb5,6': '0', 'Sic1': '1', 'Clb1,2': '0', 'Mcm1,SFF': '0'}
Cln3-to-Cdc2014 -> 0to-1 | Clb5,6-to-Cdc2014 -> 0to-1	0.8383	2504	7	1227	53.75	0	46.25	{'Cln3': '0', 'MBF': '0', 'SBF': '0', 'Cln1,2': '0', 'Cdh1': '1', 'Swi5': '0', 'Cdc2014': '0', 'Clb5,6': '0', 'Sic1': '1', 'Clb1,2': '0', 'Mcm1,SFF': '0'}
MBF-to-MBF -> 0to1 | Cln1,2-to-Cdc2014 -> 0to-1	0.83863	2505	7	1185	56.25	0	43.75	{'Cln3': '0', 'MBF': '0', 'SBF': '0', 'Cln1,2': '0', 'Cdh1': '1', 'Swi5': '0', 'Cdc2014': '0', 'Clb5,6': '0', 'Sic1': '1', 'Clb1,2': '0', 'Mcm1,SFF': '0'}
MBF-to-SBF -> 0to1 | Cln3-to-Clb5,6 -> 0to-1	0.83863	2505	5	1280	58.75	13.75	27.5	{'Cln3': '0', 'MBF': '0', 'SBF': '0', 'Cln1,2': '0', 'Cdh1': '1', 'Swi5': '0', 'Cdc2014': '0', 'Clb5,6': '0', 'Sic1': '1', 'Clb1,2': '0', 'Mcm1,SFF': '0'}
SBF-to-SBF -> 0to-1 | Cln1,2-to-Clb5,6 -> 0to1	0.83863	2505	6	1175	26.88	16.88	56.25	{'Cln3': '0', 'MBF': '0', 'SBF': '0', 'Cln1,2': '0', 'Cdh1': '1', 'Swi5': '0', 'Cdc2014': '0', 'Clb5,6': '0', 'Sic1': '1', 'Clb1,2': '0', 'Mcm1,SFF': '0'}
Mcm1,SFF-to-Cln1,2 -> 0to-1 | Sic1-to-Cdh1 -> 0to1	0.83863	2505	5	1466	53.12	10	36.88	{'Cln3': '0', 'MBF': '0', 'SBF': '0', 'Cln1,2': '0', 'Cdh1': '1', 'Swi5': '0', 'Cdc2014': '0', 'Clb5,6': '0', 'Sic1': '1', 'Clb1,2': '0', 'Mcm1,SFF': '0'}
Sic1-to-Cdh1 -> 0to1 | Clb1,2-to-Swi5 -> -1to1	0.83863	2505	5	1522	43.75	15.62	40.62	{'Cln3': '0', 'MBF': '0', 'SBF': '0', 'Cln1,2': '0', 'Cdh1': '1', 'Swi5': '0', 'Cdc2014': '0', 'Clb5,6': '0', 'Sic1': '1', 'Clb1,2': '0', 'Mcm1,SFF': '0'}
Cln1,2-to-Cdc2014 -> 0to-1 | Clb1,2-to-Clb5,6 -> 0to-1	0.83863	2505	7	1158	58.75	0	41.25	{'Cln3': '0', 'MBF': '0', 'SBF': '0', 'Cln1,2': '0', 'Cdh1': '1', 'Swi5': '0', 'Cdc2014': '0', 'Clb5,6': '0', 'Sic1': '1', 'Clb1,2': '0', 'Mcm1,SFF': '0'}
Cln1,2-to-Cdc2014 -> 0to-1 | Cln3-to-Sic1 -> 0to1	0.83863	2505	7	1167	59.38	0	40.62	{'Cln3': '0', 'MBF': '0', 'SBF': '0', 'Cln1,2': '0', 'Cdh1': '1', 'Swi5': '0', 'Cdc2014': '0', 'Clb5,6': '0', 'Sic1': '1', 'Clb1,2': '0', 'Mcm1,SFF': '0'}
MBF-to-Cln3 -> 0to1 | Clb1,2-to-Cln3 -> 0to-1	0.83897	2506	5	1309	53.12	15	31.88	{'Cln3': '0', 'MBF': '0', 'SBF': '0', 'Cln1,2': '0', 'Cdh1': '1', 'Swi5': '0', 'Cdc2014': '0', 'Clb5,6': '0', 'Sic1': '1', 'Clb1,2': '0', 'Mcm1,SFF': '0'}
Cln1,2-to-SBF -> 0to-1 | Clb1,2-to-Swi5 -> -1to0	0.83897	2506	6	1079	38.12	14.38	47.5	{'Cln3': '0', 'MBF': '0', 'SBF': '0', 'Cln1,2': '0', 'Cdh1': '1', 'Swi5': '0', 'Cdc2014': '0', 'Clb5,6': '0', 'Sic1': '1', 'Clb1,2': '0', 'Mcm1,SFF': '0'}
Cdc2014-to-SBF -> 0to-1 | Swi5-to-Cln1,2 -> 0to-1	0.83897	2506	7	1106	46.88	11.88	41.25	{'Cln3': '0', 'MBF': '0', 'SBF': '0', 'Cln1,2': '0', 'Cdh1': '1', 'Swi5': '0', 'Cdc2014': '0', 'Clb5,6': '0', 'Sic1': '1', 'Clb1,2': '0', 'Mcm1,SFF': '0'}
Clb5,6-to-SBF -> 0to-1 | Clb5,6-to-Mcm1,SFF -> 1to0	0.83897	2506	7	1160	58.12	0	41.88	{'Cln3': '0', 'MBF': '0', 'SBF': '0', 'Cln1,2': '0', 'Cdh1': '1', 'Swi5': '0', 'Cdc2014': '0', 'Clb5,6': '0', 'Sic1': '1', 'Clb1,2': '0', 'Mcm1,SFF': '0'}
MBF-to-Cdh1 -> 0to-1 | SBF-to-Cdc2014 -> 0to-1	0.83897	2506	6	1190	62.5	0	37.5	{'Cln3': '0', 'MBF': '0', 'SBF': '0', 'Cln1,2': '0', 'Cdh1': '1', 'Swi5': '0', 'Cdc2014': '0', 'Clb5,6': '0', 'Sic1': '1', 'Clb1,2': '0', 'Mcm1,SFF': '0'}
Cln3-to-Swi5 -> 0to1 | Cln1,2-to-Cdc2014 -> 0to-1	0.83897	2506	7	1175	57.5	0	42.5	{'Cln3': '0', 'MBF': '0', 'SBF': '0', 'Cln1,2': '0', 'Cdh1': '1', 'Swi5': '0', 'Cdc2014': '0', 'Clb5,6': '0', 'Sic1': '1', 'Clb1,2': '0', 'Mcm1,SFF': '0'}
Clb5,6-to-Cdc2014 -> 0to-1 | Swi5-to-Clb5,6 -> 0to-1	0.83897	2506	7	1159	60.62	0	39.38	{'Cln3': '0', 'MBF': '0', 'SBF': '0', 'Cln1,2': '0', 'Cdh1': '1', 'Swi5': '0', 'Cdc2014': '0', 'Clb5,6': '0', 'Sic1': '1', 'Clb1,2': '0', 'Mcm1,SFF': '0'}
SBF-to-Clb1,2 -> 0to1 | Cln1,2-to-Clb1,2 -> 0to1	0.83897	2506	6	1344	15.62	11.88	72.5	{'Cln3': '0', 'MBF': '0', 'SBF': '0', 'Cln1,2': '0', 'Cdh1': '1', 'Swi5': '0', 'Cdc2014': '0', 'Clb5,6': '0', 'Sic1': '1', 'Clb1,2': '0', 'Mcm1,SFF': '0'}
Clb5,6-to-Cdh1 -> -1to0 | MBF-to-Cdc2014 -> 0to-1	0.8393	2507	8	1200	63.75	0	36.25	{'Cln3': '0', 'MBF': '0', 'SBF': '0', 'Cln1,2': '0', 'Cdh1': '1', 'Swi5': '0', 'Cdc2014': '0', 'Clb5,6': '0', 'Sic1': '1', 'Clb1,2': '0', 'Mcm1,SFF': '0'}
SBF-to-Cdc2014 -> 0to-1 | Clb1,2-to-Clb5,6 -> 0to-1	0.8393	2507	7	1141	58.75	0	41.25	{'Cln3': '0', 'MBF': '0', 'SBF': '0', 'Cln1,2': '0', 'Cdh1': '1', 'Swi5': '0', 'Cdc2014': '0', 'Clb5,6': '0', 'Sic1': '1', 'Clb1,2': '0', 'Mcm1,SFF': '0'}
Cln3-to-Sic1 -> 0to-1 | Clb5,6-to-Mcm1,SFF -> 1to0	0.8393	2507	7	1174	60.62	0	39.38	{'Cln3': '0', 'MBF': '0', 'SBF': '0', 'Cln1,2': '0', 'Cdh1': '1', 'Swi5': '0', 'Cdc2014': '0', 'Clb5,6': '0', 'Sic1': '1', 'Clb1,2': '0', 'Mcm1,SFF': '0'}
Sic1-to-Cdh1 -> 0to1 | Clb1,2-to-Cdc2014 -> 1to0	0.83964	2508	5	1557	38.12	17.5	44.38	{'Cln3': '0', 'MBF': '0', 'SBF': '0', 'Cln1,2': '0', 'Cdh1': '1', 'Swi5': '0', 'Cdc2014': '0', 'Clb5,6': '0', 'Sic1': '1', 'Clb1,2': '0', 'Mcm1,SFF': '0'}
Cln1,2-to-Cdc2014 -> 0to-1 | Cln3-to-Clb5,6 -> 0to-1	0.83964	2508	7	1168	58.12	0	41.88	{'Cln3': '0', 'MBF': '0', 'SBF': '0', 'Cln1,2': '0', 'Cdh1': '1', 'Swi5': '0', 'Cdc2014': '0', 'Clb5,6': '0', 'Sic1': '1', 'Clb1,2': '0', 'Mcm1,SFF': '0'}
Swi5-to-Cdc2014 -> 0to-1 | Clb1,2-to-Cdc2014 -> 1to0	0.83964	2508	7	928	66.25	0	33.75	{'Cln3': '0', 'MBF': '0', 'SBF': '0', 'Cln1,2': '0', 'Cdh1': '1', 'Swi5': '0', 'Cdc2014': '0', 'Clb5,6': '0', 'Sic1': '1', 'Clb1,2': '0', 'Mcm1,SFF': '0'}
Clb5,6-to-Cdc2014 -> 0to-1 | Cln3-to-Clb1,2 -> 0to1	0.83964	2508	7	1222	53.12	1.25	45.62	{'Cln3': '0', 'MBF': '0', 'SBF': '0', 'Cln1,2': '0', 'Cdh1': '1', 'Swi5': '0', 'Cdc2014': '0', 'Clb5,6': '0', 'Sic1': '1', 'Clb1,2': '0', 'Mcm1,SFF': '0'}
MBF-to-Cln1,2 -> 0to1 | Clb5,6-to-Cln1,2 -> 0to1	0.83997	2509	5	1282	55	19.38	25.62	{'Cln3': '0', 'MBF': '0', 'SBF': '0', 'Cln1,2': '0', 'Cdh1': '1', 'Swi5': '0', 'Cdc2014': '0', 'Clb5,6': '0', 'Sic1': '1', 'Clb1,2': '0', 'Mcm1,SFF': '0'}
Mcm1,SFF-to-Cln3 -> 0to-1 | SBF-to-Cdc2014 -> 0to-1	0.84031	2510	7	1180	55.62	0	44.38	{'Cln3': '0', 'MBF': '0', 'SBF': '0', 'Cln1,2': '0', 'Cdh1': '1', 'Swi5': '0', 'Cdc2014': '0', 'Clb5,6': '0', 'Sic1': '1', 'Clb1,2': '0', 'Mcm1,SFF': '0'}
Mcm1,SFF-to-Cln3 -> 0to-1 | Clb5,6-to-Cdc2014 -> 0to-1	0.84031	2510	7	1224	53.75	0	46.25	{'Cln3': '0', 'MBF': '0', 'SBF': '0', 'Cln1,2': '0', 'Cdh1': '1', 'Swi5': '0', 'Cdc2014': '0', 'Clb5,6': '0', 'Sic1': '1', 'Clb1,2': '0', 'Mcm1,SFF': '0'}
Sic1-to-MBF -> 0to-1 | SBF-to-Clb1,2 -> 0to1	0.84031	2510	4	1460	9.38	5	85.62	{'Cln3': '0', 'MBF': '0', 'SBF': '0', 'Cln1,2': '0', 'Cdh1': '1', 'Swi5': '0', 'Cdc2014': '0', 'Clb5,6': '0', 'Sic1': '1', 'Clb1,2': '0', 'Mcm1,SFF': '0'}
MBF-to-SBF -> 0to1 | Cln3-to-Cln1,2 -> 0to1	0.84031	2510	5	1281	56.25	18.12	25.62	{'Cln3': '0', 'MBF': '0', 'SBF': '0', 'Cln1,2': '0', 'Cdh1': '1', 'Swi5': '0', 'Cdc2014': '0', 'Clb5,6': '0', 'Sic1': '1', 'Clb1,2': '0', 'Mcm1,SFF': '0'}
SBF-to-SBF -> 0to1 | SBF-to-Clb5,6 -> 0to1	0.84031	2510	7	1280	48.75	23.75	27.5	{'Cln3': '0', 'MBF': '0', 'SBF': '0', 'Cln1,2': '0', 'Cdh1': '1', 'Swi5': '0', 'Cdc2014': '0', 'Clb5,6': '0', 'Sic1': '1', 'Clb1,2': '0', 'Mcm1,SFF': '0'}
MBF-to-Cln1,2 -> 0to1 | Cdh1-to-Clb5,6 -> 0to-1	0.84031	2510	5	1287	55	18.12	26.88	{'Cln3': '0', 'MBF': '0', 'SBF': '0', 'Cln1,2': '0', 'Cdh1': '1', 'Swi5': '0', 'Cdc2014': '0', 'Clb5,6': '0', 'Sic1': '1', 'Clb1,2': '0', 'Mcm1,SFF': '0'}
MBF-to-Cln1,2 -> 0to1 | Cln1,2-to-Mcm1,SFF -> 0to-1	0.84031	2510	5	1117	75.62	0	24.38	{'Cln3': '0', 'MBF': '0', 'SBF': '0', 'Cln1,2': '0', 'Cdh1': '1', 'Swi5': '0', 'Cdc2014': '0', 'Clb5,6': '0', 'Sic1': '1', 'Clb1,2': '0', 'Mcm1,SFF': '0'}
Cln1,2-to-Cln3 -> 0to1 | Clb5,6-to-SBF -> 0to-1	0.84064	2511	8	1274	55	21.88	23.12	{'Cln3': '0', 'MBF': '0', 'SBF': '0', 'Cln1,2': '0', 'Cdh1': '1', 'Swi5': '0', 'Cdc2014': '0', 'Clb5,6': '0', 'Sic1': '1', 'Clb1,2': '0', 'Mcm1,SFF': '0'}
MBF-to-MBF -> 0to1 | MBF-to-Mcm1,SFF -> 0to-1	0.84064	2511	7	1159	64.38	0	35.62	{'Cln3': '0', 'MBF': '0', 'SBF': '0', 'Cln1,2': '0', 'Cdh1': '1', 'Swi5': '0', 'Cdc2014': '0', 'Clb5,6': '0', 'Sic1': '1', 'Clb1,2': '0', 'Mcm1,SFF': '0'}
Cdc2014-to-SBF -> 0to-1 | MBF-to-Sic1 -> 0to-1	0.84064	2511	6	1341	49.38	23.75	26.88	{'Cln3': '0', 'MBF': '0', 'SBF': '0', 'Cln1,2': '0', 'Cdh1': '1', 'Swi5': '0', 'Cdc2014': '0', 'Clb5,6': '0', 'Sic1': '1', 'Clb1,2': '0', 'Mcm1,SFF': '0'}
MBF-to-Cln1,2 -> 0to1 | MBF-to-Sic1 -> 0to-1	0.84064	2511	5	1295	53.75	22.5	23.75	{'Cln3': '0', 'MBF': '0', 'SBF': '0', 'Cln1,2': '0', 'Cdh1': '1', 'Swi5': '0', 'Cdc2014': '0', 'Clb5,6': '0', 'Sic1': '1', 'Clb1,2': '0', 'Mcm1,SFF': '0'}
Clb5,6-to-Cdc2014 -> 0to-1 | Clb5,6-to-Clb5,6 -> 0to1	0.84064	2511	7	1215	55	0	45	{'Cln3': '0', 'MBF': '0', 'SBF': '0', 'Cln1,2': '0', 'Cdh1': '1', 'Swi5': '0', 'Cdc2014': '0', 'Clb5,6': '0', 'Sic1': '1', 'Clb1,2': '0', 'Mcm1,SFF': '0'}
Mcm1,SFF-to-Cdc2014 -> 1to0 | Cln1,2-to-Clb1,2 -> 0to1	0.84064	2511	6	988	33.12	7.5	59.38	{'Cln3': '0', 'MBF': '0', 'SBF': '0', 'Cln1,2': '0', 'Cdh1': '1', 'Swi5': '0', 'Cdc2014': '0', 'Clb5,6': '0', 'Sic1': '1', 'Clb1,2': '0', 'Mcm1,SFF': '0'}
Cln1,2-to-Clb5,6 -> 0to1 | Clb1,2-to-Clb1,2 -> 0to-1	0.84064	2511	7	1230	50	26.25	23.75	{'Cln3': '0', 'MBF': '0', 'SBF': '0', 'Cln1,2': '0', 'Cdh1': '1', 'Swi5': '0', 'Cdc2014': '0', 'Clb5,6': '0', 'Sic1': '1', 'Clb1,2': '0', 'Mcm1,SFF': '0'}
Cdh1-to-Clb5,6 -> 0to1 | Sic1-to-Mcm1,SFF -> 0to-1	0.84064	2511	5	1094	60.62	17.5	21.88	{'Cln3': '0', 'MBF': '0', 'SBF': '0', 'Cln1,2': '0', 'Cdh1': '1', 'Swi5': '0', 'Cdc2014': '0', 'Clb5,6': '0', 'Sic1': '1', 'Clb1,2': '0', 'Mcm1,SFF': '0'}
MBF-to-MBF -> 0to-1 | SBF-to-Clb1,2 -> 0to1	0.84098	2512	4	1436	11.25	4.38	84.38	{'Cln3': '0', 'MBF': '0', 'SBF': '0', 'Cln1,2': '0', 'Cdh1': '1', 'Swi5': '0', 'Cdc2014': '0', 'Clb5,6': '0', 'Sic1': '1', 'Clb1,2': '0', 'Mcm1,SFF': '0'}
Cdc2014-to-SBF -> 0to-1 | SBF-to-Mcm1,SFF -> 0to-1	0.84098	2512	7	1064	55.62	0	44.38	{'Cln3': '0', 'MBF': '0', 'SBF': '0', 'Cln1,2': '0', 'Cdh1': '1', 'Swi5': '0', 'Cdc2014': '0', 'Clb5,6': '0', 'Sic1': '1', 'Clb1,2': '0', 'Mcm1,SFF': '0'}
SBF-to-Cdc2014 -> 0to-1 | Cln3-to-Clb1,2 -> 0to-1	0.84098	2512	7	1166	57.5	0	42.5	{'Cln3': '0', 'MBF': '0', 'SBF': '0', 'Cln1,2': '0', 'Cdh1': '1', 'Swi5': '0', 'Cdc2014': '0', 'Clb5,6': '0', 'Sic1': '1', 'Clb1,2': '0', 'Mcm1,SFF': '0'}
Clb5,6-to-Cdc2014 -> 0to-1 | Cln3-to-Mcm1,SFF -> 0to-1	0.84098	2512	7	1204	56.88	0	43.12	{'Cln3': '0', 'MBF': '0', 'SBF': '0', 'Cln1,2': '0', 'Cdh1': '1', 'Swi5': '0', 'Cdc2014': '0', 'Clb5,6': '0', 'Sic1': '1', 'Clb1,2': '0', 'Mcm1,SFF': '0'}
Clb1,2-to-Cln3 -> 0to-1 | SBF-to-Clb5,6 -> 0to1	0.84131	2513	7	1281	48.75	21.88	29.38	{'Cln3': '0', 'MBF': '0', 'SBF': '0', 'Cln1,2': '0', 'Cdh1': '1', 'Swi5': '0', 'Cdc2014': '0', 'Clb5,6': '0', 'Sic1': '1', 'Clb1,2': '0', 'Mcm1,SFF': '0'}
MBF-to-Cln1,2 -> 0to1 | Cln3-to-Mcm1,SFF -> 0to-1	0.84131	2513	5	1280	56.25	15	28.75	{'Cln3': '0', 'MBF': '0', 'SBF': '0', 'Cln1,2': '0', 'Cdh1': '1', 'Swi5': '0', 'Cdc2014': '0', 'Clb5,6': '0', 'Sic1': '1', 'Clb1,2': '0', 'Mcm1,SFF': '0'}
Cln1,2-to-SBF -> 0to-1 | Cln3-to-Cdh1 -> 0to1	0.84165	2514	6	1071	37.5	8.75	53.75	{'Cln3': '0', 'MBF': '0', 'SBF': '0', 'Cln1,2': '0', 'Cdh1': '1', 'Swi5': '0', 'Cdc2014': '0', 'Clb5,6': '0', 'Sic1': '1', 'Clb1,2': '0', 'Mcm1,SFF': '0'}
Clb1,2-to-Swi5 -> -1to1 | SBF-to-Cdc2014 -> 0to-1	0.84165	2514	7	1176	55.62	0	44.38	{'Cln3': '0', 'MBF': '0', 'SBF': '0', 'Cln1,2': '0', 'Cdh1': '1', 'Swi5': '0', 'Cdc2014': '0', 'Clb5,6': '0', 'Sic1': '1', 'Clb1,2': '0', 'Mcm1,SFF': '0'}
MBF-to-Cln3 -> 0to-1 | SBF-to-Cdc2014 -> 0to-1	0.84198	2515	7	1190	54.38	0	45.62	{'Cln3': '0', 'MBF': '0', 'SBF': '0', 'Cln1,2': '0', 'Cdh1': '1', 'Swi5': '0', 'Cdc2014': '0', 'Clb5,6': '0', 'Sic1': '1', 'Clb1,2': '0', 'Mcm1,SFF': '0'}
Clb1,2-to-Cln3 -> 0to-1 | Cln1,2-to-Cdc2014 -> 0to-1	0.84198	2515	7	1189	55.62	0	44.38	{'Cln3': '0', 'MBF': '0', 'SBF': '0', 'Cln1,2': '0', 'Cdh1': '1', 'Swi5': '0', 'Cdc2014': '0', 'Clb5,6': '0', 'Sic1': '1', 'Clb1,2': '0', 'Mcm1,SFF': '0'}
MBF-to-SBF -> 0to1 | Cln3-to-Cdh1 -> 0to-1	0.84198	2515	5	1283	56.88	18.75	24.38	{'Cln3': '0', 'MBF': '0', 'SBF': '0', 'Cln1,2': '0', 'Cdh1': '1', 'Swi5': '0', 'Cdc2014': '0', 'Clb5,6': '0', 'Sic1': '1', 'Clb1,2': '0', 'Mcm1,SFF': '0'}
Cln1,2-to-Cdc2014 -> 0to-1 | Sic1-to-Clb5,6 -> -1to0	0.84198	2515	7	1273	70	5	25	{'Cln3': '0', 'MBF': '0', 'SBF': '0', 'Cln1,2': '0', 'Cdh1': '1', 'Swi5': '0', 'Cdc2014': '0', 'Clb5,6': '0', 'Sic1': '1', 'Clb1,2': '0', 'Mcm1,SFF': '0'}
Cln3-to-Clb5,6 -> 0to1 | MBF-to-Mcm1,SFF -> 0to-1	0.84198	2515	7	1180	60.62	0	39.38	{'Cln3': '0', 'MBF': '0', 'SBF': '0', 'Cln1,2': '0', 'Cdh1': '1', 'Swi5': '0', 'Cdc2014': '0', 'Clb5,6': '0', 'Sic1': '1', 'Clb1,2': '0', 'Mcm1,SFF': '0'}
SBF-to-Clb5,6 -> 0to1 | Sic1-to-Sic1 -> 0to1	0.84198	2515	7	1282	48.12	26.25	25.62	{'Cln3': '0', 'MBF': '0', 'SBF': '0', 'Cln1,2': '0', 'Cdh1': '1', 'Swi5': '0', 'Cdc2014': '0', 'Clb5,6': '0', 'Sic1': '1', 'Clb1,2': '0', 'Mcm1,SFF': '0'}
Cln3-to-Cdc2014 -> 0to-1 | MBF-to-Cdc2014 -> 0to-1	0.84232	2516	7	1208	58.75	0	41.25	{'Cln3': '0', 'MBF': '0', 'SBF': '0', 'Cln1,2': '0', 'Cdh1': '1', 'Swi5': '0', 'Cdc2014': '0', 'Clb5,6': '0', 'Sic1': '1', 'Clb1,2': '0', 'Mcm1,SFF': '0'}
Swi5-to-MBF -> 0to-1 | Cln1,2-to-SBF -> 0to-1	0.84265	2517	6	1242	28.12	8.75	63.12	{'Cln3': '0', 'MBF': '0', 'SBF': '0', 'Cln1,2': '0', 'Cdh1': '1', 'Swi5': '0', 'Cdc2014': '0', 'Clb5,6': '0', 'Sic1': '1', 'Clb1,2': '0', 'Mcm1,SFF': '0'}
Clb5,6-to-MBF -> 0to-1 | Cdc2014-to-SBF -> 0to-1	0.84265	2517	7	1154	46.88	15.62	37.5	{'Cln3': '0', 'MBF': '0', 'SBF': '0', 'Cln1,2': '0', 'Cdh1': '1', 'Swi5': '0', 'Cdc2014': '0', 'Clb5,6': '0', 'Sic1': '1', 'Clb1,2': '0', 'Mcm1,SFF': '0'}
Swi5-to-SBF -> 0to-1 | Cln1,2-to-Clb1,2 -> 0to1	0.84265	2517	6	1227	23.12	11.88	65	{'Cln3': '0', 'MBF': '0', 'SBF': '0', 'Cln1,2': '0', 'Cdh1': '1', 'Swi5': '0', 'Cdc2014': '0', 'Clb5,6': '0', 'Sic1': '1', 'Clb1,2': '0', 'Mcm1,SFF': '0'}
Cln3-to-Swi5 -> 0to-1 | SBF-to-Clb1,2 -> 0to1	0.84265	2517	6	1313	18.12	15.62	66.25	{'Cln3': '0', 'MBF': '0', 'SBF': '0', 'Cln1,2': '0', 'Cdh1': '1', 'Swi5': '0', 'Cdc2014': '0', 'Clb5,6': '0', 'Sic1': '1', 'Clb1,2': '0', 'Mcm1,SFF': '0'}
SBF-to-Cdc2014 -> 0to-1 | Cdh1-to-Clb5,6 -> 0to-1	0.84265	2517	8	1158	58.12	0	41.88	{'Cln3': '0', 'MBF': '0', 'SBF': '0', 'Cln1,2': '0', 'Cdh1': '1', 'Swi5': '0', 'Cdc2014': '0', 'Clb5,6': '0', 'Sic1': '1', 'Clb1,2': '0', 'Mcm1,SFF': '0'}
MBF-to-SBF -> 0to1 | Clb5,6-to-Swi5 -> 0to1	0.84299	2518	5	1283	56.25	15.62	28.12	{'Cln3': '0', 'MBF': '0', 'SBF': '0', 'Cln1,2': '0', 'Cdh1': '1', 'Swi5': '0', 'Cdc2014': '0', 'Clb5,6': '0', 'Sic1': '1', 'Clb1,2': '0', 'Mcm1,SFF': '0'}
Swi5-to-Cdh1 -> 0to1 | Cdh1-to-Sic1 -> 0to1	0.84299	2518	6	1434	49.38	11.25	39.38	{'Cln3': '0', 'MBF': '0', 'SBF': '0', 'Cln1,2': '0', 'Cdh1': '1', 'Swi5': '0', 'Cdc2014': '0', 'Clb5,6': '0', 'Sic1': '1', 'Clb1,2': '0', 'Mcm1,SFF': '0'}
Clb1,2-to-Cdc2014 -> 1to0 | MBF-to-Mcm1,SFF -> 0to-1	0.84299	2518	7	1197	58.12	0	41.88	{'Cln3': '0', 'MBF': '0', 'SBF': '0', 'Cln1,2': '0', 'Cdh1': '1', 'Swi5': '0', 'Cdc2014': '0', 'Clb5,6': '0', 'Sic1': '1', 'Clb1,2': '0', 'Mcm1,SFF': '0'}
Cdh1-to-Cln3 -> 0to-1 | MBF-to-Cdc2014 -> 0to-1	0.84332	2519	7	1203	60	0	40	{'Cln3': '0', 'MBF': '0', 'SBF': '0', 'Cln1,2': '0', 'Cdh1': '1', 'Swi5': '0', 'Cdc2014': '0', 'Clb5,6': '0', 'Sic1': '1', 'Clb1,2': '0', 'Mcm1,SFF': '0'}
Cdh1-to-MBF -> 0to-1 | SBF-to-Clb1,2 -> 0to1	0.84332	2519	5	1450	11.88	4.38	83.75	{'Cln3': '0', 'MBF': '0', 'SBF': '0', 'Cln1,2': '0', 'Cdh1': '1', 'Swi5': '0', 'Cdc2014': '0', 'Clb5,6': '0', 'Sic1': '1', 'Clb1,2': '0', 'Mcm1,SFF': '0'}
Sic1-to-Cdh1 -> 0to1 | Cln3-to-Mcm1,SFF -> 0to1	0.84332	2519	5	1520	41.88	12.5	45.62	{'Cln3': '0', 'MBF': '0', 'SBF': '0', 'Cln1,2': '0', 'Cdh1': '1', 'Swi5': '0', 'Cdc2014': '0', 'Clb5,6': '0', 'Sic1': '1', 'Clb1,2': '0', 'Mcm1,SFF': '0'}
Cln3-to-Swi5 -> 0to1 | SBF-to-Cdc2014 -> 0to-1	0.84332	2519	7	1180	55.62	0	44.38	{'Cln3': '0', 'MBF': '0', 'SBF': '0', 'Cln1,2': '0', 'Cdh1': '1', 'Swi5': '0', 'Cdc2014': '0', 'Clb5,6': '0', 'Sic1': '1', 'Clb1,2': '0', 'Mcm1,SFF': '0'}
Cln1,2-to-Clb5,6 -> 0to1 | Cdh1-to-Clb5,6 -> 0to1	0.84332	2519	6	1362	62.5	30	7.5	{'Cln3': '0', 'MBF': '0', 'SBF': '0', 'Cln1,2': '0', 'Cdh1': '1', 'Swi5': '0', 'Cdc2014': '0', 'Clb5,6': '0', 'Sic1': '1', 'Clb1,2': '0', 'Mcm1,SFF': '0'}
Cln1,2-to-Clb1,2 -> 0to1 | Sic1-to-Mcm1,SFF -> 0to-1	0.84332	2519	6	1162	24.38	17.5	58.12	{'Cln3': '0', 'MBF': '0', 'SBF': '0', 'Cln1,2': '0', 'Cdh1': '1', 'Swi5': '0', 'Cdc2014': '0', 'Clb5,6': '0', 'Sic1': '1', 'Clb1,2': '0', 'Mcm1,SFF': '0'}
Sic1-to-Cln3 -> 0to-1 | Sic1-to-Cdh1 -> 0to1	0.84366	2520	5	1518	42.5	10.62	46.88	{'Cln3': '0', 'MBF': '0', 'SBF': '0', 'Cln1,2': '0', 'Cdh1': '1', 'Swi5': '0', 'Cdc2014': '0', 'Clb5,6': '0', 'Sic1': '1', 'Clb1,2': '0', 'Mcm1,SFF': '0'}
Sic1-to-Cln3 -> 0to-1 | MBF-to-Cdc2014 -> 0to-1	0.84366	2520	7	1188	60.62	0	39.38	{'Cln3': '0', 'MBF': '0', 'SBF': '0', 'Cln1,2': '0', 'Cdh1': '1', 'Swi5': '0', 'Cdc2014': '0', 'Clb5,6': '0', 'Sic1': '1', 'Clb1,2': '0', 'Mcm1,SFF': '0'}
Sic1-to-Cdh1 -> 0to1 | Cln3-to-Swi5 -> 0to-1	0.84366	2520	5	1522	41.88	12.5	45.62	{'Cln3': '0', 'MBF': '0', 'SBF': '0', 'Cln1,2': '0', 'Cdh1': '1', 'Swi5': '0', 'Cdc2014': '0', 'Clb5,6': '0', 'Sic1': '1', 'Clb1,2': '0', 'Mcm1,SFF': '0'}
Cln1,2-to-Swi5 -> 0to-1 | Clb5,6-to-Cdc2014 -> 0to-1	0.84366	2520	7	1220	53.75	0	46.25	{'Cln3': '0', 'MBF': '0', 'SBF': '0', 'Cln1,2': '0', 'Cdh1': '1', 'Swi5': '0', 'Cdc2014': '0', 'Clb5,6': '0', 'Sic1': '1', 'Clb1,2': '0', 'Mcm1,SFF': '0'}
MBF-to-Cdc2014 -> 0to-1 | MBF-to-Mcm1,SFF -> 0to-1	0.84366	2520	7	1182	61.88	0	38.12	{'Cln3': '0', 'MBF': '0', 'SBF': '0', 'Cln1,2': '0', 'Cdh1': '1', 'Swi5': '0', 'Cdc2014': '0', 'Clb5,6': '0', 'Sic1': '1', 'Clb1,2': '0', 'Mcm1,SFF': '0'}
SBF-to-Cdc2014 -> 0to-1 | Cln3-to-Mcm1,SFF -> 0to1	0.84366	2520	7	1190	54.38	1.88	43.75	{'Cln3': '0', 'MBF': '0', 'SBF': '0', 'Cln1,2': '0', 'Cdh1': '1', 'Swi5': '0', 'Cdc2014': '0', 'Clb5,6': '0', 'Sic1': '1', 'Clb1,2': '0', 'Mcm1,SFF': '0'}
Mcm1,SFF-to-Cln3 -> 0to-1 | SBF-to-Clb5,6 -> 0to1	0.84399	2521	7	1281	48.75	29.38	21.88	{'Cln3': '0', 'MBF': '0', 'SBF': '0', 'Cln1,2': '0', 'Cdh1': '1', 'Swi5': '0', 'Cdc2014': '0', 'Clb5,6': '0', 'Sic1': '1', 'Clb1,2': '0', 'Mcm1,SFF': '0'}
Clb5,6-to-MBF -> 0to-1 | Cln1,2-to-SBF -> 0to-1	0.84399	2521	6	1129	35	16.88	48.12	{'Cln3': '0', 'MBF': '0', 'SBF': '0', 'Cln1,2': '0', 'Cdh1': '1', 'Swi5': '0', 'Cdc2014': '0', 'Clb5,6': '0', 'Sic1': '1', 'Clb1,2': '0', 'Mcm1,SFF': '0'}
Cln3-to-Cln1,2 -> 0to1 | Clb5,6-to-Mcm1,SFF -> 1to0	0.84399	2521	7	1172	60.62	0	39.38	{'Cln3': '0', 'MBF': '0', 'SBF': '0', 'Cln1,2': '0', 'Cdh1': '1', 'Swi5': '0', 'Cdc2014': '0', 'Clb5,6': '0', 'Sic1': '1', 'Clb1,2': '0', 'Mcm1,SFF': '0'}
MBF-to-Cln1,2 -> 0to1 | Cln3-to-Mcm1,SFF -> 0to1	0.84399	2521	5	1294	53.12	22.5	24.38	{'Cln3': '0', 'MBF': '0', 'SBF': '0', 'Cln1,2': '0', 'Cdh1': '1', 'Swi5': '0', 'Cdc2014': '0', 'Clb5,6': '0', 'Sic1': '1', 'Clb1,2': '0', 'Mcm1,SFF': '0'}
MBF-to-Cln1,2 -> 0to1 | Cdh1-to-Cdc2014 -> 0to-1	0.84433	2522	5	1296	51.25	20	28.75	{'Cln3': '0', 'MBF': '0', 'SBF': '0', 'Cln1,2': '0', 'Cdh1': '1', 'Swi5': '0', 'Cdc2014': '0', 'Clb5,6': '0', 'Sic1': '1', 'Clb1,2': '0', 'Mcm1,SFF': '0'}
MBF-to-Cln1,2 -> 0to1 | Cln3-to-Clb5,6 -> 0to1	0.84433	2522	5	1311	50.62	25.62	23.75	{'Cln3': '0', 'MBF': '0', 'SBF': '0', 'Cln1,2': '0', 'Cdh1': '1', 'Swi5': '0', 'Cdc2014': '0', 'Clb5,6': '0', 'Sic1': '1', 'Clb1,2': '0', 'Mcm1,SFF': '0'}
Swi5-to-Cdh1 -> 0to1 | Mcm1,SFF-to-Clb5,6 -> 0to-1	0.84433	2522	7	1336	55	4.38	40.62	{'Cln3': '0', 'MBF': '0', 'SBF': '0', 'Cln1,2': '0', 'Cdh1': '1', 'Swi5': '0', 'Cdc2014': '0', 'Clb5,6': '0', 'Sic1': '1', 'Clb1,2': '0', 'Mcm1,SFF': '0'}
Cdc2014-to-SBF -> 0to-1 | SBF-to-Cdh1 -> 0to-1	0.84466	2523	7	1102	46.88	15	38.12	{'Cln3': '0', 'MBF': '0', 'SBF': '0', 'Cln1,2': '0', 'Cdh1': '1', 'Swi5': '0', 'Cdc2014': '0', 'Clb5,6': '0', 'Sic1': '1', 'Clb1,2': '0', 'Mcm1,SFF': '0'}
MBF-to-Cdh1 -> 0to1 | Cln1,2-to-Cdc2014 -> 0to-1	0.84466	2523	6	1173	54.38	0	45.62	{'Cln3': '0', 'MBF': '0', 'SBF': '0', 'Cln1,2': '0', 'Cdh1': '1', 'Swi5': '0', 'Cdc2014': '0', 'Clb5,6': '0', 'Sic1': '1', 'Clb1,2': '0', 'Mcm1,SFF': '0'}
Clb1,2-to-Cdh1 -> -1to1 | Clb5,6-to-Cdc2014 -> 0to-1	0.84466	2523	7	1373	55.62	0	44.38	{'Cln3': '0', 'MBF': '0', 'SBF': '0', 'Cln1,2': '0', 'Cdh1': '1', 'Swi5': '0', 'Cdc2014': '0', 'Clb5,6': '0', 'Sic1': '1', 'Clb1,2': '0', 'Mcm1,SFF': '0'}
SBF-to-Cdc2014 -> 0to-1 | Mcm1,SFF-to-Cdc2014 -> 1to0	0.84466	2523	7	870	66.88	0	33.12	{'Cln3': '0', 'MBF': '0', 'SBF': '0', 'Cln1,2': '0', 'Cdh1': '1', 'Swi5': '0', 'Cdc2014': '0', 'Clb5,6': '0', 'Sic1': '1', 'Clb1,2': '0', 'Mcm1,SFF': '0'}
MBF-to-MBF -> 0to1 | Clb5,6-to-Cdc2014 -> 0to-1	0.84499	2524	7	1214	53.75	0	46.25	{'Cln3': '0', 'MBF': '0', 'SBF': '0', 'Cln1,2': '0', 'Cdh1': '1', 'Swi5': '0', 'Cdc2014': '0', 'Clb5,6': '0', 'Sic1': '1', 'Clb1,2': '0', 'Mcm1,SFF': '0'}
Cdc2014-to-SBF -> 0to-1 | Clb5,6-to-Cdh1 -> -1to1	0.84499	2524	7	1100	45.62	11.88	42.5	{'Cln3': '0', 'MBF': '0', 'SBF': '0', 'Cln1,2': '0', 'Cdh1': '1', 'Swi5': '0', 'Cdc2014': '0', 'Clb5,6': '0', 'Sic1': '1', 'Clb1,2': '0', 'Mcm1,SFF': '0'}
MBF-to-SBF -> 0to1 | Cln3-to-Cdh1 -> 0to1	0.84533	2525	5	1280	57.5	19.38	23.12	{'Cln3': '0', 'MBF': '0', 'SBF': '0', 'Cln1,2': '0', 'Cdh1': '1', 'Swi5': '0', 'Cdc2014': '0', 'Clb5,6': '0', 'Sic1': '1', 'Clb1,2': '0', 'Mcm1,SFF': '0'}
MBF-to-SBF -> 0to1 | Swi5-to-Cdh1 -> 0to1	0.84566	2526	6	1529	61.88	18.12	20	{'Cln3': '0', 'MBF': '0', 'SBF': '0', 'Cln1,2': '0', 'Cdh1': '1', 'Swi5': '0', 'Cdc2014': '0', 'Clb5,6': '0', 'Sic1': '1', 'Clb1,2': '0', 'Mcm1,SFF': '0'}
Cln1,2-to-SBF -> 0to-1 | Clb1,2-to-Cdh1 -> -1to0	0.84566	2526	6	1234	29.38	10.62	60	{'Cln3': '0', 'MBF': '0', 'SBF': '0', 'Cln1,2': '0', 'Cdh1': '1', 'Swi5': '0', 'Cdc2014': '0', 'Clb5,6': '0', 'Sic1': '1', 'Clb1,2': '0', 'Mcm1,SFF': '0'}
Cln3-to-Cln1,2 -> 0to-1 | Clb5,6-to-Cdc2014 -> 0to-1	0.84566	2526	7	1214	55.62	0	44.38	{'Cln3': '0', 'MBF': '0', 'SBF': '0', 'Cln1,2': '0', 'Cdh1': '1', 'Swi5': '0', 'Cdc2014': '0', 'Clb5,6': '0', 'Sic1': '1', 'Clb1,2': '0', 'Mcm1,SFF': '0'}
Cdc2014-to-SBF -> 0to-1 | Cln3-to-Cln1,2 -> 0to1	0.846	2527	7	1117	46.25	17.5	36.25	{'Cln3': '0', 'MBF': '0', 'SBF': '0', 'Cln1,2': '0', 'Cdh1': '1', 'Swi5': '0', 'Cdc2014': '0', 'Clb5,6': '0', 'Sic1': '1', 'Clb1,2': '0', 'Mcm1,SFF': '0'}
Cln3-to-Cdh1 -> 0to1 | MBF-to-Cdc2014 -> 0to-1	0.846	2527	7	1206	59.38	0	40.62	{'Cln3': '0', 'MBF': '0', 'SBF': '0', 'Cln1,2': '0', 'Cdh1': '1', 'Swi5': '0', 'Cdc2014': '0', 'Clb5,6': '0', 'Sic1': '1', 'Clb1,2': '0', 'Mcm1,SFF': '0'}
Cln3-to-Cdh1 -> 0to-1 | Clb5,6-to-Mcm1,SFF -> 1to0	0.846	2527	7	1158	61.25	0	38.75	{'Cln3': '0', 'MBF': '0', 'SBF': '0', 'Cln1,2': '0', 'Cdh1': '1', 'Swi5': '0', 'Cdc2014': '0', 'Clb5,6': '0', 'Sic1': '1', 'Clb1,2': '0', 'Mcm1,SFF': '0'}
Sic1-to-Cdh1 -> 0to1 | Clb5,6-to-Clb5,6 -> 0to1	0.846	2527	5	1513	42.5	13.75	43.75	{'Cln3': '0', 'MBF': '0', 'SBF': '0', 'Cln1,2': '0', 'Cdh1': '1', 'Swi5': '0', 'Cdc2014': '0', 'Clb5,6': '0', 'Sic1': '1', 'Clb1,2': '0', 'Mcm1,SFF': '0'}
SBF-to-Cln3 -> 0to-1 | Clb5,6-to-Cdc2014 -> 0to-1	0.84633	2528	7	1216	54.38	0	45.62	{'Cln3': '0', 'MBF': '0', 'SBF': '0', 'Cln1,2': '0', 'Cdh1': '1', 'Swi5': '0', 'Cdc2014': '0', 'Clb5,6': '0', 'Sic1': '1', 'Clb1,2': '0', 'Mcm1,SFF': '0'}
Cln1,2-to-SBF -> 0to-1 | Swi5-to-Cln1,2 -> 0to-1	0.84633	2528	6	1060	40	6.88	53.12	{'Cln3': '0', 'MBF': '0', 'SBF': '0', 'Cln1,2': '0', 'Cdh1': '1', 'Swi5': '0', 'Cdc2014': '0', 'Clb5,6': '0', 'Sic1': '1', 'Clb1,2': '0', 'Mcm1,SFF': '0'}
Sic1-to-Cdh1 -> 0to1 | Cln3-to-Clb5,6 -> 0to-1	0.84633	2528	5	1499	43.75	15.62	40.62	{'Cln3': '0', 'MBF': '0', 'SBF': '0', 'Cln1,2': '0', 'Cdh1': '1', 'Swi5': '0', 'Cdc2014': '0', 'Clb5,6': '0', 'Sic1': '1', 'Clb1,2': '0', 'Mcm1,SFF': '0'}
Cdh1-to-Clb5,6 -> 0to-1 | SBF-to-Clb1,2 -> 0to1	0.84633	2528	7	1278	20.62	15.62	63.75	{'Cln3': '0', 'MBF': '0', 'SBF': '0', 'Cln1,2': '0', 'Cdh1': '1', 'Swi5': '0', 'Cdc2014': '0', 'Clb5,6': '0', 'Sic1': '1', 'Clb1,2': '0', 'Mcm1,SFF': '0'}
Clb1,2-to-Cln1,2 -> 0to-1 | Cln1,2-to-Cdc2014 -> 0to-1	0.84667	2529	7	1155	63.75	0	36.25	{'Cln3': '0', 'MBF': '0', 'SBF': '0', 'Cln1,2': '0', 'Cdh1': '1', 'Swi5': '0', 'Cdc2014': '0', 'Clb5,6': '0', 'Sic1': '1', 'Clb1,2': '0', 'Mcm1,SFF': '0'}
SBF-to-Cdc2014 -> 0to-1 | Cln3-to-Sic1 -> 0to1	0.84667	2529	7	1164	57.5	0	42.5	{'Cln3': '0', 'MBF': '0', 'SBF': '0', 'Cln1,2': '0', 'Cdh1': '1', 'Swi5': '0', 'Cdc2014': '0', 'Clb5,6': '0', 'Sic1': '1', 'Clb1,2': '0', 'Mcm1,SFF': '0'}
Cdh1-to-Cln3 -> 0to-1 | MBF-to-SBF -> 0to1	0.847	2530	5	1292	55	18.75	26.25	{'Cln3': '0', 'MBF': '0', 'SBF': '0', 'Cln1,2': '0', 'Cdh1': '1', 'Swi5': '0', 'Cdc2014': '0', 'Clb5,6': '0', 'Sic1': '1', 'Clb1,2': '0', 'Mcm1,SFF': '0'}
MBF-to-SBF -> 0to-1 | MBF-to-Cln1,2 -> 0to1	0.847	2530	5	1301	51.88	23.75	24.38	{'Cln3': '0', 'MBF': '0', 'SBF': '0', 'Cln1,2': '0', 'Cdh1': '1', 'Swi5': '0', 'Cdc2014': '0', 'Clb5,6': '0', 'Sic1': '1', 'Clb1,2': '0', 'Mcm1,SFF': '0'}
Clb5,6-to-Cdh1 -> -1to1 | MBF-to-Cdc2014 -> 0to-1	0.847	2530	8	1265	63.75	0	36.25	{'Cln3': '0', 'MBF': '0', 'SBF': '0', 'Cln1,2': '0', 'Cdh1': '1', 'Swi5': '0', 'Cdc2014': '0', 'Clb5,6': '0', 'Sic1': '1', 'Clb1,2': '0', 'Mcm1,SFF': '0'}
Clb5,6-to-Cln3 -> 0to-1 | SBF-to-Clb5,6 -> 0to1	0.84734	2531	7	1278	48.75	25.62	25.62	{'Cln3': '0', 'MBF': '0', 'SBF': '0', 'Cln1,2': '0', 'Cdh1': '1', 'Swi5': '0', 'Cdc2014': '0', 'Clb5,6': '0', 'Sic1': '1', 'Clb1,2': '0', 'Mcm1,SFF': '0'}
Cdc2014-to-SBF -> 0to-1 | Cln3-to-Cln1,2 -> 0to-1	0.84734	2531	7	1096	46.88	18.12	35	{'Cln3': '0', 'MBF': '0', 'SBF': '0', 'Cln1,2': '0', 'Cdh1': '1', 'Swi5': '0', 'Cdc2014': '0', 'Clb5,6': '0', 'Sic1': '1', 'Clb1,2': '0', 'Mcm1,SFF': '0'}
Clb5,6-to-Cln3 -> 0to-1 | Cln1,2-to-Cdc2014 -> 0to-1	0.84767	2532	7	1184	55.62	0	44.38	{'Cln3': '0', 'MBF': '0', 'SBF': '0', 'Cln1,2': '0', 'Cdh1': '1', 'Swi5': '0', 'Cdc2014': '0', 'Clb5,6': '0', 'Sic1': '1', 'Clb1,2': '0', 'Mcm1,SFF': '0'}
Cdh1-to-Swi5 -> 0to-1 | SBF-to-Clb5,6 -> 0to1	0.84767	2532	7	1277	45.62	33.12	21.25	{'Cln3': '0', 'MBF': '0', 'SBF': '0', 'Cln1,2': '0', 'Cdh1': '1', 'Swi5': '0', 'Cdc2014': '0', 'Clb5,6': '0', 'Sic1': '1', 'Clb1,2': '0', 'Mcm1,SFF': '0'}
Clb5,6-to-Swi5 -> 0to1 | MBF-to-Cdc2014 -> 0to-1	0.84767	2532	7	1190	61.25	0	38.75	{'Cln3': '0', 'MBF': '0', 'SBF': '0', 'Cln1,2': '0', 'Cdh1': '1', 'Swi5': '0', 'Cdc2014': '0', 'Clb5,6': '0', 'Sic1': '1', 'Clb1,2': '0', 'Mcm1,SFF': '0'}
Clb1,2-to-Sic1 -> -1to0 | SBF-to-Clb1,2 -> 0to1	0.84767	2532	6	1242	21.88	19.38	58.75	{'Cln3': '0', 'MBF': '0', 'SBF': '0', 'Cln1,2': '0', 'Cdh1': '1', 'Swi5': '0', 'Cdc2014': '0', 'Clb5,6': '0', 'Sic1': '1', 'Clb1,2': '0', 'Mcm1,SFF': '0'}
Cln1,2-to-MBF -> 0to1 | Cdh1-to-SBF -> 0to-1	0.84801	2533	6	1206	22.5	9.38	68.12	{'Cln3': '0', 'MBF': '0', 'SBF': '0', 'Cln1,2': '0', 'Cdh1': '1', 'Swi5': '0', 'Cdc2014': '0', 'Clb5,6': '0', 'Sic1': '1', 'Clb1,2': '0', 'Mcm1,SFF': '0'}
Cdc2014-to-SBF -> 0to-1 | Clb1,2-to-Clb1,2 -> 0to1	0.84801	2533	7	1099	46.25	15.62	38.12	{'Cln3': '0', 'MBF': '0', 'SBF': '0', 'Cln1,2': '0', 'Cdh1': '1', 'Swi5': '0', 'Cdc2014': '0', 'Clb5,6': '0', 'Sic1': '1', 'Clb1,2': '0', 'Mcm1,SFF': '0'}
MBF-to-Cln1,2 -> 0to1 | Clb5,6-to-Clb5,6 -> 0to1	0.84801	2533	5	1294	53.12	21.88	25	{'Cln3': '0', 'MBF': '0', 'SBF': '0', 'Cln1,2': '0', 'Cdh1': '1', 'Swi5': '0', 'Cdc2014': '0', 'Clb5,6': '0', 'Sic1': '1', 'Clb1,2': '0', 'Mcm1,SFF': '0'}
SBF-to-Cdh1 -> 0to1 | Clb5,6-to-Mcm1,SFF -> 1to0	0.84801	2533	8	1160	52.5	0	47.5	{'Cln3': '0', 'MBF': '0', 'SBF': '0', 'Cln1,2': '0', 'Cdh1': '1', 'Swi5': '0', 'Cdc2014': '0', 'Clb5,6': '0', 'Sic1': '1', 'Clb1,2': '0', 'Mcm1,SFF': '0'}
Mcm1,SFF-to-Cln3 -> 0to-1 | Cdc2014-to-SBF -> 0to-1	0.84868	2535	7	1110	45.62	13.12	41.25	{'Cln3': '0', 'MBF': '0', 'SBF': '0', 'Cln1,2': '0', 'Cdh1': '1', 'Swi5': '0', 'Cdc2014': '0', 'Clb5,6': '0', 'Sic1': '1', 'Clb1,2': '0', 'Mcm1,SFF': '0'}
Cdc2014-to-SBF -> 0to-1 | Cdh1-to-Mcm1,SFF -> 0to-1	0.84868	2535	7	1124	45.62	11.88	42.5	{'Cln3': '0', 'MBF': '0', 'SBF': '0', 'Cln1,2': '0', 'Cdh1': '1', 'Swi5': '0', 'Cdc2014': '0', 'Clb5,6': '0', 'Sic1': '1', 'Clb1,2': '0', 'Mcm1,SFF': '0'}
Mcm1,SFF-to-SBF -> 0to-1 | SBF-to-Cdc2014 -> 0to-1	0.84868	2535	7	1147	47.5	9.38	43.12	{'Cln3': '0', 'MBF': '0', 'SBF': '0', 'Cln1,2': '0', 'Cdh1': '1', 'Swi5': '0', 'Cdc2014': '0', 'Clb5,6': '0', 'Sic1': '1', 'Clb1,2': '0', 'Mcm1,SFF': '0'}
SBF-to-Cdh1 -> 0to-1 | MBF-to-Cdc2014 -> 0to-1	0.84868	2535	7	1204	58.12	0	41.88	{'Cln3': '0', 'MBF': '0', 'SBF': '0', 'Cln1,2': '0', 'Cdh1': '1', 'Swi5': '0', 'Cdc2014': '0', 'Clb5,6': '0', 'Sic1': '1', 'Clb1,2': '0', 'Mcm1,SFF': '0'}
Cdc2014-to-SBF -> 0to-1 | Clb1,2-to-Cdh1 -> -1to0	0.84901	2536	7	1260	38.12	18.75	43.12	{'Cln3': '0', 'MBF': '0', 'SBF': '0', 'Cln1,2': '0', 'Cdh1': '1', 'Swi5': '0', 'Cdc2014': '0', 'Clb5,6': '0', 'Sic1': '1', 'Clb1,2': '0', 'Mcm1,SFF': '0'}
Cdc2014-to-Cln1,2 -> 0to-1 | SBF-to-Cdc2014 -> 0to-1	0.84901	2536	7	1156	61.88	0	38.12	{'Cln3': '0', 'MBF': '0', 'SBF': '0', 'Cln1,2': '0', 'Cdh1': '1', 'Swi5': '0', 'Cdc2014': '0', 'Clb5,6': '0', 'Sic1': '1', 'Clb1,2': '0', 'Mcm1,SFF': '0'}
Cln3-to-Cdh1 -> 0to-1 | SBF-to-Clb5,6 -> 0to1	0.84901	2536	7	1280	48.12	25	26.88	{'Cln3': '0', 'MBF': '0', 'SBF': '0', 'Cln1,2': '0', 'Cdh1': '1', 'Swi5': '0', 'Cdc2014': '0', 'Clb5,6': '0', 'Sic1': '1', 'Clb1,2': '0', 'Mcm1,SFF': '0'}
Cdh1-to-Clb5,6 -> 0to1 | MBF-to-Clb1,2 -> 0to1	0.84901	2536	6	1287	55.62	19.38	25	{'Cln3': '0', 'MBF': '0', 'SBF': '0', 'Cln1,2': '0', 'Cdh1': '1', 'Swi5': '0', 'Cdc2014': '0', 'Clb5,6': '0', 'Sic1': '1', 'Clb1,2': '0', 'Mcm1,SFF': '0'}
Cln1,2-to-SBF -> 0to-1 | Cln3-to-Clb1,2 -> 0to1	0.84935	2537	6	1117	33.75	11.88	54.38	{'Cln3': '0', 'MBF': '0', 'SBF': '0', 'Cln1,2': '0', 'Cdh1': '1', 'Swi5': '0', 'Cdc2014': '0', 'Clb5,6': '0', 'Sic1': '1', 'Clb1,2': '0', 'Mcm1,SFF': '0'}
MBF-to-Cdc2014 -> 0to-1 | Clb5,6-to-Clb5,6 -> 0to1	0.84935	2537	7	1192	60	0	40	{'Cln3': '0', 'MBF': '0', 'SBF': '0', 'Cln1,2': '0', 'Cdh1': '1', 'Swi5': '0', 'Cdc2014': '0', 'Clb5,6': '0', 'Sic1': '1', 'Clb1,2': '0', 'Mcm1,SFF': '0'}
MBF-to-SBF -> 0to1 | Clb1,2-to-Swi5 -> -1to0	0.84968	2538	5	1286	55	15.62	29.38	{'Cln3': '0', 'MBF': '0', 'SBF': '0', 'Cln1,2': '0', 'Cdh1': '1', 'Swi5': '0', 'Cdc2014': '0', 'Clb5,6': '0', 'Sic1': '1', 'Clb1,2': '0', 'Mcm1,SFF': '0'}
MBF-to-SBF -> 0to1 | Clb5,6-to-Sic1 -> -1to0	0.84968	2538	5	1266	60	15.62	24.38	{'Cln3': '0', 'MBF': '0', 'SBF': '0', 'Cln1,2': '0', 'Cdh1': '1', 'Swi5': '0', 'Cdc2014': '0', 'Clb5,6': '0', 'Sic1': '1', 'Clb1,2': '0', 'Mcm1,SFF': '0'}
SBF-to-Cdh1 -> 0to-1 | SBF-to-Clb1,2 -> 0to1	0.84968	2538	6	1308	17.5	17.5	65	{'Cln3': '0', 'MBF': '0', 'SBF': '0', 'Cln1,2': '0', 'Cdh1': '1', 'Swi5': '0', 'Cdc2014': '0', 'Clb5,6': '0', 'Sic1': '1', 'Clb1,2': '0', 'Mcm1,SFF': '0'}
MBF-to-Swi5 -> 0to-1 | MBF-to-Mcm1,SFF -> 0to-1	0.84968	2538	7	1165	61.88	0	38.12	{'Cln3': '0', 'MBF': '0', 'SBF': '0', 'Cln1,2': '0', 'Cdh1': '1', 'Swi5': '0', 'Cdc2014': '0', 'Clb5,6': '0', 'Sic1': '1', 'Clb1,2': '0', 'Mcm1,SFF': '0'}
Sic1-to-Swi5 -> 0to-1 | MBF-to-Mcm1,SFF -> 0to-1	0.84968	2538	7	1158	62.5	0	37.5	{'Cln3': '0', 'MBF': '0', 'SBF': '0', 'Cln1,2': '0', 'Cdh1': '1', 'Swi5': '0', 'Cdc2014': '0', 'Clb5,6': '0', 'Sic1': '1', 'Clb1,2': '0', 'Mcm1,SFF': '0'}
Sic1-to-Cdh1 -> 0to1 | Cln3-to-Cdc2014 -> 0to1	0.85002	2539	5	1517	41.88	15.62	42.5	{'Cln3': '0', 'MBF': '0', 'SBF': '0', 'Cln1,2': '0', 'Cdh1': '1', 'Swi5': '0', 'Cdc2014': '0', 'Clb5,6': '0', 'Sic1': '1', 'Clb1,2': '0', 'Mcm1,SFF': '0'}
Clb1,2-to-Cdh1 -> -1to0 | Cdh1-to-Clb1,2 -> -1to0	0.85002	2539	7	1459	42.5	18.75	38.75	{'Cln3': '0', 'MBF': '0', 'SBF': '0', 'Cln1,2': '0', 'Cdh1': '1', 'Swi5': '0', 'Cdc2014': '0', 'Clb5,6': '0', 'Sic1': '1', 'Clb1,2': '0', 'Mcm1,SFF': '0'}
MBF-to-Cdc2014 -> 0to-1 | Cdh1-to-Mcm1,SFF -> 0to-1	0.85002	2539	7	1186	60	0	40	{'Cln3': '0', 'MBF': '0', 'SBF': '0', 'Cln1,2': '0', 'Cdh1': '1', 'Swi5': '0', 'Cdc2014': '0', 'Clb5,6': '0', 'Sic1': '1', 'Clb1,2': '0', 'Mcm1,SFF': '0'}
Cdc2014-to-Cln3 -> 0to-1 | Cln1,2-to-SBF -> 0to-1	0.85035	2540	6	1075	36.88	7.5	55.62	{'Cln3': '0', 'MBF': '0', 'SBF': '0', 'Cln1,2': '0', 'Cdh1': '1', 'Swi5': '0', 'Cdc2014': '0', 'Clb5,6': '0', 'Sic1': '1', 'Clb1,2': '0', 'Mcm1,SFF': '0'}
Cln1,2-to-SBF -> 0to-1 | Clb5,6-to-Cdh1 -> -1to0	0.85035	2540	6	1052	36.88	12.5	50.62	{'Cln3': '0', 'MBF': '0', 'SBF': '0', 'Cln1,2': '0', 'Cdh1': '1', 'Swi5': '0', 'Cdc2014': '0', 'Clb5,6': '0', 'Sic1': '1', 'Clb1,2': '0', 'Mcm1,SFF': '0'}
Swi5-to-SBF -> 0to-1 | SBF-to-Clb1,2 -> 0to1	0.85035	2540	6	1185	25.62	11.25	63.12	{'Cln3': '0', 'MBF': '0', 'SBF': '0', 'Cln1,2': '0', 'Cdh1': '1', 'Swi5': '0', 'Cdc2014': '0', 'Clb5,6': '0', 'Sic1': '1', 'Clb1,2': '0', 'Mcm1,SFF': '0'}
Cdc2014-to-SBF -> 0to-1 | Clb5,6-to-SBF -> 0to1	0.85035	2540	7	1129	46.25	15	38.75	{'Cln3': '0', 'MBF': '0', 'SBF': '0', 'Cln1,2': '0', 'Cdh1': '1', 'Swi5': '0', 'Cdc2014': '0', 'Clb5,6': '0', 'Sic1': '1', 'Clb1,2': '0', 'Mcm1,SFF': '0'}
Cdc2014-to-SBF -> 0to-1 | Cdh1-to-Sic1 -> 0to1	0.85035	2540	6	1120	45.62	12.5	41.88	{'Cln3': '0', 'MBF': '0', 'SBF': '0', 'Cln1,2': '0', 'Cdh1': '1', 'Swi5': '0', 'Cdc2014': '0', 'Clb5,6': '0', 'Sic1': '1', 'Clb1,2': '0', 'Mcm1,SFF': '0'}
Clb5,6-to-SBF -> 0to1 | Clb5,6-to-Cdc2014 -> 0to-1	0.85035	2540	7	1201	58.75	0	41.25	{'Cln3': '0', 'MBF': '0', 'SBF': '0', 'Cln1,2': '0', 'Cdh1': '1', 'Swi5': '0', 'Cdc2014': '0', 'Clb5,6': '0', 'Sic1': '1', 'Clb1,2': '0', 'Mcm1,SFF': '0'}
Cln3-to-Mcm1,SFF -> 0to1 | Clb5,6-to-Mcm1,SFF -> 1to0	0.85035	2540	7	1151	61.25	0	38.75	{'Cln3': '0', 'MBF': '0', 'SBF': '0', 'Cln1,2': '0', 'Cdh1': '1', 'Swi5': '0', 'Cdc2014': '0', 'Clb5,6': '0', 'Sic1': '1', 'Clb1,2': '0', 'Mcm1,SFF': '0'}
SBF-to-Cln3 -> 0to-1 | SBF-to-Clb5,6 -> 0to1	0.85069	2541	7	1276	48.75	25	26.25	{'Cln3': '0', 'MBF': '0', 'SBF': '0', 'Cln1,2': '0', 'Cdh1': '1', 'Swi5': '0', 'Cdc2014': '0', 'Clb5,6': '0', 'Sic1': '1', 'Clb1,2': '0', 'Mcm1,SFF': '0'}
MBF-to-SBF -> 0to1 | Cln3-to-Clb5,6 -> 0to1	0.85069	2541	5	1298	52.5	25.62	21.88	{'Cln3': '0', 'MBF': '0', 'SBF': '0', 'Cln1,2': '0', 'Cdh1': '1', 'Swi5': '0', 'Cdc2014': '0', 'Clb5,6': '0', 'Sic1': '1', 'Clb1,2': '0', 'Mcm1,SFF': '0'}
Clb5,6-to-SBF -> 0to1 | SBF-to-Cdc2014 -> 0to-1	0.85069	2541	7	1196	58.12	0	41.88	{'Cln3': '0', 'MBF': '0', 'SBF': '0', 'Cln1,2': '0', 'Cdh1': '1', 'Swi5': '0', 'Cdc2014': '0', 'Clb5,6': '0', 'Sic1': '1', 'Clb1,2': '0', 'Mcm1,SFF': '0'}
MBF-to-Cln1,2 -> 0to1 | Clb5,6-to-Cln1,2 -> 0to-1	0.85069	2541	5	1283	55.62	19.38	25	{'Cln3': '0', 'MBF': '0', 'SBF': '0', 'Cln1,2': '0', 'Cdh1': '1', 'Swi5': '0', 'Cdc2014': '0', 'Clb5,6': '0', 'Sic1': '1', 'Clb1,2': '0', 'Mcm1,SFF': '0'}
Cln3-to-Clb5,6 -> 0to-1 | SBF-to-Clb1,2 -> 0to1	0.85069	2541	6	1288	18.75	18.75	62.5	{'Cln3': '0', 'MBF': '0', 'SBF': '0', 'Cln1,2': '0', 'Cdh1': '1', 'Swi5': '0', 'Cdc2014': '0', 'Clb5,6': '0', 'Sic1': '1', 'Clb1,2': '0', 'Mcm1,SFF': '0'}
MBF-to-Cln3 -> 0to-1 | Clb5,6-to-Cdc2014 -> 0to-1	0.85102	2542	7	1225	52.5	0	47.5	{'Cln3': '0', 'MBF': '0', 'SBF': '0', 'Cln1,2': '0', 'Cdh1': '1', 'Swi5': '0', 'Cdc2014': '0', 'Clb5,6': '0', 'Sic1': '1', 'Clb1,2': '0', 'Mcm1,SFF': '0'}
MBF-to-SBF -> 0to1 | MBF-to-Sic1 -> 0to-1	0.85102	2542	5	1290	53.75	21.25	25	{'Cln3': '0', 'MBF': '0', 'SBF': '0', 'Cln1,2': '0', 'Cdh1': '1', 'Swi5': '0', 'Cdc2014': '0', 'Clb5,6': '0', 'Sic1': '1', 'Clb1,2': '0', 'Mcm1,SFF': '0'}
SBF-to-SBF -> 0to1 | Mcm1,SFF-to-SBF -> 0to-1	0.85102	2542	7	1126	50.62	11.25	38.12	{'Cln3': '0', 'MBF': '0', 'SBF': '0', 'Cln1,2': '0', 'Cdh1': '1', 'Swi5': '0', 'Cdc2014': '0', 'Clb5,6': '0', 'Sic1': '1', 'Clb1,2': '0', 'Mcm1,SFF': '0'}
Cln1,2-to-SBF -> 0to-1 | SBF-to-Sic1 -> 0to-1	0.85102	2542	6	1118	33.12	15	51.88	{'Cln3': '0', 'MBF': '0', 'SBF': '0', 'Cln1,2': '0', 'Cdh1': '1', 'Swi5': '0', 'Cdc2014': '0', 'Clb5,6': '0', 'Sic1': '1', 'Clb1,2': '0', 'Mcm1,SFF': '0'}
SBF-to-Cdh1 -> 0to1 | Cdh1-to-Clb1,2 -> -1to0	0.85102	2542	8	1216	45.62	20	34.38	{'Cln3': '0', 'MBF': '0', 'SBF': '0', 'Cln1,2': '0', 'Cdh1': '1', 'Swi5': '0', 'Cdc2014': '0', 'Clb5,6': '0', 'Sic1': '1', 'Clb1,2': '0', 'Mcm1,SFF': '0'}
Sic1-to-Cdh1 -> 0to1 | Sic1-to-Cdc2014 -> 0to-1	0.85102	2542	6	1543	42.5	15.62	41.88	{'Cln3': '0', 'MBF': '0', 'SBF': '0', 'Cln1,2': '0', 'Cdh1': '1', 'Swi5': '0', 'Cdc2014': '0', 'Clb5,6': '0', 'Sic1': '1', 'Clb1,2': '0', 'Mcm1,SFF': '0'}
Clb1,2-to-Cln3 -> 0to-1 | Swi5-to-SBF -> 0to-1	0.85136	2543	7	1093	44.38	11.88	43.75	{'Cln3': '0', 'MBF': '0', 'SBF': '0', 'Cln1,2': '0', 'Cdh1': '1', 'Swi5': '0', 'Cdc2014': '0', 'Clb5,6': '0', 'Sic1': '1', 'Clb1,2': '0', 'Mcm1,SFF': '0'}
Cdc2014-to-SBF -> 0to-1 | Clb5,6-to-Mcm1,SFF -> 1to-1	0.85136	2543	7	968	60.62	0	39.38	{'Cln3': '0', 'MBF': '0', 'SBF': '0', 'Cln1,2': '0', 'Cdh1': '1', 'Swi5': '0', 'Cdc2014': '0', 'Clb5,6': '0', 'Sic1': '1', 'Clb1,2': '0', 'Mcm1,SFF': '0'}
Cln3-to-Cln1,2 -> 0to1 | MBF-to-Cln1,2 -> 0to1	0.85136	2543	5	1287	53.12	20	26.88	{'Cln3': '0', 'MBF': '0', 'SBF': '0', 'Cln1,2': '0', 'Cdh1': '1', 'Swi5': '0', 'Cdc2014': '0', 'Clb5,6': '0', 'Sic1': '1', 'Clb1,2': '0', 'Mcm1,SFF': '0'}
Cln3-to-Cln1,2 -> 0to-1 | MBF-to-Cln1,2 -> 0to1	0.85136	2543	5	1294	53.75	25	21.25	{'Cln3': '0', 'MBF': '0', 'SBF': '0', 'Cln1,2': '0', 'Cdh1': '1', 'Swi5': '0', 'Cdc2014': '0', 'Clb5,6': '0', 'Sic1': '1', 'Clb1,2': '0', 'Mcm1,SFF': '0'}
Cln1,2-to-Cdc2014 -> 0to-1 | Cdh1-to-Clb5,6 -> 0to-1	0.85136	2543	8	1154	59.38	0	40.62	{'Cln3': '0', 'MBF': '0', 'SBF': '0', 'Cln1,2': '0', 'Cdh1': '1', 'Swi5': '0', 'Cdc2014': '0', 'Clb5,6': '0', 'Sic1': '1', 'Clb1,2': '0', 'Mcm1,SFF': '0'}
Cln1,2-to-Cdc2014 -> 0to-1 | Cln3-to-Mcm1,SFF -> 0to1	0.85136	2543	7	1184	54.38	1.25	44.38	{'Cln3': '0', 'MBF': '0', 'SBF': '0', 'Cln1,2': '0', 'Cdh1': '1', 'Swi5': '0', 'Cdc2014': '0', 'Clb5,6': '0', 'Sic1': '1', 'Clb1,2': '0', 'Mcm1,SFF': '0'}
Cdh1-to-Cln3 -> 0to-1 | SBF-to-Clb5,6 -> 0to1	0.85169	2544	7	1278	48.12	23.75	28.12	{'Cln3': '0', 'MBF': '0', 'SBF': '0', 'Cln1,2': '0', 'Cdh1': '1', 'Swi5': '0', 'Cdc2014': '0', 'Clb5,6': '0', 'Sic1': '1', 'Clb1,2': '0', 'Mcm1,SFF': '0'}
MBF-to-Cdh1 -> 0to-1 | SBF-to-Clb1,2 -> 0to1	0.85169	2544	5	1316	24.38	18.75	56.88	{'Cln3': '0', 'MBF': '0', 'SBF': '0', 'Cln1,2': '0', 'Cdh1': '1', 'Swi5': '0', 'Cdc2014': '0', 'Clb5,6': '0', 'Sic1': '1', 'Clb1,2': '0', 'Mcm1,SFF': '0'}
MBF-to-Cdc2014 -> 0to-1 | Clb5,6-to-Mcm1,SFF -> 1to0	0.85169	2544	7	1188	58.75	0	41.25	{'Cln3': '0', 'MBF': '0', 'SBF': '0', 'Cln1,2': '0', 'Cdh1': '1', 'Swi5': '0', 'Cdc2014': '0', 'Clb5,6': '0', 'Sic1': '1', 'Clb1,2': '0', 'Mcm1,SFF': '0'}
Clb5,6-to-Cdc2014 -> 0to-1 | Cln3-to-Sic1 -> 0to1	0.85169	2544	7	1203	55	0	45	{'Cln3': '0', 'MBF': '0', 'SBF': '0', 'Cln1,2': '0', 'Cdh1': '1', 'Swi5': '0', 'Cdc2014': '0', 'Clb5,6': '0', 'Sic1': '1', 'Clb1,2': '0', 'Mcm1,SFF': '0'}
MBF-to-Cln3 -> 0to-1 | MBF-to-Cln1,2 -> 0to1	0.85203	2545	5	1296	51.88	23.75	24.38	{'Cln3': '0', 'MBF': '0', 'SBF': '0', 'Cln1,2': '0', 'Cdh1': '1', 'Swi5': '0', 'Cdc2014': '0', 'Clb5,6': '0', 'Sic1': '1', 'Clb1,2': '0', 'Mcm1,SFF': '0'}
Mcm1,SFF-to-Cln3 -> 0to-1 | MBF-to-Cln1,2 -> 0to1	0.85203	2545	5	1300	51.88	20	28.12	{'Cln3': '0', 'MBF': '0', 'SBF': '0', 'Cln1,2': '0', 'Cdh1': '1', 'Swi5': '0', 'Cdc2014': '0', 'Clb5,6': '0', 'Sic1': '1', 'Clb1,2': '0', 'Mcm1,SFF': '0'}
Sic1-to-Cdh1 -> 0to1 | Cln3-to-Clb1,2 -> 0to1	0.85203	2545	5	1539	38.12	20	41.88	{'Cln3': '0', 'MBF': '0', 'SBF': '0', 'Cln1,2': '0', 'Cdh1': '1', 'Swi5': '0', 'Cdc2014': '0', 'Clb5,6': '0', 'Sic1': '1', 'Clb1,2': '0', 'Mcm1,SFF': '0'}
Swi5-to-Cln3 -> 0to-1 | Sic1-to-Cdh1 -> 0to1	0.85236	2546	5	1517	41.25	20	38.75	{'Cln3': '0', 'MBF': '0', 'SBF': '0', 'Cln1,2': '0', 'Cdh1': '1', 'Swi5': '0', 'Cdc2014': '0', 'Clb5,6': '0', 'Sic1': '1', 'Clb1,2': '0', 'Mcm1,SFF': '0'}
Cdc2014-to-Cln3 -> 0to-1 | MBF-to-SBF -> 0to1	0.85236	2546	5	1290	55	18.75	26.25	{'Cln3': '0', 'MBF': '0', 'SBF': '0', 'Cln1,2': '0', 'Cdh1': '1', 'Swi5': '0', 'Cdc2014': '0', 'Clb5,6': '0', 'Sic1': '1', 'Clb1,2': '0', 'Mcm1,SFF': '0'}
MBF-to-SBF -> 0to1 | Cdh1-to-Mcm1,SFF -> 0to-1	0.85236	2546	5	1260	57.5	19.38	23.12	{'Cln3': '0', 'MBF': '0', 'SBF': '0', 'Cln1,2': '0', 'Cdh1': '1', 'Swi5': '0', 'Cdc2014': '0', 'Clb5,6': '0', 'Sic1': '1', 'Clb1,2': '0', 'Mcm1,SFF': '0'}
Cdc2014-to-SBF -> 0to-1 | Cln3-to-Clb1,2 -> 0to1	0.85236	2546	7	1143	41.88	18.12	40	{'Cln3': '0', 'MBF': '0', 'SBF': '0', 'Cln1,2': '0', 'Cdh1': '1', 'Swi5': '0', 'Cdc2014': '0', 'Clb5,6': '0', 'Sic1': '1', 'Clb1,2': '0', 'Mcm1,SFF': '0'}
Clb1,2-to-Cln3 -> 0to-1 | Cln1,2-to-SBF -> 0to-1	0.8527	2547	6	1067	36.88	13.12	50	{'Cln3': '0', 'MBF': '0', 'SBF': '0', 'Cln1,2': '0', 'Cdh1': '1', 'Swi5': '0', 'Cdc2014': '0', 'Clb5,6': '0', 'Sic1': '1', 'Clb1,2': '0', 'Mcm1,SFF': '0'}
Cln1,2-to-MBF -> 0to-1 | Cln1,2-to-Clb1,2 -> 0to1	0.8527	2547	6	1363	12.5	5	82.5	{'Cln3': '0', 'MBF': '0', 'SBF': '0', 'Cln1,2': '0', 'Cdh1': '1', 'Swi5': '0', 'Cdc2014': '0', 'Clb5,6': '0', 'Sic1': '1', 'Clb1,2': '0', 'Mcm1,SFF': '0'}
Cdc2014-to-SBF -> 0to-1 | Clb5,6-to-Cdh1 -> -1to0	0.8527	2547	7	1088	45	14.38	40.62	{'Cln3': '0', 'MBF': '0', 'SBF': '0', 'Cln1,2': '0', 'Cdh1': '1', 'Swi5': '0', 'Cdc2014': '0', 'Clb5,6': '0', 'Sic1': '1', 'Clb1,2': '0', 'Mcm1,SFF': '0'}
Clb1,2-to-Cdh1 -> -1to0 | Sic1-to-Clb1,2 -> -1to0	0.8527	2547	7	1479	41.25	16.88	41.88	{'Cln3': '0', 'MBF': '0', 'SBF': '0', 'Cln1,2': '0', 'Cdh1': '1', 'Swi5': '0', 'Cdc2014': '0', 'Clb5,6': '0', 'Sic1': '1', 'Clb1,2': '0', 'Mcm1,SFF': '0'}
Cln1,2-to-Swi5 -> 0to-1 | Clb5,6-to-Mcm1,SFF -> 1to0	0.8527	2547	7	1157	60.62	0	39.38	{'Cln3': '0', 'MBF': '0', 'SBF': '0', 'Cln1,2': '0', 'Cdh1': '1', 'Swi5': '0', 'Cdc2014': '0', 'Clb5,6': '0', 'Sic1': '1', 'Clb1,2': '0', 'Mcm1,SFF': '0'}
Clb5,6-to-Cdc2014 -> 0to-1 | MBF-to-Clb1,2 -> 0to-1	0.8527	2547	8	1189	60	0	40	{'Cln3': '0', 'MBF': '0', 'SBF': '0', 'Cln1,2': '0', 'Cdh1': '1', 'Swi5': '0', 'Cdc2014': '0', 'Clb5,6': '0', 'Sic1': '1', 'Clb1,2': '0', 'Mcm1,SFF': '0'}
Clb5,6-to-Cln3 -> 0to-1 | Clb1,2-to-Cdh1 -> -1to0	0.85303	2548	7	1330	54.38	16.25	29.38	{'Cln3': '0', 'MBF': '0', 'SBF': '0', 'Cln1,2': '0', 'Cdh1': '1', 'Swi5': '0', 'Cdc2014': '0', 'Clb5,6': '0', 'Sic1': '1', 'Clb1,2': '0', 'Mcm1,SFF': '0'}
SBF-to-SBF -> 0to-1 | Cln3-to-Clb5,6 -> 0to1	0.85303	2548	6	1118	31.88	23.75	44.38	{'Cln3': '0', 'MBF': '0', 'SBF': '0', 'Cln1,2': '0', 'Cdh1': '1', 'Swi5': '0', 'Cdc2014': '0', 'Clb5,6': '0', 'Sic1': '1', 'Clb1,2': '0', 'Mcm1,SFF': '0'}
Cln1,2-to-SBF -> 0to-1 | Clb1,2-to-Swi5 -> -1to1	0.85303	2548	6	1073	36.25	15	48.75	{'Cln3': '0', 'MBF': '0', 'SBF': '0', 'Cln1,2': '0', 'Cdh1': '1', 'Swi5': '0', 'Cdc2014': '0', 'Clb5,6': '0', 'Sic1': '1', 'Clb1,2': '0', 'Mcm1,SFF': '0'}
Clb5,6-to-SBF -> 0to-1 | Swi5-to-Cdh1 -> 0to1	0.85303	2548	7	1329	46.88	15.62	37.5	{'Cln3': '0', 'MBF': '0', 'SBF': '0', 'Cln1,2': '0', 'Cdh1': '1', 'Swi5': '0', 'Cdc2014': '0', 'Clb5,6': '0', 'Sic1': '1', 'Clb1,2': '0', 'Mcm1,SFF': '0'}
Mcm1,SFF-to-Clb5,6 -> 0to-1 | Clb5,6-to-Mcm1,SFF -> 1to0	0.85303	2548	7	1137	61.88	0	38.12	{'Cln3': '0', 'MBF': '0', 'SBF': '0', 'Cln1,2': '0', 'Cdh1': '1', 'Swi5': '0', 'Cdc2014': '0', 'Clb5,6': '0', 'Sic1': '1', 'Clb1,2': '0', 'Mcm1,SFF': '0'}
SBF-to-Cln3 -> 0to-1 | SBF-to-SBF -> 0to-1	0.8537	2550	6	1088	34.38	10.62	55	{'Cln3': '0', 'MBF': '0', 'SBF': '0', 'Cln1,2': '0', 'Cdh1': '1', 'Swi5': '0', 'Cdc2014': '0', 'Clb5,6': '0', 'Sic1': '1', 'Clb1,2': '0', 'Mcm1,SFF': '0'}
MBF-to-MBF -> 0to-1 | Cln1,2-to-Clb1,2 -> 0to1	0.8537	2550	4	1496	4.38	8.75	86.88	{'Cln3': '0', 'MBF': '0', 'SBF': '0', 'Cln1,2': '0', 'Cdh1': '1', 'Swi5': '0', 'Cdc2014': '0', 'Clb5,6': '0', 'Sic1': '1', 'Clb1,2': '0', 'Mcm1,SFF': '0'}
Cdc2014-to-SBF -> 0to-1 | Cln3-to-Cdh1 -> 0to1	0.8537	2550	7	1104	44.38	15	40.62	{'Cln3': '0', 'MBF': '0', 'SBF': '0', 'Cln1,2': '0', 'Cdh1': '1', 'Swi5': '0', 'Cdc2014': '0', 'Clb5,6': '0', 'Sic1': '1', 'Clb1,2': '0', 'Mcm1,SFF': '0'}
Clb5,6-to-Cln1,2 -> 0to1 | MBF-to-Cdc2014 -> 0to-1	0.8537	2550	7	1185	60	0	40	{'Cln3': '0', 'MBF': '0', 'SBF': '0', 'Cln1,2': '0', 'Cdh1': '1', 'Swi5': '0', 'Cdc2014': '0', 'Clb5,6': '0', 'Sic1': '1', 'Clb1,2': '0', 'Mcm1,SFF': '0'}
Sic1-to-Cdh1 -> 0to1 | Cdh1-to-Swi5 -> 0to-1	0.8537	2550	5	1517	40.62	18.12	41.25	{'Cln3': '0', 'MBF': '0', 'SBF': '0', 'Cln1,2': '0', 'Cdh1': '1', 'Swi5': '0', 'Cdc2014': '0', 'Clb5,6': '0', 'Sic1': '1', 'Clb1,2': '0', 'Mcm1,SFF': '0'}
Sic1-to-Cdh1 -> 0to1 | Clb5,6-to-Sic1 -> -1to0	0.8537	2550	5	1455	46.88	10.62	42.5	{'Cln3': '0', 'MBF': '0', 'SBF': '0', 'Cln1,2': '0', 'Cdh1': '1', 'Swi5': '0', 'Cdc2014': '0', 'Clb5,6': '0', 'Sic1': '1', 'Clb1,2': '0', 'Mcm1,SFF': '0'}
Cln1,2-to-MBF -> 0to1 | Cdh1-to-Clb1,2 -> -1to1	0.85403	2551	6	1190	50.62	16.25	33.12	{'Cln3': '0', 'MBF': '0', 'SBF': '0', 'Cln1,2': '0', 'Cdh1': '1', 'Swi5': '0', 'Cdc2014': '0', 'Clb5,6': '0', 'Sic1': '1', 'Clb1,2': '0', 'Mcm1,SFF': '0'}
SBF-to-SBF -> 0to1 | Clb5,6-to-Mcm1,SFF -> 1to0	0.85403	2551	7	1157	60.62	0	39.38	{'Cln3': '0', 'MBF': '0', 'SBF': '0', 'Cln1,2': '0', 'Cdh1': '1', 'Swi5': '0', 'Cdc2014': '0', 'Clb5,6': '0', 'Sic1': '1', 'Clb1,2': '0', 'Mcm1,SFF': '0'}
SBF-to-SBF -> 0to-1 | SBF-to-Mcm1,SFF -> 0to-1	0.85403	2551	6	1056	37.5	5	57.5	{'Cln3': '0', 'MBF': '0', 'SBF': '0', 'Cln1,2': '0', 'Cdh1': '1', 'Swi5': '0', 'Cdc2014': '0', 'Clb5,6': '0', 'Sic1': '1', 'Clb1,2': '0', 'Mcm1,SFF': '0'}
Mcm1,SFF-to-SBF -> 0to-1 | Mcm1,SFF-to-Cdh1 -> 0to1	0.85403	2551	7	1251	43.75	12.5	43.75	{'Cln3': '0', 'MBF': '0', 'SBF': '0', 'Cln1,2': '0', 'Cdh1': '1', 'Swi5': '0', 'Cdc2014': '0', 'Clb5,6': '0', 'Sic1': '1', 'Clb1,2': '0', 'Mcm1,SFF': '0'}
Sic1-to-Cdh1 -> 0to1 | Clb1,2-to-Swi5 -> -1to0	0.85403	2551	5	1519	41.25	17.5	41.25	{'Cln3': '0', 'MBF': '0', 'SBF': '0', 'Cln1,2': '0', 'Cdh1': '1', 'Swi5': '0', 'Cdc2014': '0', 'Clb5,6': '0', 'Sic1': '1', 'Clb1,2': '0', 'Mcm1,SFF': '0'}
Cln3-to-Cdc2014 -> 0to-1 | MBF-to-Mcm1,SFF -> 0to-1	0.85403	2551	7	1166	60.62	0	39.38	{'Cln3': '0', 'MBF': '0', 'SBF': '0', 'Cln1,2': '0', 'Cdh1': '1', 'Swi5': '0', 'Cdc2014': '0', 'Clb5,6': '0', 'Sic1': '1', 'Clb1,2': '0', 'Mcm1,SFF': '0'}
Mcm1,SFF-to-Cln3 -> 0to-1 | Sic1-to-Cdh1 -> 0to1	0.85437	2552	5	1522	40	18.75	41.25	{'Cln3': '0', 'MBF': '0', 'SBF': '0', 'Cln1,2': '0', 'Cdh1': '1', 'Swi5': '0', 'Cdc2014': '0', 'Clb5,6': '0', 'Sic1': '1', 'Clb1,2': '0', 'Mcm1,SFF': '0'}
Swi5-to-SBF -> 0to-1 | Mcm1,SFF-to-Cdh1 -> 0to1	0.85437	2552	7	1227	36.25	13.12	50.62	{'Cln3': '0', 'MBF': '0', 'SBF': '0', 'Cln1,2': '0', 'Cdh1': '1', 'Swi5': '0', 'Cdc2014': '0', 'Clb5,6': '0', 'Sic1': '1', 'Clb1,2': '0', 'Mcm1,SFF': '0'}
Sic1-to-Cdh1 -> 0to1 | MBF-to-Swi5 -> 0to-1	0.85437	2552	5	1533	40.62	22.5	36.88	{'Cln3': '0', 'MBF': '0', 'SBF': '0', 'Cln1,2': '0', 'Cdh1': '1', 'Swi5': '0', 'Cdc2014': '0', 'Clb5,6': '0', 'Sic1': '1', 'Clb1,2': '0', 'Mcm1,SFF': '0'}
Cln1,2-to-Mcm1,SFF -> 0to1 | Swi5-to-Mcm1,SFF -> 0to-1	0.85437	2552	6	1088	30	16.88	53.12	{'Cln3': '0', 'MBF': '0', 'SBF': '0', 'Cln1,2': '0', 'Cdh1': '1', 'Swi5': '0', 'Cdc2014': '0', 'Clb5,6': '0', 'Sic1': '1', 'Clb1,2': '0', 'Mcm1,SFF': '0'}
Cln3-to-Cln3 -> -1to0 | Clb5,6-to-Cln3 -> 0to-1	0.8547	2553	9	1221	68.75	31.25	0	{'Cln3': '0', 'MBF': '0', 'SBF': '0', 'Cln1,2': '0', 'Cdh1': '1', 'Swi5': '0', 'Cdc2014': '0', 'Clb5,6': '0', 'Sic1': '1', 'Clb1,2': '0', 'Mcm1,SFF': '0'}
Sic1-to-Cdh1 -> 0to1 | Sic1-to-Swi5 -> 0to-1	0.8547	2553	5	1532	39.38	21.25	39.38	{'Cln3': '0', 'MBF': '0', 'SBF': '0', 'Cln1,2': '0', 'Cdh1': '1', 'Swi5': '0', 'Cdc2014': '0', 'Clb5,6': '0', 'Sic1': '1', 'Clb1,2': '0', 'Mcm1,SFF': '0'}
SBF-to-Cln3 -> 0to-1 | Cdc2014-to-SBF -> 0to-1	0.85504	2554	7	1105	45.62	17.5	36.88	{'Cln3': '0', 'MBF': '0', 'SBF': '0', 'Cln1,2': '0', 'Cdh1': '1', 'Swi5': '0', 'Cdc2014': '0', 'Clb5,6': '0', 'Sic1': '1', 'Clb1,2': '0', 'Mcm1,SFF': '0'}
SBF-to-SBF -> 0to1 | Sic1-to-Cdh1 -> 0to1	0.85504	2554	5	1517	40.62	22.5	36.88	{'Cln3': '0', 'MBF': '0', 'SBF': '0', 'Cln1,2': '0', 'Cdh1': '1', 'Swi5': '0', 'Cdc2014': '0', 'Clb5,6': '0', 'Sic1': '1', 'Clb1,2': '0', 'Mcm1,SFF': '0'}
Swi5-to-SBF -> 0to-1 | Cln3-to-Clb5,6 -> 0to1	0.85504	2554	7	1118	40.62	23.12	36.25	{'Cln3': '0', 'MBF': '0', 'SBF': '0', 'Cln1,2': '0', 'Cdh1': '1', 'Swi5': '0', 'Cdc2014': '0', 'Clb5,6': '0', 'Sic1': '1', 'Clb1,2': '0', 'Mcm1,SFF': '0'}
SBF-to-Cdh1 -> 0to1 | Swi5-to-Cdc2014 -> 0to-1	0.85504	2554	8	856	65	1.88	33.12	{'Cln3': '0', 'MBF': '0', 'SBF': '0', 'Cln1,2': '0', 'Cdh1': '1', 'Swi5': '0', 'Cdc2014': '0', 'Clb5,6': '0', 'Sic1': '1', 'Clb1,2': '0', 'Mcm1,SFF': '0'}
Mcm1,SFF-to-MBF -> 0to-1 | SBF-to-SBF -> 0to-1	0.85537	2555	6	1220	26.88	10	63.12	{'Cln3': '0', 'MBF': '0', 'SBF': '0', 'Cln1,2': '0', 'Cdh1': '1', 'Swi5': '0', 'Cdc2014': '0', 'Clb5,6': '0', 'Sic1': '1', 'Clb1,2': '0', 'Mcm1,SFF': '0'}
MBF-to-SBF -> 0to1 | MBF-to-Cdh1 -> 0to-1	0.85537	2555	5	1288	54.38	19.38	26.25	{'Cln3': '0', 'MBF': '0', 'SBF': '0', 'Cln1,2': '0', 'Cdh1': '1', 'Swi5': '0', 'Cdc2014': '0', 'Clb5,6': '0', 'Sic1': '1', 'Clb1,2': '0', 'Mcm1,SFF': '0'}
SBF-to-Cdh1 -> 0to-1 | MBF-to-Mcm1,SFF -> 0to-1	0.85537	2555	7	1154	61.88	0	38.12	{'Cln3': '0', 'MBF': '0', 'SBF': '0', 'Cln1,2': '0', 'Cdh1': '1', 'Swi5': '0', 'Cdc2014': '0', 'Clb5,6': '0', 'Sic1': '1', 'Clb1,2': '0', 'Mcm1,SFF': '0'}
Sic1-to-Clb5,6 -> -1to0 | Sic1-to-Mcm1,SFF -> 0to-1	0.85537	2555	5	1118	57.5	19.38	23.12	{'Cln3': '0', 'MBF': '0', 'SBF': '0', 'Cln1,2': '0', 'Cdh1': '1', 'Swi5': '0', 'Cdc2014': '0', 'Clb5,6': '0', 'Sic1': '1', 'Clb1,2': '0', 'Mcm1,SFF': '0'}
MBF-to-Sic1 -> 0to-1 | Cdh1-to-Mcm1,SFF -> 0to-1	0.85537	2555	5	1289	51.88	20.62	27.5	{'Cln3': '0', 'MBF': '0', 'SBF': '0', 'Cln1,2': '0', 'Cdh1': '1', 'Swi5': '0', 'Cdc2014': '0', 'Clb5,6': '0', 'Sic1': '1', 'Clb1,2': '0', 'Mcm1,SFF': '0'}
Swi5-to-MBF -> 0to-1 | Swi5-to-SBF -> 0to-1	0.85571	2556	7	1282	36.25	13.12	50.62	{'Cln3': '0', 'MBF': '0', 'SBF': '0', 'Cln1,2': '0', 'Cdh1': '1', 'Swi5': '0', 'Cdc2014': '0', 'Clb5,6': '0', 'Sic1': '1', 'Clb1,2': '0', 'Mcm1,SFF': '0'}
MBF-to-Cln1,2 -> 0to1 | Clb5,6-to-Clb5,6 -> 0to-1	0.85571	2556	5	1269	56.25	16.25	27.5	{'Cln3': '0', 'MBF': '0', 'SBF': '0', 'Cln1,2': '0', 'Cdh1': '1', 'Swi5': '0', 'Cdc2014': '0', 'Clb5,6': '0', 'Sic1': '1', 'Clb1,2': '0', 'Mcm1,SFF': '0'}
SBF-to-Cdc2014 -> 0to-1 | Sic1-to-Clb5,6 -> -1to0	0.85571	2556	7	1278	68.12	6.25	25.62	{'Cln3': '0', 'MBF': '0', 'SBF': '0', 'Cln1,2': '0', 'Cdh1': '1', 'Swi5': '0', 'Cdc2014': '0', 'Clb5,6': '0', 'Sic1': '1', 'Clb1,2': '0', 'Mcm1,SFF': '0'}
MBF-to-Cln3 -> 0to1 | Swi5-to-Cln3 -> 0to-1	0.85638	2558	5	1306	50	23.75	26.25	{'Cln3': '0', 'MBF': '0', 'SBF': '0', 'Cln1,2': '0', 'Cdh1': '1', 'Swi5': '0', 'Cdc2014': '0', 'Clb5,6': '0', 'Sic1': '1', 'Clb1,2': '0', 'Mcm1,SFF': '0'}
MBF-to-Cln3 -> 0to1 | Cdc2014-to-Cln3 -> 0to-1	0.85638	2558	5	1302	51.25	23.12	25.62	{'Cln3': '0', 'MBF': '0', 'SBF': '0', 'Cln1,2': '0', 'Cdh1': '1', 'Swi5': '0', 'Cdc2014': '0', 'Clb5,6': '0', 'Sic1': '1', 'Clb1,2': '0', 'Mcm1,SFF': '0'}
MBF-to-SBF -> 0to1 | Cdh1-to-Swi5 -> 0to-1	0.85638	2558	5	1280	54.38	21.88	23.75	{'Cln3': '0', 'MBF': '0', 'SBF': '0', 'Cln1,2': '0', 'Cdh1': '1', 'Swi5': '0', 'Cdc2014': '0', 'Clb5,6': '0', 'Sic1': '1', 'Clb1,2': '0', 'Mcm1,SFF': '0'}
MBF-to-Cln1,2 -> 0to1 | Cln3-to-Clb1,2 -> 0to-1	0.85638	2558	5	1296	53.12	25.62	21.25	{'Cln3': '0', 'MBF': '0', 'SBF': '0', 'Cln1,2': '0', 'Cdh1': '1', 'Swi5': '0', 'Cdc2014': '0', 'Clb5,6': '0', 'Sic1': '1', 'Clb1,2': '0', 'Mcm1,SFF': '0'}
MBF-to-Cdh1 -> 0to-1 | Clb5,6-to-Cdc2014 -> 0to-1	0.85638	2558	6	1216	58.12	0	41.88	{'Cln3': '0', 'MBF': '0', 'SBF': '0', 'Cln1,2': '0', 'Cdh1': '1', 'Swi5': '0', 'Cdc2014': '0', 'Clb5,6': '0', 'Sic1': '1', 'Clb1,2': '0', 'Mcm1,SFF': '0'}
Cdh1-to-Cdc2014 -> 0to-1 | MBF-to-Mcm1,SFF -> 0to-1	0.85638	2558	7	1167	59.38	0	40.62	{'Cln3': '0', 'MBF': '0', 'SBF': '0', 'Cln1,2': '0', 'Cdh1': '1', 'Swi5': '0', 'Cdc2014': '0', 'Clb5,6': '0', 'Sic1': '1', 'Clb1,2': '0', 'Mcm1,SFF': '0'}
Clb1,2-to-Clb1,2 -> 0to1 | MBF-to-Mcm1,SFF -> 0to-1	0.85638	2558	7	1159	62.5	0	37.5	{'Cln3': '0', 'MBF': '0', 'SBF': '0', 'Cln1,2': '0', 'Cdh1': '1', 'Swi5': '0', 'Cdc2014': '0', 'Clb5,6': '0', 'Sic1': '1', 'Clb1,2': '0', 'Mcm1,SFF': '0'}
MBF-to-Cln3 -> 0to-1 | MBF-to-Cdc2014 -> 0to-1	0.85671	2559	7	1203	58.12	0	41.88	{'Cln3': '0', 'MBF': '0', 'SBF': '0', 'Cln1,2': '0', 'Cdh1': '1', 'Swi5': '0', 'Cdc2014': '0', 'Clb5,6': '0', 'Sic1': '1', 'Clb1,2': '0', 'Mcm1,SFF': '0'}
SBF-to-SBF -> 0to-1 | Mcm1,SFF-to-Cdh1 -> 0to1	0.85671	2559	6	1206	26.88	10	63.12	{'Cln3': '0', 'MBF': '0', 'SBF': '0', 'Cln1,2': '0', 'Cdh1': '1', 'Swi5': '0', 'Cdc2014': '0', 'Clb5,6': '0', 'Sic1': '1', 'Clb1,2': '0', 'Mcm1,SFF': '0'}
Cln1,2-to-SBF -> 0to-1 | SBF-to-Cdc2014 -> 0to-1	0.85671	2559	6	1117	33.12	9.38	57.5	{'Cln3': '0', 'MBF': '0', 'SBF': '0', 'Cln1,2': '0', 'Cdh1': '1', 'Swi5': '0', 'Cdc2014': '0', 'Clb5,6': '0', 'Sic1': '1', 'Clb1,2': '0', 'Mcm1,SFF': '0'}
Cln3-to-Cdc2014 -> 0to1 | Clb5,6-to-Mcm1,SFF -> 1to0	0.85671	2559	7	1148	60.62	0	39.38	{'Cln3': '0', 'MBF': '0', 'SBF': '0', 'Cln1,2': '0', 'Cdh1': '1', 'Swi5': '0', 'Cdc2014': '0', 'Clb5,6': '0', 'Sic1': '1', 'Clb1,2': '0', 'Mcm1,SFF': '0'}
MBF-to-Cdc2014 -> 0to-1 | Clb5,6-to-Cdc2014 -> 0to-1	0.85671	2559	7	1231	51.25	0	48.75	{'Cln3': '0', 'MBF': '0', 'SBF': '0', 'Cln1,2': '0', 'Cdh1': '1', 'Swi5': '0', 'Cdc2014': '0', 'Clb5,6': '0', 'Sic1': '1', 'Clb1,2': '0', 'Mcm1,SFF': '0'}
Swi5-to-Cdc2014 -> 0to-1 | Cln1,2-to-Clb1,2 -> 0to1	0.85671	2559	6	987	30.62	10	59.38	{'Cln3': '0', 'MBF': '0', 'SBF': '0', 'Cln1,2': '0', 'Cdh1': '1', 'Swi5': '0', 'Cdc2014': '0', 'Clb5,6': '0', 'Sic1': '1', 'Clb1,2': '0', 'Mcm1,SFF': '0'}
MBF-to-Cln3 -> 0to-1 | MBF-to-Mcm1,SFF -> 0to-1	0.85705	2560	7	1153	61.88	0	38.12	{'Cln3': '0', 'MBF': '0', 'SBF': '0', 'Cln1,2': '0', 'Cdh1': '1', 'Swi5': '0', 'Cdc2014': '0', 'Clb5,6': '0', 'Sic1': '1', 'Clb1,2': '0', 'Mcm1,SFF': '0'}
Cdc2014-to-SBF -> 0to-1 | Cdh1-to-Swi5 -> 0to-1	0.85705	2560	7	1099	45	18.12	36.88	{'Cln3': '0', 'MBF': '0', 'SBF': '0', 'Cln1,2': '0', 'Cdh1': '1', 'Swi5': '0', 'Cdc2014': '0', 'Clb5,6': '0', 'Sic1': '1', 'Clb1,2': '0', 'Mcm1,SFF': '0'}
Clb5,6-to-Cln1,2 -> 0to1 | SBF-to-Clb1,2 -> 0to1	0.85705	2560	6	1332	15.62	22.5	61.88	{'Cln3': '0', 'MBF': '0', 'SBF': '0', 'Cln1,2': '0', 'Cdh1': '1', 'Swi5': '0', 'Cdc2014': '0', 'Clb5,6': '0', 'Sic1': '1', 'Clb1,2': '0', 'Mcm1,SFF': '0'}
Mcm1,SFF-to-SBF -> 0to-1 | Cln3-to-Cdc2014 -> 0to-1	0.85738	2561	7	1137	48.75	13.75	37.5	{'Cln3': '0', 'MBF': '0', 'SBF': '0', 'Cln1,2': '0', 'Cdh1': '1', 'Swi5': '0', 'Cdc2014': '0', 'Clb5,6': '0', 'Sic1': '1', 'Clb1,2': '0', 'Mcm1,SFF': '0'}
MBF-to-Cln1,2 -> 0to1 | Clb5,6-to-Swi5 -> 0to1	0.85738	2561	5	1294	51.88	20.62	27.5	{'Cln3': '0', 'MBF': '0', 'SBF': '0', 'Cln1,2': '0', 'Cdh1': '1', 'Swi5': '0', 'Cdc2014': '0', 'Clb5,6': '0', 'Sic1': '1', 'Clb1,2': '0', 'Mcm1,SFF': '0'}
Clb1,2-to-Swi5 -> -1to1 | SBF-to-Clb5,6 -> 0to1	0.85738	2561	7	1275	47.5	27.5	25	{'Cln3': '0', 'MBF': '0', 'SBF': '0', 'Cln1,2': '0', 'Cdh1': '1', 'Swi5': '0', 'Cdc2014': '0', 'Clb5,6': '0', 'Sic1': '1', 'Clb1,2': '0', 'Mcm1,SFF': '0'}
Swi5-to-Cln3 -> 0to-1 | MBF-to-SBF -> 0to1	0.85772	2562	5	1295	53.75	21.25	25	{'Cln3': '0', 'MBF': '0', 'SBF': '0', 'Cln1,2': '0', 'Cdh1': '1', 'Swi5': '0', 'Cdc2014': '0', 'Clb5,6': '0', 'Sic1': '1', 'Clb1,2': '0', 'Mcm1,SFF': '0'}
MBF-to-SBF -> 0to1 | Cln3-to-Swi5 -> 0to1	0.85772	2562	5	1288	54.38	23.75	21.88	{'Cln3': '0', 'MBF': '0', 'SBF': '0', 'Cln1,2': '0', 'Cdh1': '1', 'Swi5': '0', 'Cdc2014': '0', 'Clb5,6': '0', 'Sic1': '1', 'Clb1,2': '0', 'Mcm1,SFF': '0'}
Cdc2014-to-SBF -> 0to-1 | Cdh1-to-Cdc2014 -> 0to-1	0.85772	2562	7	1132	45	11.88	43.12	{'Cln3': '0', 'MBF': '0', 'SBF': '0', 'Cln1,2': '0', 'Cdh1': '1', 'Swi5': '0', 'Cdc2014': '0', 'Clb5,6': '0', 'Sic1': '1', 'Clb1,2': '0', 'Mcm1,SFF': '0'}
Mcm1,SFF-to-SBF -> 0to-1 | Clb5,6-to-Swi5 -> 0to-1	0.85772	2562	7	1125	50	15.62	34.38	{'Cln3': '0', 'MBF': '0', 'SBF': '0', 'Cln1,2': '0', 'Cdh1': '1', 'Swi5': '0', 'Cdc2014': '0', 'Clb5,6': '0', 'Sic1': '1', 'Clb1,2': '0', 'Mcm1,SFF': '0'}
MBF-to-Cln1,2 -> 0to1 | Clb1,2-to-Cdh1 -> -1to1	0.85772	2562	5	1448	55	23.12	21.88	{'Cln3': '0', 'MBF': '0', 'SBF': '0', 'Cln1,2': '0', 'Cdh1': '1', 'Swi5': '0', 'Cdc2014': '0', 'Clb5,6': '0', 'Sic1': '1', 'Clb1,2': '0', 'Mcm1,SFF': '0'}
Cln3-to-Cdh1 -> 0to-1 | MBF-to-Mcm1,SFF -> 0to-1	0.85772	2562	7	1154	62.5	0	37.5	{'Cln3': '0', 'MBF': '0', 'SBF': '0', 'Cln1,2': '0', 'Cdh1': '1', 'Swi5': '0', 'Cdc2014': '0', 'Clb5,6': '0', 'Sic1': '1', 'Clb1,2': '0', 'Mcm1,SFF': '0'}
Mcm1,SFF-to-Cdh1 -> 0to-1 | Cln1,2-to-Clb1,2 -> 0to1	0.85772	2562	6	948	33.75	11.25	55	{'Cln3': '0', 'MBF': '0', 'SBF': '0', 'Cln1,2': '0', 'Cdh1': '1', 'Swi5': '0', 'Cdc2014': '0', 'Clb5,6': '0', 'Sic1': '1', 'Clb1,2': '0', 'Mcm1,SFF': '0'}
Clb1,2-to-Swi5 -> -1to0 | Clb5,6-to-Mcm1,SFF -> 1to0	0.85772	2562	7	1158	60	0	40	{'Cln3': '0', 'MBF': '0', 'SBF': '0', 'Cln1,2': '0', 'Cdh1': '1', 'Swi5': '0', 'Cdc2014': '0', 'Clb5,6': '0', 'Sic1': '1', 'Clb1,2': '0', 'Mcm1,SFF': '0'}
Cln1,2-to-SBF -> 0to-1 | Cln3-to-Cln1,2 -> 0to1	0.85805	2563	6	1080	35.62	11.25	53.12	{'Cln3': '0', 'MBF': '0', 'SBF': '0', 'Cln1,2': '0', 'Cdh1': '1', 'Swi5': '0', 'Cdc2014': '0', 'Clb5,6': '0', 'Sic1': '1', 'Clb1,2': '0', 'Mcm1,SFF': '0'}
Clb1,2-to-Cln1,2 -> 0to-1 | SBF-to-Cdc2014 -> 0to-1	0.85805	2563	7	1163	59.38	0	40.62	{'Cln3': '0', 'MBF': '0', 'SBF': '0', 'Cln1,2': '0', 'Cdh1': '1', 'Swi5': '0', 'Cdc2014': '0', 'Clb5,6': '0', 'Sic1': '1', 'Clb1,2': '0', 'Mcm1,SFF': '0'}
Cdc2014-to-Cdh1 -> 1to-1 | Sic1-to-Cdh1 -> 0to1	0.85805	2563	5	1533	40	17.5	42.5	{'Cln3': '0', 'MBF': '0', 'SBF': '0', 'Cln1,2': '0', 'Cdh1': '1', 'Swi5': '0', 'Cdc2014': '0', 'Clb5,6': '0', 'Sic1': '1', 'Clb1,2': '0', 'Mcm1,SFF': '0'}
Clb1,2-to-Sic1 -> -1to1 | SBF-to-Clb1,2 -> 0to1	0.85805	2563	6	1197	23.12	19.38	57.5	{'Cln3': '0', 'MBF': '0', 'SBF': '0', 'Cln1,2': '0', 'Cdh1': '1', 'Swi5': '0', 'Cdc2014': '0', 'Clb5,6': '0', 'Sic1': '1', 'Clb1,2': '0', 'Mcm1,SFF': '0'}
Cln1,2-to-Cln3 -> 0to-1 | Cln1,2-to-Cdc2014 -> 0to-1	0.85839	2564	7	1184	53.75	0	46.25	{'Cln3': '0', 'MBF': '0', 'SBF': '0', 'Cln1,2': '0', 'Cdh1': '1', 'Swi5': '0', 'Cdc2014': '0', 'Clb5,6': '0', 'Sic1': '1', 'Clb1,2': '0', 'Mcm1,SFF': '0'}
MBF-to-MBF -> 0to1 | MBF-to-Cln1,2 -> 0to1	0.85839	2564	5	1297	51.25	26.25	22.5	{'Cln3': '0', 'MBF': '0', 'SBF': '0', 'Cln1,2': '0', 'Cdh1': '1', 'Swi5': '0', 'Cdc2014': '0', 'Clb5,6': '0', 'Sic1': '1', 'Clb1,2': '0', 'Mcm1,SFF': '0'}
Cln1,2-to-SBF -> 0to-1 | Clb1,2-to-SBF -> -1to0	0.85839	2564	6	1058	37.5	10.62	51.88	{'Cln3': '0', 'MBF': '0', 'SBF': '0', 'Cln1,2': '0', 'Cdh1': '1', 'Swi5': '0', 'Cdc2014': '0', 'Clb5,6': '0', 'Sic1': '1', 'Clb1,2': '0', 'Mcm1,SFF': '0'}
Cln1,2-to-SBF -> 0to-1 | Cdh1-to-Mcm1,SFF -> 0to-1	0.85839	2564	6	1084	35.62	15	49.38	{'Cln3': '0', 'MBF': '0', 'SBF': '0', 'Cln1,2': '0', 'Cdh1': '1', 'Swi5': '0', 'Cdc2014': '0', 'Clb5,6': '0', 'Sic1': '1', 'Clb1,2': '0', 'Mcm1,SFF': '0'}
Sic1-to-Cdh1 -> 0to1 | Clb1,2-to-Clb1,2 -> 0to1	0.85839	2564	5	1527	39.38	20	40.62	{'Cln3': '0', 'MBF': '0', 'SBF': '0', 'Cln1,2': '0', 'Cdh1': '1', 'Swi5': '0', 'Cdc2014': '0', 'Clb5,6': '0', 'Sic1': '1', 'Clb1,2': '0', 'Mcm1,SFF': '0'}
Cln1,2-to-Cln3 -> 0to-1 | Cdc2014-to-SBF -> 0to-1	0.85872	2565	7	1104	44.38	16.88	38.75	{'Cln3': '0', 'MBF': '0', 'SBF': '0', 'Cln1,2': '0', 'Cdh1': '1', 'Swi5': '0', 'Cdc2014': '0', 'Clb5,6': '0', 'Sic1': '1', 'Clb1,2': '0', 'Mcm1,SFF': '0'}
Cln1,2-to-SBF -> 0to-1 | Swi5-to-SBF -> 0to-1	0.85872	2565	6	1072	34.38	9.38	56.25	{'Cln3': '0', 'MBF': '0', 'SBF': '0', 'Cln1,2': '0', 'Cdh1': '1', 'Swi5': '0', 'Cdc2014': '0', 'Clb5,6': '0', 'Sic1': '1', 'Clb1,2': '0', 'Mcm1,SFF': '0'}
Clb5,6-to-SBF -> 0to1 | Cln1,2-to-Cdc2014 -> 0to-1	0.85872	2565	7	1200	58.12	0	41.88	{'Cln3': '0', 'MBF': '0', 'SBF': '0', 'Cln1,2': '0', 'Cdh1': '1', 'Swi5': '0', 'Cdc2014': '0', 'Clb5,6': '0', 'Sic1': '1', 'Clb1,2': '0', 'Mcm1,SFF': '0'}
Mcm1,SFF-to-SBF -> 0to-1 | MBF-to-Swi5 -> 0to-1	0.85872	2565	7	1140	48.12	15.62	36.25	{'Cln3': '0', 'MBF': '0', 'SBF': '0', 'Cln1,2': '0', 'Cdh1': '1', 'Swi5': '0', 'Cdc2014': '0', 'Clb5,6': '0', 'Sic1': '1', 'Clb1,2': '0', 'Mcm1,SFF': '0'}
Mcm1,SFF-to-Cdh1 -> 0to1 | Cdh1-to-Clb1,2 -> -1to0	0.85872	2565	7	1464	41.25	18.75	40	{'Cln3': '0', 'MBF': '0', 'SBF': '0', 'Cln1,2': '0', 'Cdh1': '1', 'Swi5': '0', 'Cdc2014': '0', 'Clb5,6': '0', 'Sic1': '1', 'Clb1,2': '0', 'Mcm1,SFF': '0'}
Clb5,6-to-Cln1,2 -> 0to-1 | Cln1,2-to-Cdh1 -> -1to1	0.85906	2566	7	1143	52.5	5.62	41.88	{'Cln3': '0', 'MBF': '0', 'SBF': '0', 'Cln1,2': '0', 'Cdh1': '1', 'Swi5': '0', 'Cdc2014': '0', 'Clb5,6': '0', 'Sic1': '1', 'Clb1,2': '0', 'Mcm1,SFF': '0'}
Clb1,2-to-Cln1,2 -> 0to-1 | Clb5,6-to-Cdc2014 -> 0to-1	0.85906	2566	7	1193	58.12	0	41.88	{'Cln3': '0', 'MBF': '0', 'SBF': '0', 'Cln1,2': '0', 'Cdh1': '1', 'Swi5': '0', 'Cdc2014': '0', 'Clb5,6': '0', 'Sic1': '1', 'Clb1,2': '0', 'Mcm1,SFF': '0'}
Clb1,2-to-Cln1,2 -> 0to-1 | SBF-to-Clb5,6 -> 0to1	0.85906	2566	7	1282	46.25	23.75	30	{'Cln3': '0', 'MBF': '0', 'SBF': '0', 'Cln1,2': '0', 'Cdh1': '1', 'Swi5': '0', 'Cdc2014': '0', 'Clb5,6': '0', 'Sic1': '1', 'Clb1,2': '0', 'Mcm1,SFF': '0'}
Cdh1-to-Clb5,6 -> 0to1 | Swi5-to-Clb5,6 -> 0to-1	0.85906	2566	5	1274	53.75	25	21.25	{'Cln3': '0', 'MBF': '0', 'SBF': '0', 'Cln1,2': '0', 'Cdh1': '1', 'Swi5': '0', 'Cdc2014': '0', 'Clb5,6': '0', 'Sic1': '1', 'Clb1,2': '0', 'Mcm1,SFF': '0'}
MBF-to-Clb1,2 -> 0to1 | SBF-to-Clb1,2 -> 0to1	0.85906	2566	6	1376	11.88	11.25	76.88	{'Cln3': '0', 'MBF': '0', 'SBF': '0', 'Cln1,2': '0', 'Cdh1': '1', 'Swi5': '0', 'Cdc2014': '0', 'Clb5,6': '0', 'Sic1': '1', 'Clb1,2': '0', 'Mcm1,SFF': '0'}
Cdc2014-to-Cln3 -> 0to-1 | Sic1-to-Cdh1 -> 0to1	0.85939	2567	5	1517	40.62	15.62	43.75	{'Cln3': '0', 'MBF': '0', 'SBF': '0', 'Cln1,2': '0', 'Cdh1': '1', 'Swi5': '0', 'Cdc2014': '0', 'Clb5,6': '0', 'Sic1': '1', 'Clb1,2': '0', 'Mcm1,SFF': '0'}
Cln1,2-to-SBF -> 0to-1 | Cln3-to-Swi5 -> 0to-1	0.85939	2567	6	1089	34.38	7.5	58.12	{'Cln3': '0', 'MBF': '0', 'SBF': '0', 'Cln1,2': '0', 'Cdh1': '1', 'Swi5': '0', 'Cdc2014': '0', 'Clb5,6': '0', 'Sic1': '1', 'Clb1,2': '0', 'Mcm1,SFF': '0'}
Mcm1,SFF-to-SBF -> 0to-1 | Cdh1-to-Cdh1 -> 0to1	0.85939	2567	7	1118	50	15	35	{'Cln3': '0', 'MBF': '0', 'SBF': '0', 'Cln1,2': '0', 'Cdh1': '1', 'Swi5': '0', 'Cdc2014': '0', 'Clb5,6': '0', 'Sic1': '1', 'Clb1,2': '0', 'Mcm1,SFF': '0'}
Cln1,2-to-Cdh1 -> -1to1 | Clb5,6-to-Clb5,6 -> 0to-1	0.85939	2567	7	1075	60.62	0	39.38	{'Cln3': '0', 'MBF': '0', 'SBF': '0', 'Cln1,2': '0', 'Cdh1': '1', 'Swi5': '0', 'Cdc2014': '0', 'Clb5,6': '0', 'Sic1': '1', 'Clb1,2': '0', 'Mcm1,SFF': '0'}
Swi5-to-Cdh1 -> 0to1 | Cdh1-to-Mcm1,SFF -> 0to-1	0.85939	2567	7	1374	48.75	16.25	35	{'Cln3': '0', 'MBF': '0', 'SBF': '0', 'Cln1,2': '0', 'Cdh1': '1', 'Swi5': '0', 'Cdc2014': '0', 'Clb5,6': '0', 'Sic1': '1', 'Clb1,2': '0', 'Mcm1,SFF': '0'}
Clb5,6-to-Cdh1 -> -1to0 | SBF-to-Cdc2014 -> 0to-1	0.85939	2567	7	1192	51.88	0	48.12	{'Cln3': '0', 'MBF': '0', 'SBF': '0', 'Cln1,2': '0', 'Cdh1': '1', 'Swi5': '0', 'Cdc2014': '0', 'Clb5,6': '0', 'Sic1': '1', 'Clb1,2': '0', 'Mcm1,SFF': '0'}
Sic1-to-Cdh1 -> 0to1 | Clb5,6-to-Swi5 -> 0to-1	0.85939	2567	5	1524	40	11.25	48.75	{'Cln3': '0', 'MBF': '0', 'SBF': '0', 'Cln1,2': '0', 'Cdh1': '1', 'Swi5': '0', 'Cdc2014': '0', 'Clb5,6': '0', 'Sic1': '1', 'Clb1,2': '0', 'Mcm1,SFF': '0'}
Sic1-to-Cln3 -> 0to-1 | MBF-to-SBF -> 0to1	0.86006	2569	5	1291	53.12	22.5	24.38	{'Cln3': '0', 'MBF': '0', 'SBF': '0', 'Cln1,2': '0', 'Cdh1': '1', 'Swi5': '0', 'Cdc2014': '0', 'Clb5,6': '0', 'Sic1': '1', 'Clb1,2': '0', 'Mcm1,SFF': '0'}
Clb5,6-to-SBF -> 0to-1 | SBF-to-Cdc2014 -> 0to-1	0.86006	2569	7	1147	52.5	7.5	40	{'Cln3': '0', 'MBF': '0', 'SBF': '0', 'Cln1,2': '0', 'Cdh1': '1', 'Swi5': '0', 'Cdc2014': '0', 'Clb5,6': '0', 'Sic1': '1', 'Clb1,2': '0', 'Mcm1,SFF': '0'}
Cln3-to-Cln1,2 -> 0to-1 | Clb5,6-to-Mcm1,SFF -> 1to0	0.86006	2569	7	1161	60.62	0	39.38	{'Cln3': '0', 'MBF': '0', 'SBF': '0', 'Cln1,2': '0', 'Cdh1': '1', 'Swi5': '0', 'Cdc2014': '0', 'Clb5,6': '0', 'Sic1': '1', 'Clb1,2': '0', 'Mcm1,SFF': '0'}
SBF-to-Clb5,6 -> 0to1 | Clb5,6-to-Clb5,6 -> 0to1	0.86006	2569	7	1268	46.88	27.5	25.62	{'Cln3': '0', 'MBF': '0', 'SBF': '0', 'Cln1,2': '0', 'Cdh1': '1', 'Swi5': '0', 'Cdc2014': '0', 'Clb5,6': '0', 'Sic1': '1', 'Clb1,2': '0', 'Mcm1,SFF': '0'}
MBF-to-SBF -> 0to1 | Clb5,6-to-Clb5,6 -> 0to1	0.8604	2570	5	1292	52.5	23.75	23.75	{'Cln3': '0', 'MBF': '0', 'SBF': '0', 'Cln1,2': '0', 'Cdh1': '1', 'Swi5': '0', 'Cdc2014': '0', 'Clb5,6': '0', 'Sic1': '1', 'Clb1,2': '0', 'Mcm1,SFF': '0'}
MBF-to-Cln1,2 -> 0to1 | Cdh1-to-Sic1 -> 0to1	0.8604	2570	4	1320	50.62	19.38	30	{'Cln3': '0', 'MBF': '0', 'SBF': '0', 'Cln1,2': '0', 'Cdh1': '1', 'Swi5': '0', 'Cdc2014': '0', 'Clb5,6': '0', 'Sic1': '1', 'Clb1,2': '0', 'Mcm1,SFF': '0'}
Clb1,2-to-Cdh1 -> -1to0 | Swi5-to-Cdc2014 -> 0to-1	0.8604	2570	7	1303	50.62	6.25	43.12	{'Cln3': '0', 'MBF': '0', 'SBF': '0', 'Cln1,2': '0', 'Cdh1': '1', 'Swi5': '0', 'Cdc2014': '0', 'Clb5,6': '0', 'Sic1': '1', 'Clb1,2': '0', 'Mcm1,SFF': '0'}
Clb5,6-to-Swi5 -> 0to-1 | Clb5,6-to-Mcm1,SFF -> 1to0	0.8604	2570	7	1168	58.12	0	41.88	{'Cln3': '0', 'MBF': '0', 'SBF': '0', 'Cln1,2': '0', 'Cdh1': '1', 'Swi5': '0', 'Cdc2014': '0', 'Clb5,6': '0', 'Sic1': '1', 'Clb1,2': '0', 'Mcm1,SFF': '0'}
MBF-to-Cdc2014 -> 0to-1 | Sic1-to-Sic1 -> 0to1	0.8604	2570	7	1204	56.88	0	43.12	{'Cln3': '0', 'MBF': '0', 'SBF': '0', 'Cln1,2': '0', 'Cdh1': '1', 'Swi5': '0', 'Cdc2014': '0', 'Clb5,6': '0', 'Sic1': '1', 'Clb1,2': '0', 'Mcm1,SFF': '0'}
Clb1,2-to-Cdc2014 -> 1to0 | MBF-to-Sic1 -> 0to-1	0.8604	2570	6	1301	56.25	21.88	21.88	{'Cln3': '0', 'MBF': '0', 'SBF': '0', 'Cln1,2': '0', 'Cdh1': '1', 'Swi5': '0', 'Cdc2014': '0', 'Clb5,6': '0', 'Sic1': '1', 'Clb1,2': '0', 'Mcm1,SFF': '0'}
Swi5-to-Cln3 -> 0to-1 | SBF-to-Clb5,6 -> 0to1	0.86073	2571	7	1286	46.25	28.75	25	{'Cln3': '0', 'MBF': '0', 'SBF': '0', 'Cln1,2': '0', 'Cdh1': '1', 'Swi5': '0', 'Cdc2014': '0', 'Clb5,6': '0', 'Sic1': '1', 'Clb1,2': '0', 'Mcm1,SFF': '0'}
Cdc2014-to-Cln3 -> 0to-1 | Clb5,6-to-Mcm1,SFF -> 1to0	0.86073	2571	7	1160	59.38	0	40.62	{'Cln3': '0', 'MBF': '0', 'SBF': '0', 'Cln1,2': '0', 'Cdh1': '1', 'Swi5': '0', 'Cdc2014': '0', 'Clb5,6': '0', 'Sic1': '1', 'Clb1,2': '0', 'Mcm1,SFF': '0'}
Cdc2014-to-SBF -> 0to-1 | Clb1,2-to-Swi5 -> -1to1	0.86073	2571	7	1105	43.12	15	41.88	{'Cln3': '0', 'MBF': '0', 'SBF': '0', 'Cln1,2': '0', 'Cdh1': '1', 'Swi5': '0', 'Cdc2014': '0', 'Clb5,6': '0', 'Sic1': '1', 'Clb1,2': '0', 'Mcm1,SFF': '0'}
Clb5,6-to-Cdh1 -> -1to1 | Cdh1-to-Clb1,2 -> -1to0	0.86073	2571	7	1349	46.25	14.38	39.38	{'Cln3': '0', 'MBF': '0', 'SBF': '0', 'Cln1,2': '0', 'Cdh1': '1', 'Swi5': '0', 'Cdc2014': '0', 'Clb5,6': '0', 'Sic1': '1', 'Clb1,2': '0', 'Mcm1,SFF': '0'}
Cln3-to-Clb1,2 -> 0to-1 | MBF-to-Mcm1,SFF -> 0to-1	0.86073	2571	7	1132	65	0	35	{'Cln3': '0', 'MBF': '0', 'SBF': '0', 'Cln1,2': '0', 'Cdh1': '1', 'Swi5': '0', 'Cdc2014': '0', 'Clb5,6': '0', 'Sic1': '1', 'Clb1,2': '0', 'Mcm1,SFF': '0'}
Clb1,2-to-Cln3 -> 0to-1 | MBF-to-Cdc2014 -> 0to-1	0.86106	2572	7	1203	57.5	0	42.5	{'Cln3': '0', 'MBF': '0', 'SBF': '0', 'Cln1,2': '0', 'Cdh1': '1', 'Swi5': '0', 'Cdc2014': '0', 'Clb5,6': '0', 'Sic1': '1', 'Clb1,2': '0', 'Mcm1,SFF': '0'}
Sic1-to-Cdh1 -> 0to1 | Cln3-to-Clb5,6 -> 0to1	0.86106	2572	5	1543	36.88	29.38	33.75	{'Cln3': '0', 'MBF': '0', 'SBF': '0', 'Cln1,2': '0', 'Cdh1': '1', 'Swi5': '0', 'Cdc2014': '0', 'Clb5,6': '0', 'Sic1': '1', 'Clb1,2': '0', 'Mcm1,SFF': '0'}
Cdh1-to-Cln3 -> 0to-1 | Cdc2014-to-SBF -> 0to-1	0.8614	2573	7	1103	44.38	14.38	41.25	{'Cln3': '0', 'MBF': '0', 'SBF': '0', 'Cln1,2': '0', 'Cdh1': '1', 'Swi5': '0', 'Cdc2014': '0', 'Clb5,6': '0', 'Sic1': '1', 'Clb1,2': '0', 'Mcm1,SFF': '0'}
Cln3-to-SBF -> 1to0 | Cln1,2-to-Clb5,6 -> 0to1	0.8614	2573	7	1259	33.75	16.25	50	{'Cln3': '0', 'MBF': '0', 'SBF': '0', 'Cln1,2': '0', 'Cdh1': '1', 'Swi5': '0', 'Cdc2014': '0', 'Clb5,6': '0', 'Sic1': '1', 'Clb1,2': '0', 'Mcm1,SFF': '0'}
Cdc2014-to-SBF -> 0to-1 | Clb1,2-to-Cdc2014 -> 1to0	0.8614	2573	7	1136	41.25	16.88	41.88	{'Cln3': '0', 'MBF': '0', 'SBF': '0', 'Cln1,2': '0', 'Cdh1': '1', 'Swi5': '0', 'Cdc2014': '0', 'Clb5,6': '0', 'Sic1': '1', 'Clb1,2': '0', 'Mcm1,SFF': '0'}
Clb5,6-to-Cln1,2 -> 0to1 | Sic1-to-Cdh1 -> 0to1	0.8614	2573	5	1547	38.75	21.88	39.38	{'Cln3': '0', 'MBF': '0', 'SBF': '0', 'Cln1,2': '0', 'Cdh1': '1', 'Swi5': '0', 'Cdc2014': '0', 'Clb5,6': '0', 'Sic1': '1', 'Clb1,2': '0', 'Mcm1,SFF': '0'}
Cdh1-to-Cdh1 -> 0to1 | MBF-to-Cdc2014 -> 0to-1	0.8614	2573	7	1205	56.88	0	43.12	{'Cln3': '0', 'MBF': '0', 'SBF': '0', 'Cln1,2': '0', 'Cdh1': '1', 'Swi5': '0', 'Cdc2014': '0', 'Clb5,6': '0', 'Sic1': '1', 'Clb1,2': '0', 'Mcm1,SFF': '0'}
MBF-to-Cdc2014 -> 0to-1 | Cdh1-to-Clb1,2 -> -1to0	0.8614	2573	7	1237	52.5	0	47.5	{'Cln3': '0', 'MBF': '0', 'SBF': '0', 'Cln1,2': '0', 'Cdh1': '1', 'Swi5': '0', 'Cdc2014': '0', 'Clb5,6': '0', 'Sic1': '1', 'Clb1,2': '0', 'Mcm1,SFF': '0'}
SBF-to-SBF -> 0to-1 | SBF-to-Swi5 -> 0to-1	0.86173	2574	6	1097	32.5	7.5	60	{'Cln3': '0', 'MBF': '0', 'SBF': '0', 'Cln1,2': '0', 'Cdh1': '1', 'Swi5': '0', 'Cdc2014': '0', 'Clb5,6': '0', 'Sic1': '1', 'Clb1,2': '0', 'Mcm1,SFF': '0'}
Cln3-to-Cdh1 -> 0to1 | Sic1-to-Cdh1 -> 0to1	0.86173	2574	5	1509	40.62	18.12	41.25	{'Cln3': '0', 'MBF': '0', 'SBF': '0', 'Cln1,2': '0', 'Cdh1': '1', 'Swi5': '0', 'Cdc2014': '0', 'Clb5,6': '0', 'Sic1': '1', 'Clb1,2': '0', 'Mcm1,SFF': '0'}
MBF-to-Sic1 -> 0to-1 | Clb5,6-to-Sic1 -> -1to1	0.86173	2574	5	1252	59.38	11.88	28.75	{'Cln3': '0', 'MBF': '0', 'SBF': '0', 'Cln1,2': '0', 'Cdh1': '1', 'Swi5': '0', 'Cdc2014': '0', 'Clb5,6': '0', 'Sic1': '1', 'Clb1,2': '0', 'Mcm1,SFF': '0'}
Cdc2014-to-SBF -> 0to-1 | Clb5,6-to-SBF -> 0to-1	0.86207	2575	7	1097	43.75	16.88	39.38	{'Cln3': '0', 'MBF': '0', 'SBF': '0', 'Cln1,2': '0', 'Cdh1': '1', 'Swi5': '0', 'Cdc2014': '0', 'Clb5,6': '0', 'Sic1': '1', 'Clb1,2': '0', 'Mcm1,SFF': '0'}
MBF-to-Cdc2014 -> 0to-1 | Swi5-to-Clb5,6 -> 0to-1	0.86207	2575	7	1159	61.88	0	38.12	{'Cln3': '0', 'MBF': '0', 'SBF': '0', 'Cln1,2': '0', 'Cdh1': '1', 'Swi5': '0', 'Cdc2014': '0', 'Clb5,6': '0', 'Sic1': '1', 'Clb1,2': '0', 'Mcm1,SFF': '0'}
SBF-to-MBF -> 0to1 | Cln3-to-SBF -> 1to-1	0.8624	2576	6	1187	23.12	9.38	67.5	{'Cln3': '0', 'MBF': '0', 'SBF': '0', 'Cln1,2': '0', 'Cdh1': '1', 'Swi5': '0', 'Cdc2014': '0', 'Clb5,6': '0', 'Sic1': '1', 'Clb1,2': '0', 'Mcm1,SFF': '0'}
MBF-to-SBF -> 0to1 | Clb5,6-to-Swi5 -> 0to-1	0.8624	2576	5	1289	53.12	21.88	25	{'Cln3': '0', 'MBF': '0', 'SBF': '0', 'Cln1,2': '0', 'Cdh1': '1', 'Swi5': '0', 'Cdc2014': '0', 'Clb5,6': '0', 'Sic1': '1', 'Clb1,2': '0', 'Mcm1,SFF': '0'}
Cln1,2-to-SBF -> 0to-1 | Cln1,2-to-Cdh1 -> -1to1	0.8624	2576	6	1078	25	19.38	55.62	{'Cln3': '0', 'MBF': '0', 'SBF': '0', 'Cln1,2': '0', 'Cdh1': '1', 'Swi5': '0', 'Cdc2014': '0', 'Clb5,6': '0', 'Sic1': '1', 'Clb1,2': '0', 'Mcm1,SFF': '0'}
Swi5-to-SBF -> 0to-1 | Clb1,2-to-Swi5 -> -1to1	0.8624	2576	7	1090	41.88	13.12	45	{'Cln3': '0', 'MBF': '0', 'SBF': '0', 'Cln1,2': '0', 'Cdh1': '1', 'Swi5': '0', 'Cdc2014': '0', 'Clb5,6': '0', 'Sic1': '1', 'Clb1,2': '0', 'Mcm1,SFF': '0'}
Cdc2014-to-Cln1,2 -> 0to-1 | Cln1,2-to-Cdc2014 -> 0to-1	0.8624	2576	7	1162	60.62	0	39.38	{'Cln3': '0', 'MBF': '0', 'SBF': '0', 'Cln1,2': '0', 'Cdh1': '1', 'Swi5': '0', 'Cdc2014': '0', 'Clb5,6': '0', 'Sic1': '1', 'Clb1,2': '0', 'Mcm1,SFF': '0'}
Clb1,2-to-Cdh1 -> -1to1 | Cln1,2-to-Cdc2014 -> 0to-1	0.8624	2576	7	1314	55.62	0	44.38	{'Cln3': '0', 'MBF': '0', 'SBF': '0', 'Cln1,2': '0', 'Cdh1': '1', 'Swi5': '0', 'Cdc2014': '0', 'Clb5,6': '0', 'Sic1': '1', 'Clb1,2': '0', 'Mcm1,SFF': '0'}
MBF-to-Swi5 -> 0to-1 | Clb5,6-to-Mcm1,SFF -> 1to0	0.8624	2576	7	1177	57.5	0	42.5	{'Cln3': '0', 'MBF': '0', 'SBF': '0', 'Cln1,2': '0', 'Cdh1': '1', 'Swi5': '0', 'Cdc2014': '0', 'Clb5,6': '0', 'Sic1': '1', 'Clb1,2': '0', 'Mcm1,SFF': '0'}
Cln1,2-to-Cdc2014 -> 0to-1 | Clb5,6-to-Cdc2014 -> 0to-1	0.8624	2576	7	1226	49.38	0	50.62	{'Cln3': '0', 'MBF': '0', 'SBF': '0', 'Cln1,2': '0', 'Cdh1': '1', 'Swi5': '0', 'Cdc2014': '0', 'Clb5,6': '0', 'Sic1': '1', 'Clb1,2': '0', 'Mcm1,SFF': '0'}
Clb5,6-to-Cdc2014 -> 0to-1 | Sic1-to-Mcm1,SFF -> 0to-1	0.8624	2576	7	1035	61.25	0	38.75	{'Cln3': '0', 'MBF': '0', 'SBF': '0', 'Cln1,2': '0', 'Cdh1': '1', 'Swi5': '0', 'Cdc2014': '0', 'Clb5,6': '0', 'Sic1': '1', 'Clb1,2': '0', 'Mcm1,SFF': '0'}
Mcm1,SFF-to-Cln3 -> 0to-1 | Cln1,2-to-SBF -> 0to-1	0.86274	2577	6	1072	35	9.38	55.62	{'Cln3': '0', 'MBF': '0', 'SBF': '0', 'Cln1,2': '0', 'Cdh1': '1', 'Swi5': '0', 'Cdc2014': '0', 'Clb5,6': '0', 'Sic1': '1', 'Clb1,2': '0', 'Mcm1,SFF': '0'}
Cdc2014-to-SBF -> 0to-1 | Sic1-to-Swi5 -> 0to-1	0.86274	2577	7	1110	43.12	15.62	41.25	{'Cln3': '0', 'MBF': '0', 'SBF': '0', 'Cln1,2': '0', 'Cdh1': '1', 'Swi5': '0', 'Cdc2014': '0', 'Clb5,6': '0', 'Sic1': '1', 'Clb1,2': '0', 'Mcm1,SFF': '0'}
Mcm1,SFF-to-SBF -> 0to-1 | Clb1,2-to-Cdh1 -> -1to0	0.86274	2577	7	1288	41.25	16.25	42.5	{'Cln3': '0', 'MBF': '0', 'SBF': '0', 'Cln1,2': '0', 'Cdh1': '1', 'Swi5': '0', 'Cdc2014': '0', 'Clb5,6': '0', 'Sic1': '1', 'Clb1,2': '0', 'Mcm1,SFF': '0'}
SBF-to-Cdh1 -> 0to-1 | Swi5-to-Cdh1 -> 0to1	0.86274	2577	7	1414	45	18.12	36.88	{'Cln3': '0', 'MBF': '0', 'SBF': '0', 'Cln1,2': '0', 'Cdh1': '1', 'Swi5': '0', 'Cdc2014': '0', 'Clb5,6': '0', 'Sic1': '1', 'Clb1,2': '0', 'Mcm1,SFF': '0'}
SBF-to-SBF -> 0to-1 | Cln1,2-to-Clb1,2 -> 0to1	0.86307	2578	6	1191	23.75	11.25	65	{'Cln3': '0', 'MBF': '0', 'SBF': '0', 'Cln1,2': '0', 'Cdh1': '1', 'Swi5': '0', 'Cdc2014': '0', 'Clb5,6': '0', 'Sic1': '1', 'Clb1,2': '0', 'Mcm1,SFF': '0'}
Cln1,2-to-Cdh1 -> -1to1 | Clb5,6-to-Sic1 -> -1to1	0.86307	2578	7	1075	60	0	40	{'Cln3': '0', 'MBF': '0', 'SBF': '0', 'Cln1,2': '0', 'Cdh1': '1', 'Swi5': '0', 'Cdc2014': '0', 'Clb5,6': '0', 'Sic1': '1', 'Clb1,2': '0', 'Mcm1,SFF': '0'}
Mcm1,SFF-to-Cdh1 -> 0to1 | Swi5-to-Cdc2014 -> 0to-1	0.86307	2578	8	1343	50.62	5	44.38	{'Cln3': '0', 'MBF': '0', 'SBF': '0', 'Cln1,2': '0', 'Cdh1': '1', 'Swi5': '0', 'Cdc2014': '0', 'Clb5,6': '0', 'Sic1': '1', 'Clb1,2': '0', 'Mcm1,SFF': '0'}
Cln3-to-Swi5 -> 0to-1 | MBF-to-Cdc2014 -> 0to-1	0.86307	2578	7	1201	56.88	0	43.12	{'Cln3': '0', 'MBF': '0', 'SBF': '0', 'Cln1,2': '0', 'Cdh1': '1', 'Swi5': '0', 'Cdc2014': '0', 'Clb5,6': '0', 'Sic1': '1', 'Clb1,2': '0', 'Mcm1,SFF': '0'}
MBF-to-Swi5 -> 0to-1 | MBF-to-Cdc2014 -> 0to-1	0.86307	2578	7	1214	56.25	0	43.75	{'Cln3': '0', 'MBF': '0', 'SBF': '0', 'Cln1,2': '0', 'Cdh1': '1', 'Swi5': '0', 'Cdc2014': '0', 'Clb5,6': '0', 'Sic1': '1', 'Clb1,2': '0', 'Mcm1,SFF': '0'}
Cln1,2-to-Clb1,2 -> 0to1 | Clb1,2-to-Clb1,2 -> 0to-1	0.86341	2579	6	1233	21.88	15.62	62.5	{'Cln3': '0', 'MBF': '0', 'SBF': '0', 'Cln1,2': '0', 'Cdh1': '1', 'Swi5': '0', 'Cdc2014': '0', 'Clb5,6': '0', 'Sic1': '1', 'Clb1,2': '0', 'Mcm1,SFF': '0'}
Cdh1-to-Cdc2014 -> 0to-1 | Clb5,6-to-Mcm1,SFF -> 1to0	0.86374	2580	7	1171	57.5	0	42.5	{'Cln3': '0', 'MBF': '0', 'SBF': '0', 'Cln1,2': '0', 'Cdh1': '1', 'Swi5': '0', 'Cdc2014': '0', 'Clb5,6': '0', 'Sic1': '1', 'Clb1,2': '0', 'Mcm1,SFF': '0'}
Cdh1-to-Clb1,2 -> -1to0 | MBF-to-Mcm1,SFF -> 0to-1	0.86374	2580	7	1192	55.62	0	44.38	{'Cln3': '0', 'MBF': '0', 'SBF': '0', 'Cln1,2': '0', 'Cdh1': '1', 'Swi5': '0', 'Cdc2014': '0', 'Clb5,6': '0', 'Sic1': '1', 'Clb1,2': '0', 'Mcm1,SFF': '0'}
Cln3-to-Swi5 -> 0to-1 | MBF-to-Mcm1,SFF -> 0to-1	0.86408	2581	7	1163	60.62	0	39.38	{'Cln3': '0', 'MBF': '0', 'SBF': '0', 'Cln1,2': '0', 'Cdh1': '1', 'Swi5': '0', 'Cdc2014': '0', 'Clb5,6': '0', 'Sic1': '1', 'Clb1,2': '0', 'Mcm1,SFF': '0'}
SBF-to-Swi5 -> 0to-1 | Clb5,6-to-Mcm1,SFF -> 1to0	0.86408	2581	7	1161	58.12	0	41.88	{'Cln3': '0', 'MBF': '0', 'SBF': '0', 'Cln1,2': '0', 'Cdh1': '1', 'Swi5': '0', 'Cdc2014': '0', 'Clb5,6': '0', 'Sic1': '1', 'Clb1,2': '0', 'Mcm1,SFF': '0'}
SBF-to-Cdc2014 -> 0to-1 | Swi5-to-Clb5,6 -> 0to-1	0.86408	2581	7	1136	57.5	0	42.5	{'Cln3': '0', 'MBF': '0', 'SBF': '0', 'Cln1,2': '0', 'Cdh1': '1', 'Swi5': '0', 'Cdc2014': '0', 'Clb5,6': '0', 'Sic1': '1', 'Clb1,2': '0', 'Mcm1,SFF': '0'}
Cln3-to-Sic1 -> 0to1 | Clb5,6-to-Mcm1,SFF -> 1to0	0.86408	2581	7	1147	60.62	0	39.38	{'Cln3': '0', 'MBF': '0', 'SBF': '0', 'Cln1,2': '0', 'Cdh1': '1', 'Swi5': '0', 'Cdc2014': '0', 'Clb5,6': '0', 'Sic1': '1', 'Clb1,2': '0', 'Mcm1,SFF': '0'}
Cln1,2-to-MBF -> 0to1 | Cln3-to-SBF -> 1to-1	0.86441	2582	6	1181	23.12	10.62	66.25	{'Cln3': '0', 'MBF': '0', 'SBF': '0', 'Cln1,2': '0', 'Cdh1': '1', 'Swi5': '0', 'Cdc2014': '0', 'Clb5,6': '0', 'Sic1': '1', 'Clb1,2': '0', 'Mcm1,SFF': '0'}
Cln1,2-to-MBF -> 0to1 | Cln1,2-to-Clb5,6 -> 0to1	0.86441	2582	7	1283	46.25	28.12	25.62	{'Cln3': '0', 'MBF': '0', 'SBF': '0', 'Cln1,2': '0', 'Cdh1': '1', 'Swi5': '0', 'Cdc2014': '0', 'Clb5,6': '0', 'Sic1': '1', 'Clb1,2': '0', 'Mcm1,SFF': '0'}
SBF-to-SBF -> 0to-1 | SBF-to-Cdc2014 -> 0to-1	0.86441	2582	6	1118	30.62	8.75	60.62	{'Cln3': '0', 'MBF': '0', 'SBF': '0', 'Cln1,2': '0', 'Cdh1': '1', 'Swi5': '0', 'Cdc2014': '0', 'Clb5,6': '0', 'Sic1': '1', 'Clb1,2': '0', 'Mcm1,SFF': '0'}
Mcm1,SFF-to-SBF -> 0to-1 | MBF-to-Sic1 -> 0to-1	0.86441	2582	6	1322	51.88	20.62	27.5	{'Cln3': '0', 'MBF': '0', 'SBF': '0', 'Cln1,2': '0', 'Cdh1': '1', 'Swi5': '0', 'Cdc2014': '0', 'Clb5,6': '0', 'Sic1': '1', 'Clb1,2': '0', 'Mcm1,SFF': '0'}
Cln3-to-Swi5 -> 0to1 | MBF-to-Mcm1,SFF -> 0to-1	0.86441	2582	7	1151	61.25	0	38.75	{'Cln3': '0', 'MBF': '0', 'SBF': '0', 'Cln1,2': '0', 'Cdh1': '1', 'Swi5': '0', 'Cdc2014': '0', 'Clb5,6': '0', 'Sic1': '1', 'Clb1,2': '0', 'Mcm1,SFF': '0'}
Mcm1,SFF-to-Cln3 -> 0to-1 | MBF-to-SBF -> 0to1	0.86475	2583	5	1285	53.75	20.62	25.62	{'Cln3': '0', 'MBF': '0', 'SBF': '0', 'Cln1,2': '0', 'Cdh1': '1', 'Swi5': '0', 'Cdc2014': '0', 'Clb5,6': '0', 'Sic1': '1', 'Clb1,2': '0', 'Mcm1,SFF': '0'}
Cln1,2-to-SBF -> 0to-1 | Cln1,2-to-Mcm1,SFF -> 0to-1	0.86475	2583	6	1012	41.25	3.12	55.62	{'Cln3': '0', 'MBF': '0', 'SBF': '0', 'Cln1,2': '0', 'Cdh1': '1', 'Swi5': '0', 'Cdc2014': '0', 'Clb5,6': '0', 'Sic1': '1', 'Clb1,2': '0', 'Mcm1,SFF': '0'}
Sic1-to-Cdh1 -> 0to1 | Clb5,6-to-Swi5 -> 0to1	0.86475	2583	5	1508	40.62	22.5	36.88	{'Cln3': '0', 'MBF': '0', 'SBF': '0', 'Cln1,2': '0', 'Cdh1': '1', 'Swi5': '0', 'Cdc2014': '0', 'Clb5,6': '0', 'Sic1': '1', 'Clb1,2': '0', 'Mcm1,SFF': '0'}
MBF-to-Cdc2014 -> 0to-1 | Cdh1-to-Sic1 -> 0to1	0.86475	2583	6	1212	56.88	0	43.12	{'Cln3': '0', 'MBF': '0', 'SBF': '0', 'Cln1,2': '0', 'Cdh1': '1', 'Swi5': '0', 'Cdc2014': '0', 'Clb5,6': '0', 'Sic1': '1', 'Clb1,2': '0', 'Mcm1,SFF': '0'}
Cln1,2-to-Cdc2014 -> 0to-1 | Cln3-to-Clb1,2 -> 0to1	0.86475	2583	7	1190	51.25	3.12	45.62	{'Cln3': '0', 'MBF': '0', 'SBF': '0', 'Cln1,2': '0', 'Cdh1': '1', 'Swi5': '0', 'Cdc2014': '0', 'Clb5,6': '0', 'Sic1': '1', 'Clb1,2': '0', 'Mcm1,SFF': '0'}
Swi5-to-Cln3 -> 0to-1 | MBF-to-Cdc2014 -> 0to-1	0.86508	2584	7	1199	56.88	0	43.12	{'Cln3': '0', 'MBF': '0', 'SBF': '0', 'Cln1,2': '0', 'Cdh1': '1', 'Swi5': '0', 'Cdc2014': '0', 'Clb5,6': '0', 'Sic1': '1', 'Clb1,2': '0', 'Mcm1,SFF': '0'}
Clb1,2-to-Cln3 -> 0to-1 | Sic1-to-Cdh1 -> 0to1	0.86508	2584	5	1520	39.38	16.88	43.75	{'Cln3': '0', 'MBF': '0', 'SBF': '0', 'Cln1,2': '0', 'Cdh1': '1', 'Swi5': '0', 'Cdc2014': '0', 'Clb5,6': '0', 'Sic1': '1', 'Clb1,2': '0', 'Mcm1,SFF': '0'}
Mcm1,SFF-to-Cln3 -> 0to-1 | MBF-to-Cdc2014 -> 0to-1	0.86508	2584	7	1201	56.88	0	43.12	{'Cln3': '0', 'MBF': '0', 'SBF': '0', 'Cln1,2': '0', 'Cdh1': '1', 'Swi5': '0', 'Cdc2014': '0', 'Clb5,6': '0', 'Sic1': '1', 'Clb1,2': '0', 'Mcm1,SFF': '0'}
MBF-to-SBF -> 0to1 | Clb1,2-to-Swi5 -> -1to1	0.86508	2584	5	1289	53.12	23.75	23.12	{'Cln3': '0', 'MBF': '0', 'SBF': '0', 'Cln1,2': '0', 'Cdh1': '1', 'Swi5': '0', 'Cdc2014': '0', 'Clb5,6': '0', 'Sic1': '1', 'Clb1,2': '0', 'Mcm1,SFF': '0'}
Sic1-to-Cdh1 -> 0to1 | Cdh1-to-Mcm1,SFF -> 0to-1	0.86508	2584	5	1533	38.75	23.75	37.5	{'Cln3': '0', 'MBF': '0', 'SBF': '0', 'Cln1,2': '0', 'Cdh1': '1', 'Swi5': '0', 'Cdc2014': '0', 'Clb5,6': '0', 'Sic1': '1', 'Clb1,2': '0', 'Mcm1,SFF': '0'}
SBF-to-Swi5 -> 0to-1 | Cln1,2-to-Cdc2014 -> 0to-1	0.86508	2584	7	1199	50	0	50	{'Cln3': '0', 'MBF': '0', 'SBF': '0', 'Cln1,2': '0', 'Cdh1': '1', 'Swi5': '0', 'Cdc2014': '0', 'Clb5,6': '0', 'Sic1': '1', 'Clb1,2': '0', 'Mcm1,SFF': '0'}
Swi5-to-Cln3 -> 0to-1 | Cln1,2-to-SBF -> 0to-1	0.86542	2585	6	1077	34.38	13.12	52.5	{'Cln3': '0', 'MBF': '0', 'SBF': '0', 'Cln1,2': '0', 'Cdh1': '1', 'Swi5': '0', 'Cdc2014': '0', 'Clb5,6': '0', 'Sic1': '1', 'Clb1,2': '0', 'Mcm1,SFF': '0'}
MBF-to-Cdc2014 -> 0to-1 | Cln3-to-Clb5,6 -> 0to-1	0.86542	2585	7	1182	59.38	0	40.62	{'Cln3': '0', 'MBF': '0', 'SBF': '0', 'Cln1,2': '0', 'Cdh1': '1', 'Swi5': '0', 'Cdc2014': '0', 'Clb5,6': '0', 'Sic1': '1', 'Clb1,2': '0', 'Mcm1,SFF': '0'}
Clb5,6-to-Cdc2014 -> 0to-1 | Mcm1,SFF-to-Clb5,6 -> 0to-1	0.86542	2585	7	1155	57.5	0	42.5	{'Cln3': '0', 'MBF': '0', 'SBF': '0', 'Cln1,2': '0', 'Cdh1': '1', 'Swi5': '0', 'Cdc2014': '0', 'Clb5,6': '0', 'Sic1': '1', 'Clb1,2': '0', 'Mcm1,SFF': '0'}
SBF-to-Cln3 -> 0to-1 | Clb5,6-to-Mcm1,SFF -> 1to0	0.86575	2586	7	1167	58.12	0	41.88	{'Cln3': '0', 'MBF': '0', 'SBF': '0', 'Cln1,2': '0', 'Cdh1': '1', 'Swi5': '0', 'Cdc2014': '0', 'Clb5,6': '0', 'Sic1': '1', 'Clb1,2': '0', 'Mcm1,SFF': '0'}
Cln3-to-MBF -> 1to0 | SBF-to-Clb1,2 -> 0to1	0.86575	2586	6	1326	14.38	10.62	75	{'Cln3': '0', 'MBF': '0', 'SBF': '0', 'Cln1,2': '0', 'Cdh1': '1', 'Swi5': '0', 'Cdc2014': '0', 'Clb5,6': '0', 'Sic1': '1', 'Clb1,2': '0', 'Mcm1,SFF': '0'}
MBF-to-SBF -> 0to1 | SBF-to-SBF -> 0to1	0.86575	2586	5	1291	52.5	22.5	25	{'Cln3': '0', 'MBF': '0', 'SBF': '0', 'Cln1,2': '0', 'Cdh1': '1', 'Swi5': '0', 'Cdc2014': '0', 'Clb5,6': '0', 'Sic1': '1', 'Clb1,2': '0', 'Mcm1,SFF': '0'}
MBF-to-SBF -> 0to1 | Cln3-to-Cln1,2 -> 0to-1	0.86575	2586	5	1283	55	16.25	28.75	{'Cln3': '0', 'MBF': '0', 'SBF': '0', 'Cln1,2': '0', 'Cdh1': '1', 'Swi5': '0', 'Cdc2014': '0', 'Clb5,6': '0', 'Sic1': '1', 'Clb1,2': '0', 'Mcm1,SFF': '0'}
MBF-to-Cdh1 -> 0to-1 | SBF-to-Clb5,6 -> 0to1	0.86575	2586	6	1288	51.25	26.25	22.5	{'Cln3': '0', 'MBF': '0', 'SBF': '0', 'Cln1,2': '0', 'Cdh1': '1', 'Swi5': '0', 'Cdc2014': '0', 'Clb5,6': '0', 'Sic1': '1', 'Clb1,2': '0', 'Mcm1,SFF': '0'}
Cln1,2-to-Cdh1 -> -1to1 | Mcm1,SFF-to-Clb5,6 -> 0to-1	0.86575	2586	7	1089	57.5	0	42.5	{'Cln3': '0', 'MBF': '0', 'SBF': '0', 'Cln1,2': '0', 'Cdh1': '1', 'Swi5': '0', 'Cdc2014': '0', 'Clb5,6': '0', 'Sic1': '1', 'Clb1,2': '0', 'Mcm1,SFF': '0'}
Swi5-to-Cdh1 -> 0to1 | Clb5,6-to-Sic1 -> -1to0	0.86575	2586	7	1339	51.88	11.25	36.88	{'Cln3': '0', 'MBF': '0', 'SBF': '0', 'Cln1,2': '0', 'Cdh1': '1', 'Swi5': '0', 'Cdc2014': '0', 'Clb5,6': '0', 'Sic1': '1', 'Clb1,2': '0', 'Mcm1,SFF': '0'}
Clb1,2-to-Cdh1 -> -1to0 | MBF-to-Sic1 -> 0to-1	0.86575	2586	6	1483	52.5	23.12	24.38	{'Cln3': '0', 'MBF': '0', 'SBF': '0', 'Cln1,2': '0', 'Cdh1': '1', 'Swi5': '0', 'Cdc2014': '0', 'Clb5,6': '0', 'Sic1': '1', 'Clb1,2': '0', 'Mcm1,SFF': '0'}
MBF-to-Cdc2014 -> 0to-1 | Clb5,6-to-Sic1 -> -1to0	0.86575	2586	7	1155	61.88	0	38.12	{'Cln3': '0', 'MBF': '0', 'SBF': '0', 'Cln1,2': '0', 'Cdh1': '1', 'Swi5': '0', 'Cdc2014': '0', 'Clb5,6': '0', 'Sic1': '1', 'Clb1,2': '0', 'Mcm1,SFF': '0'}
SBF-to-Clb1,2 -> 0to1 | Sic1-to-Mcm1,SFF -> 0to-1	0.86575	2586	6	1115	25	19.38	55.62	{'Cln3': '0', 'MBF': '0', 'SBF': '0', 'Cln1,2': '0', 'Cdh1': '1', 'Swi5': '0', 'Cdc2014': '0', 'Clb5,6': '0', 'Sic1': '1', 'Clb1,2': '0', 'Mcm1,SFF': '0'}
Cdc2014-to-Cln3 -> 0to-1 | SBF-to-SBF -> 0to-1	0.86609	2587	6	1089	32.5	10	57.5	{'Cln3': '0', 'MBF': '0', 'SBF': '0', 'Cln1,2': '0', 'Cdh1': '1', 'Swi5': '0', 'Cdc2014': '0', 'Clb5,6': '0', 'Sic1': '1', 'Clb1,2': '0', 'Mcm1,SFF': '0'}
MBF-to-MBF -> 0to1 | Clb5,6-to-Mcm1,SFF -> 1to0	0.86609	2587	7	1160	58.75	0	41.25	{'Cln3': '0', 'MBF': '0', 'SBF': '0', 'Cln1,2': '0', 'Cdh1': '1', 'Swi5': '0', 'Cdc2014': '0', 'Clb5,6': '0', 'Sic1': '1', 'Clb1,2': '0', 'Mcm1,SFF': '0'}
Clb5,6-to-Cln1,2 -> 0to-1 | Cln1,2-to-Cdh1 -> -1to0	0.86609	2587	8	1146	52.5	6.25	41.25	{'Cln3': '0', 'MBF': '0', 'SBF': '0', 'Cln1,2': '0', 'Cdh1': '1', 'Swi5': '0', 'Cdc2014': '0', 'Clb5,6': '0', 'Sic1': '1', 'Clb1,2': '0', 'Mcm1,SFF': '0'}
Cln1,2-to-Cln3 -> 0to-1 | SBF-to-SBF -> 0to-1	0.86642	2588	6	1080	33.12	6.88	60	{'Cln3': '0', 'MBF': '0', 'SBF': '0', 'Cln1,2': '0', 'Cdh1': '1', 'Swi5': '0', 'Cdc2014': '0', 'Clb5,6': '0', 'Sic1': '1', 'Clb1,2': '0', 'Mcm1,SFF': '0'}
[truncated: 27,605 more rows]

## Sheet: final_state_avg_500_modelA
Cln3	MBF	SBF	Cln1,2	Cdh1	Swi5	Cdc2014	Clb5,6	Sic1	Clb1,2	Mcm1,SFF	Avg Count
[truncated: 7 more rows]

[truncated: 1 more sheets: state_seq_500_modelA]
