# Supplementary material for: A perturbation approach for refining Boolean models of cell cycle regulation
Source: PLoS One. 2024 Sep 6;19(9):e0306523. doi: 10.1371/journal.pone.0306523 (PMC11379194; doi:10.1371/journal.pone.0306523)
Supplement: S2 Table — This Excel file contains statistical data related to the single-edge (sheet 1) and double-edge (sheet 2) perturbation analysis of Model B (cell cycle in mammalian cell based on the Tyson-Novak model [1]). The data was calculated after performing 500 iterations per single-edge perturbations and 20 iterations per double perturbation. Sheet 3 shows the final states (attractors) of the model after and their corresponding sizes. (XLSX) [file pone.0306523.s002.xlsx]

## Sheet: modelB_single_perturn_it500
Perturbation (single)	Database Check	Reference	Normalized Graph Score	Absolute Graph Score	Steady State Count	Largest Basin Size	Correct (%)	Incorrect (%)	Did not Start (%)	Most Frequent Steady State(s)
Original Model	NA		1	4554	98	283	58.35	0	41.65	{'CycD': '0', 'CycE': '0', 'CycA': '0', 'Cdc20': '0', 'CycB': '0', 'E2F': '0', 'RB': '1', 'P27': '0', 'Cdh1': '1', 'PPs': '0'}
CycA-to-CycE -> 0to-1	True	[CDK2 -> CCNE1 -> -1 -> 14536078]	0.51779	2358	219	640	54.9	0.25	44.85	{'CycD': '0', 'CycE': '0', 'CycA': '0', 'Cdc20': '0', 'CycB': '0', 'E2F': '0', 'RB': '1', 'P27': '0', 'Cdh1': '1', 'PPs': '0'}
CycD-to-P27 -> -1to1	True	[CDK6 -> CDKN1B -> 1 -> 16160006]	0.7433	3385	66	484	20.05	0	79.95	{'CycD': '0', 'CycE': '0', 'CycA': '0', 'Cdc20': '0', 'CycB': '0', 'E2F': '0', 'RB': '1', 'P27': '0', 'Cdh1': '1', 'PPs': '0'}
CycB-to-Cdh1 -> -1to0	True		0.99671	4539	98	288	57.45	0	42.55	{'CycD': '0', 'CycE': '0', 'CycA': '0', 'Cdc20': '0', 'CycB': '0', 'E2F': '0', 'RB': '1', 'P27': '0', 'Cdh1': '1', 'PPs': '0'}
P27-to-RB -> 0to1	True	[CDKN1A -> RB1 -> 1 -> 10439039]	0.99802	4545	98	294	53.9	0	46.1	{'CycD': '0', 'CycE': '0', 'CycA': '0', 'Cdc20': '0', 'CycB': '0', 'E2F': '0', 'RB': '1', 'P27': '0', 'Cdh1': '1', 'PPs': '0'}
P27-to-CycB -> 0to-1	True	[CDKN1B -> CDK1 -> -1 -> 15340381]	1.00791	4590	98	276	57.7	0	42.3	{'CycD': '0', 'CycE': '0', 'CycA': '0', 'Cdc20': '0', 'CycB': '0', 'E2F': '0', 'RB': '1', 'P27': '0', 'Cdh1': '1', 'PPs': '0'}
CycA-to-PPs -> 0to-1	True	[CDK2 -> PPP1CA -> -1 -> 12202491]	1.01186	4608	98	272	57.5	0	42.5	{'CycD': '0', 'CycE': '0', 'CycA': '0', 'Cdc20': '0', 'CycB': '0', 'E2F': '0', 'RB': '1', 'P27': '0', 'Cdh1': '1', 'PPs': '0'}
CycE-to-PPs -> 0to-1	True	[CDK2 -> PPP1CA -> -1 -> 12202491]	1.02394	4663	34	281	56.2	0	43.8	{'CycD': '0', 'CycE': '0', 'CycA': '0', 'Cdc20': '0', 'CycB': '0', 'E2F': '0', 'RB': '1', 'P27': '0', 'Cdh1': '1', 'PPs': '0'}
PPs-to-P27 -> 1to0	True		1.03074	4694	98	259	55.75	0	44.25	{'CycD': '0', 'CycE': '0', 'CycA': '0', 'Cdc20': '0', 'CycB': '0', 'E2F': '0', 'RB': '1', 'P27': '0', 'Cdh1': '1', 'PPs': '0'}
E2F-to-CycB -> 0to1	True	[E2F1 -> CDK1 -> 1 -> 14618416]	1.03667	4721	91	284	59.5	0	40.5	{'CycD': '0', 'CycE': '0', 'CycA': '0', 'Cdc20': '0', 'CycB': '0', 'E2F': '0', 'RB': '1', 'P27': '0', 'Cdh1': '1', 'PPs': '0'}
CycB-to-PPs -> 0to-1	True	[CDK1 -> PPP1CA -> -1 -> 12202491]	1.03777	4726	98	231	58.9	0	41.1	{'CycD': '0', 'CycE': '0', 'CycA': '0', 'Cdc20': '0', 'CycB': '0', 'E2F': '0', 'RB': '1', 'P27': '0', 'Cdh1': '1', 'PPs': '0'}
PPs-to-RB -> 1to0	True		1.07795	4909	66	251	59.35	0	40.65	{'CycD': '0', 'CycE': '0', 'CycA': '0', 'Cdc20': '0', 'CycB': '0', 'E2F': '0', 'RB': '1', 'P27': '0', 'Cdh1': '1', 'PPs': '0'}
CycA-to-CycE -> 0to1	True	[CDK2 -> CDK2 -> 1 -> 17361108]	1.08081	4922	98	205	58.4	0	41.6	{'CycD': '0', 'CycE': '0', 'CycA': '0', 'Cdc20': '0', 'CycB': '0', 'E2F': '0', 'RB': '1', 'P27': '0', 'Cdh1': '1', 'PPs': '0'}
CycA-to-E2F -> -1to0	True		1.08235	4929	98	244	58.5	0	41.5	{'CycD': '0', 'CycE': '0', 'CycA': '0', 'Cdc20': '0', 'CycB': '0', 'E2F': '0', 'RB': '1', 'P27': '0', 'Cdh1': '1', 'PPs': '0'}
E2F-to-CycA -> 1to0	True		1.10233	5020	50	283	0	59	41	{'CycD': '0', 'CycE': '0', 'CycA': '0', 'Cdc20': '0', 'CycB': '0', 'E2F': '0', 'RB': '1', 'P27': '0', 'Cdh1': '1', 'PPs': '0'}
CycB-to-Cdc20 -> 1to0	True		1.16952	5326	9	206	0	44.65	55.35	{'CycD': '0', 'CycE': '1', 'CycA': '1', 'Cdc20': '0', 'CycB': '1', 'E2F': '0', 'RB': '0', 'P27': '0', 'Cdh1': '0', 'PPs': '0'}
PPs-to-Cdh1 -> 1to0	True		1.22222	5566	175	67	58.45	0	41.55	{'CycD': '0', 'CycE': '0', 'CycA': '0', 'Cdc20': '0', 'CycB': '0', 'E2F': '0', 'RB': '1', 'P27': '0', 'Cdh1': '1', 'PPs': '0'}
Cdh1-to-CycB -> -1to0	True		1.22771	5591	248	68	86.65	12.8	0.55	{'CycD': '0', 'CycE': '1', 'CycA': '0', 'Cdc20': '1', 'CycB': '1', 'E2F': '0', 'RB': '0', 'P27': '0', 'Cdh1': '0', 'PPs': '1'}
Cdc20-to-PPs -> 1to0	True		1.2321	5611	38	85	60.45	0	39.55	{'CycD': '0', 'CycE': '0', 'CycA': '0', 'Cdc20': '0', 'CycB': '0', 'E2F': '0', 'RB': '1', 'P27': '0', 'Cdh1': '1', 'PPs': '0'}
CycB-to-E2F -> -1to1	True	[CDK1 -> E2F1 -> 1 -> 8087847]	1.29974	5919	98	148	57.6	0	42.4	{'CycD': '0', 'CycE': '0', 'CycA': '0', 'Cdc20': '0', 'CycB': '0', 'E2F': '0', 'RB': '1', 'P27': '0', 'Cdh1': '1', 'PPs': '0'}
CycE-to-CycA -> 0to1	True	[CDK2 -> CDK2 -> 1 -> 17361108]	1.3318	6065	18	286	37.6	20.5	41.9	{'CycD': '0', 'CycE': '0', 'CycA': '0', 'Cdc20': '0', 'CycB': '0', 'E2F': '0', 'RB': '1', 'P27': '0', 'Cdh1': '1', 'PPs': '0'}
Cdc20-to-CycA -> -1to0	True		1.41041	6423	42	183	30	14.5	55.5	{'CycD': '0', 'CycE': '0', 'CycA': '0', 'Cdc20': '0', 'CycB': '0', 'E2F': '0', 'RB': '1', 'P27': '0', 'Cdh1': '1', 'PPs': '0'}
CycE-to-CycE -> 0to-1	NA		0.49934	2274	167	640	53.15	3.15	43.7	{'CycD': '0', 'CycE': '0', 'CycA': '0', 'Cdc20': '0', 'CycB': '0', 'E2F': '0', 'RB': '1', 'P27': '0', 'Cdh1': '1', 'PPs': '0'}
P27-to-P27 -> -1to1	NA		0.55753	2539	36	731	33.2	0.05	66.75	{'CycD': '0', 'CycE': '0', 'CycA': '0', 'Cdc20': '0', 'CycB': '0', 'E2F': '0', 'RB': '1', 'P27': '1', 'Cdh1': '1', 'PPs': '0'}
CycD-to-CycD -> 0to-1	NA		0.81094	3693	66	400	28.95	0	71.05	{'CycD': '0', 'CycE': '0', 'CycA': '0', 'Cdc20': '0', 'CycB': '0', 'E2F': '0', 'RB': '1', 'P27': '0', 'Cdh1': '1', 'PPs': '0'}
E2F-to-E2F -> 1to-1	NA		0.8946	4074	27	353	3.4	8.6	88	{'CycD': '0', 'CycE': '0', 'CycA': '0', 'Cdc20': '0', 'CycB': '0', 'E2F': '0', 'RB': '1', 'P27': '0', 'Cdh1': '1', 'PPs': '0'}
E2F-to-E2F -> 1to0	NA		0.90141	4105	27	344	7.35	8.95	83.7	{'CycD': '0', 'CycE': '0', 'CycA': '0', 'Cdc20': '0', 'CycB': '0', 'E2F': '0', 'RB': '1', 'P27': '0', 'Cdh1': '1', 'PPs': '0'}
Cdh1-to-Cdh1 -> 0to1	NA		0.92227	4200	128	295	59.8	0	40.2	{'CycD': '0', 'CycE': '0', 'CycA': '0', 'Cdc20': '0', 'CycB': '0', 'E2F': '0', 'RB': '1', 'P27': '0', 'Cdh1': '1', 'PPs': '0'}
CycA-to-CycA -> 0to-1	NA		0.98177	4471	98	283	57.25	0	42.75	{'CycD': '0', 'CycE': '0', 'CycA': '0', 'Cdc20': '0', 'CycB': '0', 'E2F': '0', 'RB': '1', 'P27': '0', 'Cdh1': '1', 'PPs': '0'}
P27-to-P27 -> -1to0	NA		0.98595	4490	99	305	37.25	0	62.75	{'CycD': '0', 'CycE': '0', 'CycA': '0', 'Cdc20': '0', 'CycB': '0', 'E2F': '0', 'RB': '1', 'P27': '1', 'Cdh1': '1', 'PPs': '0'}
CycB-to-CycB -> 1to0	NA		0.98617	4491	6	332	0	43.4	56.6	{'CycD': '0', 'CycE': '1', 'CycA': '1', 'Cdc20': '0', 'CycB': '0', 'E2F': '0', 'RB': '0', 'P27': '0', 'Cdh1': '0', 'PPs': '0'}
CycB-to-CycB -> 1to-1	NA		0.99144	4515	6	331	0	45.65	54.35	{'CycD': '0', 'CycE': '1', 'CycA': '1', 'Cdc20': '0', 'CycB': '0', 'E2F': '0', 'RB': '0', 'P27': '0', 'Cdh1': '0', 'PPs': '0'}
Original Graph	NA		1	4554	98	283	58.35	0	41.65	{'CycD': '0', 'CycE': '0', 'CycA': '0', 'Cdc20': '0', 'CycB': '0', 'E2F': '0', 'RB': '1', 'P27': '0', 'Cdh1': '1', 'PPs': '0'}
Cdc20-to-Cdc20 -> -1to0	NA		1.07422	4892	7	287	21.1	29.45	49.45	{'CycD': '0', 'CycE': '0', 'CycA': '0', 'Cdc20': '1', 'CycB': '0', 'E2F': '0', 'RB': '1', 'P27': '1', 'Cdh1': '1', 'PPs': '1'}
PPs-to-PPs -> -1to0	NA		1.07927	4915	55	282	31.75	0	68.25	{'CycD': '0', 'CycE': '0', 'CycA': '0', 'Cdc20': '0', 'CycB': '0', 'E2F': '0', 'RB': '1', 'P27': '1', 'Cdh1': '1', 'PPs': '1'}
PPs-to-PPs -> -1to1	NA		1.09903	5005	54	305	15.05	0.3	84.65	{'CycD': '0', 'CycE': '0', 'CycA': '0', 'Cdc20': '0', 'CycB': '0', 'E2F': '0', 'RB': '1', 'P27': '1', 'Cdh1': '1', 'PPs': '1'}
RB-to-RB -> 1to0	NA		1.10892	5050	66	219	62.05	0	37.95	{'CycD': '0', 'CycE': '0', 'CycA': '0', 'Cdc20': '0', 'CycB': '0', 'E2F': '0', 'RB': '1', 'P27': '0', 'Cdh1': '1', 'PPs': '0'}
Cdc20-to-Cdc20 -> -1to1	NA		1.1188	5095	6	322	0.7	29.95	69.35	{'CycD': '0', 'CycE': '0', 'CycA': '0', 'Cdc20': '1', 'CycB': '0', 'E2F': '0', 'RB': '1', 'P27': '1', 'Cdh1': '1', 'PPs': '1'}
Cdh1-to-Cdh1 -> 0to-1	NA		1.22003	5556	207	67	89.55	9.25	1.2	{'CycD': '0', 'CycE': '1', 'CycA': '0', 'Cdc20': '1', 'CycB': '1', 'E2F': '0', 'RB': '0', 'P27': '0', 'Cdh1': '0', 'PPs': '1'}
RB-to-RB -> 1to-1	NA		1.27931	5826	65	66	100	0	0	{'CycD': '0', 'CycE': '1', 'CycA': '0', 'Cdc20': '1', 'CycB': '1', 'E2F': '0', 'RB': '0', 'P27': '0', 'Cdh1': '0', 'PPs': '1'}
CycA-to-CycA -> 0to1	NA		1.28129	5835	243	92	83.75	14.2	2.05	{'CycD': '0', 'CycE': '1', 'CycA': '1', 'Cdc20': '0', 'CycB': '1', 'E2F': '0', 'RB': '0', 'P27': '0', 'Cdh1': '0', 'PPs': '0'}
CycE-to-CycE -> 0to1	NA		1.28766	5864	97	70	61.4	38.6	0	{'CycD': '0', 'CycE': '1', 'CycA': '0', 'Cdc20': '1', 'CycB': '1', 'E2F': '0', 'RB': '0', 'P27': '0', 'Cdh1': '0', 'PPs': '1'}
CycD-to-CycD -> 0to1	NA		1.42271	6479	33	105	100	0	0	{'CycD': '1', 'CycE': '1', 'CycA': '0', 'Cdc20': '1', 'CycB': '1', 'E2F': '0', 'RB': '0', 'P27': '0', 'Cdh1': '0', 'PPs': '1'}
CycE-to-P27 -> -1to1	False		0.13658	622	4	1024	39.25	17.85	42.9	{'CycD': '0', 'CycE': '0', 'CycA': '0', 'Cdc20': '0', 'CycB': '0', 'E2F': '0', 'RB': '1', 'P27': '0', 'Cdh1': '1', 'PPs': '0'}
Cdc20-to-CycE -> 0to-1	False		0.50242	2288	165	640	53.55	3.05	43.4	{'CycD': '0', 'CycE': '0', 'CycA': '0', 'Cdc20': '0', 'CycB': '0', 'E2F': '0', 'RB': '1', 'P27': '0', 'Cdh1': '1', 'PPs': '0'}
PPs-to-CycE -> 0to-1	False		0.51032	2324	151	639	54.65	3.25	42.1	{'CycD': '0', 'CycE': '0', 'CycA': '0', 'Cdc20': '0', 'CycB': '0', 'E2F': '0', 'RB': '1', 'P27': '0', 'Cdh1': '1', 'PPs': '0'}
CycB-to-CycE -> 0to-1	False		0.51581	2349	167	640	51.75	2.75	45.5	{'CycD': '0', 'CycE': '0', 'CycA': '0', 'Cdc20': '0', 'CycB': '0', 'E2F': '0', 'RB': '1', 'P27': '0', 'Cdh1': '1', 'PPs': '0'}
Cdc20-to-P27 -> 0to1	False		0.55578	2531	94	701	52.35	1.6	46.05	{'CycD': '0', 'CycE': '0', 'CycA': '0', 'Cdc20': '0', 'CycB': '0', 'E2F': '0', 'RB': '1', 'P27': '0', 'Cdh1': '1', 'PPs': '0'}
CycB-to-P27 -> -1to1	False		0.57905	2637	78	685	51.75	1.65	46.6	{'CycD': '0', 'CycE': '0', 'CycA': '0', 'Cdc20': '0', 'CycB': '0', 'E2F': '0', 'RB': '1', 'P27': '0', 'Cdh1': '1', 'PPs': '0'}
E2F-to-CycE -> 1to-1	False		0.57949	2639	86	640	0	0	100	{'CycD': '0', 'CycE': '0', 'CycA': '0', 'Cdc20': '0', 'CycB': '0', 'E2F': '0', 'RB': '1', 'P27': '0', 'Cdh1': '1', 'PPs': '0'}
RB-to-P27 -> 0to1	False		0.59267	2699	96	698	37.3	0.95	61.75	{'CycD': '0', 'CycE': '0', 'CycA': '0', 'Cdc20': '0', 'CycB': '0', 'E2F': '0', 'RB': '1', 'P27': '1', 'Cdh1': '1', 'PPs': '0'}
CycE-to-P27 -> -1to0	False		0.6401	2915	39	640	52.8	3.1	44.1	{'CycD': '0', 'CycE': '0', 'CycA': '0', 'Cdc20': '0', 'CycB': '0', 'E2F': '0', 'RB': '1', 'P27': '0', 'Cdh1': '1', 'PPs': '0'}
RB-to-CycE -> 0to-1	False		0.64559	2940	34	640	50	1.9	48.1	{'CycD': '0', 'CycE': '0', 'CycA': '0', 'Cdc20': '0', 'CycB': '0', 'E2F': '0', 'RB': '1', 'P27': '0', 'Cdh1': '1', 'PPs': '0'}
E2F-to-P27 -> 0to1	False		0.68379	3114	230	605	44.1	0.05	55.85	{'CycD': '0', 'CycE': '0', 'CycA': '0', 'Cdc20': '0', 'CycB': '0', 'E2F': '0', 'RB': '1', 'P27': '0', 'Cdh1': '1', 'PPs': '0'}
CycA-to-P27 -> -1to1	False		0.68841	3135	292	577	54.35	0.3	45.35	{'CycD': '0', 'CycE': '0', 'CycA': '0', 'Cdc20': '0', 'CycB': '0', 'E2F': '0', 'RB': '1', 'P27': '0', 'Cdh1': '1', 'PPs': '0'}
CycA-to-Cdh1 -> -1to1	False		0.77448	3527	129	321	15.25	31.6	53.15	{'CycD': '0', 'CycE': '1', 'CycA': '1', 'Cdc20': '0', 'CycB': '0', 'E2F': '0', 'RB': '0', 'P27': '0', 'Cdh1': '1', 'PPs': '0'}
Cdc20-to-CycD -> 0to-1	False		0.78656	3582	66	378	49.9	0	50.1	{'CycD': '0', 'CycE': '0', 'CycA': '0', 'Cdc20': '0', 'CycB': '0', 'E2F': '0', 'RB': '1', 'P27': '0', 'Cdh1': '1', 'PPs': '0'}
CycE-to-Cdh1 -> -1to1	False		0.79578	3624	3	384	0.9	58.2	40.9	{'CycD': '1', 'CycE': '1', 'CycA': '1', 'Cdc20': '0', 'CycB': '0', 'E2F': '0', 'RB': '0', 'P27': '0', 'Cdh1': '1', 'PPs': '0'}
PPs-to-CycD -> 0to-1	False		0.79666	3628	66	380	44.95	0	55.05	{'CycD': '0', 'CycE': '0', 'CycA': '0', 'Cdc20': '0', 'CycB': '0', 'E2F': '0', 'RB': '1', 'P27': '0', 'Cdh1': '1', 'PPs': '0'}
CycB-to-CycD -> 0to-1	False		0.80435	3663	66	362	49.6	0	50.4	{'CycD': '0', 'CycE': '0', 'CycA': '0', 'Cdc20': '0', 'CycB': '0', 'E2F': '0', 'RB': '1', 'P27': '0', 'Cdh1': '1', 'PPs': '0'}
CycA-to-CycD -> 0to-1	False		0.83114	3785	66	343	46.75	0	53.25	{'CycD': '0', 'CycE': '0', 'CycA': '0', 'Cdc20': '0', 'CycB': '0', 'E2F': '0', 'RB': '1', 'P27': '0', 'Cdh1': '1', 'PPs': '0'}
E2F-to-CycD -> 0to-1	False		0.84761	3860	66	320	50.25	0	49.75	{'CycD': '0', 'CycE': '0', 'CycA': '0', 'Cdc20': '0', 'CycB': '0', 'E2F': '0', 'RB': '1', 'P27': '0', 'Cdh1': '1', 'PPs': '0'}
CycE-to-CycD -> 0to-1	False		0.87	3962	66	283	57.15	0	42.85	{'CycD': '0', 'CycE': '0', 'CycA': '0', 'Cdc20': '0', 'CycB': '0', 'E2F': '0', 'RB': '1', 'P27': '0', 'Cdh1': '1', 'PPs': '0'}
CycD-to-RB -> -1to1	False		0.87198	3971	131	287	12.7	0.4	86.9	{'CycD': '0', 'CycE': '0', 'CycA': '0', 'Cdc20': '0', 'CycB': '0', 'E2F': '0', 'RB': '1', 'P27': '0', 'Cdh1': '1', 'PPs': '0'}
E2F-to-CycE -> 1to0	False		0.8812	4013	181	427	0	0	100	{'CycD': '0', 'CycE': '0', 'CycA': '0', 'Cdc20': '0', 'CycB': '0', 'E2F': '0', 'RB': '1', 'P27': '0', 'Cdh1': '1', 'PPs': '0'}
CycE-to-RB -> -1to1	False		0.88406	4026	74	289	50.2	6	43.8	{'CycD': '0', 'CycE': '0', 'CycA': '0', 'Cdc20': '0', 'CycB': '0', 'E2F': '0', 'RB': '1', 'P27': '0', 'Cdh1': '1', 'PPs': '0'}
Cdh1-to-CycD -> 0to-1	False		0.90865	4138	98	373	29.05	0	70.95	{'CycD': '0', 'CycE': '0', 'CycA': '0', 'Cdc20': '0', 'CycB': '0', 'E2F': '0', 'RB': '1', 'P27': '0', 'Cdh1': '1', 'PPs': '0'}
CycE-to-RB -> -1to0	False		0.90909	4140	130	286	56.95	0.4	42.65	{'CycD': '0', 'CycE': '0', 'CycA': '0', 'Cdc20': '0', 'CycB': '0', 'E2F': '0', 'RB': '1', 'P27': '0', 'Cdh1': '1', 'PPs': '0'}
CycB-to-RB -> -1to1	False		0.91019	4145	130	323	56.55	0.05	43.4	{'CycD': '0', 'CycE': '0', 'CycA': '0', 'Cdc20': '0', 'CycB': '0', 'E2F': '0', 'RB': '1', 'P27': '0', 'Cdh1': '1', 'PPs': '0'}
RB-to-CycD -> 0to-1	False		0.91085	4148	98	366	36.6	0	63.4	{'CycD': '0', 'CycE': '0', 'CycA': '0', 'Cdc20': '0', 'CycB': '0', 'E2F': '0', 'RB': '1', 'P27': '0', 'Cdh1': '1', 'PPs': '0'}
CycE-to-Cdh1 -> -1to0	False		0.91436	4164	127	282	57.7	0	42.3	{'CycD': '0', 'CycE': '0', 'CycA': '0', 'Cdc20': '0', 'CycB': '0', 'E2F': '0', 'RB': '1', 'P27': '0', 'Cdh1': '1', 'PPs': '0'}
Cdc20-to-RB -> 0to1	False		0.91634	4173	130	304	60.35	0	39.65	{'CycD': '0', 'CycE': '0', 'CycA': '0', 'Cdc20': '0', 'CycB': '0', 'E2F': '0', 'RB': '1', 'P27': '0', 'Cdh1': '1', 'PPs': '0'}
Cdh1-to-P27 -> 0to1	False		0.91656	4174	98	391	35.1	0	64.9	{'CycD': '0', 'CycE': '0', 'CycA': '0', 'Cdc20': '0', 'CycB': '0', 'E2F': '0', 'RB': '1', 'P27': '1', 'Cdh1': '1', 'PPs': '0'}
CycD-to-P27 -> -1to0	False		0.92051	4192	98	364	42.25	0	57.75	{'CycD': '0', 'CycE': '0', 'CycA': '0', 'Cdc20': '0', 'CycB': '0', 'E2F': '0', 'RB': '1', 'P27': '0', 'Cdh1': '1', 'PPs': '0'}
CycD-to-RB -> -1to0	False		0.92314	4204	131	286	12.95	0	87.05	{'CycD': '0', 'CycE': '0', 'CycA': '0', 'Cdc20': '0', 'CycB': '0', 'E2F': '0', 'RB': '1', 'P27': '0', 'Cdh1': '1', 'PPs': '0'}
Cdh1-to-CycE -> 0to-1	False		0.92688	4221	112	363	53.5	0	46.5	{'CycD': '0', 'CycE': '0', 'CycA': '0', 'Cdc20': '0', 'CycB': '0', 'E2F': '0', 'RB': '1', 'P27': '0', 'Cdh1': '1', 'PPs': '0'}
CycD-to-CycE -> 0to-1	False		0.93017	4236	150	286	8.15	0	91.85	{'CycD': '0', 'CycE': '0', 'CycA': '0', 'Cdc20': '0', 'CycB': '0', 'E2F': '0', 'RB': '1', 'P27': '0', 'Cdh1': '1', 'PPs': '0'}
Cdc20-to-Cdh1 -> 0to1	False		0.93808	4272	128	291	58.35	0	41.65	{'CycD': '0', 'CycE': '0', 'CycA': '0', 'Cdc20': '0', 'CycB': '0', 'E2F': '0', 'RB': '1', 'P27': '0', 'Cdh1': '1', 'PPs': '0'}
CycB-to-Cdh1 -> -1to1	False		0.94203	4290	186	289	58.05	0	41.95	{'CycD': '0', 'CycE': '0', 'CycA': '0', 'Cdc20': '0', 'CycB': '0', 'E2F': '0', 'RB': '1', 'P27': '0', 'Cdh1': '1', 'PPs': '0'}
Cdc20-to-E2F -> 0to-1	False		0.9451	4304	97	315	57.65	0	42.35	{'CycD': '0', 'CycE': '0', 'CycA': '0', 'Cdc20': '0', 'CycB': '0', 'E2F': '0', 'RB': '1', 'P27': '0', 'Cdh1': '1', 'PPs': '0'}
CycD-to-Cdh1 -> 0to1	False		0.95081	4330	109	284	44.05	0	55.95	{'CycD': '0', 'CycE': '0', 'CycA': '0', 'Cdc20': '0', 'CycB': '0', 'E2F': '0', 'RB': '1', 'P27': '0', 'Cdh1': '1', 'PPs': '0'}
CycB-to-RB -> -1to0	False		0.95345	4342	98	314	58.55	0	41.45	{'CycD': '0', 'CycE': '0', 'CycA': '0', 'Cdc20': '0', 'CycB': '0', 'E2F': '0', 'RB': '1', 'P27': '0', 'Cdh1': '1', 'PPs': '0'}
Cdh1-to-E2F -> 0to-1	False		0.96289	4385	99	309	13.9	0	86.1	{'CycD': '0', 'CycE': '0', 'CycA': '0', 'Cdc20': '0', 'CycB': '0', 'E2F': '0', 'RB': '1', 'P27': '0', 'Cdh1': '1', 'PPs': '0'}
CycE-to-CycB -> 0to-1	False		0.96377	4389	3	385	0	58	42	{'CycD': '1', 'CycE': '1', 'CycA': '1', 'Cdc20': '0', 'CycB': '0', 'E2F': '0', 'RB': '0', 'P27': '0', 'Cdh1': '0', 'PPs': '0'}
PPs-to-E2F -> 0to-1	False		0.96399	4390	96	307	56.25	0	43.75	{'CycD': '0', 'CycE': '0', 'CycA': '0', 'Cdc20': '0', 'CycB': '0', 'E2F': '0', 'RB': '1', 'P27': '0', 'Cdh1': '1', 'PPs': '0'}
RB-to-Cdh1 -> 0to1	False		0.96574	4398	114	295	57	0	43	{'CycD': '0', 'CycE': '0', 'CycA': '0', 'Cdc20': '0', 'CycB': '0', 'E2F': '0', 'RB': '1', 'P27': '0', 'Cdh1': '1', 'PPs': '0'}
CycA-to-RB -> -1to1	False		0.96684	4403	122	296	57.45	0	42.55	{'CycD': '0', 'CycE': '0', 'CycA': '0', 'Cdc20': '0', 'CycB': '0', 'E2F': '0', 'RB': '1', 'P27': '0', 'Cdh1': '1', 'PPs': '0'}
E2F-to-Cdh1 -> 0to1	False		0.96706	4404	123	284	55.45	0	44.55	{'CycD': '0', 'CycE': '0', 'CycA': '0', 'Cdc20': '0', 'CycB': '0', 'E2F': '0', 'RB': '1', 'P27': '0', 'Cdh1': '1', 'PPs': '0'}
CycD-to-E2F -> 0to-1	False		0.97431	4437	75	285	7.6	5.7	86.7	{'CycD': '0', 'CycE': '0', 'CycA': '0', 'Cdc20': '0', 'CycB': '0', 'E2F': '0', 'RB': '1', 'P27': '0', 'Cdh1': '1', 'PPs': '0'}
CycB-to-CycA -> 0to-1	False		0.97694	4449	98	281	59.5	0	40.5	{'CycD': '0', 'CycE': '0', 'CycA': '0', 'Cdc20': '0', 'CycB': '0', 'E2F': '0', 'RB': '1', 'P27': '0', 'Cdh1': '1', 'PPs': '0'}
E2F-to-RB -> 0to1	False		0.9776	4452	130	286	55.35	0	44.65	{'CycD': '0', 'CycE': '0', 'CycA': '0', 'Cdc20': '0', 'CycB': '0', 'E2F': '0', 'RB': '1', 'P27': '0', 'Cdh1': '1', 'PPs': '0'}
PPs-to-CycB -> 0to-1	False		0.97826	4455	86	282	57.5	0	42.5	{'CycD': '0', 'CycE': '0', 'CycA': '0', 'Cdc20': '0', 'CycB': '0', 'E2F': '0', 'RB': '1', 'P27': '0', 'Cdh1': '1', 'PPs': '0'}
CycA-to-CycB -> 0to-1	False		0.98177	4471	6	339	0	43	57	{'CycD': '0', 'CycE': '1', 'CycA': '1', 'Cdc20': '0', 'CycB': '0', 'E2F': '0', 'RB': '0', 'P27': '0', 'Cdh1': '0', 'PPs': '0'}
E2F-to-CycB -> 0to-1	False		0.98243	4474	67	278	58	0	42	{'CycD': '0', 'CycE': '0', 'CycA': '0', 'Cdc20': '0', 'CycB': '0', 'E2F': '0', 'RB': '1', 'P27': '0', 'Cdh1': '1', 'PPs': '0'}
P27-to-E2F -> 0to-1	False		0.98397	4481	98	302	56.65	0	43.35	{'CycD': '0', 'CycE': '0', 'CycA': '0', 'Cdc20': '0', 'CycB': '0', 'E2F': '0', 'RB': '1', 'P27': '0', 'Cdh1': '1', 'PPs': '0'}
PPs-to-CycA -> 0to-1	False		0.98551	4488	96	286	58.05	0	41.95	{'CycD': '0', 'CycE': '0', 'CycA': '0', 'Cdc20': '0', 'CycB': '0', 'E2F': '0', 'RB': '1', 'P27': '0', 'Cdh1': '1', 'PPs': '0'}
Cdh1-to-RB -> 0to1	False		0.98682	4494	99	288	13.6	0	86.4	{'CycD': '0', 'CycE': '0', 'CycA': '0', 'Cdc20': '0', 'CycB': '0', 'E2F': '0', 'RB': '1', 'P27': '0', 'Cdh1': '1', 'PPs': '0'}
CycD-to-CycB -> 0to-1	False		0.98814	4500	68	310	7.3	38.05	54.65	{'CycD': '1', 'CycE': '1', 'CycA': '1', 'Cdc20': '0', 'CycB': '0', 'E2F': '0', 'RB': '0', 'P27': '0', 'Cdh1': '0', 'PPs': '0'}
RB-to-CycB -> 0to-1	False		0.98924	4505	77	217	58.15	0	41.85	{'CycD': '0', 'CycE': '0', 'CycA': '0', 'Cdc20': '0', 'CycB': '0', 'E2F': '0', 'RB': '1', 'P27': '0', 'Cdh1': '1', 'PPs': '0'}
CycA-to-Cdc20 -> 0to1	False		0.99253	4520	98	291	58.55	0.05	41.4	{'CycD': '0', 'CycE': '0', 'CycA': '0', 'Cdc20': '0', 'CycB': '0', 'E2F': '0', 'RB': '1', 'P27': '0', 'Cdh1': '1', 'PPs': '0'}
CycD-to-PPs -> 0to-1	False		0.99297	4522	82	281	56.95	0	43.05	{'CycD': '0', 'CycE': '0', 'CycA': '0', 'Cdc20': '0', 'CycB': '0', 'E2F': '0', 'RB': '1', 'P27': '0', 'Cdh1': '1', 'PPs': '0'}
CycA-to-RB -> -1to0	False		0.99341	4524	98	291	55.7	0	44.3	{'CycD': '0', 'CycE': '0', 'CycA': '0', 'Cdc20': '0', 'CycB': '0', 'E2F': '0', 'RB': '1', 'P27': '0', 'Cdh1': '1', 'PPs': '0'}
CycA-to-P27 -> -1to0	False		0.99451	4529	98	288	57.95	0	42.05	{'CycD': '0', 'CycE': '0', 'CycA': '0', 'Cdc20': '0', 'CycB': '0', 'E2F': '0', 'RB': '1', 'P27': '0', 'Cdh1': '1', 'PPs': '0'}
RB-to-CycA -> 0to-1	False		0.99473	4530	82	288	57.25	0	42.75	{'CycD': '0', 'CycE': '0', 'CycA': '0', 'Cdc20': '0', 'CycB': '0', 'E2F': '0', 'RB': '1', 'P27': '0', 'Cdh1': '1', 'PPs': '0'}
CycB-to-P27 -> -1to0	False		0.99583	4535	98	289	57.4	0	42.6	{'CycD': '0', 'CycE': '0', 'CycA': '0', 'Cdc20': '0', 'CycB': '0', 'E2F': '0', 'RB': '1', 'P27': '0', 'Cdh1': '1', 'PPs': '0'}
E2F-to-Cdc20 -> 0to-1	False		0.99758	4543	79	282	57.6	0	42.4	{'CycD': '0', 'CycE': '0', 'CycA': '0', 'Cdc20': '0', 'CycB': '0', 'E2F': '0', 'RB': '1', 'P27': '0', 'Cdh1': '1', 'PPs': '0'}
P27-to-Cdh1 -> 0to1	False		0.99824	4546	98	286	57.5	0	42.5	{'CycD': '0', 'CycE': '0', 'CycA': '0', 'Cdc20': '0', 'CycB': '0', 'E2F': '0', 'RB': '1', 'P27': '0', 'Cdh1': '1', 'PPs': '0'}
CycA-to-Cdh1 -> -1to0	False		0.99912	4550	100	243	45.25	0	54.75	{'CycD': '0', 'CycE': '0', 'CycA': '0', 'Cdc20': '0', 'CycB': '0', 'E2F': '0', 'RB': '1', 'P27': '0', 'Cdh1': '1', 'PPs': '0'}
E2F-to-Cdh1 -> 0to-1	False		1.00264	4566	98	280	58.4	0	41.6	{'CycD': '0', 'CycE': '0', 'CycA': '0', 'Cdc20': '0', 'CycB': '0', 'E2F': '0', 'RB': '1', 'P27': '0', 'Cdh1': '1', 'PPs': '0'}
CycD-to-Cdh1 -> 0to-1	False		1.00329	4569	98	283	56.25	3.95	39.8	{'CycD': '0', 'CycE': '0', 'CycA': '0', 'Cdc20': '0', 'CycB': '0', 'E2F': '0', 'RB': '1', 'P27': '0', 'Cdh1': '1', 'PPs': '0'}
Cdh1-to-CycA -> 0to-1	False		1.00461	4575	98	284	55.85	0	44.15	{'CycD': '0', 'CycE': '0', 'CycA': '0', 'Cdc20': '0', 'CycB': '0', 'E2F': '0', 'RB': '1', 'P27': '0', 'Cdh1': '1', 'PPs': '0'}
P27-to-Cdc20 -> 0to-1	False		1.00615	4582	98	275	59.25	0	40.75	{'CycD': '0', 'CycE': '0', 'CycA': '0', 'Cdc20': '0', 'CycB': '0', 'E2F': '0', 'RB': '1', 'P27': '0', 'Cdh1': '1', 'PPs': '0'}
E2F-to-PPs -> 0to-1	False		1.00659	4584	98	270	57.5	0	42.5	{'CycD': '0', 'CycE': '0', 'CycA': '0', 'Cdc20': '0', 'CycB': '0', 'E2F': '0', 'RB': '1', 'P27': '0', 'Cdh1': '1', 'PPs': '0'}
Cdh1-to-Cdc20 -> 0to-1	False		1.00703	4586	98	280	56.3	0	43.7	{'CycD': '0', 'CycE': '0', 'CycA': '0', 'Cdc20': '0', 'CycB': '0', 'E2F': '0', 'RB': '1', 'P27': '0', 'Cdh1': '1', 'PPs': '0'}
P27-to-CycA -> -1to0	False		1.00791	4590	98	280	56.2	0	43.8	{'CycD': '0', 'CycE': '0', 'CycA': '0', 'Cdc20': '0', 'CycB': '0', 'E2F': '0', 'RB': '1', 'P27': '0', 'Cdh1': '1', 'PPs': '0'}
RB-to-P27 -> 0to-1	False		1.01098	4604	98	274	57.55	0	42.45	{'CycD': '0', 'CycE': '0', 'CycA': '0', 'Cdc20': '0', 'CycB': '0', 'E2F': '0', 'RB': '1', 'P27': '0', 'Cdh1': '1', 'PPs': '0'}
CycA-to-CycB -> 0to1	False		1.01252	4611	86	286	58.1	0	41.9	{'CycD': '0', 'CycE': '0', 'CycA': '0', 'Cdc20': '0', 'CycB': '0', 'E2F': '0', 'RB': '1', 'P27': '0', 'Cdh1': '1', 'PPs': '0'}
E2F-to-PPs -> 0to1	False		1.01471	4621	90	303	52.65	0	47.35	{'CycD': '0', 'CycE': '0', 'CycA': '0', 'Cdc20': '0', 'CycB': '0', 'E2F': '0', 'RB': '1', 'P27': '0', 'Cdh1': '1', 'PPs': '0'}
Cdh1-to-PPs -> 0to-1	False		1.01493	4622	98	272	56.65	0	43.35	{'CycD': '0', 'CycE': '0', 'CycA': '0', 'Cdc20': '0', 'CycB': '0', 'E2F': '0', 'RB': '1', 'P27': '0', 'Cdh1': '1', 'PPs': '0'}
E2F-to-P27 -> 0to-1	False		1.01932	4642	98	263	58.6	0	41.4	{'CycD': '0', 'CycE': '0', 'CycA': '0', 'Cdc20': '0', 'CycB': '0', 'E2F': '0', 'RB': '1', 'P27': '0', 'Cdh1': '1', 'PPs': '0'}
Cdh1-to-P27 -> 0to-1	False		1.02108	4650	98	267	56.2	0	43.8	{'CycD': '0', 'CycE': '0', 'CycA': '0', 'Cdc20': '0', 'CycB': '0', 'E2F': '0', 'RB': '1', 'P27': '0', 'Cdh1': '1', 'PPs': '0'}
PPs-to-P27 -> 1to-1	False		1.02284	4658	98	259	59.2	0	40.8	{'CycD': '0', 'CycE': '0', 'CycA': '0', 'Cdc20': '0', 'CycB': '0', 'E2F': '0', 'RB': '1', 'P27': '0', 'Cdh1': '1', 'PPs': '0'}
Cdc20-to-P27 -> 0to-1	False		1.02415	4664	98	265	55.95	0	44.05	{'CycD': '0', 'CycE': '0', 'CycA': '0', 'Cdc20': '0', 'CycB': '0', 'E2F': '0', 'RB': '1', 'P27': '0', 'Cdh1': '1', 'PPs': '0'}
CycB-to-PPs -> 0to1	False		1.02437	4665	98	303	57.85	0	42.15	{'CycD': '0', 'CycE': '0', 'CycA': '0', 'Cdc20': '0', 'CycB': '0', 'E2F': '0', 'RB': '1', 'P27': '0', 'Cdh1': '1', 'PPs': '0'}
P27-to-CycD -> -1to0	False		1.02635	4674	98	210	100	0	0	{'CycD': '0', 'CycE': '0', 'CycA': '0', 'Cdc20': '0', 'CycB': '0', 'E2F': '0', 'RB': '1', 'P27': '0', 'Cdh1': '1', 'PPs': '0'}
P27-to-PPs -> 0to-1	False		1.02635	4674	98	259	57.5	0	42.5	{'CycD': '0', 'CycE': '0', 'CycA': '0', 'Cdc20': '0', 'CycB': '0', 'E2F': '0', 'RB': '1', 'P27': '0', 'Cdh1': '1', 'PPs': '0'}
P27-to-CycB -> 0to1	False		1.02899	4686	98	256	57.8	2.3	39.9	{'CycD': '0', 'CycE': '0', 'CycA': '0', 'Cdc20': '0', 'CycB': '0', 'E2F': '0', 'RB': '1', 'P27': '0', 'Cdh1': '1', 'PPs': '0'}
E2F-to-RB -> 0to-1	False		1.0303	4692	74	264	61.5	0	38.5	{'CycD': '0', 'CycE': '0', 'CycA': '0', 'Cdc20': '0', 'CycB': '0', 'E2F': '0', 'RB': '1', 'P27': '0', 'Cdh1': '1', 'PPs': '0'}
RB-to-Cdc20 -> 0to-1	False		1.0314	4697	84	255	57.3	0	42.7	{'CycD': '0', 'CycE': '0', 'CycA': '0', 'Cdc20': '0', 'CycB': '0', 'E2F': '0', 'RB': '1', 'P27': '0', 'Cdh1': '1', 'PPs': '0'}
PPs-to-Cdc20 -> 0to-1	False		1.03294	4704	98	258	60.05	0	39.95	{'CycD': '0', 'CycE': '0', 'CycA': '0', 'Cdc20': '0', 'CycB': '0', 'E2F': '0', 'RB': '1', 'P27': '0', 'Cdh1': '1', 'PPs': '0'}
Cdc20-to-Cdh1 -> 0to-1	False		1.03535	4715	98	252	56.75	0	43.25	{'CycD': '0', 'CycE': '0', 'CycA': '0', 'Cdc20': '0', 'CycB': '0', 'E2F': '0', 'RB': '1', 'P27': '0', 'Cdh1': '1', 'PPs': '0'}
CycD-to-Cdc20 -> 0to-1	False		1.03733	4724	70	282	8.25	37	54.75	{'CycD': '0', 'CycE': '0', 'CycA': '0', 'Cdc20': '0', 'CycB': '0', 'E2F': '0', 'RB': '1', 'P27': '0', 'Cdh1': '1', 'PPs': '0'}
RB-to-PPs -> 0to1	False		1.03777	4726	85	296	20.8	0.3	78.9	{'CycD': '0', 'CycE': '0', 'CycA': '0', 'Cdc20': '0', 'CycB': '0', 'E2F': '0', 'RB': '1', 'P27': '1', 'Cdh1': '1', 'PPs': '1'}
Cdh1-to-PPs -> 0to1	False		1.03777	4726	102	282	16.35	0.4	83.25	{'CycD': '0', 'CycE': '0', 'CycA': '0', 'Cdc20': '0', 'CycB': '0', 'E2F': '0', 'RB': '1', 'P27': '1', 'Cdh1': '1', 'PPs': '1'}
CycD-to-CycE -> 0to1	False		1.04304	4750	98	273	43.4	17.5	39.1	{'CycD': '0', 'CycE': '0', 'CycA': '0', 'Cdc20': '0', 'CycB': '0', 'E2F': '0', 'RB': '1', 'P27': '0', 'Cdh1': '1', 'PPs': '0'}
P27-to-PPs -> 0to1	False		1.04348	4752	99	269	51.65	0	48.35	{'CycD': '0', 'CycE': '0', 'CycA': '0', 'Cdc20': '0', 'CycB': '0', 'E2F': '0', 'RB': '1', 'P27': '1', 'Cdh1': '1', 'PPs': '1'}
CycD-to-E2F -> 0to1	False		1.04677	4767	98	278	60.3	0	39.7	{'CycD': '0', 'CycE': '0', 'CycA': '0', 'Cdc20': '0', 'CycB': '0', 'E2F': '0', 'RB': '1', 'P27': '0', 'Cdh1': '1', 'PPs': '0'}
CycD-to-PPs -> 0to1	False		1.05029	4783	84	284	18.45	0	81.55	{'CycD': '0', 'CycE': '0', 'CycA': '0', 'Cdc20': '0', 'CycB': '0', 'E2F': '0', 'RB': '1', 'P27': '0', 'Cdh1': '1', 'PPs': '0'}
RB-to-Cdc20 -> 0to1	False		1.05138	4788	37	308	28.85	3.9	67.25	{'CycD': '0', 'CycE': '0', 'CycA': '0', 'Cdc20': '1', 'CycB': '0', 'E2F': '0', 'RB': '1', 'P27': '1', 'Cdh1': '1', 'PPs': '1'}
P27-to-Cdh1 -> 0to-1	False		1.05248	4793	101	214	66.9	2.55	30.55	{'CycD': '0', 'CycE': '0', 'CycA': '0', 'Cdc20': '0', 'CycB': '0', 'E2F': '0', 'RB': '1', 'P27': '0', 'Cdh1': '1', 'PPs': '0'}
CycA-to-PPs -> 0to1	False		1.05292	4795	100	269	47.9	0	52.1	{'CycD': '0', 'CycE': '0', 'CycA': '0', 'Cdc20': '0', 'CycB': '0', 'E2F': '0', 'RB': '1', 'P27': '0', 'Cdh1': '1', 'PPs': '0'}
P27-to-RB -> 0to-1	False		1.05556	4807	98	198	72.95	0	27.05	{'CycD': '0', 'CycE': '0', 'CycA': '0', 'Cdc20': '0', 'CycB': '0', 'E2F': '0', 'RB': '1', 'P27': '0', 'Cdh1': '1', 'PPs': '0'}
RB-to-PPs -> 0to-1	False		1.06368	4844	98	226	58.1	0	41.9	{'CycD': '0', 'CycE': '0', 'CycA': '0', 'Cdc20': '0', 'CycB': '0', 'E2F': '0', 'RB': '1', 'P27': '0', 'Cdh1': '1', 'PPs': '0'}
CycD-to-Cdc20 -> 0to1	False		1.06807	4864	69	285	6.5	24.8	68.7	{'CycD': '0', 'CycE': '0', 'CycA': '0', 'Cdc20': '0', 'CycB': '0', 'E2F': '0', 'RB': '1', 'P27': '0', 'Cdh1': '1', 'PPs': '0'}
CycB-to-CycA -> 0to1	False		1.06983	4872	98	280	59.3	0	40.7	{'CycD': '0', 'CycE': '0', 'CycA': '0', 'Cdc20': '0', 'CycB': '0', 'E2F': '0', 'RB': '1', 'P27': '0', 'Cdh1': '1', 'PPs': '0'}
P27-to-CycA -> -1to1	False		1.07378	4890	114	196	65.55	5	29.45	{'CycD': '0', 'CycE': '0', 'CycA': '0', 'Cdc20': '0', 'CycB': '0', 'E2F': '0', 'RB': '1', 'P27': '0', 'Cdh1': '1', 'PPs': '0'}
Cdc20-to-RB -> 0to-1	False		1.0762	4901	98	240	60.1	0	39.9	{'CycD': '0', 'CycE': '0', 'CycA': '0', 'Cdc20': '0', 'CycB': '0', 'E2F': '0', 'RB': '1', 'P27': '0', 'Cdh1': '1', 'PPs': '0'}
CycE-to-Cdc20 -> 0to-1	False		1.07751	4907	5	302	0	58.55	41.45	{'CycD': '1', 'CycE': '1', 'CycA': '1', 'Cdc20': '0', 'CycB': '1', 'E2F': '0', 'RB': '0', 'P27': '0', 'Cdh1': '0', 'PPs': '0'}
PPs-to-Cdc20 -> 0to1	False		1.08081	4922	7	287	18.05	22.2	59.75	{'CycD': '0', 'CycE': '0', 'CycA': '0', 'Cdc20': '1', 'CycB': '0', 'E2F': '0', 'RB': '1', 'P27': '1', 'Cdh1': '1', 'PPs': '1'}
P27-to-CycE -> -1to0	False		1.08981	4963	98	178	67.05	0	32.95	{'CycD': '0', 'CycE': '0', 'CycA': '0', 'Cdc20': '0', 'CycB': '0', 'E2F': '0', 'RB': '1', 'P27': '0', 'Cdh1': '1', 'PPs': '0'}
CycE-to-Cdc20 -> 0to1	False		1.09047	4966	5	315	4.55	55.2	40.25	{'CycD': '1', 'CycE': '1', 'CycA': '0', 'Cdc20': '1', 'CycB': '0', 'E2F': '1', 'RB': '0', 'P27': '0', 'Cdh1': '0', 'PPs': '1'}
CycE-to-E2F -> 0to-1	False		1.09684	4995	26	289	17.15	40	42.85	{'CycD': '0', 'CycE': '0', 'CycA': '0', 'Cdc20': '0', 'CycB': '0', 'E2F': '0', 'RB': '1', 'P27': '0', 'Cdh1': '1', 'PPs': '0'}
CycE-to-PPs -> 0to1	False		1.09772	4999	51	285	54.85	1.05	44.1	{'CycD': '0', 'CycE': '0', 'CycA': '0', 'Cdc20': '0', 'CycB': '0', 'E2F': '0', 'RB': '1', 'P27': '0', 'Cdh1': '1', 'PPs': '0'}
P27-to-Cdc20 -> 0to1	False		1.09925	5006	99	255	51.6	0.85	47.55	{'CycD': '0', 'CycE': '0', 'CycA': '0', 'Cdc20': '1', 'CycB': '0', 'E2F': '0', 'RB': '1', 'P27': '1', 'Cdh1': '1', 'PPs': '1'}
CycE-to-CycA -> 0to-1	False		1.10189	5018	50	283	0	57.3	42.7	{'CycD': '0', 'CycE': '0', 'CycA': '0', 'Cdc20': '0', 'CycB': '0', 'E2F': '0', 'RB': '1', 'P27': '0', 'Cdh1': '1', 'PPs': '0'}
E2F-to-CycA -> 1to-1	False		1.10255	5021	50	283	0	55.45	44.55	{'CycD': '0', 'CycE': '0', 'CycA': '0', 'Cdc20': '0', 'CycB': '0', 'E2F': '0', 'RB': '1', 'P27': '0', 'Cdh1': '1', 'PPs': '0'}
CycD-to-CycA -> 0to-1	False		1.10518	5033	82	282	6.45	50.9	42.65	{'CycD': '0', 'CycE': '0', 'CycA': '0', 'Cdc20': '0', 'CycB': '0', 'E2F': '0', 'RB': '1', 'P27': '0', 'Cdh1': '1', 'PPs': '0'}
E2F-to-Cdc20 -> 0to1	False		1.10694	5041	68	305	13.45	40.8	45.75	{'CycD': '1', 'CycE': '1', 'CycA': '0', 'Cdc20': '1', 'CycB': '0', 'E2F': '1', 'RB': '0', 'P27': '0', 'Cdh1': '0', 'PPs': '1'}
P27-to-E2F -> 0to1	False		1.10716	5042	98	140	76.45	0	23.55	{'CycD': '0', 'CycE': '0', 'CycA': '0', 'Cdc20': '0', 'CycB': '0', 'E2F': '0', 'RB': '1', 'P27': '0', 'Cdh1': '1', 'PPs': '0'}
CycB-to-E2F -> -1to0	False		1.11989	5100	98	218	58.55	0	41.45	{'CycD': '0', 'CycE': '0', 'CycA': '0', 'Cdc20': '0', 'CycB': '0', 'E2F': '0', 'RB': '1', 'P27': '0', 'Cdh1': '1', 'PPs': '0'}
CycD-to-CycB -> 0to1	False		1.12626	5129	68	284	13.8	16.15	70.05	{'CycD': '0', 'CycE': '0', 'CycA': '0', 'Cdc20': '0', 'CycB': '0', 'E2F': '0', 'RB': '1', 'P27': '0', 'Cdh1': '1', 'PPs': '0'}
Cdh1-to-Cdc20 -> 0to1	False		1.12846	5139	101	300	12.05	17.8	70.15	{'CycD': '0', 'CycE': '0', 'CycA': '0', 'Cdc20': '1', 'CycB': '0', 'E2F': '0', 'RB': '1', 'P27': '1', 'Cdh1': '1', 'PPs': '1'}
CycE-to-CycD -> 0to1	False		1.13219	5156	34	275	59	0	41	{'CycD': '0', 'CycE': '0', 'CycA': '0', 'Cdc20': '0', 'CycB': '0', 'E2F': '0', 'RB': '1', 'P27': '0', 'Cdh1': '1', 'PPs': '0'}
CycE-to-E2F -> 0to1	False		1.13483	5168	98	264	57.8	0	42.2	{'CycD': '0', 'CycE': '0', 'CycA': '0', 'Cdc20': '0', 'CycB': '0', 'E2F': '0', 'RB': '1', 'P27': '0', 'Cdh1': '1', 'PPs': '0'}
PPs-to-CycA -> 0to1	False		1.14471	5213	115	257	56.85	1.6	41.55	{'CycD': '0', 'CycE': '0', 'CycA': '0', 'Cdc20': '0', 'CycB': '0', 'E2F': '0', 'RB': '1', 'P27': '0', 'Cdh1': '1', 'PPs': '0'}
E2F-to-CycD -> 0to1	False		1.15415	5256	34	243	69.05	0	30.95	{'CycD': '0', 'CycE': '0', 'CycA': '0', 'Cdc20': '0', 'CycB': '0', 'E2F': '0', 'RB': '1', 'P27': '0', 'Cdh1': '1', 'PPs': '0'}
CycB-to-CycE -> 0to1	False		1.15766	5272	98	134	57	0	43	{'CycD': '0', 'CycE': '0', 'CycA': '0', 'Cdc20': '0', 'CycB': '0', 'E2F': '0', 'RB': '1', 'P27': '0', 'Cdh1': '1', 'PPs': '0'}
CycA-to-Cdc20 -> 0to-1	False		1.16886	5323	5	337	0	45.55	54.45	{'CycD': '0', 'CycE': '1', 'CycA': '1', 'Cdc20': '0', 'CycB': '1', 'E2F': '0', 'RB': '0', 'P27': '0', 'Cdh1': '0', 'PPs': '0'}
CycB-to-Cdc20 -> 1to-1	False		1.16996	5328	9	206	0	44.25	55.75	{'CycD': '1', 'CycE': '1', 'CycA': '1', 'Cdc20': '0', 'CycB': '1', 'E2F': '0', 'RB': '0', 'P27': '0', 'Cdh1': '0', 'PPs': '0'}
Cdc20-to-E2F -> 0to1	False		1.17655	5358	98	178	57.55	0	42.45	{'CycD': '0', 'CycE': '0', 'CycA': '0', 'Cdc20': '0', 'CycB': '0', 'E2F': '0', 'RB': '1', 'P27': '0', 'Cdh1': '1', 'PPs': '0'}
Cdc20-to-CycE -> 0to1	False		1.18665	5404	98	104	58.4	0	41.6	{'CycD': '0', 'CycE': '0', 'CycA': '0', 'Cdc20': '0', 'CycB': '0', 'E2F': '0', 'RB': '1', 'P27': '0', 'Cdh1': '1', 'PPs': '0'}
PPs-to-CycE -> 0to1	False		1.18731	5407	98	104	57.95	5.5	36.55	{'CycD': '0', 'CycE': '0', 'CycA': '0', 'Cdc20': '0', 'CycB': '0', 'E2F': '0', 'RB': '1', 'P27': '0', 'Cdh1': '1', 'PPs': '0'}
CycD-to-CycA -> 0to1	False		1.18906	5415	82	283	17.4	6.7	75.9	{'CycD': '0', 'CycE': '0', 'CycA': '0', 'Cdc20': '0', 'CycB': '0', 'E2F': '0', 'RB': '1', 'P27': '0', 'Cdh1': '1', 'PPs': '0'}
PPs-to-E2F -> 0to1	False		1.19587	5446	98	162	61.35	0	38.65	{'CycD': '0', 'CycE': '0', 'CycA': '0', 'Cdc20': '0', 'CycB': '0', 'E2F': '0', 'RB': '1', 'P27': '0', 'Cdh1': '1', 'PPs': '0'}
PPs-to-RB -> 1to-1	False		1.20004	5465	66	139	63.1	0	36.9	{'CycD': '0', 'CycE': '0', 'CycA': '0', 'Cdc20': '0', 'CycB': '0', 'E2F': '0', 'RB': '1', 'P27': '0', 'Cdh1': '1', 'PPs': '0'}
Cdh1-to-RB -> 0to-1	False		1.20048	5467	97	70	100	0	0	{'CycD': '0', 'CycE': '1', 'CycA': '0', 'Cdc20': '1', 'CycB': '1', 'E2F': '0', 'RB': '0', 'P27': '0', 'Cdh1': '0', 'PPs': '1'}
Cdh1-to-E2F -> 0to1	False		1.20158	5472	97	70	100	0	0	{'CycD': '0', 'CycE': '1', 'CycA': '0', 'Cdc20': '1', 'CycB': '1', 'E2F': '0', 'RB': '0', 'P27': '0', 'Cdh1': '0', 'PPs': '1'}
Cdh1-to-CycB -> -1to1	False		1.21563	5536	99	266	37.6	4.1	58.3	{'CycD': '0', 'CycE': '0', 'CycA': '0', 'Cdc20': '1', 'CycB': '1', 'E2F': '0', 'RB': '1', 'P27': '0', 'Cdh1': '1', 'PPs': '1'}
RB-to-Cdh1 -> 0to-1	False		1.22047	5558	209	69	90.05	8.7	1.25	{'CycD': '0', 'CycE': '1', 'CycA': '0', 'Cdc20': '1', 'CycB': '1', 'E2F': '0', 'RB': '0', 'P27': '0', 'Cdh1': '0', 'PPs': '1'}
Cdh1-to-CycA -> 0to1	False		1.22596	5583	243	68	86.35	11.75	1.9	{'CycD': '0', 'CycE': '1', 'CycA': '0', 'Cdc20': '1', 'CycB': '1', 'E2F': '0', 'RB': '0', 'P27': '0', 'Cdh1': '0', 'PPs': '1'}
CycA-to-CycD -> 0to1	False		1.22969	5600	36	204	59.4	0	40.6	{'CycD': '0', 'CycE': '0', 'CycA': '0', 'Cdc20': '0', 'CycB': '0', 'E2F': '0', 'RB': '1', 'P27': '0', 'Cdh1': '1', 'PPs': '0'}
P27-to-CycE -> -1to1	False		1.23254	5613	98	64	64.95	25.75	9.3	{'CycD': '0', 'CycE': '1', 'CycA': '0', 'Cdc20': '1', 'CycB': '1', 'E2F': '0', 'RB': '0', 'P27': '0', 'Cdh1': '0', 'PPs': '1'}
CycE-to-CycB -> 0to1	False		1.23715	5634	3	384	19.3	37.5	43.2	{'CycD': '1', 'CycE': '1', 'CycA': '0', 'Cdc20': '1', 'CycB': '1', 'E2F': '0', 'RB': '0', 'P27': '0', 'Cdh1': '0', 'PPs': '1'}
Cdc20-to-PPs -> 1to-1	False		1.23759	5636	37	86	57.85	0	42.15	{'CycD': '0', 'CycE': '0', 'CycA': '0', 'Cdc20': '0', 'CycB': '0', 'E2F': '0', 'RB': '1', 'P27': '0', 'Cdh1': '1', 'PPs': '0'}
PPs-to-Cdh1 -> 1to-1	False		1.24023	5648	174	65	65.7	3.3	31	{'CycD': '0', 'CycE': '1', 'CycA': '0', 'Cdc20': '1', 'CycB': '1', 'E2F': '0', 'RB': '0', 'P27': '0', 'Cdh1': '0', 'PPs': '1'}
RB-to-E2F -> -1to0	False		1.24286	5660	97	61	100	0	0	{'CycD': '0', 'CycE': '1', 'CycA': '0', 'Cdc20': '1', 'CycB': '1', 'E2F': '0', 'RB': '0', 'P27': '0', 'Cdh1': '0', 'PPs': '1'}
RB-to-CycA -> 0to1	False		1.24923	5689	231	68	90.15	8.65	1.2	{'CycD': '0', 'CycE': '1', 'CycA': '1', 'Cdc20': '0', 'CycB': '1', 'E2F': '0', 'RB': '0', 'P27': '0', 'Cdh1': '0', 'PPs': '0'}
RB-to-E2F -> -1to1	False		1.25406	5711	97	62	100	0	0	{'CycD': '0', 'CycE': '1', 'CycA': '1', 'Cdc20': '0', 'CycB': '1', 'E2F': '0', 'RB': '0', 'P27': '0', 'Cdh1': '0', 'PPs': '0'}
RB-to-CycB -> 0to1	False		1.26636	5767	92	241	65.6	4.45	29.95	{'CycD': '0', 'CycE': '0', 'CycA': '0', 'Cdc20': '1', 'CycB': '1', 'E2F': '0', 'RB': '1', 'P27': '0', 'Cdh1': '0', 'PPs': '1'}
RB-to-CycE -> 0to1	False		1.27668	5814	97	69	66.3	33.7	0	{'CycD': '0', 'CycE': '1', 'CycA': '0', 'Cdc20': '1', 'CycB': '1', 'E2F': '0', 'RB': '0', 'P27': '0', 'Cdh1': '0', 'PPs': '1'}
P27-to-CycD -> -1to1	False		1.27822	5821	98	75	100	0	0	{'CycD': '1', 'CycE': '1', 'CycA': '0', 'Cdc20': '1', 'CycB': '1', 'E2F': '0', 'RB': '0', 'P27': '0', 'Cdh1': '0', 'PPs': '1'}
Cdh1-to-CycE -> 0to1	False		1.28876	5869	97	69	61.05	38.95	0	{'CycD': '0', 'CycE': '1', 'CycA': '0', 'Cdc20': '1', 'CycB': '1', 'E2F': '0', 'RB': '0', 'P27': '0', 'Cdh1': '0', 'PPs': '1'}
CycB-to-CycD -> 0to1	False		1.32279	6024	34	137	59.8	0	40.2	{'CycD': '0', 'CycE': '0', 'CycA': '0', 'Cdc20': '0', 'CycB': '0', 'E2F': '0', 'RB': '1', 'P27': '0', 'Cdh1': '1', 'PPs': '0'}
PPs-to-CycD -> 0to1	False		1.32565	6037	34	116	71.05	0	28.95	{'CycD': '0', 'CycE': '0', 'CycA': '0', 'Cdc20': '0', 'CycB': '0', 'E2F': '0', 'RB': '1', 'P27': '0', 'Cdh1': '1', 'PPs': '0'}
Cdh1-to-CycD -> 0to1	False		1.33509	6080	97	78	100	0	0	{'CycD': '1', 'CycE': '1', 'CycA': '0', 'Cdc20': '1', 'CycB': '1', 'E2F': '0', 'RB': '0', 'P27': '0', 'Cdh1': '0', 'PPs': '1'}
Cdc20-to-CycB -> -1to0	False		1.35244	6159	5	311	22.25	22.15	55.6	{'CycD': '0', 'CycE': '1', 'CycA': '0', 'Cdc20': '1', 'CycB': '1', 'E2F': '0', 'RB': '0', 'P27': '0', 'Cdh1': '0', 'PPs': '1'}
PPs-to-CycB -> 0to1	False		1.361	6198	5	332	24	23.25	52.75	{'CycD': '0', 'CycE': '1', 'CycA': '0', 'Cdc20': '1', 'CycB': '1', 'E2F': '0', 'RB': '0', 'P27': '0', 'Cdh1': '0', 'PPs': '1'}
Cdc20-to-CycD -> 0to1	False		1.36232	6204	34	111	57.7	0	42.3	{'CycD': '0', 'CycE': '0', 'CycA': '0', 'Cdc20': '0', 'CycB': '0', 'E2F': '0', 'RB': '1', 'P27': '0', 'Cdh1': '1', 'PPs': '0'}
Cdc20-to-CycB -> -1to1	False		1.37923	6281	7	306	20.15	22.55	57.3	{'CycD': '0', 'CycE': '1', 'CycA': '0', 'Cdc20': '1', 'CycB': '1', 'E2F': '0', 'RB': '0', 'P27': '0', 'Cdh1': '0', 'PPs': '1'}
RB-to-CycD -> 0to1	False		1.42161	6474	33	104	100	0	0	{'CycD': '1', 'CycE': '1', 'CycA': '0', 'Cdc20': '1', 'CycB': '1', 'E2F': '0', 'RB': '0', 'P27': '0', 'Cdh1': '0', 'PPs': '1'}
Cdc20-to-CycA -> -1to1	False		1.48353	6756	42	169	32.15	14.7	53.15	{'CycD': 'C', 'CycE': 'C', 'CycA': 'C', 'Cdc20': 'C', 'CycB': 'C', 'E2F': 'C', 'RB': 'C', 'P27': 'C', 'Cdh1': 'C', 'PPs': 'C'}
CycA-to-E2F -> -1to1	False		1.70597	7769	19	195	29.95	27.85	42.2	{'CycD': '0', 'CycE': '0', 'CycA': '0', 'Cdc20': '0', 'CycB': '0', 'E2F': '0', 'RB': '1', 'P27': '0', 'Cdh1': '1', 'PPs': '0'}

## Sheet: modelB_double_perturb_it20
Perturbation (double)	Database Check	Reference	Normalized Graph Score	Absolute Graph Score	Steady State Count	Largest Basin Size	Correct (%)	Incorrect (%)	Did not Start (%)	Most Frequent Steady State(s)
Original Model	NA		1	4552	95	281	58.75	0	41.25	{'CycD': '0', 'CycE': '0', 'CycA': '0', 'Cdc20': '0', 'CycB': '0', 'E2F': '0', 'RB': '1', 'P27': '0', 'Cdh1': '1', 'PPs': '0'}
CycA-to-CycE -> 0to-1 | P27-to-P27 -> -1to1	True	[CDK2 -> CCNE1 -> -1 -> 14536078]	0.16872	768	2	1024	25	0	75	{'CycD': '0', 'CycE': '0', 'CycA': '0', 'Cdc20': '0', 'CycB': '0', 'E2F': '0', 'RB': '1', 'P27': '1', 'Cdh1': '1', 'PPs': '0'}
CycE-to-CycE -> 0to-1 | CycD-to-P27 -> -1to1	True	[CDK6 -> CDKN1B -> 1 -> 16160006]	0.19398	883	1	1024	13.75	10	76.25	{'CycD': '0', 'CycE': '0', 'CycA': '0', 'Cdc20': '0', 'CycB': '0', 'E2F': '0', 'RB': '1', 'P27': '0', 'Cdh1': '1', 'PPs': '0'}
CycA-to-CycE -> 0to-1 | CycD-to-P27 -> -1to1	True	[CDK2 -> CCNE1 -> -1 -> 14536078] [CDK6 -> CDKN1B -> 1 -> 16160006]	0.19706	897	7	1024	12.5	0	87.5	{'CycD': '0', 'CycE': '0', 'CycA': '0', 'Cdc20': '0', 'CycB': '0', 'E2F': '0', 'RB': '1', 'P27': '0', 'Cdh1': '1', 'PPs': '0'}
CycD-to-CycD -> 0to-1 | CycA-to-CycE -> 0to-1	True	[CDK2 -> CCNE1 -> -1 -> 14536078]	0.20013	911	11	1024	11.25	0	88.75	{'CycD': '0', 'CycE': '0', 'CycA': '0', 'Cdc20': '0', 'CycB': '0', 'E2F': '0', 'RB': '1', 'P27': '0', 'Cdh1': '1', 'PPs': '0'}
CycD-to-P27 -> -1to1 | P27-to-P27 -> -1to1	True	[CDK6 -> CDKN1B -> 1 -> 16160006]	0.22496	1024	1	1024	0	0	100	{'CycD': '0', 'CycE': '0', 'CycA': '0', 'Cdc20': '0', 'CycB': '0', 'E2F': '0', 'RB': '1', 'P27': '1', 'Cdh1': '1', 'PPs': '0'}
CycE-to-CycE -> 0to-1 | CycA-to-CycE -> 0to-1	True	[CDK2 -> CCNE1 -> -1 -> 14536078]	0.46924	2136	129	638	62.5	1.25	36.25	{'CycD': '0', 'CycE': '0', 'CycA': '0', 'Cdc20': '0', 'CycB': '0', 'E2F': '0', 'RB': '1', 'P27': '0', 'Cdh1': '1', 'PPs': '0'}
CycE-to-CycE -> 0to-1 | CycE-to-CycA -> 0to1	True	[CDK2 -> CDK2 -> 1 -> 17361108]	0.48484	2207	138	640	58.75	1.25	40	{'CycD': '0', 'CycE': '0', 'CycA': '0', 'Cdc20': '0', 'CycB': '0', 'E2F': '0', 'RB': '1', 'P27': '0', 'Cdh1': '1', 'PPs': '0'}
CycE-to-CycE -> 0to-1 | CycB-to-Cdh1 -> -1to0	True		0.48836	2223	138	638	55	0	45	{'CycD': '0', 'CycE': '0', 'CycA': '0', 'Cdc20': '0', 'CycB': '0', 'E2F': '0', 'RB': '1', 'P27': '0', 'Cdh1': '1', 'PPs': '0'}
CycE-to-CycE -> 0to-1 | CycE-to-PPs -> 0to-1	True	[CDK2 -> PPP1CA -> -1 -> 12202491]	0.49539	2255	133	640	53.75	6.25	40	{'CycD': '0', 'CycE': '0', 'CycA': '0', 'Cdc20': '0', 'CycB': '0', 'E2F': '0', 'RB': '1', 'P27': '0', 'Cdh1': '1', 'PPs': '0'}
CycE-to-CycE -> 0to-1 | E2F-to-CycB -> 0to1	True	[E2F1 -> CDK1 -> 1 -> 14618416]	0.49692	2262	180	642	53.75	6.25	40	{'CycD': '0', 'CycE': '0', 'CycA': '0', 'Cdc20': '0', 'CycB': '0', 'E2F': '0', 'RB': '1', 'P27': '0', 'Cdh1': '1', 'PPs': '0'}
CycA-to-CycE -> 0to-1 | Cdh1-to-Cdh1 -> 0to1	True	[CDK2 -> CCNE1 -> -1 -> 14536078]	0.49714	2263	137	642	50	0	50	{'CycD': '0', 'CycE': '0', 'CycA': '0', 'Cdc20': '0', 'CycB': '0', 'E2F': '0', 'RB': '1', 'P27': '0', 'Cdh1': '1', 'PPs': '0'}
CycE-to-CycE -> 0to-1 | P27-to-CycB -> 0to-1	True	[CDKN1B -> CDK1 -> -1 -> 15340381]	0.4978	2266	129	638	56.25	5	38.75	{'CycD': '0', 'CycE': '0', 'CycA': '0', 'Cdc20': '0', 'CycB': '0', 'E2F': '0', 'RB': '1', 'P27': '0', 'Cdh1': '1', 'PPs': '0'}
CycA-to-CycE -> 0to-1 | CycE-to-PPs -> 0to-1	True	[CDK2 -> CCNE1 -> -1 -> 14536078] [CDK2 -> PPP1CA -> -1 -> 12202491]	0.49978	2275	129	639	62.5	0	37.5	{'CycD': '0', 'CycE': '0', 'CycA': '0', 'Cdc20': '0', 'CycB': '0', 'E2F': '0', 'RB': '1', 'P27': '0', 'Cdh1': '1', 'PPs': '0'}
CycE-to-CycE -> 0to-1 | P27-to-RB -> 0to1	True	[CDKN1A -> RB1 -> 1 -> 10439039]	0.50044	2278	133	640	53.75	2.5	43.75	{'CycD': '0', 'CycE': '0', 'CycA': '0', 'Cdc20': '0', 'CycB': '0', 'E2F': '0', 'RB': '1', 'P27': '0', 'Cdh1': '1', 'PPs': '0'}
CycA-to-CycE -> 0to-1 | CycE-to-CycA -> 0to1	True	[CDK2 -> CCNE1 -> -1 -> 14536078] [CDK2 -> CDK2 -> 1 -> 17361108]	0.50154	2283	142	638	52.5	3.75	43.75	{'CycD': '0', 'CycE': '0', 'CycA': '0', 'Cdc20': '0', 'CycB': '0', 'E2F': '0', 'RB': '1', 'P27': '0', 'Cdh1': '1', 'PPs': '0'}
CycE-to-CycE -> 0to-1 | CycA-to-PPs -> 0to-1	True	[CDK2 -> PPP1CA -> -1 -> 12202491]	0.50813	2313	133	639	53.75	3.75	42.5	{'CycD': '0', 'CycE': '0', 'CycA': '0', 'Cdc20': '0', 'CycB': '0', 'E2F': '0', 'RB': '1', 'P27': '0', 'Cdh1': '1', 'PPs': '0'}
CycA-to-CycE -> 0to-1 | CycB-to-Cdh1 -> -1to0	True	[CDK2 -> CCNE1 -> -1 -> 14536078]	0.51406	2340	136	640	53.75	1.25	45	{'CycD': '0', 'CycE': '0', 'CycA': '0', 'Cdc20': '0', 'CycB': '0', 'E2F': '0', 'RB': '1', 'P27': '0', 'Cdh1': '1', 'PPs': '0'}
CycE-to-CycE -> 0to-1 | CycB-to-PPs -> 0to-1	True	[CDK1 -> PPP1CA -> -1 -> 12202491]	0.51516	2345	129	642	51.25	1.25	47.5	{'CycD': '0', 'CycE': '0', 'CycA': '0', 'Cdc20': '0', 'CycB': '0', 'E2F': '0', 'RB': '1', 'P27': '0', 'Cdh1': '1', 'PPs': '0'}
CycA-to-CycE -> 0to-1 | P27-to-RB -> 0to1	True	[CDK2 -> CCNE1 -> -1 -> 14536078] [CDKN1A -> RB1 -> 1 -> 10439039]	0.51538	2346	138	640	56.25	0	43.75	{'CycD': '0', 'CycE': '0', 'CycA': '0', 'Cdc20': '0', 'CycB': '0', 'E2F': '0', 'RB': '1', 'P27': '0', 'Cdh1': '1', 'PPs': '0'}
CycE-to-CycE -> 0to-1 | PPs-to-P27 -> 1to0	True		0.51626	2350	131	641	43.75	3.75	52.5	{'CycD': '0', 'CycE': '0', 'CycA': '0', 'Cdc20': '0', 'CycB': '0', 'E2F': '0', 'RB': '1', 'P27': '0', 'Cdh1': '1', 'PPs': '0'}
CycA-to-CycE -> 0to-1 | P27-to-CycB -> 0to-1	True	[CDK2 -> CCNE1 -> -1 -> 14536078] [CDKN1B -> CDK1 -> -1 -> 15340381]	0.53317	2427	142	637	50	1.25	48.75	{'CycD': '0', 'CycE': '0', 'CycA': '0', 'Cdc20': '0', 'CycB': '0', 'E2F': '0', 'RB': '1', 'P27': '0', 'Cdh1': '1', 'PPs': '0'}
CycE-to-CycE -> 0to-1 | CycA-to-CycE -> 0to1	True	[CDK2 -> CDK2 -> 1 -> 17361108]	0.53866	2452	129	641	53.75	6.25	40	{'CycD': '0', 'CycE': '0', 'CycA': '0', 'Cdc20': '0', 'CycB': '0', 'E2F': '0', 'RB': '1', 'P27': '0', 'Cdh1': '1', 'PPs': '0'}
CycA-to-CycE -> 0to-1 | PPs-to-P27 -> 1to0	True	[CDK2 -> CCNE1 -> -1 -> 14536078]	0.5391	2454	143	642	43.75	1.25	55	{'CycD': '0', 'CycE': '0', 'CycA': '0', 'Cdc20': '0', 'CycB': '0', 'E2F': '0', 'RB': '1', 'P27': '0', 'Cdh1': '1', 'PPs': '0'}
CycA-to-CycE -> 0to-1 | CycA-to-CycA -> 0to-1	True	[CDK2 -> CCNE1 -> -1 -> 14536078]	0.5402	2459	171	637	60	0	40	{'CycD': '0', 'CycE': '0', 'CycA': '0', 'Cdc20': '0', 'CycB': '0', 'E2F': '0', 'RB': '1', 'P27': '0', 'Cdh1': '1', 'PPs': '0'}
CycE-to-CycE -> 0to-1 | PPs-to-RB -> 1to0	True		0.54306	2472	83	637	57.5	1.25	41.25	{'CycD': '0', 'CycE': '0', 'CycA': '0', 'Cdc20': '0', 'CycB': '0', 'E2F': '0', 'RB': '1', 'P27': '0', 'Cdh1': '1', 'PPs': '0'}
CycE-to-CycE -> 0to-1 | CycA-to-E2F -> -1to0	True		0.5446	2479	119	639	60	5	35	{'CycD': '0', 'CycE': '0', 'CycA': '0', 'Cdc20': '0', 'CycB': '0', 'E2F': '0', 'RB': '1', 'P27': '0', 'Cdh1': '1', 'PPs': '0'}
CycA-to-CycE -> 0to-1 | CycB-to-PPs -> 0to-1	True	[CDK2 -> CCNE1 -> -1 -> 14536078] [CDK1 -> PPP1CA -> -1 -> 12202491]	0.5446	2479	151	637	50	0	50	{'CycD': '0', 'CycE': '0', 'CycA': '0', 'Cdc20': '0', 'CycB': '0', 'E2F': '0', 'RB': '1', 'P27': '0', 'Cdh1': '1', 'PPs': '0'}
CycA-to-CycE -> 0to-1 | PPs-to-RB -> 1to0	True	[CDK2 -> CCNE1 -> -1 -> 14536078]	0.54525	2482	84	638	61.25	0	38.75	{'CycD': '0', 'CycE': '0', 'CycA': '0', 'Cdc20': '0', 'CycB': '0', 'E2F': '0', 'RB': '1', 'P27': '0', 'Cdh1': '1', 'PPs': '0'}
CycA-to-CycE -> 0to-1 | E2F-to-CycB -> 0to1	True	[CDK2 -> CCNE1 -> -1 -> 14536078] [E2F1 -> CDK1 -> 1 -> 14618416]	0.54965	2502	185	642	58.75	1.25	40	{'CycD': '0', 'CycE': '0', 'CycA': '0', 'Cdc20': '0', 'CycB': '0', 'E2F': '0', 'RB': '1', 'P27': '0', 'Cdh1': '1', 'PPs': '0'}
P27-to-P27 -> -1to1 | CycB-to-Cdh1 -> -1to0	True		0.55624	2532	34	728	35	0	65	{'CycD': '0', 'CycE': '0', 'CycA': '0', 'Cdc20': '0', 'CycB': '0', 'E2F': '0', 'RB': '1', 'P27': '1', 'Cdh1': '1', 'PPs': '0'}
CycA-to-CycE -> 0to-1 | P27-to-P27 -> -1to0	True	[CDK2 -> CCNE1 -> -1 -> 14536078]	0.55668	2534	133	574	31.25	0	68.75	{'CycD': '0', 'CycE': '0', 'CycA': '0', 'Cdc20': '0', 'CycB': '0', 'E2F': '0', 'RB': '1', 'P27': '1', 'Cdh1': '1', 'PPs': '0'}
CycA-to-CycE -> 0to-1 | CycA-to-PPs -> 0to-1	True	[CDK2 -> CCNE1 -> -1 -> 14536078] [CDK2 -> PPP1CA -> -1 -> 12202491]	0.55712	2536	135	641	42.5	0	57.5	{'CycD': '0', 'CycE': '0', 'CycA': '0', 'Cdc20': '0', 'CycB': '0', 'E2F': '0', 'RB': '1', 'P27': '0', 'Cdh1': '1', 'PPs': '0'}
CycA-to-CycE -> 0to-1 | CycA-to-E2F -> -1to0	True	[CDK2 -> CCNE1 -> -1 -> 14536078]	0.55756	2538	134	640	57.5	0	42.5	{'CycD': '0', 'CycE': '0', 'CycA': '0', 'Cdc20': '0', 'CycB': '0', 'E2F': '0', 'RB': '1', 'P27': '0', 'Cdh1': '1', 'PPs': '0'}
E2F-to-E2F -> 1to-1 | CycD-to-P27 -> -1to1	True	[CDK6 -> CDKN1B -> 1 -> 16160006]	0.558	2540	18	683	0	2.5	97.5	{'CycD': '0', 'CycE': '0', 'CycA': '0', 'Cdc20': '0', 'CycB': '0', 'E2F': '0', 'RB': '1', 'P27': '0', 'Cdh1': '1', 'PPs': '0'}
CycA-to-CycE -> 0to-1 | PPs-to-PPs -> -1to0	True	[CDK2 -> CCNE1 -> -1 -> 14536078]	0.55953	2547	16	548	13.75	3.75	82.5	{'CycD': '0', 'CycE': '0', 'CycA': '0', 'Cdc20': '0', 'CycB': '0', 'E2F': '0', 'RB': '1', 'P27': '1', 'Cdh1': '1', 'PPs': '1'}
PPs-to-RB -> 1to0 | P27-to-P27 -> -1to1	True		0.56107	2554	49	723	37.5	0	62.5	{'CycD': '0', 'CycE': '0', 'CycA': '0', 'Cdc20': '0', 'CycB': '0', 'E2F': '0', 'RB': '1', 'P27': '1', 'Cdh1': '1', 'PPs': '0'}
P27-to-RB -> 0to1 | P27-to-P27 -> -1to1	True	[CDKN1A -> RB1 -> 1 -> 10439039]	0.56217	2559	34	730	32.5	0	67.5	{'CycD': '0', 'CycE': '0', 'CycA': '0', 'Cdc20': '0', 'CycB': '0', 'E2F': '0', 'RB': '1', 'P27': '1', 'Cdh1': '1', 'PPs': '0'}
CycA-to-CycE -> 0to-1 | RB-to-RB -> 1to0	True	[CDK2 -> CCNE1 -> -1 -> 14536078]	0.56744	2583	86	640	51.25	0	48.75	{'CycD': '0', 'CycE': '0', 'CycA': '0', 'Cdc20': '0', 'CycB': '0', 'E2F': '0', 'RB': '1', 'P27': '0', 'Cdh1': '1', 'PPs': '0'}
P27-to-P27 -> -1to1 | CycA-to-PPs -> 0to-1	True	[CDK2 -> PPP1CA -> -1 -> 12202491]	0.56766	2584	34	722	33.75	0	66.25	{'CycD': '0', 'CycE': '0', 'CycA': '0', 'Cdc20': '0', 'CycB': '0', 'E2F': '0', 'RB': '1', 'P27': '1', 'Cdh1': '1', 'PPs': '0'}
E2F-to-E2F -> 1to0 | CycD-to-P27 -> -1to1	True	[CDK6 -> CDKN1B -> 1 -> 16160006]	0.57096	2599	18	664	2.5	6.25	91.25	{'CycD': '0', 'CycE': '0', 'CycA': '0', 'Cdc20': '0', 'CycB': '0', 'E2F': '0', 'RB': '1', 'P27': '0', 'Cdh1': '1', 'PPs': '0'}
P27-to-P27 -> -1to1 | CycB-to-PPs -> 0to-1	True	[CDK1 -> PPP1CA -> -1 -> 12202491]	0.57447	2615	54	710	33.75	0	66.25	{'CycD': '0', 'CycE': '0', 'CycA': '0', 'Cdc20': '0', 'CycB': '0', 'E2F': '0', 'RB': '1', 'P27': '1', 'Cdh1': '1', 'PPs': '0'}
CycA-to-CycE -> 0to-1 | PPs-to-PPs -> -1to1	True	[CDK2 -> CCNE1 -> -1 -> 14536078]	0.5826	2652	22	549	8.75	0	91.25	{'CycD': '0', 'CycE': '0', 'CycA': '0', 'Cdc20': '0', 'CycB': '0', 'E2F': '0', 'RB': '1', 'P27': '1', 'Cdh1': '1', 'PPs': '1'}
E2F-to-CycB -> 0to1 | P27-to-P27 -> -1to1	True	[E2F1 -> CDK1 -> 1 -> 14618416]	0.58326	2655	32	733	30	7.5	62.5	{'CycD': '0', 'CycE': '0', 'CycA': '0', 'Cdc20': '0', 'CycB': '0', 'E2F': '0', 'RB': '1', 'P27': '1', 'Cdh1': '1', 'PPs': '0'}
CycA-to-CycE -> 0to-1 | CycB-to-E2F -> -1to1	True	[CDK2 -> CCNE1 -> -1 -> 14536078] [CDK1 -> E2F1 -> 1 -> 8087847]	0.59337	2701	175	638	57.5	0	42.5	{'CycD': '0', 'CycE': '0', 'CycA': '0', 'Cdc20': '0', 'CycB': '0', 'E2F': '0', 'RB': '1', 'P27': '0', 'Cdh1': '1', 'PPs': '0'}
CycA-to-E2F -> -1to0 | P27-to-P27 -> -1to1	True		0.59446	2706	35	705	41.25	0	58.75	{'CycD': '0', 'CycE': '0', 'CycA': '0', 'Cdc20': '0', 'CycB': '0', 'E2F': '0', 'RB': '1', 'P27': '1', 'Cdh1': '1', 'PPs': '0'}
CycE-to-CycE -> 0to-1 | E2F-to-CycA -> 1to0	True		0.625	2845	78	640	0	61.25	38.75	{'CycD': '0', 'CycE': '0', 'CycA': '0', 'Cdc20': '0', 'CycB': '0', 'E2F': '0', 'RB': '1', 'P27': '0', 'Cdh1': '1', 'PPs': '0'}
CycA-to-CycE -> 0to1 | P27-to-P27 -> -1to1	True	[CDK2 -> CDK2 -> 1 -> 17361108]	0.62544	2847	34	691	28.75	0	71.25	{'CycD': '0', 'CycE': '0', 'CycA': '0', 'Cdc20': '0', 'CycB': '0', 'E2F': '0', 'RB': '1', 'P27': '1', 'Cdh1': '1', 'PPs': '0'}
P27-to-CycB -> 0to-1 | P27-to-P27 -> -1to1	True	[CDKN1B -> CDK1 -> -1 -> 15340381]	0.62873	2862	35	470	27.5	0	72.5	{'CycD': '0', 'CycE': '0', 'CycA': '0', 'Cdc20': '0', 'CycB': '0', 'E2F': '0', 'RB': '1', 'P27': '1', 'Cdh1': '1', 'PPs': '0'}
E2F-to-CycA -> 1to0 | P27-to-P27 -> -1to1	True		0.6384	2906	18	720	0	40	60	{'CycD': '0', 'CycE': '0', 'CycA': '0', 'Cdc20': '0', 'CycB': '0', 'E2F': '0', 'RB': '1', 'P27': '1', 'Cdh1': '1', 'PPs': '0'}
CycE-to-CycE -> 0to-1 | CycB-to-E2F -> -1to1	True	[CDK1 -> E2F1 -> 1 -> 8087847]	0.63928	2910	148	639	47.5	3.75	48.75	{'CycD': '0', 'CycE': '0', 'CycA': '0', 'Cdc20': '0', 'CycB': '0', 'E2F': '0', 'RB': '1', 'P27': '0', 'Cdh1': '1', 'PPs': '0'}
CycA-to-CycE -> 0to-1 | E2F-to-E2F -> 1to0	True	[CDK2 -> CCNE1 -> -1 -> 14536078]	0.65554	2984	27	485	2.5	5	92.5	{'CycD': '0', 'CycE': '0', 'CycA': '0', 'Cdc20': '0', 'CycB': '0', 'E2F': '0', 'RB': '1', 'P27': '0', 'Cdh1': '1', 'PPs': '0'}
CycA-to-CycE -> 0to-1 | E2F-to-E2F -> 1to-1	True	[CDK2 -> CCNE1 -> -1 -> 14536078]	0.66213	3014	27	483	5	1.25	93.75	{'CycD': '0', 'CycE': '0', 'CycA': '0', 'Cdc20': '0', 'CycB': '0', 'E2F': '0', 'RB': '1', 'P27': '0', 'Cdh1': '1', 'PPs': '0'}
CycD-to-P27 -> -1to1 | P27-to-P27 -> -1to0	True	[CDK6 -> CDKN1B -> 1 -> 16160006]	0.6797	3094	66	547	0	0	100	{'CycD': '0', 'CycE': '0', 'CycA': '0', 'Cdc20': '0', 'CycB': '0', 'E2F': '0', 'RB': '1', 'P27': '1', 'Cdh1': '1', 'PPs': '0'}
CycB-to-E2F -> -1to1 | P27-to-P27 -> -1to1	True	[CDK1 -> E2F1 -> 1 -> 8087847]	0.6942	3160	104	673	31.25	0	68.75	{'CycD': '0', 'CycE': '0', 'CycA': '0', 'Cdc20': '0', 'CycB': '0', 'E2F': '0', 'RB': '1', 'P27': '1', 'Cdh1': '1', 'PPs': '0'}
CycD-to-P27 -> -1to1 | Cdh1-to-Cdh1 -> 0to1	True	[CDK6 -> CDKN1B -> 1 -> 16160006]	0.69662	3171	81	490	18.75	0	81.25	{'CycD': '0', 'CycE': '0', 'CycA': '0', 'Cdc20': '0', 'CycB': '0', 'E2F': '0', 'RB': '1', 'P27': '0', 'Cdh1': '1', 'PPs': '0'}
P27-to-RB -> 0to1 | CycD-to-P27 -> -1to1	True	[CDKN1A -> RB1 -> 1 -> 10439039] [CDK6 -> CDKN1B -> 1 -> 16160006]	0.71815	3269	66	533	8.75	0	91.25	{'CycD': '0', 'CycE': '0', 'CycA': '0', 'Cdc20': '0', 'CycB': '0', 'E2F': '0', 'RB': '1', 'P27': '0', 'Cdh1': '1', 'PPs': '0'}
CycA-to-CycA -> 0to-1 | CycD-to-P27 -> -1to1	True	[CDK6 -> CDKN1B -> 1 -> 16160006]	0.72056	3280	65	480	25	0	75	{'CycD': '0', 'CycE': '0', 'CycA': '0', 'Cdc20': '0', 'CycB': '0', 'E2F': '0', 'RB': '1', 'P27': '0', 'Cdh1': '1', 'PPs': '0'}
E2F-to-CycB -> 0to1 | CycD-to-P27 -> -1to1	True	[E2F1 -> CDK1 -> 1 -> 14618416] [CDK6 -> CDKN1B -> 1 -> 16160006]	0.72935	3320	60	504	22.5	2.5	75	{'CycD': '0', 'CycE': '0', 'CycA': '0', 'Cdc20': '0', 'CycB': '0', 'E2F': '0', 'RB': '1', 'P27': '0', 'Cdh1': '1', 'PPs': '0'}
CycD-to-P27 -> -1to1 | CycB-to-Cdh1 -> -1to0	True	[CDK6 -> CDKN1B -> 1 -> 16160006]	0.75088	3418	62	487	15	0	85	{'CycD': '0', 'CycE': '0', 'CycA': '0', 'Cdc20': '0', 'CycB': '0', 'E2F': '0', 'RB': '1', 'P27': '0', 'Cdh1': '1', 'PPs': '0'}
CycD-to-P27 -> -1to1 | CycA-to-PPs -> 0to-1	True	[CDK6 -> CDKN1B -> 1 -> 16160006] [CDK2 -> PPP1CA -> -1 -> 12202491]	0.75439	3434	66	471	22.5	0	77.5	{'CycD': '0', 'CycE': '0', 'CycA': '0', 'Cdc20': '0', 'CycB': '0', 'E2F': '0', 'RB': '1', 'P27': '0', 'Cdh1': '1', 'PPs': '0'}
E2F-to-CycA -> 1to0 | CycD-to-P27 -> -1to1	True	[CDK6 -> CDKN1B -> 1 -> 16160006]	0.77504	3528	34	475	0	17.5	82.5	{'CycD': '0', 'CycE': '0', 'CycA': '0', 'Cdc20': '0', 'CycB': '0', 'E2F': '0', 'RB': '1', 'P27': '0', 'Cdh1': '1', 'PPs': '0'}
P27-to-CycB -> 0to-1 | CycD-to-P27 -> -1to1	True	[CDKN1B -> CDK1 -> -1 -> 15340381] [CDK6 -> CDKN1B -> 1 -> 16160006]	0.77526	3529	64	457	18.75	0	81.25	{'CycD': '0', 'CycE': '0', 'CycA': '0', 'Cdc20': '0', 'CycB': '0', 'E2F': '0', 'RB': '1', 'P27': '0', 'Cdh1': '1', 'PPs': '0'}
CycD-to-CycD -> 0to-1 | CycD-to-P27 -> -1to1	True	[CDK6 -> CDKN1B -> 1 -> 16160006]	0.80404	3660	64	427	20	0	80	{'CycD': '0', 'CycE': '0', 'CycA': '0', 'Cdc20': '0', 'CycB': '0', 'E2F': '0', 'RB': '1', 'P27': '0', 'Cdh1': '1', 'PPs': '0'}
CycD-to-CycD -> 0to-1 | CycB-to-Cdh1 -> -1to0	True		0.80734	3675	64	405	28.75	0	71.25	{'CycD': '0', 'CycE': '0', 'CycA': '0', 'Cdc20': '0', 'CycB': '0', 'E2F': '0', 'RB': '1', 'P27': '0', 'Cdh1': '1', 'PPs': '0'}
CycD-to-CycD -> 0to-1 | P27-to-RB -> 0to1	True	[CDKN1A -> RB1 -> 1 -> 10439039]	0.81832	3725	64	410	21.25	0	78.75	{'CycD': '0', 'CycE': '0', 'CycA': '0', 'Cdc20': '0', 'CycB': '0', 'E2F': '0', 'RB': '1', 'P27': '0', 'Cdh1': '1', 'PPs': '0'}
CycE-to-CycE -> 0to-1 | Cdh1-to-CycB -> -1to0	True		0.81986	3732	445	46	81.25	18.75	0	{'CycD': '0', 'CycE': '0', 'CycA': '0', 'Cdc20': '1', 'CycB': '0', 'E2F': '0', 'RB': '1', 'P27': '1', 'Cdh1': '1', 'PPs': '1'}
CycD-to-CycD -> 0to-1 | P27-to-CycB -> 0to-1	True	[CDKN1B -> CDK1 -> -1 -> 15340381]	0.82184	3741	64	392	28.75	0	71.25	{'CycD': '0', 'CycE': '0', 'CycA': '0', 'Cdc20': '0', 'CycB': '0', 'E2F': '0', 'RB': '1', 'P27': '0', 'Cdh1': '1', 'PPs': '0'}
CycA-to-E2F -> -1to0 | CycD-to-P27 -> -1to1	True	[CDK6 -> CDKN1B -> 1 -> 16160006]	0.82337	3748	63	428	25	0	75	{'CycD': '0', 'CycE': '0', 'CycA': '0', 'Cdc20': '0', 'CycB': '0', 'E2F': '0', 'RB': '1', 'P27': '0', 'Cdh1': '1', 'PPs': '0'}
CycD-to-CycD -> 0to-1 | E2F-to-CycB -> 0to1	True	[E2F1 -> CDK1 -> 1 -> 14618416]	0.82425	3752	60	401	31.25	0	68.75	{'CycD': '0', 'CycE': '0', 'CycA': '0', 'Cdc20': '0', 'CycB': '0', 'E2F': '0', 'RB': '1', 'P27': '0', 'Cdh1': '1', 'PPs': '0'}
CycD-to-CycD -> 0to-1 | CycA-to-PPs -> 0to-1	True	[CDK2 -> PPP1CA -> -1 -> 12202491]	0.82667	3763	63	383	30	0	70	{'CycD': '0', 'CycE': '0', 'CycA': '0', 'Cdc20': '0', 'CycB': '0', 'E2F': '0', 'RB': '1', 'P27': '0', 'Cdh1': '1', 'PPs': '0'}
CycD-to-P27 -> -1to1 | CycB-to-PPs -> 0to-1	True	[CDK6 -> CDKN1B -> 1 -> 16160006] [CDK1 -> PPP1CA -> -1 -> 12202491]	0.82865	3772	65	387	26.25	0	73.75	{'CycD': '0', 'CycE': '0', 'CycA': '0', 'Cdc20': '0', 'CycB': '0', 'E2F': '0', 'RB': '1', 'P27': '0', 'Cdh1': '1', 'PPs': '0'}
CycA-to-CycE -> 0to-1 | CycB-to-CycB -> 1to0	True	[CDK2 -> CCNE1 -> -1 -> 14536078]	0.82909	3774	4	383	0	25	75	{'CycD': '1', 'CycE': '0', 'CycA': '1', 'Cdc20': '0', 'CycB': '0', 'E2F': '0', 'RB': '0', 'P27': '0', 'Cdh1': '0', 'PPs': '0'}
CycD-to-P27 -> -1to1 | PPs-to-PPs -> -1to0	True	[CDK6 -> CDKN1B -> 1 -> 16160006]	0.82909	3774	37	515	11.25	0	88.75	{'CycD': '0', 'CycE': '0', 'CycA': '0', 'Cdc20': '0', 'CycB': '0', 'E2F': '0', 'RB': '1', 'P27': '1', 'Cdh1': '1', 'PPs': '1'}
CycD-to-P27 -> -1to1 | PPs-to-PPs -> -1to1	True	[CDK6 -> CDKN1B -> 1 -> 16160006]	0.83128	3784	36	552	3.75	0	96.25	{'CycD': '0', 'CycE': '0', 'CycA': '0', 'Cdc20': '0', 'CycB': '0', 'E2F': '0', 'RB': '1', 'P27': '1', 'Cdh1': '1', 'PPs': '1'}
Cdc20-to-Cdc20 -> -1to0 | CycD-to-P27 -> -1to1	True	[CDK6 -> CDKN1B -> 1 -> 16160006]	0.83743	3812	4	492	8.75	11.25	80	{'CycD': '0', 'CycE': '0', 'CycA': '0', 'Cdc20': '1', 'CycB': '0', 'E2F': '0', 'RB': '1', 'P27': '1', 'Cdh1': '1', 'PPs': '1'}
CycA-to-CycE -> 0to-1 | CycB-to-CycB -> 1to-1	True	[CDK2 -> CCNE1 -> -1 -> 14536078]	0.84161	3831	4	398	0	30	70	{'CycD': '0', 'CycE': '0', 'CycA': '1', 'Cdc20': '0', 'CycB': '0', 'E2F': '0', 'RB': '0', 'P27': '0', 'Cdh1': '0', 'PPs': '0'}
CycD-to-CycD -> 0to-1 | PPs-to-P27 -> 1to0	True		0.84446	3844	65	366	31.25	0	68.75	{'CycD': '0', 'CycE': '0', 'CycA': '0', 'Cdc20': '0', 'CycB': '0', 'E2F': '0', 'RB': '1', 'P27': '0', 'Cdh1': '1', 'PPs': '0'}
CycA-to-CycE -> 0to1 | CycD-to-P27 -> -1to1	True	[CDK2 -> CDK2 -> 1 -> 17361108] [CDK6 -> CDKN1B -> 1 -> 16160006]	0.84446	3844	65	373	27.5	0	72.5	{'CycD': '0', 'CycE': '0', 'CycA': '0', 'Cdc20': '0', 'CycB': '0', 'E2F': '0', 'RB': '1', 'P27': '0', 'Cdh1': '1', 'PPs': '0'}
CycD-to-CycD -> 0to-1 | E2F-to-CycA -> 1to0	True		0.84842	3862	34	401	0	31.25	68.75	{'CycD': '0', 'CycE': '0', 'CycA': '0', 'Cdc20': '0', 'CycB': '0', 'E2F': '0', 'RB': '1', 'P27': '0', 'Cdh1': '1', 'PPs': '0'}
CycA-to-CycE -> 0to-1 | Cdh1-to-Cdh1 -> 0to-1	True	[CDK2 -> CCNE1 -> -1 -> 14536078]	0.85127	3875	327	59	96.25	2.5	1.25	{'CycD': '0', 'CycE': '0', 'CycA': '0', 'Cdc20': '0', 'CycB': '0', 'E2F': '0', 'RB': '1', 'P27': '0', 'Cdh1': '0', 'PPs': '0'}
CycB-to-CycB -> 1to0 | CycD-to-P27 -> -1to1	True	[CDK6 -> CDKN1B -> 1 -> 16160006]	0.85743	3903	6	406	0	22.5	77.5	{'CycD': '0', 'CycE': '1', 'CycA': '1', 'Cdc20': '0', 'CycB': '0', 'E2F': '0', 'RB': '0', 'P27': '0', 'Cdh1': '0', 'PPs': '0'}
CycD-to-CycD -> 0to-1 | CycE-to-PPs -> 0to-1	True	[CDK2 -> PPP1CA -> -1 -> 12202491]	0.8594	3912	18	400	30	0	70	{'CycD': '0', 'CycE': '0', 'CycA': '0', 'Cdc20': '0', 'CycB': '0', 'E2F': '0', 'RB': '1', 'P27': '0', 'Cdh1': '1', 'PPs': '0'}
CycA-to-CycE -> 0to-1 | Cdh1-to-CycB -> -1to0	True	[CDK2 -> CCNE1 -> -1 -> 14536078]	0.8638	3932	426	36	97.5	1.25	1.25	{'CycD': '0', 'CycE': '0', 'CycA': '0', 'Cdc20': '1', 'CycB': '0', 'E2F': '0', 'RB': '1', 'P27': '1', 'Cdh1': '1', 'PPs': '1'}
Cdc20-to-Cdc20 -> -1to1 | CycD-to-P27 -> -1to1	True	[CDK6 -> CDKN1B -> 1 -> 16160006]	0.86533	3939	3	548	0	6.25	93.75	{'CycD': '0', 'CycE': '0', 'CycA': '0', 'Cdc20': '1', 'CycB': '0', 'E2F': '0', 'RB': '1', 'P27': '1', 'Cdh1': '1', 'PPs': '1'}
CycB-to-CycB -> 1to-1 | CycD-to-P27 -> -1to1	True	[CDK6 -> CDKN1B -> 1 -> 16160006]	0.86599	3942	6	400	0	15	85	{'CycD': '0', 'CycE': '1', 'CycA': '1', 'Cdc20': '0', 'CycB': '0', 'E2F': '0', 'RB': '0', 'P27': '0', 'Cdh1': '0', 'PPs': '0'}
PPs-to-RB -> 1to0 | CycD-to-P27 -> -1to1	True	[CDK6 -> CDKN1B -> 1 -> 16160006]	0.8717	3968	34	416	27.5	0	72.5	{'CycD': '0', 'CycE': '0', 'CycA': '0', 'Cdc20': '0', 'CycB': '0', 'E2F': '0', 'RB': '1', 'P27': '0', 'Cdh1': '1', 'PPs': '0'}
E2F-to-E2F -> 1to-1 | CycA-to-PPs -> 0to-1	True	[CDK2 -> PPP1CA -> -1 -> 12202491]	0.88379	4023	27	351	10	7.5	82.5	{'CycD': '0', 'CycE': '0', 'CycA': '0', 'Cdc20': '0', 'CycB': '0', 'E2F': '0', 'RB': '1', 'P27': '0', 'Cdh1': '1', 'PPs': '0'}
CycD-to-CycD -> 0to-1 | CycB-to-PPs -> 0to-1	True	[CDK1 -> PPP1CA -> -1 -> 12202491]	0.8862	4034	64	326	30	0	70	{'CycD': '0', 'CycE': '0', 'CycA': '0', 'Cdc20': '0', 'CycB': '0', 'E2F': '0', 'RB': '1', 'P27': '0', 'Cdh1': '1', 'PPs': '0'}
E2F-to-E2F -> 1to-1 | CycB-to-Cdh1 -> -1to0	True		0.8884	4044	27	352	6.25	6.25	87.5	{'CycD': '0', 'CycE': '0', 'CycA': '0', 'Cdc20': '0', 'CycB': '0', 'E2F': '0', 'RB': '1', 'P27': '0', 'Cdh1': '1', 'PPs': '0'}
P27-to-CycB -> 0to-1 | E2F-to-E2F -> 1to-1	True	[CDKN1B -> CDK1 -> -1 -> 15340381]	0.88906	4047	27	360	1.25	15	83.75	{'CycD': '0', 'CycE': '0', 'CycA': '0', 'Cdc20': '0', 'CycB': '0', 'E2F': '0', 'RB': '1', 'P27': '0', 'Cdh1': '1', 'PPs': '0'}
CycD-to-CycD -> 0to-1 | CycA-to-E2F -> -1to0	True		0.88972	4050	66	330	42.5	0	57.5	{'CycD': '0', 'CycE': '0', 'CycA': '0', 'Cdc20': '0', 'CycB': '0', 'E2F': '0', 'RB': '1', 'P27': '0', 'Cdh1': '1', 'PPs': '0'}
P27-to-P27 -> -1to1 | CycE-to-PPs -> 0to-1	True	[CDK2 -> PPP1CA -> -1 -> 12202491]	0.89038	4053	34	434	30	0	70	{'CycD': '0', 'CycE': '0', 'CycA': '0', 'Cdc20': '0', 'CycB': '0', 'E2F': '0', 'RB': '1', 'P27': '1', 'Cdh1': '1', 'PPs': '0'}
CycA-to-CycE -> 0to-1 | CycA-to-CycA -> 0to1	True	[CDK2 -> CCNE1 -> -1 -> 14536078]	0.89148	4058	365	80	77.5	11.25	11.25	{'CycD': '0', 'CycE': '0', 'CycA': '1', 'Cdc20': '0', 'CycB': '1', 'E2F': '0', 'RB': '0', 'P27': '0', 'Cdh1': '0', 'PPs': '0'}
E2F-to-E2F -> 1to-1 | P27-to-RB -> 0to1	True	[CDKN1A -> RB1 -> 1 -> 10439039]	0.89433	4071	27	353	3.75	7.5	88.75	{'CycD': '0', 'CycE': '0', 'CycA': '0', 'Cdc20': '0', 'CycB': '0', 'E2F': '0', 'RB': '1', 'P27': '0', 'Cdh1': '1', 'PPs': '0'}
E2F-to-CycB -> 0to1 | E2F-to-E2F -> 1to-1	True	[E2F1 -> CDK1 -> 1 -> 14618416]	0.89653	4081	27	357	1.25	12.5	86.25	{'CycD': '0', 'CycE': '0', 'CycA': '0', 'Cdc20': '0', 'CycB': '0', 'E2F': '0', 'RB': '1', 'P27': '0', 'Cdh1': '1', 'PPs': '0'}
CycA-to-E2F -> -1to0 | E2F-to-E2F -> 1to-1	True		0.89851	4090	27	352	1.25	11.25	87.5	{'CycD': '0', 'CycE': '0', 'CycA': '0', 'Cdc20': '0', 'CycB': '0', 'E2F': '0', 'RB': '1', 'P27': '0', 'Cdh1': '1', 'PPs': '0'}
E2F-to-E2F -> 1to0 | P27-to-RB -> 0to1	True	[CDKN1A -> RB1 -> 1 -> 10439039]	0.90114	4102	27	348	6.25	6.25	87.5	{'CycD': '0', 'CycE': '0', 'CycA': '0', 'Cdc20': '0', 'CycB': '0', 'E2F': '0', 'RB': '1', 'P27': '0', 'Cdh1': '1', 'PPs': '0'}
E2F-to-CycA -> 1to0 | E2F-to-E2F -> 1to-1	True		0.90136	4103	27	357	0	12.5	87.5	{'CycD': '0', 'CycE': '0', 'CycA': '0', 'Cdc20': '0', 'CycB': '0', 'E2F': '0', 'RB': '1', 'P27': '0', 'Cdh1': '1', 'PPs': '0'}
E2F-to-E2F -> 1to0 | CycB-to-Cdh1 -> -1to0	True		0.90246	4108	27	340	6.25	10	83.75	{'CycD': '0', 'CycE': '0', 'CycA': '0', 'Cdc20': '0', 'CycB': '0', 'E2F': '0', 'RB': '1', 'P27': '0', 'Cdh1': '1', 'PPs': '0'}
E2F-to-E2F -> 1to-1 | PPs-to-P27 -> 1to0	True		0.90312	4111	27	346	2.5	6.25	91.25	{'CycD': '0', 'CycE': '0', 'CycA': '0', 'Cdc20': '0', 'CycB': '0', 'E2F': '0', 'RB': '1', 'P27': '0', 'Cdh1': '1', 'PPs': '0'}
E2F-to-E2F -> 1to0 | CycA-to-PPs -> 0to-1	True	[CDK2 -> PPP1CA -> -1 -> 12202491]	0.90378	4114	27	347	7.5	6.25	86.25	{'CycD': '0', 'CycE': '0', 'CycA': '0', 'Cdc20': '0', 'CycB': '0', 'E2F': '0', 'RB': '1', 'P27': '0', 'Cdh1': '1', 'PPs': '0'}
P27-to-CycB -> 0to-1 | E2F-to-E2F -> 1to0	True	[CDKN1B -> CDK1 -> -1 -> 15340381]	0.90598	4124	27	344	3.75	8.75	87.5	{'CycD': '0', 'CycE': '0', 'CycA': '0', 'Cdc20': '0', 'CycB': '0', 'E2F': '0', 'RB': '1', 'P27': '0', 'Cdh1': '1', 'PPs': '0'}
E2F-to-CycB -> 0to1 | E2F-to-E2F -> 1to0	True	[E2F1 -> CDK1 -> 1 -> 14618416]	0.90839	4135	27	346	1.25	6.25	92.5	{'CycD': '0', 'CycE': '0', 'CycA': '0', 'Cdc20': '0', 'CycB': '0', 'E2F': '0', 'RB': '1', 'P27': '0', 'Cdh1': '1', 'PPs': '0'}
CycE-to-CycE -> 0to-1 | PPs-to-Cdh1 -> 1to0	True		0.90993	4142	254	82	56.25	1.25	42.5	{'CycD': '0', 'CycE': '0', 'CycA': '0', 'Cdc20': '0', 'CycB': '0', 'E2F': '0', 'RB': '1', 'P27': '0', 'Cdh1': '1', 'PPs': '0'}
E2F-to-E2F -> 1to0 | PPs-to-P27 -> 1to0	True		0.91476	4164	27	335	5	12.5	82.5	{'CycD': '0', 'CycE': '0', 'CycA': '0', 'Cdc20': '0', 'CycB': '0', 'E2F': '0', 'RB': '1', 'P27': '0', 'Cdh1': '1', 'PPs': '0'}
CycB-to-Cdh1 -> -1to0 | Cdh1-to-Cdh1 -> 0to1	True		0.91652	4172	135	296	53.75	0	46.25	{'CycD': '0', 'CycE': '0', 'CycA': '0', 'Cdc20': '0', 'CycB': '0', 'E2F': '0', 'RB': '1', 'P27': '0', 'Cdh1': '1', 'PPs': '0'}
CycE-to-CycE -> 0to-1 | Cdc20-to-PPs -> 1to0	True		0.91674	4173	96	113	67.5	0	32.5	{'CycD': '0', 'CycE': '0', 'CycA': '0', 'Cdc20': '0', 'CycB': '0', 'E2F': '0', 'RB': '1', 'P27': '0', 'Cdh1': '1', 'PPs': '0'}
Cdh1-to-CycB -> -1to0 | P27-to-P27 -> -1to1	True		0.91982	4187	317	63	66.25	22.5	11.25	{'CycD': '0', 'CycE': '0', 'CycA': '0', 'Cdc20': '1', 'CycB': '0', 'E2F': '0', 'RB': '1', 'P27': '1', 'Cdh1': '1', 'PPs': '1'}
E2F-to-CycA -> 1to0 | E2F-to-E2F -> 1to0	True		0.92223	4198	27	347	0	17.5	82.5	{'CycD': '0', 'CycE': '0', 'CycA': '0', 'Cdc20': '0', 'CycB': '0', 'E2F': '0', 'RB': '1', 'P27': '0', 'Cdh1': '1', 'PPs': '0'}
P27-to-RB -> 0to1 | Cdh1-to-Cdh1 -> 0to1	True	[CDKN1A -> RB1 -> 1 -> 10439039]	0.92465	4209	125	307	55	0	45	{'CycD': '0', 'CycE': '0', 'CycA': '0', 'Cdc20': '0', 'CycB': '0', 'E2F': '0', 'RB': '1', 'P27': '0', 'Cdh1': '1', 'PPs': '0'}
CycD-to-P27 -> -1to1 | CycE-to-PPs -> 0to-1	True	[CDK6 -> CDKN1B -> 1 -> 16160006] [CDK2 -> PPP1CA -> -1 -> 12202491]	0.92926	4230	34	412	16.25	0	83.75	{'CycD': '0', 'CycE': '0', 'CycA': '0', 'Cdc20': '0', 'CycB': '0', 'E2F': '0', 'RB': '1', 'P27': '0', 'Cdh1': '1', 'PPs': '0'}
RB-to-RB -> 1to0 | CycD-to-P27 -> -1to1	True	[CDK6 -> CDKN1B -> 1 -> 16160006]	0.9297	4232	34	353	35	0	65	{'CycD': '0', 'CycE': '0', 'CycA': '0', 'Cdc20': '0', 'CycB': '0', 'E2F': '0', 'RB': '1', 'P27': '0', 'Cdh1': '1', 'PPs': '0'}
CycA-to-E2F -> -1to0 | E2F-to-E2F -> 1to0	True		0.93036	4235	27	332	3.75	12.5	83.75	{'CycD': '0', 'CycE': '0', 'CycA': '0', 'Cdc20': '0', 'CycB': '0', 'E2F': '0', 'RB': '1', 'P27': '0', 'Cdh1': '1', 'PPs': '0'}
Cdh1-to-Cdh1 -> 0to1 | CycA-to-PPs -> 0to-1	True	[CDK2 -> PPP1CA -> -1 -> 12202491]	0.93497	4256	118	287	60	0	40	{'CycD': '0', 'CycE': '0', 'CycA': '0', 'Cdc20': '0', 'CycB': '0', 'E2F': '0', 'RB': '1', 'P27': '0', 'Cdh1': '1', 'PPs': '0'}
CycD-to-CycD -> 0to-1 | CycA-to-CycE -> 0to1	True	[CDK2 -> CDK2 -> 1 -> 17361108]	0.93827	4271	64	275	31.25	0	68.75	{'CycD': '0', 'CycE': '0', 'CycA': '0', 'Cdc20': '0', 'CycB': '0', 'E2F': '0', 'RB': '1', 'P27': '0', 'Cdh1': '1', 'PPs': '0'}
P27-to-CycB -> 0to-1 | Cdh1-to-Cdh1 -> 0to1	True	[CDKN1B -> CDK1 -> -1 -> 15340381]	0.93937	4276	123	289	55	0	45	{'CycD': '0', 'CycE': '0', 'CycA': '0', 'Cdc20': '0', 'CycB': '0', 'E2F': '0', 'RB': '1', 'P27': '0', 'Cdh1': '1', 'PPs': '0'}
PPs-to-P27 -> 1to0 | Cdh1-to-Cdh1 -> 0to1	True		0.94266	4291	121	274	60	0	40	{'CycD': '0', 'CycE': '0', 'CycA': '0', 'Cdc20': '0', 'CycB': '0', 'E2F': '0', 'RB': '1', 'P27': '0', 'Cdh1': '1', 'PPs': '0'}
E2F-to-CycB -> 0to1 | Cdh1-to-Cdh1 -> 0to1	True	[E2F1 -> CDK1 -> 1 -> 14618416]	0.94574	4305	166	292	61.25	0	38.75	{'CycD': '0', 'CycE': '0', 'CycA': '0', 'Cdc20': '0', 'CycB': '0', 'E2F': '0', 'RB': '1', 'P27': '0', 'Cdh1': '1', 'PPs': '0'}
CycA-to-CycE -> 0to-1 | PPs-to-Cdh1 -> 1to0	True	[CDK2 -> CCNE1 -> -1 -> 14536078]	0.9475	4313	252	68	66.25	1.25	32.5	{'CycD': '0', 'CycE': '0', 'CycA': '0', 'Cdc20': '0', 'CycB': '0', 'E2F': '0', 'RB': '1', 'P27': '0', 'Cdh1': '1', 'PPs': '0'}
CycD-to-P27 -> -1to1 | PPs-to-P27 -> 1to0	True	[CDK6 -> CDKN1B -> 1 -> 16160006]	0.94925	4321	96	365	21.25	0	78.75	{'CycD': '0', 'CycE': '0', 'CycA': '0', 'Cdc20': '0', 'CycB': '0', 'E2F': '0', 'RB': '1', 'P27': '0', 'Cdh1': '1', 'PPs': '0'}
E2F-to-E2F -> 1to-1 | CycB-to-PPs -> 0to-1	True	[CDK1 -> PPP1CA -> -1 -> 12202491]	0.95738	4358	27	350	2.5	10	87.5	{'CycD': '0', 'CycE': '0', 'CycA': '0', 'Cdc20': '0', 'CycB': '0', 'E2F': '0', 'RB': '1', 'P27': '0', 'Cdh1': '1', 'PPs': '0'}
CycD-to-CycD -> 0to-1 | PPs-to-RB -> 1to0	True		0.95848	4363	34	344	26.25	0	73.75	{'CycD': '0', 'CycE': '0', 'CycA': '0', 'Cdc20': '0', 'CycB': '0', 'E2F': '0', 'RB': '1', 'P27': '0', 'Cdh1': '1', 'PPs': '0'}
CycB-to-CycB -> 1to0 | E2F-to-CycB -> 0to1	True	[E2F1 -> CDK1 -> 1 -> 14618416]	0.96046	4372	6	330	8.75	35	56.25	{'CycD': '0', 'CycE': '1', 'CycA': '1', 'Cdc20': '0', 'CycB': '0', 'E2F': '0', 'RB': '0', 'P27': '0', 'Cdh1': '0', 'PPs': '0'}
E2F-to-E2F -> 1to-1 | PPs-to-RB -> 1to0	True		0.96353	4386	19	352	3.75	12.5	83.75	{'CycD': '0', 'CycE': '0', 'CycA': '0', 'Cdc20': '0', 'CycB': '0', 'E2F': '0', 'RB': '1', 'P27': '0', 'Cdh1': '1', 'PPs': '0'}
CycA-to-CycA -> 0to-1 | CycA-to-PPs -> 0to-1	True	[CDK2 -> PPP1CA -> -1 -> 12202491]	0.96902	4411	95	274	63.75	0	36.25	{'CycD': '0', 'CycE': '0', 'CycA': '0', 'Cdc20': '0', 'CycB': '0', 'E2F': '0', 'RB': '1', 'P27': '0', 'Cdh1': '1', 'PPs': '0'}
E2F-to-E2F -> 1to0 | PPs-to-RB -> 1to0	True		0.96924	4412	19	345	7.5	7.5	85	{'CycD': '0', 'CycE': '0', 'CycA': '0', 'Cdc20': '0', 'CycB': '0', 'E2F': '0', 'RB': '1', 'P27': '0', 'Cdh1': '1', 'PPs': '0'}
E2F-to-E2F -> 1to0 | CycB-to-PPs -> 0to-1	True	[CDK1 -> PPP1CA -> -1 -> 12202491]	0.97144	4422	27	342	2.5	3.75	93.75	{'CycD': '0', 'CycE': '0', 'CycA': '0', 'Cdc20': '0', 'CycB': '0', 'E2F': '0', 'RB': '1', 'P27': '0', 'Cdh1': '1', 'PPs': '0'}
CycA-to-CycE -> 0to-1 | Cdc20-to-Cdc20 -> -1to0	True	[CDK2 -> CCNE1 -> -1 -> 14536078]	0.9721	4425	7	401	17.5	23.75	58.75	{'CycD': '0', 'CycE': '0', 'CycA': '0', 'Cdc20': '1', 'CycB': '0', 'E2F': '0', 'RB': '1', 'P27': '1', 'Cdh1': '1', 'PPs': '1'}
Cdh1-to-Cdh1 -> 0to1 | PPs-to-Cdh1 -> 1to0	True		0.9721	4425	96	294	65	0	35	{'CycD': '0', 'CycE': '0', 'CycA': '0', 'Cdc20': '0', 'CycB': '0', 'E2F': '0', 'RB': '1', 'P27': '0', 'Cdh1': '1', 'PPs': '0'}
CycA-to-CycA -> 0to-1 | CycB-to-Cdh1 -> -1to0	True		0.97298	4429	95	286	61.25	0	38.75	{'CycD': '0', 'CycE': '0', 'CycA': '0', 'Cdc20': '0', 'CycB': '0', 'E2F': '0', 'RB': '1', 'P27': '0', 'Cdh1': '1', 'PPs': '0'}
CycA-to-CycA -> 0to-1 | P27-to-CycB -> 0to-1	True	[CDKN1B -> CDK1 -> -1 -> 15340381]	0.97342	4431	95	274	65	0	35	{'CycD': '0', 'CycE': '0', 'CycA': '0', 'Cdc20': '0', 'CycB': '0', 'E2F': '0', 'RB': '1', 'P27': '0', 'Cdh1': '1', 'PPs': '0'}
Cdh1-to-Cdh1 -> 0to1 | CycB-to-PPs -> 0to-1	True	[CDK1 -> PPP1CA -> -1 -> 12202491]	0.97474	4437	118	263	53.75	0	46.25	{'CycD': '0', 'CycE': '0', 'CycA': '0', 'Cdc20': '0', 'CycB': '0', 'E2F': '0', 'RB': '1', 'P27': '0', 'Cdh1': '1', 'PPs': '0'}
CycB-to-CycB -> 1to-1 | E2F-to-CycB -> 0to1	True	[E2F1 -> CDK1 -> 1 -> 14618416]	0.97518	4439	6	330	5	50	45	{'CycD': '0', 'CycE': '1', 'CycA': '1', 'Cdc20': '0', 'CycB': '0', 'E2F': '0', 'RB': '0', 'P27': '0', 'Cdh1': '0', 'PPs': '0'}
CycB-to-CycB -> 1to0 | P27-to-RB -> 0to1	True	[CDKN1A -> RB1 -> 1 -> 10439039]	0.97605	4443	6	319	0	43.75	56.25	{'CycD': '0', 'CycE': '1', 'CycA': '1', 'Cdc20': '0', 'CycB': '0', 'E2F': '0', 'RB': '0', 'P27': '0', 'Cdh1': '0', 'PPs': '0'}
P27-to-P27 -> -1to0 | CycB-to-Cdh1 -> -1to0	True		0.97605	4443	96	309	36.25	0	63.75	{'CycD': '0', 'CycE': '0', 'CycA': '0', 'Cdc20': '0', 'CycB': '0', 'E2F': '0', 'RB': '1', 'P27': '1', 'Cdh1': '1', 'PPs': '0'}
CycB-to-CycB -> 1to0 | Cdh1-to-CycB -> -1to0	True		0.97891	4456	6	327	0	50	50	{'CycD': '0', 'CycE': '1', 'CycA': '1', 'Cdc20': '0', 'CycB': '0', 'E2F': '0', 'RB': '0', 'P27': '0', 'Cdh1': '0', 'PPs': '0'}
CycB-to-CycB -> 1to-1 | P27-to-RB -> 0to1	True	[CDKN1A -> RB1 -> 1 -> 10439039]	0.97913	4457	6	315	0	32.5	67.5	{'CycD': '0', 'CycE': '1', 'CycA': '1', 'Cdc20': '0', 'CycB': '0', 'E2F': '0', 'RB': '0', 'P27': '0', 'Cdh1': '0', 'PPs': '0'}
P27-to-P27 -> -1to0 | CycA-to-PPs -> 0to-1	True	[CDK2 -> PPP1CA -> -1 -> 12202491]	0.97979	4460	97	296	45	0	55	{'CycD': '0', 'CycE': '0', 'CycA': '0', 'Cdc20': '0', 'CycB': '0', 'E2F': '0', 'RB': '1', 'P27': '1', 'Cdh1': '1', 'PPs': '0'}
CycB-to-CycB -> 1to0 | CycB-to-Cdh1 -> -1to0	True		0.98418	4480	6	332	0	48.75	51.25	{'CycD': '0', 'CycE': '1', 'CycA': '1', 'Cdc20': '0', 'CycB': '0', 'E2F': '0', 'RB': '0', 'P27': '0', 'Cdh1': '0', 'PPs': '0'}
P27-to-CycB -> 0to-1 | P27-to-P27 -> -1to0	True	[CDKN1B -> CDK1 -> -1 -> 15340381]	0.9844	4481	96	232	41.25	0	58.75	{'CycD': '0', 'CycE': '0', 'CycA': '0', 'Cdc20': '0', 'CycB': '0', 'E2F': '0', 'RB': '1', 'P27': '1', 'Cdh1': '1', 'PPs': '0'}
CycA-to-CycE -> 0to-1 | RB-to-RB -> 1to-1	True	[CDK2 -> CCNE1 -> -1 -> 14536078]	0.98594	4488	249	54	100	0	0	{'CycD': '0', 'CycE': '0', 'CycA': '1', 'Cdc20': '0', 'CycB': '1', 'E2F': '0', 'RB': '0', 'P27': '0', 'Cdh1': '0', 'PPs': '0'}
CycE-to-CycA -> 0to1 | CycB-to-CycB -> 1to0	True	[CDK2 -> CDK2 -> 1 -> 17361108]	0.98594	4488	6	323	0	43.75	56.25	{'CycD': '0', 'CycE': '1', 'CycA': '1', 'Cdc20': '0', 'CycB': '0', 'E2F': '0', 'RB': '0', 'P27': '0', 'Cdh1': '0', 'PPs': '0'}
E2F-to-CycA -> 1to0 | CycB-to-CycB -> 1to0	True		0.98616	4489	8	292	0	62.5	37.5	{'CycD': '1', 'CycE': '1', 'CycA': '0', 'Cdc20': '0', 'CycB': '0', 'E2F': '1', 'RB': '0', 'P27': '0', 'Cdh1': '0', 'PPs': '0'}
P27-to-RB -> 0to1 | P27-to-P27 -> -1to0	True	[CDKN1A -> RB1 -> 1 -> 10439039]	0.98616	4489	95	310	33.75	0	66.25	{'CycD': '0', 'CycE': '0', 'CycA': '0', 'Cdc20': '0', 'CycB': '0', 'E2F': '0', 'RB': '1', 'P27': '1', 'Cdh1': '1', 'PPs': '0'}
P27-to-RB -> 0to1 | CycB-to-Cdh1 -> -1to0	True	[CDKN1A -> RB1 -> 1 -> 10439039]	0.98638	4490	93	298	58.75	0	41.25	{'CycD': '0', 'CycE': '0', 'CycA': '0', 'Cdc20': '0', 'CycB': '0', 'E2F': '0', 'RB': '1', 'P27': '0', 'Cdh1': '1', 'PPs': '0'}
CycB-to-CycB -> 1to0 | P27-to-CycB -> 0to-1	True	[CDKN1B -> CDK1 -> -1 -> 15340381]	0.98726	4494	6	333	0	43.75	56.25	{'CycD': '0', 'CycE': '1', 'CycA': '1', 'Cdc20': '0', 'CycB': '0', 'E2F': '0', 'RB': '0', 'P27': '0', 'Cdh1': '0', 'PPs': '0'}
CycA-to-CycA -> 0to-1 | CycE-to-PPs -> 0to-1	True	[CDK2 -> PPP1CA -> -1 -> 12202491]	0.98858	4500	34	278	57.5	0	42.5	{'CycD': '0', 'CycE': '0', 'CycA': '0', 'Cdc20': '0', 'CycB': '0', 'E2F': '0', 'RB': '1', 'P27': '0', 'Cdh1': '1', 'PPs': '0'}
P27-to-CycB -> 0to-1 | CycB-to-Cdh1 -> -1to0	True	[CDKN1B -> CDK1 -> -1 -> 15340381]	0.98858	4500	97	282	63.75	0	36.25	{'CycD': '0', 'CycE': '0', 'CycA': '0', 'Cdc20': '0', 'CycB': '0', 'E2F': '0', 'RB': '1', 'P27': '0', 'Cdh1': '1', 'PPs': '0'}
CycB-to-CycB -> 1to-1 | P27-to-CycB -> 0to-1	True	[CDKN1B -> CDK1 -> -1 -> 15340381]	0.98989	4506	6	331	0	31.25	68.75	{'CycD': '0', 'CycE': '1', 'CycA': '1', 'Cdc20': '0', 'CycB': '0', 'E2F': '0', 'RB': '0', 'P27': '0', 'Cdh1': '0', 'PPs': '0'}
CycE-to-CycA -> 0to1 | CycB-to-CycB -> 1to-1	True	[CDK2 -> CDK2 -> 1 -> 17361108]	0.99033	4508	6	322	0	46.25	53.75	{'CycD': '0', 'CycE': '1', 'CycA': '1', 'Cdc20': '0', 'CycB': '0', 'E2F': '0', 'RB': '0', 'P27': '0', 'Cdh1': '0', 'PPs': '0'}
P27-to-CycB -> 0to-1 | P27-to-RB -> 0to1	True	[CDKN1B -> CDK1 -> -1 -> 15340381] [CDKN1A -> RB1 -> 1 -> 10439039]	0.99077	4510	93	288	60	0	40	{'CycD': '0', 'CycE': '0', 'CycA': '0', 'Cdc20': '0', 'CycB': '0', 'E2F': '0', 'RB': '1', 'P27': '0', 'Cdh1': '1', 'PPs': '0'}
CycB-to-CycB -> 1to-1 | Cdh1-to-CycB -> -1to0	True		0.99165	4514	6	328	0	47.5	52.5	{'CycD': '0', 'CycE': '1', 'CycA': '1', 'Cdc20': '0', 'CycB': '0', 'E2F': '0', 'RB': '0', 'P27': '0', 'Cdh1': '0', 'PPs': '0'}
CycB-to-CycB -> 1to-1 | CycB-to-Cdh1 -> -1to0	True		0.99187	4515	6	336	0	42.5	57.5	{'CycD': '0', 'CycE': '1', 'CycA': '1', 'Cdc20': '0', 'CycB': '0', 'E2F': '0', 'RB': '0', 'P27': '0', 'Cdh1': '0', 'PPs': '0'}
CycB-to-CycB -> 1to0 | CycE-to-PPs -> 0to-1	True	[CDK2 -> PPP1CA -> -1 -> 12202491]	0.99231	4517	6	337	0	23.75	76.25	{'CycD': '0', 'CycE': '1', 'CycA': '1', 'Cdc20': '0', 'CycB': '0', 'E2F': '0', 'RB': '0', 'P27': '0', 'Cdh1': '0', 'PPs': '0'}
CycB-to-CycB -> 1to0 | CycA-to-PPs -> 0to-1	True	[CDK2 -> PPP1CA -> -1 -> 12202491]	0.99297	4520	6	334	0	43.75	56.25	{'CycD': '0', 'CycE': '1', 'CycA': '1', 'Cdc20': '0', 'CycB': '0', 'E2F': '0', 'RB': '0', 'P27': '0', 'Cdh1': '0', 'PPs': '0'}
CycB-to-CycB -> 1to-1 | CycE-to-PPs -> 0to-1	True	[CDK2 -> PPP1CA -> -1 -> 12202491]	0.99363	4523	6	332	0	50	50	{'CycD': '0', 'CycE': '1', 'CycA': '1', 'Cdc20': '0', 'CycB': '0', 'E2F': '0', 'RB': '0', 'P27': '0', 'Cdh1': '0', 'PPs': '0'}
P27-to-P27 -> -1to1 | PPs-to-P27 -> 1to0	True		0.99385	4524	95	318	45	0	55	{'CycD': '0', 'CycE': '0', 'CycA': '0', 'Cdc20': '0', 'CycB': '0', 'E2F': '0', 'RB': '1', 'P27': '1', 'Cdh1': '1', 'PPs': '0'}
E2F-to-CycA -> 1to0 | CycB-to-CycB -> 1to-1	True		0.99407	4525	8	283	0	46.25	53.75	{'CycD': '1', 'CycE': '1', 'CycA': '0', 'Cdc20': '0', 'CycB': '0', 'E2F': '1', 'RB': '0', 'P27': '0', 'Cdh1': '0', 'PPs': '0'}
CycB-to-CycB -> 1to-1 | CycA-to-PPs -> 0to-1	True	[CDK2 -> PPP1CA -> -1 -> 12202491]	0.99605	4534	6	334	0	42.5	57.5	{'CycD': '0', 'CycE': '1', 'CycA': '1', 'Cdc20': '0', 'CycB': '0', 'E2F': '0', 'RB': '0', 'P27': '0', 'Cdh1': '0', 'PPs': '0'}
CycA-to-CycE -> 0to-1 | Cdc20-to-PPs -> 1to0	True	[CDK2 -> CCNE1 -> -1 -> 14536078]	0.99736	4540	95	88	62.5	0	37.5	{'CycD': '0', 'CycE': '0', 'CycA': '0', 'Cdc20': '0', 'CycB': '0', 'E2F': '0', 'RB': '1', 'P27': '0', 'Cdh1': '1', 'PPs': '0'}
CycB-to-CycB -> 1to0 | PPs-to-P27 -> 1to0	True		0.99758	4541	6	343	0	45	55	{'CycD': '0', 'CycE': '1', 'CycA': '1', 'Cdc20': '0', 'CycB': '0', 'E2F': '0', 'RB': '0', 'P27': '0', 'Cdh1': '0', 'PPs': '0'}
CycA-to-CycA -> 0to-1 | P27-to-RB -> 0to1	True	[CDKN1A -> RB1 -> 1 -> 10439039]	0.99802	4543	95	290	48.75	0	51.25	{'CycD': '0', 'CycE': '0', 'CycA': '0', 'Cdc20': '0', 'CycB': '0', 'E2F': '0', 'RB': '1', 'P27': '0', 'Cdh1': '1', 'PPs': '0'}
CycA-to-CycA -> 0to-1 | Cdc20-to-CycA -> -1to0	True		0.9989	4547	93	278	57.5	0	42.5	{'CycD': '0', 'CycE': '0', 'CycA': '0', 'Cdc20': '0', 'CycB': '0', 'E2F': '0', 'RB': '1', 'P27': '0', 'Cdh1': '1', 'PPs': '0'}
PPs-to-RB -> 1to0 | Cdh1-to-Cdh1 -> 0to1	True		1.00066	4555	86	267	57.5	0	42.5	{'CycD': '0', 'CycE': '0', 'CycA': '0', 'Cdc20': '0', 'CycB': '0', 'E2F': '0', 'RB': '1', 'P27': '0', 'Cdh1': '1', 'PPs': '0'}
P27-to-P27 -> -1to1 | PPs-to-Cdh1 -> 1to0	True		1.00198	4561	208	106	31.25	1.25	67.5	{'CycD': '0', 'CycE': '0', 'CycA': '0', 'Cdc20': '0', 'CycB': '0', 'E2F': '0', 'RB': '1', 'P27': '1', 'Cdh1': '1', 'PPs': '0'}
Cdh1-to-Cdh1 -> 0to1 | CycE-to-PPs -> 0to-1	True	[CDK2 -> PPP1CA -> -1 -> 12202491]	1.00308	4566	34	293	58.75	0	41.25	{'CycD': '0', 'CycE': '0', 'CycA': '0', 'Cdc20': '0', 'CycB': '0', 'E2F': '0', 'RB': '1', 'P27': '0', 'Cdh1': '1', 'PPs': '0'}
CycB-to-CycB -> 1to0 | PPs-to-RB -> 1to0	True		1.0033	4567	6	349	0	37.5	62.5	{'CycD': '0', 'CycE': '1', 'CycA': '1', 'Cdc20': '0', 'CycB': '0', 'E2F': '0', 'RB': '0', 'P27': '0', 'Cdh1': '0', 'PPs': '0'}
CycB-to-CycB -> 1to-1 | PPs-to-P27 -> 1to0	True		1.00351	4568	6	344	0	51.25	48.75	{'CycD': '0', 'CycE': '1', 'CycA': '1', 'Cdc20': '0', 'CycB': '0', 'E2F': '0', 'RB': '0', 'P27': '0', 'Cdh1': '0', 'PPs': '0'}
P27-to-P27 -> -1to0 | PPs-to-P27 -> 1to0	True		1.00351	4568	96	175	58.75	0	41.25	{'CycD': '0', 'CycE': '0', 'CycA': '0', 'Cdc20': '0', 'CycB': '0', 'E2F': '0', 'RB': '1', 'P27': '0', 'Cdh1': '1', 'PPs': '0'}
Cdc20-to-CycA -> -1to0 | CycB-to-CycB -> 1to-1	True		1.00373	4569	6	327	0	41.25	58.75	{'CycD': '0', 'CycE': '1', 'CycA': '1', 'Cdc20': '0', 'CycB': '0', 'E2F': '0', 'RB': '0', 'P27': '0', 'Cdh1': '0', 'PPs': '0'}
CycB-to-CycB -> 1to-1 | CycB-to-PPs -> 0to-1	True	[CDK1 -> PPP1CA -> -1 -> 12202491]	1.00373	4569	6	344	0	28.75	71.25	{'CycD': '0', 'CycE': '1', 'CycA': '1', 'Cdc20': '0', 'CycB': '0', 'E2F': '0', 'RB': '0', 'P27': '0', 'Cdh1': '0', 'PPs': '0'}
CycB-to-CycB -> 1to0 | PPs-to-Cdh1 -> 1to0	True		1.00505	4575	6	327	0	45	55	{'CycD': '0', 'CycE': '1', 'CycA': '1', 'Cdc20': '0', 'CycB': '0', 'E2F': '0', 'RB': '0', 'P27': '0', 'Cdh1': '0', 'PPs': '0'}
Cdc20-to-CycA -> -1to0 | CycB-to-CycB -> 1to0	True		1.00615	4580	6	329	0	38.75	61.25	{'CycD': '0', 'CycE': '1', 'CycA': '1', 'Cdc20': '0', 'CycB': '0', 'E2F': '0', 'RB': '0', 'P27': '0', 'Cdh1': '0', 'PPs': '0'}
CycB-to-CycB -> 1to0 | CycB-to-PPs -> 0to-1	True	[CDK1 -> PPP1CA -> -1 -> 12202491]	1.00659	4582	6	350	0	36.25	63.75	{'CycD': '0', 'CycE': '1', 'CycA': '1', 'Cdc20': '0', 'CycB': '0', 'E2F': '0', 'RB': '0', 'P27': '0', 'Cdh1': '0', 'PPs': '0'}
CycB-to-Cdh1 -> -1to0 | CycA-to-PPs -> 0to-1	True	[CDK2 -> PPP1CA -> -1 -> 12202491]	1.00703	4584	94	278	58.75	0	41.25	{'CycD': '0', 'CycE': '0', 'CycA': '0', 'Cdc20': '0', 'CycB': '0', 'E2F': '0', 'RB': '1', 'P27': '0', 'Cdh1': '1', 'PPs': '0'}
CycB-to-CycB -> 1to-1 | PPs-to-RB -> 1to0	True		1.00725	4585	6	350	0	40	60	{'CycD': '0', 'CycE': '1', 'CycA': '1', 'Cdc20': '0', 'CycB': '0', 'E2F': '0', 'RB': '0', 'P27': '0', 'Cdh1': '0', 'PPs': '0'}
CycA-to-CycA -> 0to-1 | PPs-to-P27 -> 1to0	True		1.00747	4586	95	267	52.5	0	47.5	{'CycD': '0', 'CycE': '0', 'CycA': '0', 'Cdc20': '0', 'CycB': '0', 'E2F': '0', 'RB': '1', 'P27': '0', 'Cdh1': '1', 'PPs': '0'}
E2F-to-CycA -> 1to0 | Cdh1-to-Cdh1 -> 0to1	True		1.00769	4587	67	292	0	45	55	{'CycD': '0', 'CycE': '0', 'CycA': '0', 'Cdc20': '0', 'CycB': '0', 'E2F': '0', 'RB': '1', 'P27': '0', 'Cdh1': '1', 'PPs': '0'}
CycB-to-Cdh1 -> -1to0 | CycE-to-PPs -> 0to-1	True	[CDK2 -> PPP1CA -> -1 -> 12202491]	1.00857	4591	34	286	60	0	40	{'CycD': '0', 'CycE': '0', 'CycA': '0', 'Cdc20': '0', 'CycB': '0', 'E2F': '0', 'RB': '1', 'P27': '0', 'Cdh1': '1', 'PPs': '0'}
CycA-to-CycE -> 0to1 | Cdh1-to-Cdh1 -> 0to1	True	[CDK2 -> CDK2 -> 1 -> 17361108]	1.00967	4596	124	210	57.5	0	42.5	{'CycD': '0', 'CycE': '0', 'CycA': '0', 'Cdc20': '0', 'CycB': '0', 'E2F': '0', 'RB': '1', 'P27': '0', 'Cdh1': '1', 'PPs': '0'}
CycE-to-CycA -> 0to1 | CycA-to-CycA -> 0to-1	True	[CDK2 -> CDK2 -> 1 -> 17361108]	1.00989	4597	95	286	66.25	0	33.75	{'CycD': '0', 'CycE': '0', 'CycA': '0', 'Cdc20': '0', 'CycB': '0', 'E2F': '0', 'RB': '1', 'P27': '0', 'Cdh1': '1', 'PPs': '0'}
CycB-to-Cdc20 -> 1to0 | CycB-to-CycB -> 1to-1	True		1.01098	4602	6	338	0	46.25	53.75	{'CycD': '0', 'CycE': '1', 'CycA': '1', 'Cdc20': '0', 'CycB': '0', 'E2F': '0', 'RB': '0', 'P27': '0', 'Cdh1': '0', 'PPs': '0'}
P27-to-CycB -> 0to-1 | CycE-to-PPs -> 0to-1	True	[CDKN1B -> CDK1 -> -1 -> 15340381] [CDK2 -> PPP1CA -> -1 -> 12202491]	1.0112	4603	34	272	67.5	0	32.5	{'CycD': '0', 'CycE': '0', 'CycA': '0', 'Cdc20': '0', 'CycB': '0', 'E2F': '0', 'RB': '1', 'P27': '0', 'Cdh1': '1', 'PPs': '0'}
CycB-to-CycB -> 1to-1 | PPs-to-Cdh1 -> 1to0	True		1.01208	4607	6	332	0	46.25	53.75	{'CycD': '0', 'CycE': '1', 'CycA': '1', 'Cdc20': '0', 'CycB': '0', 'E2F': '0', 'RB': '0', 'P27': '0', 'Cdh1': '0', 'PPs': '0'}
P27-to-RB -> 0to1 | CycA-to-PPs -> 0to-1	True	[CDKN1A -> RB1 -> 1 -> 10439039] [CDK2 -> PPP1CA -> -1 -> 12202491]	1.0134	4613	96	281	52.5	0	47.5	{'CycD': '0', 'CycE': '0', 'CycA': '0', 'Cdc20': '0', 'CycB': '0', 'E2F': '0', 'RB': '1', 'P27': '0', 'Cdh1': '1', 'PPs': '0'}
CycE-to-CycE -> 0to-1 | CycB-to-Cdc20 -> 1to0	True		1.01362	4614	5	286	0	40	60	{'CycD': '0', 'CycE': '0', 'CycA': '1', 'Cdc20': '0', 'CycB': '1', 'E2F': '0', 'RB': '0', 'P27': '0', 'Cdh1': '0', 'PPs': '0'}
P27-to-RB -> 0to1 | CycE-to-PPs -> 0to-1	True	[CDKN1A -> RB1 -> 1 -> 10439039] [CDK2 -> PPP1CA -> -1 -> 12202491]	1.01362	4614	34	292	56.25	0	43.75	{'CycD': '0', 'CycE': '0', 'CycA': '0', 'Cdc20': '0', 'CycB': '0', 'E2F': '0', 'RB': '1', 'P27': '0', 'Cdh1': '1', 'PPs': '0'}
CycB-to-Cdh1 -> -1to0 | CycB-to-PPs -> 0to-1	True	[CDK1 -> PPP1CA -> -1 -> 12202491]	1.01472	4619	94	238	66.25	0	33.75	{'CycD': '0', 'CycE': '0', 'CycA': '0', 'Cdc20': '0', 'CycB': '0', 'E2F': '0', 'RB': '1', 'P27': '0', 'Cdh1': '1', 'PPs': '0'}
E2F-to-CycB -> 0to1 | P27-to-P27 -> -1to0	True	[E2F1 -> CDK1 -> 1 -> 14618416]	1.01801	4634	89	288	47.5	0	52.5	{'CycD': '0', 'CycE': '0', 'CycA': '0', 'Cdc20': '0', 'CycB': '0', 'E2F': '0', 'RB': '1', 'P27': '1', 'Cdh1': '1', 'PPs': '0'}
CycA-to-CycA -> 0to-1 | CycB-to-PPs -> 0to-1	True	[CDK1 -> PPP1CA -> -1 -> 12202491]	1.01845	4636	94	232	57.5	0	42.5	{'CycD': '0', 'CycE': '0', 'CycA': '0', 'Cdc20': '0', 'CycB': '0', 'E2F': '0', 'RB': '1', 'P27': '0', 'Cdh1': '1', 'PPs': '0'}
CycB-to-E2F -> -1to1 | E2F-to-E2F -> 1to-1	True	[CDK1 -> E2F1 -> 1 -> 8087847]	1.02175	4651	95	260	15	0	85	{'CycD': '0', 'CycE': '0', 'CycA': '0', 'Cdc20': '0', 'CycB': '0', 'E2F': '0', 'RB': '1', 'P27': '0', 'Cdh1': '1', 'PPs': '0'}
PPs-to-P27 -> 1to0 | CycA-to-PPs -> 0to-1	True	[CDK2 -> PPP1CA -> -1 -> 12202491]	1.02175	4651	95	250	63.75	0	36.25	{'CycD': '0', 'CycE': '0', 'CycA': '0', 'Cdc20': '0', 'CycB': '0', 'E2F': '0', 'RB': '1', 'P27': '0', 'Cdh1': '1', 'PPs': '0'}
CycB-to-CycB -> 1to-1 | Cdc20-to-PPs -> 1to0	True		1.02241	4654	6	351	0	48.75	51.25	{'CycD': '0', 'CycE': '1', 'CycA': '1', 'Cdc20': '0', 'CycB': '0', 'E2F': '0', 'RB': '0', 'P27': '0', 'Cdh1': '0', 'PPs': '0'}
CycE-to-PPs -> 0to-1 | PPs-to-PPs -> -1to0	True	[CDK2 -> PPP1CA -> -1 -> 12202491]	1.02329	4658	38	277	32.5	0	67.5	{'CycD': '0', 'CycE': '0', 'CycA': '0', 'Cdc20': '0', 'CycB': '0', 'E2F': '0', 'RB': '1', 'P27': '1', 'Cdh1': '1', 'PPs': '1'}
CycA-to-CycE -> 0to-1 | Cdc20-to-Cdc20 -> -1to1	True	[CDK2 -> CCNE1 -> -1 -> 14536078]	1.0246	4664	6	418	3.75	30	66.25	{'CycD': '0', 'CycE': '0', 'CycA': '0', 'Cdc20': '1', 'CycB': '0', 'E2F': '0', 'RB': '1', 'P27': '1', 'Cdh1': '1', 'PPs': '1'}
CycB-to-CycB -> 1to0 | Cdc20-to-PPs -> 1to0	True		1.02504	4666	6	355	0	43.75	56.25	{'CycD': '0', 'CycE': '1', 'CycA': '1', 'Cdc20': '0', 'CycB': '0', 'E2F': '0', 'RB': '0', 'P27': '0', 'Cdh1': '0', 'PPs': '0'}
E2F-to-CycB -> 0to1 | CycB-to-Cdh1 -> -1to0	True	[E2F1 -> CDK1 -> 1 -> 14618416]	1.0257	4669	88	291	61.25	0	38.75	{'CycD': '0', 'CycE': '0', 'CycA': '0', 'Cdc20': '0', 'CycB': '0', 'E2F': '0', 'RB': '1', 'P27': '0', 'Cdh1': '1', 'PPs': '0'}
CycD-to-CycD -> 0to1 | CycD-to-P27 -> -1to1	True	[CDK6 -> CDKN1B -> 1 -> 16160006]	1.02636	4672	398	61	100	0	0	{'CycD': '1', 'CycE': '1', 'CycA': '0', 'Cdc20': '1', 'CycB': '1', 'E2F': '0', 'RB': '0', 'P27': '0', 'Cdh1': '0', 'PPs': '1'}
CycA-to-CycA -> 0to-1 | CycA-to-E2F -> -1to0	True		1.02724	4676	93	256	58.75	0	41.25	{'CycD': '0', 'CycE': '0', 'CycA': '0', 'Cdc20': '0', 'CycB': '0', 'E2F': '0', 'RB': '1', 'P27': '0', 'Cdh1': '1', 'PPs': '0'}
P27-to-P27 -> -1to0 | CycE-to-PPs -> 0to-1	True	[CDK2 -> PPP1CA -> -1 -> 12202491]	1.0279	4679	35	298	28.75	0	71.25	{'CycD': '0', 'CycE': '0', 'CycA': '0', 'Cdc20': '0', 'CycB': '0', 'E2F': '0', 'RB': '1', 'P27': '1', 'Cdh1': '1', 'PPs': '0'}
CycB-to-CycB -> 1to-1 | CycB-to-E2F -> -1to1	True	[CDK1 -> E2F1 -> 1 -> 8087847]	1.02812	4680	6	378	0	36.25	63.75	{'CycD': '0', 'CycE': '1', 'CycA': '1', 'Cdc20': '0', 'CycB': '0', 'E2F': '0', 'RB': '0', 'P27': '0', 'Cdh1': '0', 'PPs': '0'}
PPs-to-P27 -> 1to0 | CycB-to-Cdh1 -> -1to0	True		1.029	4684	95	265	53.75	0	46.25	{'CycD': '0', 'CycE': '0', 'CycA': '0', 'Cdc20': '0', 'CycB': '0', 'E2F': '0', 'RB': '1', 'P27': '0', 'Cdh1': '1', 'PPs': '0'}
CycB-to-CycB -> 1to0 | CycB-to-E2F -> -1to1	True	[CDK1 -> E2F1 -> 1 -> 8087847]	1.02922	4685	6	387	0	32.5	67.5	{'CycD': '0', 'CycE': '1', 'CycA': '1', 'Cdc20': '0', 'CycB': '0', 'E2F': '0', 'RB': '0', 'P27': '0', 'Cdh1': '0', 'PPs': '0'}
P27-to-RB -> 0to1 | PPs-to-P27 -> 1to0	True	[CDKN1A -> RB1 -> 1 -> 10439039]	1.02944	4686	95	269	51.25	0	48.75	{'CycD': '0', 'CycE': '0', 'CycA': '0', 'Cdc20': '0', 'CycB': '0', 'E2F': '0', 'RB': '1', 'P27': '0', 'Cdh1': '1', 'PPs': '0'}
E2F-to-CycB -> 0to1 | P27-to-RB -> 0to1	True	[E2F1 -> CDK1 -> 1 -> 14618416] [CDKN1A -> RB1 -> 1 -> 10439039]	1.02966	4687	86	294	60	0	40	{'CycD': '0', 'CycE': '0', 'CycA': '0', 'Cdc20': '0', 'CycB': '0', 'E2F': '0', 'RB': '1', 'P27': '0', 'Cdh1': '1', 'PPs': '0'}
PPs-to-RB -> 1to0 | CycE-to-PPs -> 0to-1	True	[CDK2 -> PPP1CA -> -1 -> 12202491]	1.02966	4687	34	251	66.25	0	33.75	{'CycD': '0', 'CycE': '0', 'CycA': '0', 'Cdc20': '0', 'CycB': '0', 'E2F': '0', 'RB': '1', 'P27': '0', 'Cdh1': '1', 'PPs': '0'}
P27-to-CycB -> 0to-1 | PPs-to-P27 -> 1to0	True	[CDKN1B -> CDK1 -> -1 -> 15340381]	1.03207	4698	96	250	60	0	40	{'CycD': '0', 'CycE': '0', 'CycA': '0', 'Cdc20': '0', 'CycB': '0', 'E2F': '0', 'RB': '1', 'P27': '0', 'Cdh1': '1', 'PPs': '0'}
P27-to-CycB -> 0to-1 | CycA-to-PPs -> 0to-1	True	[CDKN1B -> CDK1 -> -1 -> 15340381] [CDK2 -> PPP1CA -> -1 -> 12202491]	1.03295	4702	94	263	52.5	0	47.5	{'CycD': '0', 'CycE': '0', 'CycA': '0', 'Cdc20': '0', 'CycB': '0', 'E2F': '0', 'RB': '1', 'P27': '0', 'Cdh1': '1', 'PPs': '0'}
P27-to-RB -> 0to1 | CycB-to-PPs -> 0to-1	True	[CDKN1A -> RB1 -> 1 -> 10439039] [CDK1 -> PPP1CA -> -1 -> 12202491]	1.03405	4707	96	244	55	0	45	{'CycD': '0', 'CycE': '0', 'CycA': '0', 'Cdc20': '0', 'CycB': '0', 'E2F': '0', 'RB': '1', 'P27': '0', 'Cdh1': '1', 'PPs': '0'}
CycE-to-PPs -> 0to-1 | PPs-to-PPs -> -1to1	True	[CDK2 -> PPP1CA -> -1 -> 12202491]	1.03427	4708	100	304	17.5	0	82.5	{'CycD': '0', 'CycE': '0', 'CycA': '0', 'Cdc20': '0', 'CycB': '0', 'E2F': '0', 'RB': '1', 'P27': '1', 'Cdh1': '1', 'PPs': '1'}
CycE-to-PPs -> 0to-1 | CycA-to-PPs -> 0to-1	True	[CDK2 -> PPP1CA -> -1 -> 12202491] [CDK2 -> PPP1CA -> -1 -> 12202491]	1.03515	4712	34	269	58.75	0	41.25	{'CycD': '0', 'CycE': '0', 'CycA': '0', 'Cdc20': '0', 'CycB': '0', 'E2F': '0', 'RB': '1', 'P27': '0', 'Cdh1': '1', 'PPs': '0'}
CycA-to-CycE -> 0to-1 | E2F-to-CycA -> 1to0	True	[CDK2 -> CCNE1 -> -1 -> 14536078]	1.03735	4722	50	350	0	58.75	41.25	{'CycD': '0', 'CycE': '0', 'CycA': '0', 'Cdc20': '0', 'CycB': '0', 'E2F': '0', 'RB': '1', 'P27': '0', 'Cdh1': '1', 'PPs': '0'}
CycA-to-E2F -> -1to0 | Cdh1-to-Cdh1 -> 0to1	True		1.03757	4723	120	251	57.5	0	42.5	{'CycD': '0', 'CycE': '0', 'CycA': '0', 'Cdc20': '0', 'CycB': '0', 'E2F': '0', 'RB': '1', 'P27': '0', 'Cdh1': '1', 'PPs': '0'}
CycA-to-CycE -> 0to1 | P27-to-P27 -> -1to0	True	[CDK2 -> CDK2 -> 1 -> 17361108]	1.03779	4724	97	243	47.5	0	52.5	{'CycD': '0', 'CycE': '0', 'CycA': '0', 'Cdc20': '0', 'CycB': '0', 'E2F': '0', 'RB': '1', 'P27': '1', 'Cdh1': '1', 'PPs': '0'}
CycA-to-E2F -> -1to0 | P27-to-P27 -> -1to0	True		1.03888	4729	92	274	48.75	0	51.25	{'CycD': '0', 'CycE': '0', 'CycA': '0', 'Cdc20': '0', 'CycB': '0', 'E2F': '0', 'RB': '1', 'P27': '1', 'Cdh1': '1', 'PPs': '0'}
CycA-to-CycA -> 0to-1 | CycB-to-Cdc20 -> 1to0	True		1.0391	4730	5	320	0	56.25	43.75	{'CycD': '0', 'CycE': '1', 'CycA': '0', 'Cdc20': '0', 'CycB': '1', 'E2F': '0', 'RB': '0', 'P27': '0', 'Cdh1': '0', 'PPs': '0'}
CycB-to-PPs -> 0to-1 | PPs-to-PPs -> -1to0	True	[CDK1 -> PPP1CA -> -1 -> 12202491]	1.0402	4735	96	241	33.75	0	66.25	{'CycD': '0', 'CycE': '0', 'CycA': '0', 'Cdc20': '0', 'CycB': '0', 'E2F': '0', 'RB': '1', 'P27': '1', 'Cdh1': '1', 'PPs': '1'}
CycA-to-CycE -> 0to1 | CycA-to-CycA -> 0to-1	True	[CDK2 -> CDK2 -> 1 -> 17361108]	1.04152	4741	95	221	58.75	0	41.25	{'CycD': '0', 'CycE': '0', 'CycA': '0', 'Cdc20': '0', 'CycB': '0', 'E2F': '0', 'RB': '1', 'P27': '0', 'Cdh1': '1', 'PPs': '0'}
E2F-to-CycA -> 1to0 | P27-to-P27 -> -1to0	True		1.04196	4743	51	306	0	38.75	61.25	{'CycD': '0', 'CycE': '0', 'CycA': '0', 'Cdc20': '0', 'CycB': '0', 'E2F': '0', 'RB': '1', 'P27': '1', 'Cdh1': '1', 'PPs': '0'}
CycA-to-CycE -> 0to1 | CycB-to-CycB -> 1to0	True	[CDK2 -> CDK2 -> 1 -> 17361108]	1.0424	4745	4	437	0	55	45	{'CycD': '0', 'CycE': '1', 'CycA': '1', 'Cdc20': '0', 'CycB': '0', 'E2F': '0', 'RB': '0', 'P27': '0', 'Cdh1': '0', 'PPs': '0'}
CycA-to-CycE -> 0to1 | CycB-to-CycB -> 1to-1	True	[CDK2 -> CDK2 -> 1 -> 17361108]	1.0424	4745	4	440	0	67.5	32.5	{'CycD': '0', 'CycE': '1', 'CycA': '1', 'Cdc20': '0', 'CycB': '0', 'E2F': '0', 'RB': '0', 'P27': '0', 'Cdh1': '0', 'PPs': '0'}
CycA-to-CycA -> 0to-1 | E2F-to-CycB -> 0to1	True	[E2F1 -> CDK1 -> 1 -> 14618416]	1.0435	4750	86	279	55	0	45	{'CycD': '0', 'CycE': '0', 'CycA': '0', 'Cdc20': '0', 'CycB': '0', 'E2F': '0', 'RB': '1', 'P27': '0', 'Cdh1': '1', 'PPs': '0'}
E2F-to-CycB -> 0to1 | P27-to-CycB -> 0to-1	True	[E2F1 -> CDK1 -> 1 -> 14618416] [CDKN1B -> CDK1 -> -1 -> 15340381]	1.04525	4758	90	281	57.5	0	42.5	{'CycD': '0', 'CycE': '0', 'CycA': '0', 'Cdc20': '0', 'CycB': '0', 'E2F': '0', 'RB': '1', 'P27': '0', 'Cdh1': '1', 'PPs': '0'}
PPs-to-P27 -> 1to0 | CycE-to-PPs -> 0to-1	True	[CDK2 -> PPP1CA -> -1 -> 12202491]	1.04569	4760	34	254	60	0	40	{'CycD': '0', 'CycE': '0', 'CycA': '0', 'Cdc20': '0', 'CycB': '0', 'E2F': '0', 'RB': '1', 'P27': '0', 'Cdh1': '1', 'PPs': '0'}
E2F-to-CycB -> 0to1 | CycE-to-PPs -> 0to-1	True	[E2F1 -> CDK1 -> 1 -> 14618416] [CDK2 -> PPP1CA -> -1 -> 12202491]	1.04613	4762	32	284	61.25	0	38.75	{'CycD': '0', 'CycE': '0', 'CycA': '0', 'Cdc20': '0', 'CycB': '0', 'E2F': '0', 'RB': '1', 'P27': '0', 'Cdh1': '1', 'PPs': '0'}
E2F-to-CycB -> 0to1 | PPs-to-P27 -> 1to0	True	[E2F1 -> CDK1 -> 1 -> 14618416]	1.04767	4769	89	261	65	0	35	{'CycD': '0', 'CycE': '0', 'CycA': '0', 'Cdc20': '0', 'CycB': '0', 'E2F': '0', 'RB': '1', 'P27': '0', 'Cdh1': '1', 'PPs': '0'}
CycD-to-CycD -> 0to-1 | CycB-to-Cdc20 -> 1to0	True		1.04877	4774	5	380	0	31.25	68.75	{'CycD': '0', 'CycE': '1', 'CycA': '1', 'Cdc20': '0', 'CycB': '1', 'E2F': '0', 'RB': '0', 'P27': '0', 'Cdh1': '0', 'PPs': '0'}
Cdh1-to-Cdh1 -> 0to1 | Cdc20-to-PPs -> 1to0	True		1.04921	4776	34	241	65	0	35	{'CycD': '0', 'CycE': '0', 'CycA': '0', 'Cdc20': '0', 'CycB': '0', 'E2F': '0', 'RB': '1', 'P27': '0', 'Cdh1': '1', 'PPs': '0'}
CycA-to-PPs -> 0to-1 | CycB-to-PPs -> 0to-1	True	[CDK2 -> PPP1CA -> -1 -> 12202491] [CDK1 -> PPP1CA -> -1 -> 12202491]	1.05009	4780	96	222	62.5	0	37.5	{'CycD': '0', 'CycE': '0', 'CycA': '0', 'Cdc20': '0', 'CycB': '0', 'E2F': '0', 'RB': '1', 'P27': '0', 'Cdh1': '1', 'PPs': '0'}
CycA-to-PPs -> 0to-1 | PPs-to-PPs -> -1to1	True	[CDK2 -> PPP1CA -> -1 -> 12202491]	1.05009	4780	89	325	18.75	0	81.25	{'CycD': '0', 'CycE': '0', 'CycA': '0', 'Cdc20': '0', 'CycB': '0', 'E2F': '0', 'RB': '1', 'P27': '1', 'Cdh1': '1', 'PPs': '1'}
P27-to-P27 -> -1to0 | CycB-to-PPs -> 0to-1	True	[CDK1 -> PPP1CA -> -1 -> 12202491]	1.05031	4781	96	255	27.5	0	72.5	{'CycD': '0', 'CycE': '0', 'CycA': '0', 'Cdc20': '0', 'CycB': '0', 'E2F': '0', 'RB': '1', 'P27': '1', 'Cdh1': '1', 'PPs': '0'}
CycA-to-CycE -> 0to1 | E2F-to-E2F -> 1to-1	True	[CDK2 -> CDK2 -> 1 -> 17361108]	1.05075	4783	27	262	1.25	12.5	86.25	{'CycD': '0', 'CycE': '0', 'CycA': '0', 'Cdc20': '0', 'CycB': '0', 'E2F': '0', 'RB': '1', 'P27': '0', 'Cdh1': '1', 'PPs': '0'}
CycB-to-Cdc20 -> 1to0 | CycB-to-CycB -> 1to0	True		1.05316	4794	14	237	0	41.25	58.75	{'CycD': '0', 'CycE': '1', 'CycA': '1', 'Cdc20': '0', 'CycB': '0', 'E2F': '0', 'RB': '0', 'P27': '0', 'Cdh1': '0', 'PPs': '0'}
PPs-to-RB -> 1to0 | CycB-to-Cdh1 -> -1to0	True		1.05338	4795	66	256	66.25	0	33.75	{'CycD': '0', 'CycE': '0', 'CycA': '0', 'Cdc20': '0', 'CycB': '0', 'E2F': '0', 'RB': '1', 'P27': '0', 'Cdh1': '1', 'PPs': '0'}
CycB-to-PPs -> 0to-1 | PPs-to-PPs -> -1to1	True	[CDK1 -> PPP1CA -> -1 -> 12202491]	1.05448	4800	97	294	13.75	0	86.25	{'CycD': '0', 'CycE': '0', 'CycA': '0', 'Cdc20': '0', 'CycB': '0', 'E2F': '0', 'RB': '1', 'P27': '1', 'Cdh1': '1', 'PPs': '1'}
PPs-to-RB -> 1to0 | P27-to-P27 -> -1to0	True		1.0547	4801	67	287	35	0	65	{'CycD': '0', 'CycE': '0', 'CycA': '0', 'Cdc20': '0', 'CycB': '0', 'E2F': '0', 'RB': '1', 'P27': '1', 'Cdh1': '1', 'PPs': '0'}
Cdc20-to-Cdc20 -> -1to0 | P27-to-RB -> 0to1	True	[CDKN1A -> RB1 -> 1 -> 10439039]	1.05953	4823	7	292	25	31.25	43.75	{'CycD': '0', 'CycE': '0', 'CycA': '0', 'Cdc20': '1', 'CycB': '0', 'E2F': '0', 'RB': '1', 'P27': '1', 'Cdh1': '1', 'PPs': '1'}
CycA-to-E2F -> -1to0 | P27-to-RB -> 0to1	True	[CDKN1A -> RB1 -> 1 -> 10439039]	1.06019	4826	97	257	62.5	0	37.5	{'CycD': '0', 'CycE': '0', 'CycA': '0', 'Cdc20': '0', 'CycB': '0', 'E2F': '0', 'RB': '1', 'P27': '0', 'Cdh1': '1', 'PPs': '0'}
P27-to-CycB -> 0to-1 | CycB-to-PPs -> 0to-1	True	[CDKN1B -> CDK1 -> -1 -> 15340381] [CDK1 -> PPP1CA -> -1 -> 12202491]	1.06107	4830	96	227	50	0	50	{'CycD': '0', 'CycE': '0', 'CycA': '0', 'Cdc20': '0', 'CycB': '0', 'E2F': '0', 'RB': '1', 'P27': '0', 'Cdh1': '1', 'PPs': '0'}
E2F-to-CycB -> 0to1 | CycA-to-PPs -> 0to-1	True	[E2F1 -> CDK1 -> 1 -> 14618416] [CDK2 -> PPP1CA -> -1 -> 12202491]	1.06173	4833	89	276	51.25	0	48.75	{'CycD': '0', 'CycE': '0', 'CycA': '0', 'Cdc20': '0', 'CycB': '0', 'E2F': '0', 'RB': '1', 'P27': '0', 'Cdh1': '1', 'PPs': '0'}
E2F-to-CycB -> 0to1 | CycB-to-PPs -> 0to-1	True	[E2F1 -> CDK1 -> 1 -> 14618416] [CDK1 -> PPP1CA -> -1 -> 12202491]	1.06173	4833	89	231	53.75	0	46.25	{'CycD': '0', 'CycE': '0', 'CycA': '0', 'Cdc20': '0', 'CycB': '0', 'E2F': '0', 'RB': '1', 'P27': '0', 'Cdh1': '1', 'PPs': '0'}
P27-to-RB -> 0to1 | PPs-to-RB -> 1to0	True	[CDKN1A -> RB1 -> 1 -> 10439039]	1.06261	4837	66	263	60	0	40	{'CycD': '0', 'CycE': '0', 'CycA': '0', 'Cdc20': '0', 'CycB': '0', 'E2F': '0', 'RB': '1', 'P27': '0', 'Cdh1': '1', 'PPs': '0'}
CycA-to-CycE -> 0to1 | E2F-to-E2F -> 1to0	True	[CDK2 -> CDK2 -> 1 -> 17361108]	1.06371	4842	27	245	6.25	15	78.75	{'CycD': '0', 'CycE': '0', 'CycA': '0', 'Cdc20': '0', 'CycB': '0', 'E2F': '0', 'RB': '1', 'P27': '0', 'Cdh1': '1', 'PPs': '0'}
PPs-to-P27 -> 1to0 | CycB-to-PPs -> 0to-1	True	[CDK1 -> PPP1CA -> -1 -> 12202491]	1.06393	4843	97	202	62.5	0	37.5	{'CycD': '0', 'CycE': '0', 'CycA': '0', 'Cdc20': '0', 'CycB': '0', 'E2F': '0', 'RB': '1', 'P27': '0', 'Cdh1': '1', 'PPs': '0'}
Cdc20-to-Cdc20 -> -1to0 | PPs-to-P27 -> 1to0	True		1.06415	4844	7	290	31.25	23.75	45	{'CycD': '0', 'CycE': '1', 'CycA': '0', 'Cdc20': '1', 'CycB': '0', 'E2F': '0', 'RB': '1', 'P27': '0', 'Cdh1': '0', 'PPs': '1'}
CycA-to-PPs -> 0to-1 | PPs-to-PPs -> -1to0	True	[CDK2 -> PPP1CA -> -1 -> 12202491]	1.06415	4844	94	285	26.25	0	73.75	{'CycD': '0', 'CycE': '0', 'CycA': '0', 'Cdc20': '0', 'CycB': '0', 'E2F': '0', 'RB': '1', 'P27': '1', 'Cdh1': '1', 'PPs': '1'}
CycA-to-E2F -> -1to0 | CycB-to-Cdh1 -> -1to0	True		1.06634	4854	93	249	63.75	0	36.25	{'CycD': '0', 'CycE': '0', 'CycA': '0', 'Cdc20': '0', 'CycB': '0', 'E2F': '0', 'RB': '1', 'P27': '0', 'Cdh1': '1', 'PPs': '0'}
CycB-to-Cdh1 -> -1to0 | PPs-to-PPs -> -1to1	True		1.067	4857	54	304	25	0	75	{'CycD': '0', 'CycE': '0', 'CycA': '0', 'Cdc20': '0', 'CycB': '0', 'E2F': '0', 'RB': '1', 'P27': '1', 'Cdh1': '1', 'PPs': '1'}
CycE-to-CycA -> 0to1 | E2F-to-E2F -> 1to0	True	[CDK2 -> CDK2 -> 1 -> 17361108]	1.0681	4862	19	346	21.25	7.5	71.25	{'CycD': '0', 'CycE': '0', 'CycA': '0', 'Cdc20': '0', 'CycB': '0', 'E2F': '0', 'RB': '1', 'P27': '0', 'Cdh1': '1', 'PPs': '0'}
P27-to-RB -> 0to1 | PPs-to-PPs -> -1to0	True	[CDKN1A -> RB1 -> 1 -> 10439039]	1.07118	4876	55	285	32.5	0	67.5	{'CycD': '0', 'CycE': '0', 'CycA': '0', 'Cdc20': '0', 'CycB': '0', 'E2F': '0', 'RB': '1', 'P27': '1', 'Cdh1': '1', 'PPs': '1'}
CycE-to-CycA -> 0to1 | P27-to-P27 -> -1to1	True	[CDK2 -> CDK2 -> 1 -> 17361108]	1.07469	4892	18	458	26.25	7.5	66.25	{'CycD': '0', 'CycE': '0', 'CycA': '0', 'Cdc20': '0', 'CycB': '0', 'E2F': '0', 'RB': '1', 'P27': '1', 'Cdh1': '1', 'PPs': '0'}
CycA-to-CycA -> 0to-1 | PPs-to-RB -> 1to0	True		1.07711	4903	66	252	48.75	0	51.25	{'CycD': '0', 'CycE': '0', 'CycA': '0', 'Cdc20': '0', 'CycB': '0', 'E2F': '0', 'RB': '1', 'P27': '0', 'Cdh1': '1', 'PPs': '0'}
CycA-to-CycE -> 0to-1 | CycB-to-Cdc20 -> 1to0	True	[CDK2 -> CCNE1 -> -1 -> 14536078]	1.07733	4904	7	304	0	36.25	63.75	{'CycD': '0', 'CycE': '0', 'CycA': '1', 'Cdc20': '0', 'CycB': '1', 'E2F': '0', 'RB': '0', 'P27': '0', 'Cdh1': '0', 'PPs': '0'}
CycB-to-Cdc20 -> 1to0 | E2F-to-E2F -> 1to-1	True		1.07909	4912	10	144	0	13.75	86.25	{'CycD': '0', 'CycE': '1', 'CycA': '0', 'Cdc20': '0', 'CycB': '1', 'E2F': '0', 'RB': '0', 'P27': '0', 'Cdh1': '0', 'PPs': '0'}
CycA-to-CycE -> 0to1 | CycA-to-PPs -> 0to-1	True	[CDK2 -> CDK2 -> 1 -> 17361108] [CDK2 -> PPP1CA -> -1 -> 12202491]	1.07931	4913	93	199	63.75	0	36.25	{'CycD': '0', 'CycE': '0', 'CycA': '0', 'Cdc20': '0', 'CycB': '0', 'E2F': '0', 'RB': '1', 'P27': '0', 'Cdh1': '1', 'PPs': '0'}
Cdc20-to-Cdc20 -> -1to0 | P27-to-CycB -> 0to-1	True	[CDKN1B -> CDK1 -> -1 -> 15340381]	1.07953	4914	7	286	21.25	31.25	47.5	{'CycD': '0', 'CycE': '1', 'CycA': '0', 'Cdc20': '1', 'CycB': '0', 'E2F': '0', 'RB': '1', 'P27': '0', 'Cdh1': '0', 'PPs': '1'}
CycD-to-CycD -> 0to-1 | CycE-to-CycA -> 0to1	True	[CDK2 -> CDK2 -> 1 -> 17361108]	1.0804	4918	10	403	27.5	1.25	71.25	{'CycD': '0', 'CycE': '0', 'CycA': '0', 'Cdc20': '0', 'CycB': '0', 'E2F': '0', 'RB': '1', 'P27': '0', 'Cdh1': '1', 'PPs': '0'}
Cdh1-to-CycB -> -1to0 | CycD-to-P27 -> -1to1	True	[CDK6 -> CDKN1B -> 1 -> 16160006]	1.08084	4920	117	112	92.5	6.25	1.25	{'CycD': '0', 'CycE': '1', 'CycA': '0', 'Cdc20': '1', 'CycB': '1', 'E2F': '0', 'RB': '0', 'P27': '0', 'Cdh1': '0', 'PPs': '1'}
CycE-to-PPs -> 0to-1 | CycB-to-PPs -> 0to-1	True	[CDK2 -> PPP1CA -> -1 -> 12202491] [CDK1 -> PPP1CA -> -1 -> 12202491]	1.08106	4921	34	226	57.5	0	42.5	{'CycD': '0', 'CycE': '0', 'CycA': '0', 'Cdc20': '0', 'CycB': '0', 'E2F': '0', 'RB': '1', 'P27': '0', 'Cdh1': '1', 'PPs': '0'}
CycB-to-Cdc20 -> 1to0 | P27-to-P27 -> -1to1	True		1.0815	4923	9	183	0	23.75	76.25	{'CycD': '1', 'CycE': '1', 'CycA': '1', 'Cdc20': '0', 'CycB': '1', 'E2F': '0', 'RB': '0', 'P27': '0', 'Cdh1': '0', 'PPs': '0'}
CycD-to-CycD -> 0to-1 | Cdh1-to-CycB -> -1to0	True		1.08172	4924	120	109	91.25	7.5	1.25	{'CycD': '0', 'CycE': '1', 'CycA': '0', 'Cdc20': '1', 'CycB': '1', 'E2F': '0', 'RB': '0', 'P27': '0', 'Cdh1': '0', 'PPs': '1'}
Cdc20-to-Cdc20 -> -1to0 | CycB-to-Cdh1 -> -1to0	True		1.08348	4932	7	283	15	28.75	56.25	{'CycD': '0', 'CycE': '0', 'CycA': '0', 'Cdc20': '1', 'CycB': '0', 'E2F': '0', 'RB': '1', 'P27': '1', 'Cdh1': '1', 'PPs': '1'}
P27-to-RB -> 0to1 | PPs-to-PPs -> -1to1	True	[CDKN1A -> RB1 -> 1 -> 10439039]	1.08392	4934	53	312	16.25	0	83.75	{'CycD': '0', 'CycE': '0', 'CycA': '0', 'Cdc20': '0', 'CycB': '0', 'E2F': '0', 'RB': '1', 'P27': '1', 'Cdh1': '1', 'PPs': '1'}
RB-to-RB -> 1to0 | CycE-to-PPs -> 0to-1	True	[CDK2 -> PPP1CA -> -1 -> 12202491]	1.08458	4937	34	215	63.75	0	36.25	{'CycD': '0', 'CycE': '0', 'CycA': '0', 'Cdc20': '0', 'CycB': '0', 'E2F': '0', 'RB': '1', 'P27': '0', 'Cdh1': '1', 'PPs': '0'}
CycB-to-Cdc20 -> 1to0 | CycD-to-P27 -> -1to1	True	[CDK6 -> CDKN1B -> 1 -> 16160006]	1.0848	4938	9	229	0	21.25	78.75	{'CycD': '0', 'CycE': '1', 'CycA': '1', 'Cdc20': '0', 'CycB': '1', 'E2F': '0', 'RB': '0', 'P27': '0', 'Cdh1': '0', 'PPs': '0'}
CycB-to-Cdh1 -> -1to0 | PPs-to-PPs -> -1to0	True		1.08502	4939	54	281	26.25	0	73.75	{'CycD': '0', 'CycE': '0', 'CycA': '0', 'Cdc20': '0', 'CycB': '0', 'E2F': '0', 'RB': '1', 'P27': '1', 'Cdh1': '1', 'PPs': '1'}
PPs-to-RB -> 1to0 | CycB-to-PPs -> 0to-1	True	[CDK1 -> PPP1CA -> -1 -> 12202491]	1.08831	4954	66	217	58.75	0	41.25	{'CycD': '0', 'CycE': '0', 'CycA': '0', 'Cdc20': '0', 'CycB': '0', 'E2F': '0', 'RB': '1', 'P27': '0', 'Cdh1': '1', 'PPs': '0'}
CycE-to-CycA -> 0to1 | E2F-to-E2F -> 1to-1	True	[CDK2 -> CDK2 -> 1 -> 17361108]	1.08875	4956	19	355	7.5	2.5	90	{'CycD': '0', 'CycE': '0', 'CycA': '0', 'Cdc20': '0', 'CycB': '0', 'E2F': '0', 'RB': '1', 'P27': '0', 'Cdh1': '1', 'PPs': '0'}
E2F-to-CycA -> 1to0 | PPs-to-PPs -> -1to1	True		1.08897	4957	31	313	0	15	85	{'CycD': '0', 'CycE': '0', 'CycA': '0', 'Cdc20': '0', 'CycB': '0', 'E2F': '0', 'RB': '1', 'P27': '1', 'Cdh1': '1', 'PPs': '1'}
P27-to-CycB -> 0to-1 | PPs-to-PPs -> -1to1	True	[CDKN1B -> CDK1 -> -1 -> 15340381]	1.09073	4965	54	304	18.75	0	81.25	{'CycD': '0', 'CycE': '0', 'CycA': '0', 'Cdc20': '0', 'CycB': '0', 'E2F': '0', 'RB': '1', 'P27': '1', 'Cdh1': '1', 'PPs': '1'}
CycD-to-P27 -> -1to1 | Cdh1-to-Cdh1 -> 0to-1	True	[CDK6 -> CDKN1B -> 1 -> 16160006]	1.09073	4965	114	107	88.75	11.25	0	{'CycD': '0', 'CycE': '1', 'CycA': '0', 'Cdc20': '1', 'CycB': '1', 'E2F': '0', 'RB': '0', 'P27': '0', 'Cdh1': '0', 'PPs': '1'}
PPs-to-RB -> 1to0 | CycA-to-PPs -> 0to-1	True	[CDK2 -> PPP1CA -> -1 -> 12202491]	1.09117	4967	66	246	55	0	45	{'CycD': '0', 'CycE': '0', 'CycA': '0', 'Cdc20': '0', 'CycB': '0', 'E2F': '0', 'RB': '1', 'P27': '0', 'Cdh1': '1', 'PPs': '0'}
E2F-to-CycA -> 1to0 | P27-to-RB -> 0to1	True	[CDKN1A -> RB1 -> 1 -> 10439039]	1.09183	4970	49	293	0	51.25	48.75	{'CycD': '0', 'CycE': '0', 'CycA': '0', 'Cdc20': '0', 'CycB': '0', 'E2F': '0', 'RB': '1', 'P27': '0', 'Cdh1': '1', 'PPs': '0'}
Cdc20-to-Cdc20 -> -1to0 | CycA-to-PPs -> 0to-1	True	[CDK2 -> PPP1CA -> -1 -> 12202491]	1.09359	4978	7	294	20	37.5	42.5	{'CycD': '0', 'CycE': '1', 'CycA': '0', 'Cdc20': '1', 'CycB': '0', 'E2F': '0', 'RB': '1', 'P27': '0', 'Cdh1': '0', 'PPs': '1'}
CycA-to-CycE -> 0to1 | CycB-to-Cdh1 -> -1to0	True	[CDK2 -> CDK2 -> 1 -> 17361108]	1.09468	4983	96	209	50	0	50	{'CycD': '0', 'CycE': '0', 'CycA': '0', 'Cdc20': '0', 'CycB': '0', 'E2F': '0', 'RB': '1', 'P27': '0', 'Cdh1': '1', 'PPs': '0'}
CycA-to-CycE -> 0to1 | PPs-to-P27 -> 1to0	True	[CDK2 -> CDK2 -> 1 -> 17361108]	1.0949	4984	94	184	61.25	0	38.75	{'CycD': '0', 'CycE': '0', 'CycA': '0', 'Cdc20': '0', 'CycB': '0', 'E2F': '0', 'RB': '1', 'P27': '0', 'Cdh1': '1', 'PPs': '0'}
CycA-to-CycE -> 0to1 | P27-to-CycB -> 0to-1	True	[CDK2 -> CDK2 -> 1 -> 17361108] [CDKN1B -> CDK1 -> -1 -> 15340381]	1.09512	4985	96	197	56.25	0	43.75	{'CycD': '0', 'CycE': '0', 'CycA': '0', 'Cdc20': '0', 'CycB': '0', 'E2F': '0', 'RB': '1', 'P27': '0', 'Cdh1': '1', 'PPs': '0'}
E2F-to-CycB -> 0to1 | CycA-to-E2F -> -1to0	True	[E2F1 -> CDK1 -> 1 -> 14618416]	1.09556	4987	93	254	58.75	0	41.25	{'CycD': '0', 'CycE': '0', 'CycA': '0', 'Cdc20': '0', 'CycB': '0', 'E2F': '0', 'RB': '1', 'P27': '0', 'Cdh1': '1', 'PPs': '0'}
CycE-to-CycE -> 0to-1 | Cdc20-to-CycA -> -1to0	True		1.09578	4988	26	263	27.5	15	57.5	{'CycD': '0', 'CycE': '0', 'CycA': '0', 'Cdc20': '0', 'CycB': '0', 'E2F': '0', 'RB': '1', 'P27': '0', 'Cdh1': '1', 'PPs': '0'}
Cdc20-to-CycA -> -1to0 | P27-to-P27 -> -1to1	True		1.09732	4995	26	434	30	6.25	63.75	{'CycD': '0', 'CycE': '0', 'CycA': '0', 'Cdc20': '0', 'CycB': '0', 'E2F': '0', 'RB': '1', 'P27': '1', 'Cdh1': '1', 'PPs': '0'}
P27-to-CycB -> 0to-1 | CycA-to-E2F -> -1to0	True	[CDKN1B -> CDK1 -> -1 -> 15340381]	1.09842	5000	96	230	60	0	40	{'CycD': '0', 'CycE': '0', 'CycA': '0', 'Cdc20': '0', 'CycB': '0', 'E2F': '0', 'RB': '1', 'P27': '0', 'Cdh1': '1', 'PPs': '0'}
CycB-to-Cdc20 -> 1to0 | E2F-to-E2F -> 1to0	True		1.09864	5001	10	162	0	13.75	86.25	{'CycD': '0', 'CycE': '1', 'CycA': '1', 'Cdc20': '0', 'CycB': '1', 'E2F': '0', 'RB': '0', 'P27': '0', 'Cdh1': '0', 'PPs': '0'}
E2F-to-CycB -> 0to1 | PPs-to-PPs -> -1to0	True	[E2F1 -> CDK1 -> 1 -> 14618416]	1.09886	5002	52	279	35	1.25	63.75	{'CycD': '0', 'CycE': '0', 'CycA': '0', 'Cdc20': '0', 'CycB': '0', 'E2F': '0', 'RB': '1', 'P27': '1', 'Cdh1': '1', 'PPs': '1'}
CycA-to-CycE -> 0to1 | CycB-to-PPs -> 0to-1	True	[CDK2 -> CDK2 -> 1 -> 17361108] [CDK1 -> PPP1CA -> -1 -> 12202491]	1.09996	5007	93	171	58.75	0	41.25	{'CycD': '0', 'CycE': '0', 'CycA': '0', 'Cdc20': '0', 'CycB': '0', 'E2F': '0', 'RB': '1', 'P27': '0', 'Cdh1': '1', 'PPs': '0'}
E2F-to-CycA -> 1to0 | CycB-to-Cdh1 -> -1to0	True		1.10062	5010	49	288	0	61.25	38.75	{'CycD': '0', 'CycE': '0', 'CycA': '0', 'Cdc20': '0', 'CycB': '0', 'E2F': '0', 'RB': '1', 'P27': '0', 'Cdh1': '1', 'PPs': '0'}
CycA-to-CycA -> 0to-1 | E2F-to-CycA -> 1to0	True		1.10127	5013	49	284	0	65	35	{'CycD': '0', 'CycE': '0', 'CycA': '0', 'Cdc20': '0', 'CycB': '0', 'E2F': '0', 'RB': '1', 'P27': '0', 'Cdh1': '1', 'PPs': '0'}
P27-to-CycB -> 0to-1 | PPs-to-RB -> 1to0	True	[CDKN1B -> CDK1 -> -1 -> 15340381]	1.10149	5014	66	244	52.5	0	47.5	{'CycD': '0', 'CycE': '0', 'CycA': '0', 'Cdc20': '0', 'CycB': '0', 'E2F': '0', 'RB': '1', 'P27': '0', 'Cdh1': '1', 'PPs': '0'}
PPs-to-P27 -> 1to0 | PPs-to-PPs -> -1to1	True		1.10149	5014	53	267	26.25	2.5	71.25	{'CycD': '0', 'CycE': '0', 'CycA': '0', 'Cdc20': '0', 'CycB': '0', 'E2F': '0', 'RB': '1', 'P27': '0', 'Cdh1': '1', 'PPs': '1'}
P27-to-CycB -> 0to-1 | PPs-to-PPs -> -1to0	True	[CDKN1B -> CDK1 -> -1 -> 15340381]	1.10171	5015	54	283	23.75	0	76.25	{'CycD': '0', 'CycE': '0', 'CycA': '0', 'Cdc20': '0', 'CycB': '0', 'E2F': '0', 'RB': '1', 'P27': '1', 'Cdh1': '1', 'PPs': '1'}
RB-to-RB -> 1to0 | CycB-to-Cdh1 -> -1to0	True		1.10215	5017	66	222	63.75	0	36.25	{'CycD': '0', 'CycE': '0', 'CycA': '0', 'Cdc20': '0', 'CycB': '0', 'E2F': '0', 'RB': '1', 'P27': '0', 'Cdh1': '1', 'PPs': '0'}
Cdc20-to-Cdc20 -> -1to0 | CycB-to-PPs -> 0to-1	True	[CDK1 -> PPP1CA -> -1 -> 12202491]	1.10259	5019	7	298	18.75	33.75	47.5	{'CycD': '0', 'CycE': '1', 'CycA': '0', 'Cdc20': '1', 'CycB': '0', 'E2F': '0', 'RB': '1', 'P27': '0', 'Cdh1': '0', 'PPs': '1'}
E2F-to-CycA -> 1to0 | CycB-to-Cdc20 -> 1to0	True		1.10281	5020	9	229	0	52.5	47.5	{'CycD': '0', 'CycE': '1', 'CycA': '0', 'Cdc20': '0', 'CycB': '1', 'E2F': '0', 'RB': '0', 'P27': '0', 'Cdh1': '0', 'PPs': '0'}
E2F-to-CycA -> 1to0 | P27-to-CycB -> 0to-1	True	[CDKN1B -> CDK1 -> -1 -> 15340381]	1.10325	5022	50	280	0	60	40	{'CycD': '0', 'CycE': '0', 'CycA': '0', 'Cdc20': '0', 'CycB': '0', 'E2F': '0', 'RB': '1', 'P27': '0', 'Cdh1': '1', 'PPs': '0'}
PPs-to-P27 -> 1to0 | PPs-to-PPs -> -1to0	True		1.10523	5031	54	246	31.25	1.25	67.5	{'CycD': '0', 'CycE': '0', 'CycA': '0', 'Cdc20': '0', 'CycB': '0', 'E2F': '0', 'RB': '1', 'P27': '0', 'Cdh1': '1', 'PPs': '1'}
CycA-to-CycE -> 0to1 | CycE-to-PPs -> 0to-1	True	[CDK2 -> CDK2 -> 1 -> 17361108] [CDK2 -> PPP1CA -> -1 -> 12202491]	1.10677	5038	34	200	61.25	0	38.75	{'CycD': '0', 'CycE': '0', 'CycA': '0', 'Cdc20': '0', 'CycB': '0', 'E2F': '0', 'RB': '1', 'P27': '0', 'Cdh1': '1', 'PPs': '0'}
Cdc20-to-Cdc20 -> -1to0 | CycE-to-PPs -> 0to-1	True	[CDK2 -> PPP1CA -> -1 -> 12202491]	1.10699	5039	5	325	21.25	27.5	51.25	{'CycD': '0', 'CycE': '1', 'CycA': '0', 'Cdc20': '1', 'CycB': '0', 'E2F': '1', 'RB': '0', 'P27': '0', 'Cdh1': '0', 'PPs': '0'}
Cdc20-to-PPs -> 1to0 | PPs-to-PPs -> -1to1	True		1.10699	5039	53	307	12.5	0	87.5	{'CycD': '0', 'CycE': '0', 'CycA': '0', 'Cdc20': '0', 'CycB': '0', 'E2F': '0', 'RB': '1', 'P27': '1', 'Cdh1': '1', 'PPs': '1'}
CycA-to-E2F -> -1to0 | PPs-to-P27 -> 1to0	True		1.10874	5047	97	222	58.75	0	41.25	{'CycD': '0', 'CycE': '0', 'CycA': '0', 'Cdc20': '0', 'CycB': '0', 'E2F': '0', 'RB': '1', 'P27': '0', 'Cdh1': '1', 'PPs': '0'}
RB-to-RB -> 1to0 | P27-to-RB -> 0to1	True	[CDKN1A -> RB1 -> 1 -> 10439039]	1.10962	5051	66	251	45	0	55	{'CycD': '0', 'CycE': '0', 'CycA': '0', 'Cdc20': '0', 'CycB': '0', 'E2F': '0', 'RB': '1', 'P27': '0', 'Cdh1': '1', 'PPs': '0'}
CycA-to-CycE -> 0to1 | P27-to-RB -> 0to1	True	[CDK2 -> CDK2 -> 1 -> 17361108] [CDKN1A -> RB1 -> 1 -> 10439039]	1.10984	5052	95	216	40	0	60	{'CycD': '0', 'CycE': '0', 'CycA': '0', 'Cdc20': '0', 'CycB': '0', 'E2F': '0', 'RB': '1', 'P27': '0', 'Cdh1': '1', 'PPs': '0'}
E2F-to-CycA -> 1to0 | CycA-to-PPs -> 0to-1	True	[CDK2 -> PPP1CA -> -1 -> 12202491]	1.1105	5055	50	279	0	62.5	37.5	{'CycD': '0', 'CycE': '0', 'CycA': '0', 'Cdc20': '0', 'CycB': '0', 'E2F': '0', 'RB': '1', 'P27': '0', 'Cdh1': '1', 'PPs': '0'}
CycD-to-CycD -> 0to1 | CycA-to-CycE -> 0to-1	True	[CDK2 -> CCNE1 -> -1 -> 14536078]	1.1127	5065	148	90	100	0	0	{'CycD': '1', 'CycE': '0', 'CycA': '1', 'Cdc20': '0', 'CycB': '1', 'E2F': '0', 'RB': '0', 'P27': '0', 'Cdh1': '0', 'PPs': '0'}
Cdc20-to-Cdc20 -> -1to1 | P27-to-RB -> 0to1	True	[CDKN1A -> RB1 -> 1 -> 10439039]	1.11336	5068	6	332	0	22.5	77.5	{'CycD': '0', 'CycE': '0', 'CycA': '0', 'Cdc20': '1', 'CycB': '0', 'E2F': '0', 'RB': '1', 'P27': '1', 'Cdh1': '1', 'PPs': '1'}
Cdc20-to-Cdc20 -> -1to0 | Cdh1-to-CycB -> -1to0	True		1.11402	5071	6	321	5	40	55	{'CycD': '0', 'CycE': '0', 'CycA': '0', 'Cdc20': '1', 'CycB': '0', 'E2F': '0', 'RB': '1', 'P27': '1', 'Cdh1': '1', 'PPs': '1'}
Cdc20-to-Cdc20 -> -1to1 | CycB-to-Cdc20 -> 1to0	True		1.11446	5073	6	320	2.5	25	72.5	{'CycD': '0', 'CycE': '0', 'CycA': '0', 'Cdc20': '1', 'CycB': '0', 'E2F': '0', 'RB': '1', 'P27': '1', 'Cdh1': '1', 'PPs': '1'}
Cdc20-to-Cdc20 -> -1to1 | CycB-to-Cdh1 -> -1to0	True		1.11489	5075	6	325	0	30	70	{'CycD': '0', 'CycE': '0', 'CycA': '0', 'Cdc20': '1', 'CycB': '0', 'E2F': '0', 'RB': '1', 'P27': '1', 'Cdh1': '1', 'PPs': '1'}
Cdc20-to-Cdc20 -> -1to1 | Cdh1-to-CycB -> -1to0	True		1.11511	5076	6	327	1.25	36.25	62.5	{'CycD': '0', 'CycE': '0', 'CycA': '0', 'Cdc20': '1', 'CycB': '0', 'E2F': '0', 'RB': '1', 'P27': '1', 'Cdh1': '1', 'PPs': '1'}
E2F-to-CycB -> 0to1 | PPs-to-PPs -> -1to1	True	[E2F1 -> CDK1 -> 1 -> 14618416]	1.11511	5076	51	299	23.75	0	76.25	{'CycD': '0', 'CycE': '0', 'CycA': '0', 'Cdc20': '0', 'CycB': '0', 'E2F': '0', 'RB': '1', 'P27': '1', 'Cdh1': '1', 'PPs': '1'}
CycA-to-E2F -> -1to0 | CycA-to-PPs -> 0to-1	True	[CDK2 -> PPP1CA -> -1 -> 12202491]	1.11555	5078	93	229	53.75	0	46.25	{'CycD': '0', 'CycE': '0', 'CycA': '0', 'Cdc20': '0', 'CycB': '0', 'E2F': '0', 'RB': '1', 'P27': '0', 'Cdh1': '1', 'PPs': '0'}
E2F-to-CycA -> 1to0 | PPs-to-PPs -> -1to0	True		1.11665	5083	32	282	0	37.5	62.5	{'CycD': '0', 'CycE': '0', 'CycA': '0', 'Cdc20': '0', 'CycB': '0', 'E2F': '0', 'RB': '1', 'P27': '1', 'Cdh1': '1', 'PPs': '1'}
Cdc20-to-Cdc20 -> -1to1 | P27-to-CycB -> 0to-1	True	[CDKN1B -> CDK1 -> -1 -> 15340381]	1.11687	5084	6	322	1.25	31.25	67.5	{'CycD': '0', 'CycE': '0', 'CycA': '0', 'Cdc20': '1', 'CycB': '0', 'E2F': '0', 'RB': '1', 'P27': '1', 'Cdh1': '1', 'PPs': '1'}
CycA-to-CycE -> 0to1 | E2F-to-CycB -> 0to1	True	[CDK2 -> CDK2 -> 1 -> 17361108] [E2F1 -> CDK1 -> 1 -> 14618416]	1.11841	5091	89	213	58.75	0	41.25	{'CycD': '0', 'CycE': '0', 'CycA': '0', 'Cdc20': '0', 'CycB': '0', 'E2F': '0', 'RB': '1', 'P27': '0', 'Cdh1': '1', 'PPs': '0'}
E2F-to-CycA -> 1to0 | Cdc20-to-Cdc20 -> -1to1	True		1.11863	5092	6	321	0	26.25	73.75	{'CycD': '0', 'CycE': '0', 'CycA': '0', 'Cdc20': '1', 'CycB': '0', 'E2F': '0', 'RB': '1', 'P27': '1', 'Cdh1': '1', 'PPs': '1'}
CycA-to-E2F -> -1to0 | CycB-to-PPs -> 0to-1	True	[CDK1 -> PPP1CA -> -1 -> 12202491]	1.11907	5094	94	200	58.75	0	41.25	{'CycD': '0', 'CycE': '0', 'CycA': '0', 'Cdc20': '0', 'CycB': '0', 'E2F': '0', 'RB': '1', 'P27': '0', 'Cdh1': '1', 'PPs': '0'}
RB-to-RB -> 1to0 | CycA-to-PPs -> 0to-1	True	[CDK2 -> PPP1CA -> -1 -> 12202491]	1.11995	5098	66	205	63.75	0	36.25	{'CycD': '0', 'CycE': '0', 'CycA': '0', 'Cdc20': '0', 'CycB': '0', 'E2F': '0', 'RB': '1', 'P27': '0', 'Cdh1': '1', 'PPs': '0'}
P27-to-CycB -> 0to-1 | RB-to-RB -> 1to0	True	[CDKN1B -> CDK1 -> -1 -> 15340381]	1.12214	5108	66	211	61.25	0	38.75	{'CycD': '0', 'CycE': '0', 'CycA': '0', 'Cdc20': '0', 'CycB': '0', 'E2F': '0', 'RB': '1', 'P27': '0', 'Cdh1': '1', 'PPs': '0'}
PPs-to-RB -> 1to0 | PPs-to-P27 -> 1to0	True		1.12302	5112	66	210	60	0	40	{'CycD': '0', 'CycE': '0', 'CycA': '0', 'Cdc20': '0', 'CycB': '0', 'E2F': '0', 'RB': '1', 'P27': '0', 'Cdh1': '1', 'PPs': '0'}
E2F-to-CycA -> 1to0 | Cdc20-to-Cdc20 -> -1to0	True		1.1239	5116	7	284	0	58.75	41.25	{'CycD': '0', 'CycE': '0', 'CycA': '0', 'Cdc20': '1', 'CycB': '0', 'E2F': '0', 'RB': '1', 'P27': '1', 'Cdh1': '1', 'PPs': '1'}
RB-to-RB -> 1to0 | CycB-to-PPs -> 0to-1	True	[CDK1 -> PPP1CA -> -1 -> 12202491]	1.12434	5118	66	166	68.75	0	31.25	{'CycD': '0', 'CycE': '0', 'CycA': '0', 'Cdc20': '0', 'CycB': '0', 'E2F': '0', 'RB': '1', 'P27': '0', 'Cdh1': '1', 'PPs': '0'}
CycD-to-P27 -> -1to1 | PPs-to-Cdh1 -> 1to0	True	[CDK6 -> CDKN1B -> 1 -> 16160006]	1.12434	5118	99	98	30	0	70	{'CycD': '0', 'CycE': '1', 'CycA': '0', 'Cdc20': '1', 'CycB': '1', 'E2F': '0', 'RB': '0', 'P27': '0', 'Cdh1': '0', 'PPs': '1'}
E2F-to-CycA -> 1to0 | CycA-to-E2F -> -1to0	True		1.12742	5132	50	258	0	58.75	41.25	{'CycD': '0', 'CycE': '0', 'CycA': '0', 'Cdc20': '0', 'CycB': '0', 'E2F': '0', 'RB': '1', 'P27': '0', 'Cdh1': '1', 'PPs': '0'}
RB-to-RB -> 1to0 | PPs-to-P27 -> 1to0	True		1.1283	5136	66	188	70	0	30	{'CycD': '0', 'CycE': '0', 'CycA': '0', 'Cdc20': '0', 'CycB': '0', 'E2F': '0', 'RB': '1', 'P27': '0', 'Cdh1': '1', 'PPs': '0'}
CycB-to-Cdc20 -> 1to0 | P27-to-P27 -> -1to0	True		1.12917	5140	10	202	0	27.5	72.5	{'CycD': '1', 'CycE': '1', 'CycA': '1', 'Cdc20': '0', 'CycB': '1', 'E2F': '0', 'RB': '0', 'P27': '0', 'Cdh1': '0', 'PPs': '0'}
E2F-to-CycA -> 1to0 | PPs-to-P27 -> 1to0	True		1.13071	5147	49	259	0	65	35	{'CycD': '0', 'CycE': '0', 'CycA': '0', 'Cdc20': '0', 'CycB': '0', 'E2F': '0', 'RB': '1', 'P27': '0', 'Cdh1': '1', 'PPs': '0'}
CycB-to-E2F -> -1to1 | CycD-to-P27 -> -1to1	True	[CDK1 -> E2F1 -> 1 -> 8087847] [CDK6 -> CDKN1B -> 1 -> 16160006]	1.13093	5148	66	256	22.5	0	77.5	{'CycD': '0', 'CycE': '0', 'CycA': '0', 'Cdc20': '0', 'CycB': '0', 'E2F': '0', 'RB': '1', 'P27': '0', 'Cdh1': '1', 'PPs': '0'}
Cdc20-to-Cdc20 -> -1to1 | PPs-to-P27 -> 1to0	True		1.13203	5153	6	283	0	31.25	68.75	{'CycD': '0', 'CycE': '0', 'CycA': '0', 'Cdc20': '1', 'CycB': '0', 'E2F': '0', 'RB': '1', 'P27': '0', 'Cdh1': '1', 'PPs': '1'}
CycE-to-CycA -> 0to1 | CycD-to-P27 -> -1to1	True	[CDK2 -> CDK2 -> 1 -> 17361108] [CDK6 -> CDKN1B -> 1 -> 16160006]	1.13247	5155	18	424	13.75	6.25	80	{'CycD': '0', 'CycE': '0', 'CycA': '0', 'Cdc20': '0', 'CycB': '0', 'E2F': '0', 'RB': '1', 'P27': '0', 'Cdh1': '1', 'PPs': '0'}
CycD-to-CycD -> 0to-1 | PPs-to-Cdh1 -> 1to0	True		1.13313	5158	98	99	28.75	0	71.25	{'CycD': '0', 'CycE': '1', 'CycA': '0', 'Cdc20': '1', 'CycB': '1', 'E2F': '0', 'RB': '0', 'P27': '0', 'Cdh1': '0', 'PPs': '1'}
Cdc20-to-Cdc20 -> -1to0 | CycB-to-E2F -> -1to1	True	[CDK1 -> E2F1 -> 1 -> 8087847]	1.13423	5163	7	365	25	33.75	41.25	{'CycD': '0', 'CycE': '1', 'CycA': '0', 'Cdc20': '1', 'CycB': '0', 'E2F': '0', 'RB': '1', 'P27': '0', 'Cdh1': '0', 'PPs': '1'}
CycA-to-E2F -> -1to0 | CycE-to-PPs -> 0to-1	True	[CDK2 -> PPP1CA -> -1 -> 12202491]	1.13489	5166	34	243	50	0	50	{'CycD': '0', 'CycE': '0', 'CycA': '0', 'Cdc20': '0', 'CycB': '0', 'E2F': '0', 'RB': '1', 'P27': '0', 'Cdh1': '1', 'PPs': '0'}
CycB-to-E2F -> -1to1 | E2F-to-E2F -> 1to0	True	[CDK1 -> E2F1 -> 1 -> 8087847]	1.1362	5172	99	224	16.25	0	83.75	{'CycD': '0', 'CycE': '0', 'CycA': '0', 'Cdc20': '0', 'CycB': '0', 'E2F': '0', 'RB': '1', 'P27': '0', 'Cdh1': '1', 'PPs': '0'}
Cdc20-to-Cdc20 -> -1to1 | CycB-to-PPs -> 0to-1	True	[CDK1 -> PPP1CA -> -1 -> 12202491]	1.1373	5177	6	309	1.25	28.75	70	{'CycD': '0', 'CycE': '0', 'CycA': '0', 'Cdc20': '1', 'CycB': '0', 'E2F': '0', 'RB': '1', 'P27': '1', 'Cdh1': '1', 'PPs': '1'}
Cdc20-to-Cdc20 -> -1to1 | CycA-to-PPs -> 0to-1	True	[CDK2 -> PPP1CA -> -1 -> 12202491]	1.13796	5180	6	309	0	40	60	{'CycD': '0', 'CycE': '0', 'CycA': '0', 'Cdc20': '1', 'CycB': '0', 'E2F': '0', 'RB': '1', 'P27': '1', 'Cdh1': '1', 'PPs': '1'}
CycE-to-CycE -> 0to1 | CycA-to-CycE -> 0to-1	True	[CDK2 -> CCNE1 -> -1 -> 14536078]	1.13818	5181	290	59	86.25	13.75	0	{'CycD': '0', 'CycE': '1', 'CycA': '0', 'Cdc20': '1', 'CycB': '1', 'E2F': '0', 'RB': '0', 'P27': '0', 'Cdh1': '0', 'PPs': '1'}
E2F-to-CycA -> 1to0 | CycB-to-PPs -> 0to-1	True	[CDK1 -> PPP1CA -> -1 -> 12202491]	1.14148	5196	50	236	0	55	45	{'CycD': '0', 'CycE': '0', 'CycA': '0', 'Cdc20': '0', 'CycB': '0', 'E2F': '0', 'RB': '1', 'P27': '0', 'Cdh1': '1', 'PPs': '0'}
Cdh1-to-CycB -> -1to0 | E2F-to-E2F -> 1to0	True		1.14367	5206	120	79	7.5	8.75	83.75	{'CycD': 'C', 'CycE': 'C', 'CycA': 'C', 'Cdc20': 'C', 'CycB': 'C', 'E2F': 'C', 'RB': 'C', 'P27': 'C', 'Cdh1': 'C', 'PPs': 'C'}
CycA-to-CycE -> 0to1 | CycA-to-E2F -> -1to0	True	[CDK2 -> CDK2 -> 1 -> 17361108]	1.14455	5210	96	192	56.25	0	43.75	{'CycD': '0', 'CycE': '0', 'CycA': '0', 'Cdc20': '0', 'CycB': '0', 'E2F': '0', 'RB': '1', 'P27': '0', 'Cdh1': '1', 'PPs': '0'}
E2F-to-E2F -> 1to-1 | PPs-to-Cdh1 -> 1to0	True		1.14499	5212	75	84	0	5	95	{'CycD': '0', 'CycE': '0', 'CycA': '0', 'Cdc20': '0', 'CycB': '0', 'E2F': '0', 'RB': '1', 'P27': '0', 'Cdh1': '1', 'PPs': '0'}
E2F-to-E2F -> 1to0 | PPs-to-Cdh1 -> 1to0	True		1.14543	5214	75	85	5	10	85	{'CycD': 'C', 'CycE': 'C', 'CycA': 'C', 'Cdc20': 'C', 'CycB': 'C', 'E2F': 'C', 'RB': 'C', 'P27': 'C', 'Cdh1': 'C', 'PPs': 'C'}
CycA-to-E2F -> -1to0 | PPs-to-PPs -> -1to0	True		1.14697	5221	54	255	43.75	1.25	55	{'CycD': '0', 'CycE': '0', 'CycA': '0', 'Cdc20': '0', 'CycB': '0', 'E2F': '0', 'RB': '1', 'P27': '1', 'Cdh1': '1', 'PPs': '1'}
CycA-to-CycE -> 0to1 | Cdc20-to-Cdc20 -> -1to0	True	[CDK2 -> CDK2 -> 1 -> 17361108]	1.15092	5239	7	357	16.25	41.25	42.5	{'CycD': '0', 'CycE': '1', 'CycA': '0', 'Cdc20': '1', 'CycB': '0', 'E2F': '0', 'RB': '1', 'P27': '0', 'Cdh1': '0', 'PPs': '1'}
CycD-to-CycD -> 0to-1 | Cdc20-to-PPs -> 1to0	True		1.15158	5242	18	124	42.5	0	57.5	{'CycD': '0', 'CycE': '1', 'CycA': '0', 'Cdc20': '1', 'CycB': '1', 'E2F': '0', 'RB': '0', 'P27': '0', 'Cdh1': '0', 'PPs': '0'}
Cdc20-to-Cdc20 -> -1to0 | CycB-to-Cdc20 -> 1to0	True		1.15158	5242	15	165	0	37.5	62.5	{'CycD': '0', 'CycE': '0', 'CycA': '0', 'Cdc20': '1', 'CycB': '0', 'E2F': '0', 'RB': '1', 'P27': '1', 'Cdh1': '1', 'PPs': '1'}
E2F-to-CycA -> 1to0 | E2F-to-CycB -> 0to1	True	[E2F1 -> CDK1 -> 1 -> 14618416]	1.15312	5249	49	282	0	60	40	{'CycD': '0', 'CycE': '0', 'CycA': '0', 'Cdc20': '0', 'CycB': '0', 'E2F': '0', 'RB': '1', 'P27': '0', 'Cdh1': '1', 'PPs': '0'}
Cdh1-to-CycB -> -1to0 | E2F-to-E2F -> 1to-1	True		1.15356	5251	121	79	0	12.5	87.5	{'CycD': 'C', 'CycE': 'C', 'CycA': 'C', 'Cdc20': 'C', 'CycB': 'C', 'E2F': 'C', 'RB': 'C', 'P27': 'C', 'Cdh1': 'C', 'PPs': 'C'}
E2F-to-CycB -> 0to1 | PPs-to-RB -> 1to0	True	[E2F1 -> CDK1 -> 1 -> 14618416]	1.15488	5257	62	243	55	0	45	{'CycD': '0', 'CycE': '0', 'CycA': '0', 'Cdc20': '0', 'CycB': '0', 'E2F': '0', 'RB': '1', 'P27': '0', 'Cdh1': '1', 'PPs': '0'}
CycD-to-CycD -> 0to-1 | CycB-to-E2F -> -1to1	True	[CDK1 -> E2F1 -> 1 -> 8087847]	1.15554	5260	66	196	43.75	0	56.25	{'CycD': '0', 'CycE': '0', 'CycA': '0', 'Cdc20': '0', 'CycB': '0', 'E2F': '0', 'RB': '1', 'P27': '0', 'Cdh1': '1', 'PPs': '0'}
CycB-to-Cdc20 -> 1to0 | Cdh1-to-Cdh1 -> 0to1	True		1.15707	5267	9	220	0	46.25	53.75	{'CycD': '1', 'CycE': '1', 'CycA': '1', 'Cdc20': '0', 'CycB': '1', 'E2F': '0', 'RB': '0', 'P27': '0', 'Cdh1': '0', 'PPs': '0'}
CycA-to-CycA -> 0to1 | CycD-to-P27 -> -1to1	True	[CDK6 -> CDKN1B -> 1 -> 16160006]	1.15751	5269	145	143	85	7.5	7.5	{'CycD': '0', 'CycE': '1', 'CycA': '1', 'Cdc20': '0', 'CycB': '1', 'E2F': '0', 'RB': '0', 'P27': '0', 'Cdh1': '0', 'PPs': '0'}
CycB-to-Cdc20 -> 1to0 | CycB-to-Cdh1 -> -1to0	True		1.15993	5280	9	216	0	41.25	58.75	{'CycD': '1', 'CycE': '1', 'CycA': '1', 'Cdc20': '0', 'CycB': '1', 'E2F': '0', 'RB': '0', 'P27': '0', 'Cdh1': '0', 'PPs': '0'}
Cdc20-to-Cdc20 -> -1to1 | CycE-to-PPs -> 0to-1	True	[CDK2 -> PPP1CA -> -1 -> 12202491]	1.16037	5282	4	322	0	23.75	76.25	{'CycD': '0', 'CycE': '1', 'CycA': '0', 'Cdc20': '1', 'CycB': '0', 'E2F': '1', 'RB': '0', 'P27': '0', 'Cdh1': '0', 'PPs': '0'}
CycA-to-CycE -> 0to1 | E2F-to-CycA -> 1to0	True	[CDK2 -> CDK2 -> 1 -> 17361108]	1.16235	5291	48	220	0	52.5	47.5	{'CycD': '0', 'CycE': '0', 'CycA': '0', 'Cdc20': '0', 'CycB': '0', 'E2F': '0', 'RB': '1', 'P27': '0', 'Cdh1': '1', 'PPs': '0'}
CycA-to-CycE -> 0to-1 | Cdc20-to-CycA -> -1to0	True	[CDK2 -> CCNE1 -> -1 -> 14536078]	1.16476	5302	26	190	28.75	0	71.25	{'CycD': '0', 'CycE': '0', 'CycA': '0', 'Cdc20': '0', 'CycB': '0', 'E2F': '0', 'RB': '1', 'P27': '0', 'Cdh1': '1', 'PPs': '0'}
CycA-to-CycE -> 0to1 | RB-to-RB -> 1to0	True	[CDK2 -> CDK2 -> 1 -> 17361108]	1.16498	5303	66	158	68.75	0	31.25	{'CycD': '0', 'CycE': '0', 'CycA': '0', 'Cdc20': '0', 'CycB': '0', 'E2F': '0', 'RB': '1', 'P27': '0', 'Cdh1': '1', 'PPs': '0'}
CycA-to-CycE -> 0to1 | PPs-to-RB -> 1to0	True	[CDK2 -> CDK2 -> 1 -> 17361108]	1.1663	5309	66	178	57.5	0	42.5	{'CycD': '0', 'CycE': '0', 'CycA': '0', 'Cdc20': '0', 'CycB': '0', 'E2F': '0', 'RB': '1', 'P27': '0', 'Cdh1': '1', 'PPs': '0'}
CycB-to-Cdc20 -> 1to0 | P27-to-RB -> 0to1	True	[CDKN1A -> RB1 -> 1 -> 10439039]	1.16696	5312	9	208	0	41.25	58.75	{'CycD': '1', 'CycE': '1', 'CycA': '1', 'Cdc20': '0', 'CycB': '1', 'E2F': '0', 'RB': '0', 'P27': '0', 'Cdh1': '0', 'PPs': '0'}
Cdc20-to-Cdc20 -> -1to0 | PPs-to-Cdh1 -> 1to0	True		1.16718	5313	7	325	21.25	27.5	51.25	{'CycD': '0', 'CycE': '1', 'CycA': '0', 'Cdc20': '1', 'CycB': '0', 'E2F': '0', 'RB': '1', 'P27': '0', 'Cdh1': '0', 'PPs': '1'}
Cdh1-to-CycB -> -1to0 | Cdh1-to-Cdh1 -> 0to1	True		1.16806	5317	227	66	85	12.5	2.5	{'CycD': '0', 'CycE': '1', 'CycA': '0', 'Cdc20': '1', 'CycB': '1', 'E2F': '0', 'RB': '0', 'P27': '0', 'Cdh1': '0', 'PPs': '1'}
Cdc20-to-Cdc20 -> -1to1 | CycB-to-E2F -> -1to1	True	[CDK1 -> E2F1 -> 1 -> 8087847]	1.16828	5318	6	323	2.5	23.75	73.75	{'CycD': '0', 'CycE': '1', 'CycA': '0', 'Cdc20': '1', 'CycB': '0', 'E2F': '0', 'RB': '1', 'P27': '0', 'Cdh1': '0', 'PPs': '1'}
CycE-to-CycE -> 0to1 | CycD-to-P27 -> -1to1	True	[CDK6 -> CDKN1B -> 1 -> 16160006]	1.16938	5323	63	112	56.25	43.75	0	{'CycD': '0', 'CycE': '1', 'CycA': '0', 'Cdc20': '1', 'CycB': '1', 'E2F': '0', 'RB': '0', 'P27': '0', 'Cdh1': '0', 'PPs': '1'}
Cdc20-to-PPs -> 1to0 | PPs-to-PPs -> -1to0	True		1.16938	5323	86	156	38.75	0	61.25	{'CycD': '0', 'CycE': '0', 'CycA': '0', 'Cdc20': '0', 'CycB': '0', 'E2F': '0', 'RB': '1', 'P27': '1', 'Cdh1': '1', 'PPs': '1'}
CycA-to-CycA -> 0to-1 | PPs-to-Cdh1 -> 1to0	True		1.1696	5324	128	78	65	0	35	{'CycD': '0', 'CycE': '0', 'CycA': '0', 'Cdc20': '0', 'CycB': '0', 'E2F': '0', 'RB': '1', 'P27': '0', 'Cdh1': '1', 'PPs': '0'}
CycB-to-Cdc20 -> 1to0 | E2F-to-CycB -> 0to1	True	[E2F1 -> CDK1 -> 1 -> 14618416]	1.17201	5335	9	196	0	36.25	63.75	{'CycD': '0', 'CycE': '1', 'CycA': '1', 'Cdc20': '0', 'CycB': '1', 'E2F': '0', 'RB': '0', 'P27': '0', 'Cdh1': '0', 'PPs': '0'}
CycA-to-E2F -> -1to0 | PPs-to-RB -> 1to0	True		1.17245	5337	66	208	61.25	0	38.75	{'CycD': '0', 'CycE': '0', 'CycA': '0', 'Cdc20': '0', 'CycB': '0', 'E2F': '0', 'RB': '1', 'P27': '0', 'Cdh1': '1', 'PPs': '0'}
CycA-to-E2F -> -1to0 | PPs-to-PPs -> -1to1	True		1.17267	5338	52	281	25	0	75	{'CycD': '0', 'CycE': '0', 'CycA': '0', 'Cdc20': '0', 'CycB': '0', 'E2F': '0', 'RB': '1', 'P27': '1', 'Cdh1': '1', 'PPs': '1'}
CycB-to-Cdc20 -> 1to0 | CycE-to-PPs -> 0to-1	True	[CDK2 -> PPP1CA -> -1 -> 12202491]	1.17355	5342	9	218	0	50	50	{'CycD': '0', 'CycE': '1', 'CycA': '1', 'Cdc20': '0', 'CycB': '1', 'E2F': '0', 'RB': '0', 'P27': '0', 'Cdh1': '0', 'PPs': '0'}
CycB-to-Cdc20 -> 1to0 | P27-to-CycB -> 0to-1	True	[CDKN1B -> CDK1 -> -1 -> 15340381]	1.17443	5346	9	227	0	46.25	53.75	{'CycD': '0', 'CycE': '1', 'CycA': '1', 'Cdc20': '0', 'CycB': '1', 'E2F': '0', 'RB': '0', 'P27': '0', 'Cdh1': '0', 'PPs': '0'}
CycB-to-Cdc20 -> 1to0 | CycB-to-PPs -> 0to-1	True	[CDK1 -> PPP1CA -> -1 -> 12202491]	1.17443	5346	9	207	0	40	60	{'CycD': '0', 'CycE': '1', 'CycA': '1', 'Cdc20': '0', 'CycB': '1', 'E2F': '0', 'RB': '0', 'P27': '0', 'Cdh1': '0', 'PPs': '0'}
CycB-to-Cdc20 -> 1to0 | PPs-to-P27 -> 1to0	True		1.17597	5353	9	212	0	45	55	{'CycD': '0', 'CycE': '1', 'CycA': '1', 'Cdc20': '0', 'CycB': '1', 'E2F': '0', 'RB': '0', 'P27': '0', 'Cdh1': '0', 'PPs': '0'}
CycB-to-Cdc20 -> 1to0 | CycA-to-PPs -> 0to-1	True	[CDK2 -> PPP1CA -> -1 -> 12202491]	1.17597	5353	9	214	0	38.75	61.25	{'CycD': '0', 'CycE': '1', 'CycA': '1', 'Cdc20': '0', 'CycB': '1', 'E2F': '0', 'RB': '0', 'P27': '0', 'Cdh1': '0', 'PPs': '0'}
CycA-to-CycE -> 0to1 | Cdc20-to-Cdc20 -> -1to1	True	[CDK2 -> CDK2 -> 1 -> 17361108]	1.17641	5355	6	326	1.25	36.25	62.5	{'CycD': '0', 'CycE': '1', 'CycA': '0', 'Cdc20': '1', 'CycB': '0', 'E2F': '0', 'RB': '1', 'P27': '0', 'Cdh1': '0', 'PPs': '1'}
E2F-to-CycB -> 0to1 | RB-to-RB -> 1to0	True	[E2F1 -> CDK1 -> 1 -> 14618416]	1.17882	5366	62	223	57.5	0	42.5	{'CycD': '0', 'CycE': '0', 'CycA': '0', 'Cdc20': '0', 'CycB': '0', 'E2F': '0', 'RB': '1', 'P27': '0', 'Cdh1': '1', 'PPs': '0'}
CycB-to-Cdc20 -> 1to0 | PPs-to-RB -> 1to0	True		1.1797	5370	9	230	0	57.5	42.5	{'CycD': '0', 'CycE': '1', 'CycA': '1', 'Cdc20': '0', 'CycB': '1', 'E2F': '0', 'RB': '0', 'P27': '0', 'Cdh1': '0', 'PPs': '0'}
CycA-to-CycA -> 0to-1 | Cdc20-to-PPs -> 1to0	True		1.18234	5382	35	100	56.25	0	43.75	{'CycD': '0', 'CycE': '0', 'CycA': '0', 'Cdc20': '0', 'CycB': '0', 'E2F': '0', 'RB': '1', 'P27': '0', 'Cdh1': '1', 'PPs': '0'}
E2F-to-CycA -> 1to0 | PPs-to-RB -> 1to0	True		1.183	5385	34	254	0	60	40	{'CycD': '0', 'CycE': '0', 'CycA': '0', 'Cdc20': '0', 'CycB': '0', 'E2F': '0', 'RB': '1', 'P27': '0', 'Cdh1': '1', 'PPs': '0'}
PPs-to-Cdh1 -> 1to0 | CycB-to-PPs -> 0to-1	True	[CDK1 -> PPP1CA -> -1 -> 12202491]	1.18475	5393	99	92	72.5	0	27.5	{'CycD': '0', 'CycE': '1', 'CycA': '0', 'Cdc20': '1', 'CycB': '1', 'E2F': '0', 'RB': '0', 'P27': '0', 'Cdh1': '0', 'PPs': '0'}
Cdc20-to-CycA -> -1to0 | CycB-to-Cdc20 -> 1to0	True		1.18981	5416	9	228	0	41.25	58.75	{'CycD': '0', 'CycE': '1', 'CycA': '1', 'Cdc20': '0', 'CycB': '1', 'E2F': '0', 'RB': '0', 'P27': '0', 'Cdh1': '0', 'PPs': '0'}
CycB-to-Cdc20 -> 1to0 | CycA-to-E2F -> -1to0	True		1.19025	5418	9	246	0	62.5	37.5	{'CycD': '0', 'CycE': '1', 'CycA': '1', 'Cdc20': '0', 'CycB': '1', 'E2F': '0', 'RB': '0', 'P27': '0', 'Cdh1': '0', 'PPs': '0'}
CycB-to-Cdc20 -> 1to0 | PPs-to-Cdh1 -> 1to0	True		1.19112	5422	9	201	0	33.75	66.25	{'CycD': '0', 'CycE': '1', 'CycA': '1', 'Cdc20': '0', 'CycB': '1', 'E2F': '0', 'RB': '0', 'P27': '0', 'Cdh1': '0', 'PPs': '0'}
CycB-to-Cdc20 -> 1to0 | Cdc20-to-PPs -> 1to0	True		1.19288	5430	9	219	0	37.5	62.5	{'CycD': '0', 'CycE': '1', 'CycA': '1', 'Cdc20': '0', 'CycB': '1', 'E2F': '0', 'RB': '0', 'P27': '0', 'Cdh1': '0', 'PPs': '0'}
Cdh1-to-Cdh1 -> 0to-1 | CycB-to-PPs -> 0to-1	True	[CDK1 -> PPP1CA -> -1 -> 12202491]	1.19332	5432	100	93	96.25	3.75	0	{'CycD': '0', 'CycE': '1', 'CycA': '0', 'Cdc20': '1', 'CycB': '1', 'E2F': '0', 'RB': '0', 'P27': '0', 'Cdh1': '0', 'PPs': '0'}
CycA-to-CycE -> 0to1 | PPs-to-PPs -> -1to0	True	[CDK2 -> CDK2 -> 1 -> 17361108]	1.19376	5434	53	213	35	0	65	{'CycD': '0', 'CycE': '0', 'CycA': '0', 'Cdc20': '0', 'CycB': '0', 'E2F': '0', 'RB': '1', 'P27': '1', 'Cdh1': '1', 'PPs': '1'}
CycA-to-E2F -> -1to0 | RB-to-RB -> 1to0	True		1.1953	5441	66	186	63.75	0	36.25	{'CycD': '0', 'CycE': '0', 'CycA': '0', 'Cdc20': '0', 'CycB': '0', 'E2F': '0', 'RB': '1', 'P27': '0', 'Cdh1': '1', 'PPs': '0'}
RB-to-RB -> 1to-1 | CycD-to-P27 -> -1to1	True	[CDK6 -> CDKN1B -> 1 -> 16160006]	1.19618	5445	33	106	100	0	0	{'CycD': '0', 'CycE': '1', 'CycA': '0', 'Cdc20': '1', 'CycB': '1', 'E2F': '0', 'RB': '0', 'P27': '0', 'Cdh1': '0', 'PPs': '1'}
CycB-to-E2F -> -1to1 | Cdh1-to-Cdh1 -> 0to1	True	[CDK1 -> E2F1 -> 1 -> 8087847]	1.20035	5464	126	175	62.5	0	37.5	{'CycD': '0', 'CycE': '0', 'CycA': '0', 'Cdc20': '0', 'CycB': '0', 'E2F': '0', 'RB': '1', 'P27': '0', 'Cdh1': '1', 'PPs': '0'}
Cdc20-to-Cdc20 -> -1to0 | CycA-to-E2F -> -1to0	True		1.20079	5466	9	256	18.75	43.75	37.5	{'CycD': '0', 'CycE': '0', 'CycA': '0', 'Cdc20': '1', 'CycB': '0', 'E2F': '0', 'RB': '1', 'P27': '1', 'Cdh1': '1', 'PPs': '1'}
CycB-to-Cdc20 -> 1to0 | RB-to-RB -> 1to0	True		1.20079	5466	9	241	0	52.5	47.5	{'CycD': '0', 'CycE': '1', 'CycA': '1', 'Cdc20': '0', 'CycB': '1', 'E2F': '0', 'RB': '0', 'P27': '0', 'Cdh1': '0', 'PPs': '0'}
Cdc20-to-CycA -> -1to0 | E2F-to-E2F -> 1to-1	True		1.20255	5474	67	242	6.25	1.25	92.5	{'CycD': '0', 'CycE': '0', 'CycA': '0', 'Cdc20': '0', 'CycB': '0', 'E2F': '0', 'RB': '1', 'P27': '0', 'Cdh1': '1', 'PPs': '0'}
CycB-to-CycB -> 1to0 | CycA-to-E2F -> -1to0	True		1.20299	5476	4	419	0	47.5	52.5	{'CycD': '0', 'CycE': '1', 'CycA': '1', 'Cdc20': '0', 'CycB': '0', 'E2F': '1', 'RB': '0', 'P27': '0', 'Cdh1': '0', 'PPs': '0'}
CycE-to-CycA -> 0to1 | Cdc20-to-Cdc20 -> -1to0	True	[CDK2 -> CDK2 -> 1 -> 17361108]	1.2054	5487	7	293	21.25	23.75	55	{'CycD': '0', 'CycE': '0', 'CycA': '0', 'Cdc20': '1', 'CycB': '0', 'E2F': '0', 'RB': '1', 'P27': '1', 'Cdh1': '1', 'PPs': '1'}
CycB-to-Cdh1 -> -1to0 | Cdc20-to-PPs -> 1to0	True		1.20562	5488	35	107	62.5	0	37.5	{'CycD': '0', 'CycE': '0', 'CycA': '0', 'Cdc20': '0', 'CycB': '0', 'E2F': '0', 'RB': '1', 'P27': '0', 'Cdh1': '1', 'PPs': '0'}
CycB-to-Cdh1 -> -1to0 | PPs-to-Cdh1 -> 1to0	True		1.20672	5493	130	88	56.25	0	43.75	{'CycD': '0', 'CycE': '0', 'CycA': '0', 'Cdc20': '0', 'CycB': '0', 'E2F': '0', 'RB': '1', 'P27': '0', 'Cdh1': '1', 'PPs': '0'}
CycB-to-Cdc20 -> 1to0 | PPs-to-PPs -> -1to0	True		1.20848	5501	22	120	0	27.5	72.5	{'CycD': '1', 'CycE': '1', 'CycA': '1', 'Cdc20': '0', 'CycB': '1', 'E2F': '0', 'RB': '0', 'P27': '0', 'Cdh1': '0', 'PPs': '1'}
Cdc20-to-Cdc20 -> -1to0 | Cdc20-to-PPs -> 1to0	True		1.20892	5503	5	386	13.75	41.25	45	{'CycD': '0', 'CycE': '1', 'CycA': '0', 'Cdc20': '1', 'CycB': '0', 'E2F': '1', 'RB': '0', 'P27': '0', 'Cdh1': '0', 'PPs': '0'}
CycA-to-CycE -> 0to1 | PPs-to-PPs -> -1to1	True	[CDK2 -> CDK2 -> 1 -> 17361108]	1.21046	5510	52	240	18.75	0	81.25	{'CycD': '0', 'CycE': '0', 'CycA': '0', 'Cdc20': '0', 'CycB': '0', 'E2F': '0', 'RB': '1', 'P27': '1', 'Cdh1': '1', 'PPs': '1'}
CycE-to-CycA -> 0to1 | CycB-to-Cdc20 -> 1to0	True	[CDK2 -> CDK2 -> 1 -> 17361108]	1.21199	5517	7	315	0	50	50	{'CycD': '0', 'CycE': '1', 'CycA': '1', 'Cdc20': '0', 'CycB': '1', 'E2F': '0', 'RB': '0', 'P27': '0', 'Cdh1': '0', 'PPs': '0'}
CycB-to-Cdh1 -> -1to0 | Cdh1-to-Cdh1 -> 0to-1	True		1.21309	5522	140	68	92.5	7.5	0	{'CycD': '0', 'CycE': '1', 'CycA': '0', 'Cdc20': '1', 'CycB': '1', 'E2F': '0', 'RB': '0', 'P27': '0', 'Cdh1': '0', 'PPs': '1'}
P27-to-CycB -> 0to-1 | Cdh1-to-Cdh1 -> 0to-1	True	[CDKN1B -> CDK1 -> -1 -> 15340381]	1.21331	5523	127	70	92.5	6.25	1.25	{'CycD': '0', 'CycE': '1', 'CycA': '0', 'Cdc20': '1', 'CycB': '1', 'E2F': '0', 'RB': '0', 'P27': '0', 'Cdh1': '0', 'PPs': '1'}
CycB-to-Cdc20 -> 1to0 | Cdh1-to-CycB -> -1to0	True		1.21353	5524	8	243	0	21.25	78.75	{'CycD': '0', 'CycE': '0', 'CycA': '0', 'Cdc20': '0', 'CycB': '1', 'E2F': '0', 'RB': '0', 'P27': '0', 'Cdh1': '0', 'PPs': '0'}
Cdh1-to-CycB -> -1to0 | CycB-to-Cdh1 -> -1to0	True		1.21485	5530	139	70	91.25	6.25	2.5	{'CycD': '0', 'CycE': '1', 'CycA': '0', 'Cdc20': '1', 'CycB': '1', 'E2F': '0', 'RB': '0', 'P27': '0', 'Cdh1': '0', 'PPs': '1'}
CycB-to-CycB -> 1to-1 | CycA-to-E2F -> -1to0	True		1.21551	5533	4	431	0	63.75	36.25	{'CycD': '0', 'CycE': '1', 'CycA': '1', 'Cdc20': '0', 'CycB': '0', 'E2F': '1', 'RB': '0', 'P27': '0', 'Cdh1': '0', 'PPs': '0'}
P27-to-CycB -> 0to-1 | Cdh1-to-CycB -> -1to0	True	[CDKN1B -> CDK1 -> -1 -> 15340381]	1.21573	5534	137	65	90	10	0	{'CycD': '0', 'CycE': '1', 'CycA': '0', 'Cdc20': '1', 'CycB': '1', 'E2F': '0', 'RB': '0', 'P27': '0', 'Cdh1': '0', 'PPs': '1'}
CycA-to-CycA -> 0to-1 | Cdh1-to-CycB -> -1to0	True		1.21639	5537	134	77	82.5	15	2.5	{'CycD': '0', 'CycE': '1', 'CycA': '0', 'Cdc20': '0', 'CycB': '1', 'E2F': '0', 'RB': '0', 'P27': '0', 'Cdh1': '0', 'PPs': '0'}
CycA-to-CycE -> 0to1 | CycB-to-Cdc20 -> 1to0	True	[CDK2 -> CDK2 -> 1 -> 17361108]	1.21661	5538	7	305	0	65	35	{'CycD': '0', 'CycE': '1', 'CycA': '1', 'Cdc20': '0', 'CycB': '1', 'E2F': '0', 'RB': '0', 'P27': '0', 'Cdh1': '0', 'PPs': '0'}
PPs-to-RB -> 1to0 | Cdc20-to-PPs -> 1to0	True		1.21749	5542	34	82	71.25	0	28.75	{'CycD': '0', 'CycE': '0', 'CycA': '0', 'Cdc20': '0', 'CycB': '0', 'E2F': '0', 'RB': '1', 'P27': '0', 'Cdh1': '1', 'PPs': '0'}
Cdc20-to-Cdc20 -> -1to1 | PPs-to-Cdh1 -> 1to0	True		1.21902	5549	6	317	0	28.75	71.25	{'CycD': '0', 'CycE': '1', 'CycA': '0', 'Cdc20': '1', 'CycB': '0', 'E2F': '0', 'RB': '1', 'P27': '0', 'Cdh1': '0', 'PPs': '1'}
CycA-to-CycE -> 0to1 | PPs-to-Cdh1 -> 1to0	True	[CDK2 -> CDK2 -> 1 -> 17361108]	1.22056	5556	117	62	63.75	0	36.25	{'CycD': '0', 'CycE': '1', 'CycA': '0', 'Cdc20': '1', 'CycB': '1', 'E2F': '0', 'RB': '0', 'P27': '0', 'Cdh1': '0', 'PPs': '1'}
PPs-to-P27 -> 1to0 | Cdh1-to-Cdh1 -> 0to-1	True		1.221	5558	113	69	91.25	8.75	0	{'CycD': '0', 'CycE': '1', 'CycA': '0', 'Cdc20': '1', 'CycB': '1', 'E2F': '0', 'RB': '0', 'P27': '0', 'Cdh1': '0', 'PPs': '1'}
CycA-to-CycE -> 0to1 | Cdh1-to-Cdh1 -> 0to-1	True	[CDK2 -> CDK2 -> 1 -> 17361108]	1.22254	5565	122	70	88.75	11.25	0	{'CycD': '0', 'CycE': '1', 'CycA': '0', 'Cdc20': '1', 'CycB': '1', 'E2F': '0', 'RB': '0', 'P27': '0', 'Cdh1': '0', 'PPs': '1'}
Cdh1-to-CycB -> -1to0 | CycB-to-PPs -> 0to-1	True	[CDK1 -> PPP1CA -> -1 -> 12202491]	1.22298	5567	95	94	83.75	16.25	0	{'CycD': '0', 'CycE': '1', 'CycA': '0', 'Cdc20': '1', 'CycB': '1', 'E2F': '0', 'RB': '0', 'P27': '0', 'Cdh1': '0', 'PPs': '0'}
E2F-to-CycA -> 1to0 | CycE-to-PPs -> 0to-1	True	[CDK2 -> PPP1CA -> -1 -> 12202491]	1.22386	5571	18	283	0	66.25	33.75	{'CycD': '0', 'CycE': '0', 'CycA': '0', 'Cdc20': '0', 'CycB': '0', 'E2F': '0', 'RB': '1', 'P27': '0', 'Cdh1': '1', 'PPs': '0'}
E2F-to-CycA -> 1to0 | RB-to-RB -> 1to0	True		1.2254	5578	34	216	0	58.75	41.25	{'CycD': '0', 'CycE': '0', 'CycA': '0', 'Cdc20': '0', 'CycB': '0', 'E2F': '0', 'RB': '1', 'P27': '0', 'Cdh1': '1', 'PPs': '0'}
P27-to-CycB -> 0to-1 | Cdc20-to-PPs -> 1to0	True	[CDKN1B -> CDK1 -> -1 -> 15340381]	1.22583	5580	35	87	62.5	0	37.5	{'CycD': '0', 'CycE': '0', 'CycA': '0', 'Cdc20': '0', 'CycB': '0', 'E2F': '0', 'RB': '1', 'P27': '0', 'Cdh1': '1', 'PPs': '0'}
CycB-to-Cdc20 -> 1to0 | Cdh1-to-Cdh1 -> 0to-1	True		1.22847	5592	8	232	0	22.5	77.5	{'CycD': '0', 'CycE': '0', 'CycA': '0', 'Cdc20': '0', 'CycB': '1', 'E2F': '0', 'RB': '0', 'P27': '0', 'Cdh1': '0', 'PPs': '0'}
Cdh1-to-Cdh1 -> 0to-1 | CycA-to-PPs -> 0to-1	True	[CDK2 -> PPP1CA -> -1 -> 12202491]	1.22847	5592	132	62	88.75	11.25	0	{'CycD': '0', 'CycE': '1', 'CycA': '0', 'Cdc20': '1', 'CycB': '1', 'E2F': '0', 'RB': '0', 'P27': '0', 'Cdh1': '0', 'PPs': '1'}
P27-to-P27 -> -1to1 | Cdc20-to-PPs -> 1to0	True		1.22869	5593	51	140	32.5	0	67.5	{'CycD': '0', 'CycE': '0', 'CycA': '0', 'Cdc20': '0', 'CycB': '0', 'E2F': '0', 'RB': '1', 'P27': '1', 'Cdh1': '1', 'PPs': '0'}
Cdh1-to-CycB -> -1to0 | P27-to-RB -> 0to1	True	[CDKN1A -> RB1 -> 1 -> 10439039]	1.22891	5594	151	71	86.25	11.25	2.5	{'CycD': '0', 'CycE': '1', 'CycA': '0', 'Cdc20': '1', 'CycB': '1', 'E2F': '0', 'RB': '0', 'P27': '0', 'Cdh1': '0', 'PPs': '1'}
Cdh1-to-CycB -> -1to0 | P27-to-P27 -> -1to0	True		1.22979	5598	163	71	82.5	13.75	3.75	{'CycD': '0', 'CycE': '1', 'CycA': '0', 'Cdc20': '1', 'CycB': '1', 'E2F': '0', 'RB': '0', 'P27': '0', 'Cdh1': '0', 'PPs': '1'}
Cdh1-to-CycB -> -1to0 | Cdh1-to-Cdh1 -> 0to-1	True		1.23133	5605	138	65	86.25	13.75	0	{'CycD': '0', 'CycE': '1', 'CycA': '0', 'Cdc20': '1', 'CycB': '1', 'E2F': '0', 'RB': '0', 'P27': '0', 'Cdh1': '0', 'PPs': '1'}
Cdc20-to-CycA -> -1to0 | E2F-to-E2F -> 1to0	True		1.23286	5612	67	231	6.25	6.25	87.5	{'CycD': '0', 'CycE': '0', 'CycA': '0', 'Cdc20': '0', 'CycB': '0', 'E2F': '0', 'RB': '1', 'P27': '0', 'Cdh1': '1', 'PPs': '0'}
PPs-to-Cdh1 -> 1to0 | CycA-to-PPs -> 0to-1	True	[CDK2 -> PPP1CA -> -1 -> 12202491]	1.23286	5612	127	66	55	0	45	{'CycD': '0', 'CycE': '0', 'CycA': '0', 'Cdc20': '0', 'CycB': '0', 'E2F': '0', 'RB': '1', 'P27': '0', 'Cdh1': '1', 'PPs': '0'}
CycD-to-P27 -> -1to1 | Cdc20-to-PPs -> 1to0	True	[CDK6 -> CDKN1B -> 1 -> 16160006]	1.23352	5615	34	125	25	0	75	{'CycD': '0', 'CycE': '0', 'CycA': '0', 'Cdc20': '0', 'CycB': '0', 'E2F': '0', 'RB': '1', 'P27': '0', 'Cdh1': '1', 'PPs': '0'}
PPs-to-P27 -> 1to0 | Cdc20-to-PPs -> 1to0	True		1.23396	5617	34	80	62.5	0	37.5	{'CycD': '0', 'CycE': '0', 'CycA': '0', 'Cdc20': '0', 'CycB': '0', 'E2F': '0', 'RB': '1', 'P27': '0', 'Cdh1': '1', 'PPs': '0'}
Cdh1-to-CycB -> -1to0 | PPs-to-Cdh1 -> 1to0	True		1.23462	5620	126	71	83.75	13.75	2.5	{'CycD': '0', 'CycE': '1', 'CycA': '0', 'Cdc20': '1', 'CycB': '1', 'E2F': '0', 'RB': '0', 'P27': '0', 'Cdh1': '0', 'PPs': '1'}
Cdh1-to-Cdh1 -> 0to-1 | PPs-to-Cdh1 -> 1to0	True		1.23528	5623	128	68	83.75	13.75	2.5	{'CycD': '0', 'CycE': '1', 'CycA': '0', 'Cdc20': '1', 'CycB': '1', 'E2F': '0', 'RB': '0', 'P27': '0', 'Cdh1': '0', 'PPs': '1'}
P27-to-RB -> 0to1 | Cdh1-to-Cdh1 -> 0to-1	True	[CDKN1A -> RB1 -> 1 -> 10439039]	1.23748	5633	138	67	82.5	16.25	1.25	{'CycD': '0', 'CycE': '1', 'CycA': '0', 'Cdc20': '1', 'CycB': '1', 'E2F': '0', 'RB': '0', 'P27': '0', 'Cdh1': '0', 'PPs': '1'}
RB-to-RB -> 1to-1 | CycB-to-PPs -> 0to-1	True	[CDK1 -> PPP1CA -> -1 -> 12202491]	1.2377	5634	65	88	100	0	0	{'CycD': '0', 'CycE': '1', 'CycA': '0', 'Cdc20': '1', 'CycB': '1', 'E2F': '0', 'RB': '0', 'P27': '0', 'Cdh1': '0', 'PPs': '0'}
CycD-to-CycD -> 0to-1 | Cdc20-to-CycA -> -1to0	True		1.23946	5642	26	238	20	7.5	72.5	{'CycD': '0', 'CycE': '0', 'CycA': '0', 'Cdc20': '0', 'CycB': '0', 'E2F': '0', 'RB': '1', 'P27': '0', 'Cdh1': '1', 'PPs': '0'}
Cdh1-to-CycB -> -1to0 | CycA-to-PPs -> 0to-1	True	[CDK2 -> PPP1CA -> -1 -> 12202491]	1.23946	5642	130	63	81.25	17.5	1.25	{'CycD': '0', 'CycE': '1', 'CycA': '0', 'Cdc20': '1', 'CycB': '1', 'E2F': '0', 'RB': '0', 'P27': '0', 'Cdh1': '0', 'PPs': '1'}
Cdh1-to-CycB -> -1to0 | PPs-to-P27 -> 1to0	True		1.24033	5646	115	70	82.5	17.5	0	{'CycD': '0', 'CycE': '1', 'CycA': '0', 'Cdc20': '1', 'CycB': '1', 'E2F': '0', 'RB': '0', 'P27': '0', 'Cdh1': '0', 'PPs': '1'}
RB-to-RB -> 1to-1 | CycE-to-PPs -> 0to-1	True	[CDK2 -> PPP1CA -> -1 -> 12202491]	1.24099	5649	33	87	100	0	0	{'CycD': '0', 'CycE': '1', 'CycA': '0', 'Cdc20': '1', 'CycB': '1', 'E2F': '0', 'RB': '0', 'P27': '0', 'Cdh1': '0', 'PPs': '0'}
CycA-to-CycA -> 0to-1 | CycB-to-E2F -> -1to1	True	[CDK1 -> E2F1 -> 1 -> 8087847]	1.24121	5650	96	160	53.75	0	46.25	{'CycD': '0', 'CycE': '0', 'CycA': '0', 'Cdc20': '0', 'CycB': '0', 'E2F': '0', 'RB': '1', 'P27': '0', 'Cdh1': '1', 'PPs': '0'}
PPs-to-P27 -> 1to0 | PPs-to-Cdh1 -> 1to0	True		1.24143	5651	108	62	53.75	0	46.25	{'CycD': '0', 'CycE': '0', 'CycA': '0', 'Cdc20': '0', 'CycB': '0', 'E2F': '0', 'RB': '1', 'P27': '0', 'Cdh1': '1', 'PPs': '0'}
P27-to-CycB -> 0to-1 | PPs-to-Cdh1 -> 1to0	True	[CDKN1B -> CDK1 -> -1 -> 15340381]	1.24209	5654	120	65	51.25	0	48.75	{'CycD': '0', 'CycE': '0', 'CycA': '0', 'Cdc20': '0', 'CycB': '0', 'E2F': '0', 'RB': '1', 'P27': '0', 'Cdh1': '1', 'PPs': '0'}
Cdc20-to-Cdc20 -> -1to1 | CycA-to-E2F -> -1to0	True		1.24253	5656	8	295	0	36.25	63.75	{'CycD': '0', 'CycE': '0', 'CycA': '0', 'Cdc20': '1', 'CycB': '0', 'E2F': '0', 'RB': '1', 'P27': '1', 'Cdh1': '1', 'PPs': '1'}
Cdc20-to-Cdc20 -> -1to1 | Cdc20-to-PPs -> 1to0	True		1.24253	5656	4	384	0	58.75	41.25	{'CycD': '1', 'CycE': '1', 'CycA': '0', 'Cdc20': '1', 'CycB': '0', 'E2F': '1', 'RB': '0', 'P27': '0', 'Cdh1': '0', 'PPs': '0'}
P27-to-RB -> 0to1 | PPs-to-Cdh1 -> 1to0	True	[CDKN1A -> RB1 -> 1 -> 10439039]	1.24253	5656	126	69	48.75	0	51.25	{'CycD': '0', 'CycE': '0', 'CycA': '0', 'Cdc20': '0', 'CycB': '0', 'E2F': '0', 'RB': '1', 'P27': '0', 'Cdh1': '1', 'PPs': '0'}
RB-to-RB -> 1to-1 | Cdc20-to-PPs -> 1to0	True		1.24275	5657	33	84	100	0	0	{'CycD': 'C', 'CycE': 'C', 'CycA': 'C', 'Cdc20': 'C', 'CycB': 'C', 'E2F': 'C', 'RB': 'C', 'P27': 'C', 'Cdh1': 'C', 'PPs': 'C'}
CycA-to-PPs -> 0to-1 | Cdc20-to-PPs -> 1to0	True	[CDK2 -> PPP1CA -> -1 -> 12202491]	1.24297	5658	35	88	55	0	45	{'CycD': '0', 'CycE': '0', 'CycA': '0', 'Cdc20': '0', 'CycB': '0', 'E2F': '0', 'RB': '1', 'P27': '0', 'Cdh1': '1', 'PPs': '0'}
Cdc20-to-CycA -> -1to0 | CycD-to-P27 -> -1to1	True	[CDK6 -> CDKN1B -> 1 -> 16160006]	1.24385	5662	34	302	6.25	7.5	86.25	{'CycD': '0', 'CycE': '0', 'CycA': '0', 'Cdc20': '0', 'CycB': '0', 'E2F': '0', 'RB': '1', 'P27': '0', 'Cdh1': '1', 'PPs': '0'}
RB-to-RB -> 1to0 | Cdc20-to-PPs -> 1to0	True		1.24385	5662	34	80	70	0	30	{'CycD': '0', 'CycE': '1', 'CycA': '0', 'Cdc20': '1', 'CycB': '1', 'E2F': '0', 'RB': '0', 'P27': '0', 'Cdh1': '0', 'PPs': '0'}
PPs-to-RB -> 1to0 | PPs-to-PPs -> -1to0	True		1.24429	5664	37	259	45	0	55	{'CycD': '0', 'CycE': '0', 'CycA': '0', 'Cdc20': '0', 'CycB': '0', 'E2F': '0', 'RB': '1', 'P27': '1', 'Cdh1': '1', 'PPs': '1'}
CycA-to-CycE -> 0to1 | Cdc20-to-PPs -> 1to0	True	[CDK2 -> CDK2 -> 1 -> 17361108]	1.24627	5673	34	80	58.75	0	41.25	{'CycD': '0', 'CycE': '0', 'CycA': '0', 'Cdc20': '0', 'CycB': '0', 'E2F': '0', 'RB': '1', 'P27': '0', 'Cdh1': '1', 'PPs': '0'}
Cdc20-to-PPs -> 1to0 | CycB-to-PPs -> 0to-1	True	[CDK1 -> PPP1CA -> -1 -> 12202491]	1.2467	5675	35	87	56.25	0	43.75	{'CycD': '0', 'CycE': '0', 'CycA': '0', 'Cdc20': '0', 'CycB': '0', 'E2F': '0', 'RB': '1', 'P27': '0', 'Cdh1': '1', 'PPs': '0'}
CycA-to-CycE -> 0to1 | Cdh1-to-CycB -> -1to0	True	[CDK2 -> CDK2 -> 1 -> 17361108]	1.24692	5676	132	69	80	16.25	3.75	{'CycD': '0', 'CycE': '1', 'CycA': '0', 'Cdc20': '1', 'CycB': '1', 'E2F': '0', 'RB': '0', 'P27': '0', 'Cdh1': '0', 'PPs': '1'}
CycE-to-PPs -> 0to-1 | Cdc20-to-PPs -> 1to0	True	[CDK2 -> PPP1CA -> -1 -> 12202491]	1.24802	5681	35	86	52.5	0	47.5	{'CycD': '0', 'CycE': '0', 'CycA': '0', 'Cdc20': '0', 'CycB': '0', 'E2F': '0', 'RB': '1', 'P27': '0', 'Cdh1': '1', 'PPs': '0'}
PPs-to-RB -> 1to0 | PPs-to-PPs -> -1to1	True		1.25022	5691	36	278	42.5	0	57.5	{'CycD': '0', 'CycE': '0', 'CycA': '0', 'Cdc20': '0', 'CycB': '0', 'E2F': '0', 'RB': '1', 'P27': '1', 'Cdh1': '1', 'PPs': '1'}
CycB-to-Cdc20 -> 1to0 | PPs-to-PPs -> -1to1	True		1.25044	5692	13	189	0	13.75	86.25	{'CycD': '1', 'CycE': '1', 'CycA': '1', 'Cdc20': '0', 'CycB': '1', 'E2F': '0', 'RB': '0', 'P27': '0', 'Cdh1': '0', 'PPs': '1'}
CycB-to-E2F -> -1to1 | P27-to-P27 -> -1to0	True	[CDK1 -> E2F1 -> 1 -> 8087847]	1.25132	5696	98	202	41.25	0	58.75	{'CycD': '0', 'CycE': '0', 'CycA': '0', 'Cdc20': '0', 'CycB': '0', 'E2F': '0', 'RB': '1', 'P27': '1', 'Cdh1': '1', 'PPs': '0'}
P27-to-P27 -> -1to0 | Cdc20-to-PPs -> 1to0	True		1.25154	5697	35	97	37.5	0	62.5	{'CycD': '0', 'CycE': '0', 'CycA': '0', 'Cdc20': '0', 'CycB': '0', 'E2F': '0', 'RB': '1', 'P27': '1', 'Cdh1': '1', 'PPs': '0'}
PPs-to-Cdh1 -> 1to0 | CycE-to-PPs -> 0to-1	True	[CDK2 -> PPP1CA -> -1 -> 12202491]	1.25395	5708	62	78	60	0	40	{'CycD': '0', 'CycE': '1', 'CycA': '0', 'Cdc20': '1', 'CycB': '1', 'E2F': '0', 'RB': '0', 'P27': '0', 'Cdh1': '0', 'PPs': '0'}
Cdc20-to-CycA -> -1to0 | Cdc20-to-Cdc20 -> -1to0	True		1.25417	5709	11	255	27.5	21.25	51.25	{'CycD': '1', 'CycE': '1', 'CycA': '1', 'Cdc20': '1', 'CycB': '0', 'E2F': '0', 'RB': '0', 'P27': '0', 'Cdh1': '0', 'PPs': '1'}
CycE-to-CycA -> 0to1 | Cdc20-to-Cdc20 -> -1to1	True	[CDK2 -> CDK2 -> 1 -> 17361108]	1.25461	5711	6	324	0	18.75	81.25	{'CycD': '0', 'CycE': '0', 'CycA': '0', 'Cdc20': '1', 'CycB': '0', 'E2F': '0', 'RB': '1', 'P27': '1', 'Cdh1': '1', 'PPs': '1'}
P27-to-RB -> 0to1 | Cdc20-to-PPs -> 1to0	True	[CDKN1A -> RB1 -> 1 -> 10439039]	1.25571	5716	34	94	46.25	0	53.75	{'CycD': '0', 'CycE': '0', 'CycA': '0', 'Cdc20': '0', 'CycB': '0', 'E2F': '0', 'RB': '1', 'P27': '0', 'Cdh1': '1', 'PPs': '0'}
P27-to-P27 -> -1to0 | PPs-to-Cdh1 -> 1to0	True		1.25571	5716	137	77	31.25	0	68.75	{'CycD': '0', 'CycE': '0', 'CycA': '0', 'Cdc20': '0', 'CycB': '0', 'E2F': '0', 'RB': '1', 'P27': '1', 'Cdh1': '1', 'PPs': '0'}
E2F-to-CycB -> 0to1 | PPs-to-Cdh1 -> 1to0	True	[E2F1 -> CDK1 -> 1 -> 14618416]	1.25769	5725	118	79	66.25	0	33.75	{'CycD': '0', 'CycE': '1', 'CycA': '0', 'Cdc20': '1', 'CycB': '1', 'E2F': '0', 'RB': '0', 'P27': '0', 'Cdh1': '0', 'PPs': '1'}
CycA-to-CycA -> 0to1 | CycB-to-PPs -> 0to-1	True	[CDK1 -> PPP1CA -> -1 -> 12202491]	1.25901	5731	111	100	85	15	0	{'CycD': '0', 'CycE': '1', 'CycA': '1', 'Cdc20': '0', 'CycB': '1', 'E2F': '0', 'RB': '0', 'P27': '0', 'Cdh1': '0', 'PPs': '0'}
CycA-to-CycA -> 0to1 | E2F-to-CycA -> 1to0	True		1.26274	5748	151	90	85	12.5	2.5	{'CycD': '0', 'CycE': '1', 'CycA': '1', 'Cdc20': '0', 'CycB': '1', 'E2F': '0', 'RB': '0', 'P27': '0', 'Cdh1': '0', 'PPs': '0'}
PPs-to-Cdh1 -> 1to0 | Cdc20-to-PPs -> 1to0	True		1.26362	5752	34	80	58.75	0	41.25	{'CycD': 'C', 'CycE': 'C', 'CycA': 'C', 'Cdc20': 'C', 'CycB': 'C', 'E2F': 'C', 'RB': 'C', 'P27': 'C', 'Cdh1': 'C', 'PPs': 'C'}
Cdh1-to-Cdh1 -> 0to-1 | Cdc20-to-PPs -> 1to0	True		1.26494	5758	33	90	90	10	0	{'CycD': '0', 'CycE': '1', 'CycA': '0', 'Cdc20': '1', 'CycB': '1', 'E2F': '0', 'RB': '0', 'P27': '0', 'Cdh1': '0', 'PPs': '0'}
Cdh1-to-Cdh1 -> 0to-1 | CycE-to-PPs -> 0to-1	True	[CDK2 -> PPP1CA -> -1 -> 12202491]	1.2667	5766	73	84	86.25	10	3.75	{'CycD': '0', 'CycE': '1', 'CycA': '0', 'Cdc20': '1', 'CycB': '1', 'E2F': '0', 'RB': '0', 'P27': '0', 'Cdh1': '0', 'PPs': '0'}
Cdh1-to-CycB -> -1to0 | PPs-to-PPs -> -1to0	True		1.26867	5775	56	125	50	11.25	38.75	{'CycD': 'C', 'CycE': 'C', 'CycA': 'C', 'Cdc20': 'C', 'CycB': 'C', 'E2F': 'C', 'RB': 'C', 'P27': 'C', 'Cdh1': 'C', 'PPs': 'C'}
CycE-to-CycA -> 0to1 | P27-to-P27 -> -1to0	True	[CDK2 -> CDK2 -> 1 -> 17361108]	1.26889	5776	19	309	23.75	16.25	60	{'CycD': '0', 'CycE': '0', 'CycA': '0', 'Cdc20': '0', 'CycB': '0', 'E2F': '0', 'RB': '1', 'P27': '1', 'Cdh1': '1', 'PPs': '0'}
Cdh1-to-CycB -> -1to0 | Cdc20-to-PPs -> 1to0	True		1.27175	5789	33	88	86.25	13.75	0	{'CycD': '0', 'CycE': '1', 'CycA': '0', 'Cdc20': '1', 'CycB': '1', 'E2F': '0', 'RB': '0', 'P27': '0', 'Cdh1': '0', 'PPs': '0'}
CycE-to-CycE -> 0to1 | CycB-to-PPs -> 0to-1	True	[CDK1 -> PPP1CA -> -1 -> 12202491]	1.27197	5790	94	95	61.25	38.75	0	{'CycD': '0', 'CycE': '1', 'CycA': '0', 'Cdc20': '1', 'CycB': '1', 'E2F': '0', 'RB': '0', 'P27': '0', 'Cdh1': '0', 'PPs': '0'}
RB-to-RB -> 1to-1 | CycA-to-PPs -> 0to-1	True	[CDK2 -> PPP1CA -> -1 -> 12202491]	1.27263	5793	65	66	100	0	0	{'CycD': '0', 'CycE': '1', 'CycA': '1', 'Cdc20': '0', 'CycB': '1', 'E2F': '0', 'RB': '0', 'P27': '0', 'Cdh1': '0', 'PPs': '0'}
E2F-to-CycB -> 0to1 | Cdh1-to-CycB -> -1to0	True	[E2F1 -> CDK1 -> 1 -> 14618416]	1.27351	5797	141	88	86.25	13.75	0	{'CycD': '0', 'CycE': '1', 'CycA': '0', 'Cdc20': '1', 'CycB': '1', 'E2F': '0', 'RB': '0', 'P27': '0', 'Cdh1': '0', 'PPs': '1'}
RB-to-RB -> 1to0 | PPs-to-RB -> 1to0	True		1.27482	5803	66	61	73.75	0	26.25	{'CycD': '0', 'CycE': '1', 'CycA': '0', 'Cdc20': '1', 'CycB': '1', 'E2F': '0', 'RB': '0', 'P27': '0', 'Cdh1': '0', 'PPs': '1'}
RB-to-RB -> 1to-1 | P27-to-RB -> 0to1	True	[CDKN1A -> RB1 -> 1 -> 10439039]	1.27504	5804	65	68	100	0	0	{'CycD': '0', 'CycE': '1', 'CycA': '0', 'Cdc20': '1', 'CycB': '1', 'E2F': '0', 'RB': '0', 'P27': '0', 'Cdh1': '0', 'PPs': '1'}
CycA-to-CycE -> 0to1 | RB-to-RB -> 1to-1	True	[CDK2 -> CDK2 -> 1 -> 17361108]	1.27526	5805	65	66	100	0	0	{'CycD': '0', 'CycE': '1', 'CycA': '1', 'Cdc20': '0', 'CycB': '1', 'E2F': '0', 'RB': '0', 'P27': '0', 'Cdh1': '0', 'PPs': '0'}
Cdc20-to-Cdc20 -> -1to0 | PPs-to-RB -> 1to0	True		1.27746	5815	6	290	28.75	30	41.25	{'CycD': '0', 'CycE': '1', 'CycA': '0', 'Cdc20': '1', 'CycB': '0', 'E2F': '1', 'RB': '0', 'P27': '0', 'Cdh1': '0', 'PPs': '1'}
RB-to-RB -> 1to-1 | PPs-to-P27 -> 1to0	True		1.27812	5818	65	67	100	0	0	{'CycD': '0', 'CycE': '1', 'CycA': '0', 'Cdc20': '1', 'CycB': '1', 'E2F': '0', 'RB': '0', 'P27': '0', 'Cdh1': '0', 'PPs': '1'}
Cdh1-to-CycB -> -1to0 | CycA-to-E2F -> -1to0	True		1.27834	5819	136	65	90	8.75	1.25	{'CycD': '0', 'CycE': '1', 'CycA': '0', 'Cdc20': '1', 'CycB': '1', 'E2F': '0', 'RB': '0', 'P27': '0', 'Cdh1': '0', 'PPs': '1'}
RB-to-RB -> 1to-1 | PPs-to-RB -> 1to0	True		1.27856	5820	65	65	100	0	0	{'CycD': '0', 'CycE': '1', 'CycA': '0', 'Cdc20': '1', 'CycB': '1', 'E2F': '0', 'RB': '0', 'P27': '0', 'Cdh1': '0', 'PPs': '1'}
Cdh1-to-CycB -> -1to0 | CycE-to-PPs -> 0to-1	True	[CDK2 -> PPP1CA -> -1 -> 12202491]	1.27878	5821	82	87	80	17.5	2.5	{'CycD': '0', 'CycE': '1', 'CycA': '0', 'Cdc20': '1', 'CycB': '1', 'E2F': '0', 'RB': '0', 'P27': '0', 'Cdh1': '0', 'PPs': '0'}
Cdc20-to-CycA -> -1to0 | E2F-to-CycA -> 1to0	True		1.279	5822	90	207	0	56.25	43.75	{'CycD': '0', 'CycE': '0', 'CycA': '0', 'Cdc20': '0', 'CycB': '0', 'E2F': '0', 'RB': '1', 'P27': '0', 'Cdh1': '1', 'PPs': '0'}
CycA-to-CycA -> 0to1 | PPs-to-Cdh1 -> 1to0	True		1.27922	5823	146	92	85	12.5	2.5	{'CycD': '0', 'CycE': '1', 'CycA': '1', 'Cdc20': '0', 'CycB': '1', 'E2F': '0', 'RB': '0', 'P27': '0', 'Cdh1': '0', 'PPs': '0'}
RB-to-RB -> 1to-1 | CycB-to-Cdh1 -> -1to0	True		1.27922	5823	65	64	100	0	0	{'CycD': '0', 'CycE': '1', 'CycA': '1', 'Cdc20': '0', 'CycB': '1', 'E2F': '0', 'RB': '0', 'P27': '0', 'Cdh1': '0', 'PPs': '0'}
RB-to-RB -> 1to-1 | PPs-to-Cdh1 -> 1to0	True		1.27944	5824	65	66	100	0	0	{'CycD': '0', 'CycE': '1', 'CycA': '0', 'Cdc20': '1', 'CycB': '1', 'E2F': '0', 'RB': '0', 'P27': '0', 'Cdh1': '0', 'PPs': '1'}
E2F-to-CycB -> 0to1 | Cdh1-to-Cdh1 -> 0to-1	True	[E2F1 -> CDK1 -> 1 -> 14618416]	1.27966	5825	125	91	85	15	0	{'CycD': '0', 'CycE': '1', 'CycA': '0', 'Cdc20': '1', 'CycB': '1', 'E2F': '0', 'RB': '0', 'P27': '0', 'Cdh1': '0', 'PPs': '1'}
CycA-to-E2F -> -1to0 | Cdh1-to-Cdh1 -> 0to-1	True		1.28054	5829	125	63	88.75	10	1.25	{'CycD': '0', 'CycE': '1', 'CycA': '0', 'Cdc20': '1', 'CycB': '1', 'E2F': '0', 'RB': '0', 'P27': '0', 'Cdh1': '0', 'PPs': '1'}
CycA-to-E2F -> -1to0 | PPs-to-Cdh1 -> 1to0	True		1.28076	5830	119	64	58.75	0	41.25	{'CycD': '0', 'CycE': '0', 'CycA': '0', 'Cdc20': '0', 'CycB': '0', 'E2F': '0', 'RB': '1', 'P27': '0', 'Cdh1': '1', 'PPs': '0'}
CycA-to-CycA -> 0to1 | P27-to-RB -> 0to1	True	[CDKN1A -> RB1 -> 1 -> 10439039]	1.28185	5835	152	92	85	12.5	2.5	{'CycD': '0', 'CycE': '1', 'CycA': '1', 'Cdc20': '0', 'CycB': '1', 'E2F': '0', 'RB': '0', 'P27': '0', 'Cdh1': '0', 'PPs': '0'}
CycA-to-CycA -> 0to1 | CycB-to-Cdh1 -> -1to0	True		1.28317	5841	165	93	81.25	13.75	5	{'CycD': '0', 'CycE': '1', 'CycA': '1', 'Cdc20': '0', 'CycB': '1', 'E2F': '0', 'RB': '0', 'P27': '0', 'Cdh1': '0', 'PPs': '0'}
E2F-to-E2F -> 1to-1 | CycE-to-PPs -> 0to-1	True	[CDK2 -> PPP1CA -> -1 -> 12202491]	1.28317	5841	3	510	3.75	6.25	90	{'CycD': 'C', 'CycE': 'C', 'CycA': 'C', 'Cdc20': 'C', 'CycB': 'C', 'E2F': 'C', 'RB': 'C', 'P27': 'C', 'Cdh1': 'C', 'PPs': 'C'}
CycE-to-CycE -> 0to1 | CycB-to-Cdh1 -> -1to0	True		1.28339	5842	95	68	62.5	37.5	0	{'CycD': '0', 'CycE': '1', 'CycA': '0', 'Cdc20': '1', 'CycB': '1', 'E2F': '0', 'RB': '0', 'P27': '0', 'Cdh1': '0', 'PPs': '1'}
P27-to-CycB -> 0to-1 | CycB-to-E2F -> -1to1	True	[CDKN1B -> CDK1 -> -1 -> 15340381] [CDK1 -> E2F1 -> 1 -> 8087847]	1.28361	5843	97	151	63.75	0	36.25	{'CycD': '0', 'CycE': '0', 'CycA': '0', 'Cdc20': '0', 'CycB': '0', 'E2F': '0', 'RB': '1', 'P27': '0', 'Cdh1': '1', 'PPs': '0'}
CycE-to-CycA -> 0to1 | E2F-to-CycA -> 1to0	True	[CDK2 -> CDK2 -> 1 -> 17361108]	1.28383	5844	18	285	56.25	0	43.75	{'CycD': '0', 'CycE': '0', 'CycA': '0', 'Cdc20': '0', 'CycB': '0', 'E2F': '0', 'RB': '1', 'P27': '0', 'Cdh1': '1', 'PPs': '0'}
P27-to-CycB -> 0to-1 | RB-to-RB -> 1to-1	True	[CDKN1B -> CDK1 -> -1 -> 15340381]	1.28427	5846	65	66	100	0	0	{'CycD': '0', 'CycE': '1', 'CycA': '0', 'Cdc20': '1', 'CycB': '1', 'E2F': '0', 'RB': '0', 'P27': '0', 'Cdh1': '0', 'PPs': '1'}
CycB-to-E2F -> -1to1 | P27-to-RB -> 0to1	True	[CDK1 -> E2F1 -> 1 -> 8087847] [CDKN1A -> RB1 -> 1 -> 10439039]	1.28449	5847	98	159	58.75	0	41.25	{'CycD': '0', 'CycE': '0', 'CycA': '0', 'Cdc20': '0', 'CycB': '0', 'E2F': '0', 'RB': '1', 'P27': '0', 'Cdh1': '1', 'PPs': '0'}
CycE-to-CycE -> 0to1 | PPs-to-P27 -> 1to0	True		1.28493	5849	96	73	63.75	36.25	0	{'CycD': '0', 'CycE': '1', 'CycA': '0', 'Cdc20': '1', 'CycB': '1', 'E2F': '0', 'RB': '0', 'P27': '0', 'Cdh1': '0', 'PPs': '1'}
CycA-to-CycA -> 0to1 | P27-to-CycB -> 0to-1	True	[CDKN1B -> CDK1 -> -1 -> 15340381]	1.28515	5850	148	94	82.5	12.5	5	{'CycD': '0', 'CycE': '1', 'CycA': '1', 'Cdc20': '0', 'CycB': '1', 'E2F': '0', 'RB': '0', 'P27': '0', 'Cdh1': '0', 'PPs': '0'}
CycA-to-CycA -> 0to1 | CycE-to-PPs -> 0to-1	True	[CDK2 -> PPP1CA -> -1 -> 12202491]	1.28603	5854	91	106	80	13.75	6.25	{'CycD': '0', 'CycE': '1', 'CycA': '1', 'Cdc20': '0', 'CycB': '1', 'E2F': '0', 'RB': '0', 'P27': '0', 'Cdh1': '0', 'PPs': '0'}
CycA-to-CycA -> 0to1 | Cdc20-to-PPs -> 1to0	True		1.28625	5855	36	112	83.75	16.25	0	{'CycD': '0', 'CycE': '1', 'CycA': '1', 'Cdc20': '0', 'CycB': '1', 'E2F': '0', 'RB': '0', 'P27': '0', 'Cdh1': '0', 'PPs': '0'}
CycE-to-CycE -> 0to1 | CycA-to-CycE -> 0to1	True	[CDK2 -> CDK2 -> 1 -> 17361108]	1.28647	5856	96	72	61.25	38.75	0	{'CycD': '0', 'CycE': '1', 'CycA': '0', 'Cdc20': '1', 'CycB': '1', 'E2F': '0', 'RB': '0', 'P27': '0', 'Cdh1': '0', 'PPs': '1'}
CycB-to-Cdc20 -> 1to0 | RB-to-RB -> 1to-1	True		1.28757	5861	8	304	0	68.75	31.25	{'CycD': '0', 'CycE': '1', 'CycA': '1', 'Cdc20': '0', 'CycB': '1', 'E2F': '0', 'RB': '0', 'P27': '0', 'Cdh1': '0', 'PPs': '0'}
E2F-to-CycB -> 0to1 | Cdc20-to-PPs -> 1to0	True	[E2F1 -> CDK1 -> 1 -> 14618416]	1.28801	5863	32	111	62.5	0	37.5	{'CycD': 'C', 'CycE': 'C', 'CycA': 'C', 'Cdc20': 'C', 'CycB': 'C', 'E2F': 'C', 'RB': 'C', 'P27': 'C', 'Cdh1': 'C', 'PPs': 'C'}
CycE-to-CycE -> 0to1 | PPs-to-Cdh1 -> 1to0	True		1.28932	5869	96	66	62.5	37.5	0	{'CycD': '0', 'CycE': '1', 'CycA': '0', 'Cdc20': '1', 'CycB': '1', 'E2F': '0', 'RB': '0', 'P27': '0', 'Cdh1': '0', 'PPs': '1'}
CycA-to-CycA -> 0to1 | Cdh1-to-CycB -> -1to0	True		1.28932	5869	174	90	81.25	16.25	2.5	{'CycD': '0', 'CycE': '1', 'CycA': '1', 'Cdc20': '0', 'CycB': '1', 'E2F': '0', 'RB': '0', 'P27': '0', 'Cdh1': '0', 'PPs': '0'}
Cdh1-to-CycB -> -1to0 | PPs-to-PPs -> -1to1	True		1.29042	5874	57	132	38.75	10	51.25	{'CycD': 'C', 'CycE': 'C', 'CycA': 'C', 'Cdc20': 'C', 'CycB': 'C', 'E2F': 'C', 'RB': 'C', 'P27': 'C', 'Cdh1': 'C', 'PPs': 'C'}
CycA-to-CycA -> 0to1 | CycA-to-PPs -> 0to-1	True	[CDK2 -> PPP1CA -> -1 -> 12202491]	1.29284	5885	134	98	82.5	17.5	0	{'CycD': '0', 'CycE': '1', 'CycA': '1', 'Cdc20': '0', 'CycB': '1', 'E2F': '0', 'RB': '0', 'P27': '0', 'Cdh1': '0', 'PPs': '0'}
PPs-to-RB -> 1to0 | PPs-to-Cdh1 -> 1to0	True		1.29482	5894	70	64	60	0	40	{'CycD': '0', 'CycE': '0', 'CycA': '0', 'Cdc20': '0', 'CycB': '0', 'E2F': '0', 'RB': '1', 'P27': '0', 'Cdh1': '1', 'PPs': '0'}
E2F-to-E2F -> 1to0 | CycE-to-PPs -> 0to-1	True	[CDK2 -> PPP1CA -> -1 -> 12202491]	1.29547	5897	3	519	5	11.25	83.75	{'CycD': 'C', 'CycE': 'C', 'CycA': 'C', 'Cdc20': 'C', 'CycB': 'C', 'E2F': 'C', 'RB': 'C', 'P27': 'C', 'Cdh1': 'C', 'PPs': 'C'}
CycE-to-CycE -> 0to1 | P27-to-CycB -> 0to-1	True	[CDKN1B -> CDK1 -> -1 -> 15340381]	1.29635	5901	94	69	57.5	42.5	0	{'CycD': '0', 'CycE': '1', 'CycA': '0', 'Cdc20': '1', 'CycB': '1', 'E2F': '0', 'RB': '0', 'P27': '0', 'Cdh1': '0', 'PPs': '1'}
CycB-to-E2F -> -1to1 | CycB-to-PPs -> 0to-1	True	[CDK1 -> E2F1 -> 1 -> 8087847] [CDK1 -> PPP1CA -> -1 -> 12202491]	1.29745	5906	96	128	62.5	0	37.5	{'CycD': '0', 'CycE': '0', 'CycA': '0', 'Cdc20': '0', 'CycB': '0', 'E2F': '0', 'RB': '1', 'P27': '0', 'Cdh1': '1', 'PPs': '0'}
Cdh1-to-CycB -> -1to0 | RB-to-RB -> 1to-1	True		1.29833	5910	65	66	92.5	7.5	0	{'CycD': '0', 'CycE': '1', 'CycA': '0', 'Cdc20': '1', 'CycB': '1', 'E2F': '0', 'RB': '0', 'P27': '0', 'Cdh1': '0', 'PPs': '1'}
CycE-to-CycA -> 0to1 | CycA-to-E2F -> -1to0	True	[CDK2 -> CDK2 -> 1 -> 17361108]	1.30009	5918	34	241	33.75	26.25	40	{'CycD': '0', 'CycE': '0', 'CycA': '0', 'Cdc20': '0', 'CycB': '0', 'E2F': '0', 'RB': '1', 'P27': '0', 'Cdh1': '1', 'PPs': '0'}
CycE-to-CycE -> 0to1 | CycA-to-PPs -> 0to-1	True	[CDK2 -> PPP1CA -> -1 -> 12202491]	1.30141	5924	94	64	56.25	43.75	0	{'CycD': '0', 'CycE': '1', 'CycA': '0', 'Cdc20': '1', 'CycB': '1', 'E2F': '0', 'RB': '0', 'P27': '0', 'Cdh1': '0', 'PPs': '1'}
CycA-to-E2F -> -1to0 | Cdc20-to-PPs -> 1to0	True		1.30426	5937	34	82	58.75	0	41.25	{'CycD': '0', 'CycE': '0', 'CycA': '0', 'Cdc20': '0', 'CycB': '0', 'E2F': '0', 'RB': '1', 'P27': '0', 'Cdh1': '1', 'PPs': '0'}
CycE-to-CycE -> 0to1 | P27-to-RB -> 0to1	True	[CDKN1A -> RB1 -> 1 -> 10439039]	1.3047	5939	95	69	56.25	43.75	0	{'CycD': '0', 'CycE': '1', 'CycA': '0', 'Cdc20': '1', 'CycB': '1', 'E2F': '0', 'RB': '0', 'P27': '0', 'Cdh1': '0', 'PPs': '1'}
CycA-to-CycA -> 0to1 | PPs-to-P27 -> 1to0	True		1.3047	5939	126	89	77.5	21.25	1.25	{'CycD': '0', 'CycE': '1', 'CycA': '1', 'Cdc20': '0', 'CycB': '1', 'E2F': '0', 'RB': '0', 'P27': '0', 'Cdh1': '0', 'PPs': '0'}
RB-to-RB -> 1to0 | PPs-to-Cdh1 -> 1to0	True		1.3047	5939	67	61	62.5	0	37.5	{'CycD': '0', 'CycE': '1', 'CycA': '0', 'Cdc20': '1', 'CycB': '1', 'E2F': '0', 'RB': '0', 'P27': '0', 'Cdh1': '0', 'PPs': '1'}
CycB-to-E2F -> -1to1 | CycB-to-Cdh1 -> -1to0	True	[CDK1 -> E2F1 -> 1 -> 8087847]	1.3058	5944	97	153	53.75	0	46.25	{'CycD': '0', 'CycE': '0', 'CycA': '0', 'Cdc20': '0', 'CycB': '0', 'E2F': '0', 'RB': '1', 'P27': '0', 'Cdh1': '1', 'PPs': '0'}
CycE-to-CycE -> 0to1 | Cdh1-to-CycB -> -1to0	True		1.30602	5945	97	70	55	45	0	{'CycD': '0', 'CycE': '1', 'CycA': '0', 'Cdc20': '1', 'CycB': '1', 'E2F': '0', 'RB': '0', 'P27': '0', 'Cdh1': '0', 'PPs': '1'}
CycA-to-CycA -> 0to1 | E2F-to-CycB -> 0to1	True	[E2F1 -> CDK1 -> 1 -> 14618416]	1.3069	5949	147	86	83.75	13.75	2.5	{'CycD': '0', 'CycE': '1', 'CycA': '1', 'Cdc20': '0', 'CycB': '1', 'E2F': '0', 'RB': '0', 'P27': '0', 'Cdh1': '0', 'PPs': '0'}
Cdh1-to-CycB -> -1to0 | RB-to-RB -> 1to0	True		1.30712	5950	67	64	86.25	13.75	0	{'CycD': '0', 'CycE': '1', 'CycA': '0', 'Cdc20': '1', 'CycB': '1', 'E2F': '0', 'RB': '0', 'P27': '0', 'Cdh1': '0', 'PPs': '1'}
PPs-to-RB -> 1to0 | Cdh1-to-Cdh1 -> 0to-1	True		1.30756	5952	76	66	87.5	12.5	0	{'CycD': '0', 'CycE': '1', 'CycA': '0', 'Cdc20': '1', 'CycB': '1', 'E2F': '0', 'RB': '0', 'P27': '0', 'Cdh1': '0', 'PPs': '1'}
E2F-to-CycA -> 1to0 | PPs-to-Cdh1 -> 1to0	True		1.308	5954	76	75	0	50	50	{'CycD': '0', 'CycE': '0', 'CycA': '0', 'Cdc20': '0', 'CycB': '0', 'E2F': '0', 'RB': '1', 'P27': '0', 'Cdh1': '1', 'PPs': '0'}
CycE-to-CycA -> 0to1 | Cdh1-to-Cdh1 -> 0to1	True	[CDK2 -> CDK2 -> 1 -> 17361108]	1.30888	5958	18	295	41.25	17.5	41.25	{'CycD': '0', 'CycE': '0', 'CycA': '0', 'Cdc20': '0', 'CycB': '0', 'E2F': '0', 'RB': '1', 'P27': '0', 'Cdh1': '1', 'PPs': '0'}
Cdc20-to-CycA -> -1to0 | Cdc20-to-Cdc20 -> -1to1	True		1.31085	5967	10	252	1.25	16.25	82.5	{'CycD': '1', 'CycE': '1', 'CycA': '1', 'Cdc20': '1', 'CycB': '0', 'E2F': '0', 'RB': '0', 'P27': '0', 'Cdh1': '0', 'PPs': '1'}
Cdh1-to-CycB -> -1to0 | PPs-to-RB -> 1to0	True		1.31349	5979	76	67	85	13.75	1.25	{'CycD': '0', 'CycE': '1', 'CycA': '0', 'Cdc20': '1', 'CycB': '1', 'E2F': '0', 'RB': '0', 'P27': '0', 'Cdh1': '0', 'PPs': '1'}
PPs-to-Cdh1 -> 1to0 | PPs-to-PPs -> -1to0	True		1.31415	5982	60	112	37.5	0	62.5	{'CycD': 'C', 'CycE': 'C', 'CycA': 'C', 'Cdc20': 'C', 'CycB': 'C', 'E2F': 'C', 'RB': 'C', 'P27': 'C', 'Cdh1': 'C', 'PPs': 'C'}
CycE-to-CycE -> 0to1 | CycE-to-PPs -> 0to-1	True	[CDK2 -> PPP1CA -> -1 -> 12202491]	1.31481	5985	33	89	66.25	33.75	0	{'CycD': '0', 'CycE': '1', 'CycA': '0', 'Cdc20': '1', 'CycB': '1', 'E2F': '0', 'RB': '0', 'P27': '0', 'Cdh1': '0', 'PPs': '0'}
CycE-to-CycA -> 0to1 | P27-to-RB -> 0to1	True	[CDK2 -> CDK2 -> 1 -> 17361108] [CDKN1A -> RB1 -> 1 -> 10439039]	1.31634	5992	18	297	38.75	18.75	42.5	{'CycD': '0', 'CycE': '0', 'CycA': '0', 'Cdc20': '0', 'CycB': '0', 'E2F': '0', 'RB': '1', 'P27': '0', 'Cdh1': '1', 'PPs': '0'}
CycB-to-E2F -> -1to1 | CycA-to-PPs -> 0to-1	True	[CDK1 -> E2F1 -> 1 -> 8087847] [CDK2 -> PPP1CA -> -1 -> 12202491]	1.31986	6008	96	136	62.5	0	37.5	{'CycD': '0', 'CycE': '0', 'CycA': '0', 'Cdc20': '0', 'CycB': '0', 'E2F': '0', 'RB': '1', 'P27': '0', 'Cdh1': '1', 'PPs': '0'}
CycA-to-CycA -> 0to1 | CycB-to-Cdc20 -> 1to0	True		1.33062	6057	4	329	0	27.5	72.5	{'CycD': '0', 'CycE': '0', 'CycA': '1', 'Cdc20': '0', 'CycB': '1', 'E2F': '0', 'RB': '0', 'P27': '0', 'Cdh1': '0', 'PPs': '0'}
CycE-to-CycE -> 0to1 | Cdc20-to-PPs -> 1to0	True		1.3315	6061	33	90	58.75	41.25	0	{'CycD': '0', 'CycE': '1', 'CycA': '0', 'Cdc20': '1', 'CycB': '1', 'E2F': '0', 'RB': '0', 'P27': '0', 'Cdh1': '0', 'PPs': '0'}
CycB-to-E2F -> -1to1 | PPs-to-RB -> 1to0	True	[CDK1 -> E2F1 -> 1 -> 8087847]	1.33502	6077	66	136	65	0	35	{'CycD': '0', 'CycE': '0', 'CycA': '0', 'Cdc20': '0', 'CycB': '0', 'E2F': '0', 'RB': '1', 'P27': '0', 'Cdh1': '1', 'PPs': '0'}
CycB-to-E2F -> -1to1 | CycE-to-PPs -> 0to-1	True	[CDK1 -> E2F1 -> 1 -> 8087847] [CDK2 -> PPP1CA -> -1 -> 12202491]	1.33524	6078	34	142	62.5	0	37.5	{'CycD': '0', 'CycE': '0', 'CycA': '0', 'Cdc20': '0', 'CycB': '0', 'E2F': '0', 'RB': '1', 'P27': '0', 'Cdh1': '1', 'PPs': '0'}
CycE-to-CycE -> 0to1 | CycA-to-E2F -> -1to0	True		1.33546	6079	96	65	65	35	0	{'CycD': '0', 'CycE': '1', 'CycA': '0', 'Cdc20': '1', 'CycB': '1', 'E2F': '0', 'RB': '0', 'P27': '0', 'Cdh1': '0', 'PPs': '1'}
Cdc20-to-Cdc20 -> -1to1 | PPs-to-RB -> 1to0	True		1.33699	6086	5	305	1.25	50	48.75	{'CycD': '0', 'CycE': '0', 'CycA': '0', 'Cdc20': '1', 'CycB': '0', 'E2F': '0', 'RB': '1', 'P27': '1', 'Cdh1': '1', 'PPs': '1'}
CycA-to-CycA -> 0to1 | PPs-to-RB -> 1to0	True		1.33853	6093	91	96	82.5	16.25	1.25	{'CycD': '0', 'CycE': '1', 'CycA': '1', 'Cdc20': '0', 'CycB': '1', 'E2F': '0', 'RB': '0', 'P27': '0', 'Cdh1': '0', 'PPs': '0'}
CycA-to-CycE -> 0to1 | CycA-to-CycA -> 0to1	True	[CDK2 -> CDK2 -> 1 -> 17361108]	1.34095	6104	95	94	61.25	38.75	0	{'CycD': '0', 'CycE': '1', 'CycA': '1', 'Cdc20': '0', 'CycB': '1', 'E2F': '0', 'RB': '0', 'P27': '0', 'Cdh1': '0', 'PPs': '0'}
CycA-to-E2F -> -1to0 | RB-to-RB -> 1to-1	True		1.34183	6108	65	61	100	0	0	{'CycD': '0', 'CycE': '1', 'CycA': '1', 'Cdc20': '0', 'CycB': '0', 'E2F': '1', 'RB': '0', 'P27': '0', 'Cdh1': '0', 'PPs': '0'}
CycE-to-CycA -> 0to1 | CycB-to-Cdh1 -> -1to0	True	[CDK2 -> CDK2 -> 1 -> 17361108]	1.34446	6120	18	286	33.75	10	56.25	{'CycD': '0', 'CycE': '0', 'CycA': '0', 'Cdc20': '0', 'CycB': '0', 'E2F': '0', 'RB': '1', 'P27': '0', 'Cdh1': '1', 'PPs': '0'}
PPs-to-Cdh1 -> 1to0 | PPs-to-PPs -> -1to1	True		1.34468	6121	58	113	23.75	0	76.25	{'CycD': 'C', 'CycE': 'C', 'CycA': 'C', 'Cdc20': 'C', 'CycB': 'C', 'E2F': 'C', 'RB': 'C', 'P27': 'C', 'Cdh1': 'C', 'PPs': 'C'}
CycE-to-CycE -> 0to1 | CycB-to-Cdc20 -> 1to0	True		1.34512	6123	4	348	0	100	0	{'CycD': '0', 'CycE': '1', 'CycA': '1', 'Cdc20': '0', 'CycB': '1', 'E2F': '0', 'RB': '0', 'P27': '0', 'Cdh1': '0', 'PPs': '0'}
CycE-to-CycA -> 0to1 | E2F-to-CycB -> 0to1	True	[CDK2 -> CDK2 -> 1 -> 17361108] [E2F1 -> CDK1 -> 1 -> 14618416]	1.34996	6145	18	285	30	22.5	47.5	{'CycD': '0', 'CycE': '0', 'CycA': '0', 'Cdc20': '0', 'CycB': '0', 'E2F': '0', 'RB': '1', 'P27': '0', 'Cdh1': '1', 'PPs': '0'}
CycB-to-E2F -> -1to1 | PPs-to-P27 -> 1to0	True	[CDK1 -> E2F1 -> 1 -> 8087847]	1.35149	6152	98	128	46.25	0	53.75	{'CycD': '0', 'CycE': '0', 'CycA': '0', 'Cdc20': '0', 'CycB': '0', 'E2F': '0', 'RB': '1', 'P27': '0', 'Cdh1': '1', 'PPs': '0'}
CycE-to-CycE -> 0to1 | E2F-to-CycB -> 0to1	True	[E2F1 -> CDK1 -> 1 -> 14618416]	1.35215	6155	88	90	55	45	0	{'CycD': '0', 'CycE': '1', 'CycA': '0', 'Cdc20': '1', 'CycB': '1', 'E2F': '0', 'RB': '0', 'P27': '0', 'Cdh1': '0', 'PPs': '1'}
CycE-to-CycA -> 0to1 | P27-to-CycB -> 0to-1	True	[CDK2 -> CDK2 -> 1 -> 17361108] [CDKN1B -> CDK1 -> -1 -> 15340381]	1.35259	6157	18	281	32.5	22.5	45	{'CycD': '0', 'CycE': '0', 'CycA': '0', 'Cdc20': '0', 'CycB': '0', 'E2F': '0', 'RB': '1', 'P27': '0', 'Cdh1': '1', 'PPs': '0'}
CycB-to-E2F -> -1to1 | RB-to-RB -> 1to0	True	[CDK1 -> E2F1 -> 1 -> 8087847]	1.35281	6158	66	119	68.75	0	31.25	{'CycD': '0', 'CycE': '0', 'CycA': '0', 'Cdc20': '0', 'CycB': '0', 'E2F': '0', 'RB': '1', 'P27': '0', 'Cdh1': '1', 'PPs': '0'}
CycA-to-CycE -> 0to1 | CycB-to-E2F -> -1to1	True	[CDK2 -> CDK2 -> 1 -> 17361108] [CDK1 -> E2F1 -> 1 -> 8087847]	1.35479	6167	98	124	48.75	0	51.25	{'CycD': '0', 'CycE': '0', 'CycA': '0', 'Cdc20': '0', 'CycB': '0', 'E2F': '0', 'RB': '1', 'P27': '0', 'Cdh1': '1', 'PPs': '0'}
Cdc20-to-CycA -> -1to0 | P27-to-P27 -> -1to0	True		1.35545	6170	43	230	18.75	3.75	77.5	{'CycD': '0', 'CycE': '0', 'CycA': '0', 'Cdc20': '0', 'CycB': '0', 'E2F': '0', 'RB': '1', 'P27': '1', 'Cdh1': '1', 'PPs': '0'}
E2F-to-CycB -> 0to1 | RB-to-RB -> 1to-1	True	[E2F1 -> CDK1 -> 1 -> 14618416]	1.35611	6173	61	94	100	0	0	{'CycD': '0', 'CycE': '1', 'CycA': '0', 'Cdc20': '1', 'CycB': '1', 'E2F': '0', 'RB': '0', 'P27': '0', 'Cdh1': '0', 'PPs': '1'}
CycE-to-CycE -> 0to1 | PPs-to-RB -> 1to0	True		1.35655	6175	65	65	65	35	0	{'CycD': '0', 'CycE': '1', 'CycA': '0', 'Cdc20': '1', 'CycB': '1', 'E2F': '0', 'RB': '0', 'P27': '0', 'Cdh1': '0', 'PPs': '1'}
Cdc20-to-CycA -> -1to0 | Cdh1-to-Cdh1 -> 0to1	True		1.36226	6201	51	192	27.5	13.75	58.75	{'CycD': '0', 'CycE': '0', 'CycA': '0', 'Cdc20': '0', 'CycB': '0', 'E2F': '0', 'RB': '1', 'P27': '0', 'Cdh1': '1', 'PPs': '0'}
CycE-to-CycA -> 0to1 | PPs-to-P27 -> 1to0	True	[CDK2 -> CDK2 -> 1 -> 17361108]	1.37105	6241	18	261	36.25	12.5	51.25	{'CycD': '0', 'CycE': '0', 'CycA': '0', 'Cdc20': '0', 'CycB': '0', 'E2F': '0', 'RB': '1', 'P27': '0', 'Cdh1': '1', 'PPs': '0'}
Cdc20-to-CycA -> -1to0 | CycA-to-E2F -> -1to0	True		1.3783	6274	34	173	40	32.5	27.5	{'CycD': '0', 'CycE': '0', 'CycA': '0', 'Cdc20': '0', 'CycB': '0', 'E2F': '0', 'RB': '1', 'P27': '0', 'Cdh1': '1', 'PPs': '0'}
E2F-to-CycA -> 1to0 | Cdh1-to-Cdh1 -> 0to-1	True		1.37961	6280	78	77	0	100	0	{'CycD': '0', 'CycE': '1', 'CycA': '0', 'Cdc20': '0', 'CycB': '1', 'E2F': '0', 'RB': '0', 'P27': '0', 'Cdh1': '0', 'PPs': '0'}
CycE-to-CycA -> 0to1 | PPs-to-RB -> 1to0	True	[CDK2 -> CDK2 -> 1 -> 17361108]	1.38159	6289	18	253	35	22.5	42.5	{'CycD': '0', 'CycE': '0', 'CycA': '0', 'Cdc20': '0', 'CycB': '0', 'E2F': '0', 'RB': '1', 'P27': '0', 'Cdh1': '1', 'PPs': '0'}
CycD-to-CycD -> 0to1 | CycB-to-PPs -> 0to-1	True	[CDK1 -> PPP1CA -> -1 -> 12202491]	1.38379	6299	33	148	100	0	0	{'CycD': '1', 'CycE': '1', 'CycA': '0', 'Cdc20': '1', 'CycB': '1', 'E2F': '0', 'RB': '0', 'P27': '0', 'Cdh1': '0', 'PPs': '0'}
E2F-to-CycA -> 1to0 | Cdh1-to-CycB -> -1to0	True		1.38445	6302	95	79	0	98.75	1.25	{'CycD': '0', 'CycE': '1', 'CycA': '0', 'Cdc20': '0', 'CycB': '1', 'E2F': '0', 'RB': '0', 'P27': '0', 'Cdh1': '0', 'PPs': '0'}
CycB-to-E2F -> -1to1 | PPs-to-PPs -> -1to0	True	[CDK1 -> E2F1 -> 1 -> 8087847]	1.38467	6303	55	158	42.5	0	57.5	{'CycD': '0', 'CycE': '0', 'CycA': '0', 'Cdc20': '0', 'CycB': '0', 'E2F': '0', 'RB': '1', 'P27': '1', 'Cdh1': '1', 'PPs': '1'}
CycE-to-CycE -> 0to1 | E2F-to-CycA -> 1to0	True		1.38796	6318	49	79	0	100	0	{'CycD': '0', 'CycE': '1', 'CycA': '0', 'Cdc20': '0', 'CycB': '1', 'E2F': '0', 'RB': '0', 'P27': '0', 'Cdh1': '0', 'PPs': '0'}
CycD-to-CycD -> 0to1 | Cdc20-to-PPs -> 1to0	True		1.39279	6340	17	139	100	0	0	{'CycD': '1', 'CycE': '1', 'CycA': '0', 'Cdc20': '1', 'CycB': '1', 'E2F': '0', 'RB': '0', 'P27': '0', 'Cdh1': '0', 'PPs': '0'}
CycD-to-CycD -> 0to1 | CycE-to-PPs -> 0to-1	True	[CDK2 -> PPP1CA -> -1 -> 12202491]	1.39543	6352	17	139	100	0	0	{'CycD': '1', 'CycE': '1', 'CycA': '0', 'Cdc20': '1', 'CycB': '1', 'E2F': '0', 'RB': '0', 'P27': '0', 'Cdh1': '0', 'PPs': '0'}
CycB-to-E2F -> -1to1 | PPs-to-PPs -> -1to1	True	[CDK1 -> E2F1 -> 1 -> 8087847]	1.39851	6366	54	192	16.25	1.25	82.5	{'CycD': '0', 'CycE': '0', 'CycA': '0', 'Cdc20': '0', 'CycB': '0', 'E2F': '0', 'RB': '1', 'P27': '1', 'Cdh1': '1', 'PPs': '1'}
Cdc20-to-CycA -> -1to0 | CycB-to-Cdh1 -> -1to0	True		1.40114	6378	42	188	30	12.5	57.5	{'CycD': '0', 'CycE': '0', 'CycA': '0', 'Cdc20': '0', 'CycB': '0', 'E2F': '0', 'RB': '1', 'P27': '0', 'Cdh1': '1', 'PPs': '0'}
CycA-to-CycA -> 0to1 | CycA-to-E2F -> -1to0	True		1.40598	6400	95	74	68.75	31.25	0	{'CycD': '0', 'CycE': '1', 'CycA': '1', 'Cdc20': '0', 'CycB': '1', 'E2F': '0', 'RB': '0', 'P27': '0', 'Cdh1': '0', 'PPs': '0'}
Cdc20-to-CycA -> -1to0 | P27-to-CycB -> 0to-1	True	[CDKN1B -> CDK1 -> -1 -> 15340381]	1.41235	6429	42	177	33.75	17.5	48.75	{'CycD': '0', 'CycE': '0', 'CycA': '0', 'Cdc20': '0', 'CycB': '0', 'E2F': '0', 'RB': '1', 'P27': '0', 'Cdh1': '1', 'PPs': '0'}
CycE-to-CycA -> 0to1 | Cdc20-to-CycA -> -1to0	True	[CDK2 -> CDK2 -> 1 -> 17361108]	1.41301	6432	42	181	28.75	7.5	63.75	{'CycD': '0', 'CycE': '0', 'CycA': '0', 'Cdc20': '0', 'CycB': '0', 'E2F': '0', 'RB': '1', 'P27': '0', 'Cdh1': '1', 'PPs': '0'}
CycD-to-CycD -> 0to1 | CycA-to-PPs -> 0to-1	True	[CDK2 -> PPP1CA -> -1 -> 12202491]	1.4141	6437	33	101	100	0	0	{'CycD': '1', 'CycE': '1', 'CycA': '1', 'Cdc20': '0', 'CycB': '1', 'E2F': '0', 'RB': '0', 'P27': '0', 'Cdh1': '0', 'PPs': '0'}
CycD-to-CycD -> 0to1 | P27-to-RB -> 0to1	True	[CDKN1A -> RB1 -> 1 -> 10439039]	1.42025	6465	33	104	100	0	0	{'CycD': '1', 'CycE': '1', 'CycA': '0', 'Cdc20': '1', 'CycB': '1', 'E2F': '0', 'RB': '0', 'P27': '0', 'Cdh1': '0', 'PPs': '1'}
Cdc20-to-CycA -> -1to0 | P27-to-RB -> 0to1	True	[CDKN1A -> RB1 -> 1 -> 10439039]	1.42069	6467	42	196	20	8.75	71.25	{'CycD': '0', 'CycE': '0', 'CycA': '0', 'Cdc20': '0', 'CycB': '0', 'E2F': '0', 'RB': '1', 'P27': '0', 'Cdh1': '1', 'PPs': '0'}
CycD-to-CycD -> 0to1 | PPs-to-Cdh1 -> 1to0	True		1.42091	6468	33	101	100	0	0	{'CycD': '1', 'CycE': '1', 'CycA': '1', 'Cdc20': '0', 'CycB': '1', 'E2F': '0', 'RB': '0', 'P27': '0', 'Cdh1': '0', 'PPs': '0'}
CycD-to-CycD -> 0to1 | P27-to-CycB -> 0to-1	True	[CDKN1B -> CDK1 -> -1 -> 15340381]	1.42179	6472	33	107	100	0	0	{'CycD': '1', 'CycE': '1', 'CycA': '0', 'Cdc20': '1', 'CycB': '1', 'E2F': '0', 'RB': '0', 'P27': '0', 'Cdh1': '0', 'PPs': '1'}
CycD-to-CycD -> 0to1 | CycB-to-Cdh1 -> -1to0	True		1.42267	6476	33	105	100	0	0	{'CycD': '1', 'CycE': '1', 'CycA': '0', 'Cdc20': '1', 'CycB': '1', 'E2F': '0', 'RB': '0', 'P27': '0', 'Cdh1': '0', 'PPs': '1'}
CycD-to-CycD -> 0to1 | PPs-to-P27 -> 1to0	True		1.42289	6477	33	106	100	0	0	{'CycD': '1', 'CycE': '1', 'CycA': '1', 'Cdc20': '0', 'CycB': '1', 'E2F': '0', 'RB': '0', 'P27': '0', 'Cdh1': '0', 'PPs': '0'}
CycD-to-CycD -> 0to1 | PPs-to-RB -> 1to0	True		1.42377	6481	33	104	100	0	0	{'CycD': '1', 'CycE': '1', 'CycA': '1', 'Cdc20': '0', 'CycB': '1', 'E2F': '0', 'RB': '0', 'P27': '0', 'Cdh1': '0', 'PPs': '0'}
CycD-to-CycD -> 0to1 | CycB-to-Cdc20 -> 1to0	True		1.42399	6482	4	497	0	71.25	28.75	{'CycD': '1', 'CycE': '1', 'CycA': '1', 'Cdc20': '0', 'CycB': '1', 'E2F': '0', 'RB': '0', 'P27': '0', 'Cdh1': '0', 'PPs': '0'}
CycB-to-E2F -> -1to1 | PPs-to-Cdh1 -> 1to0	True	[CDK1 -> E2F1 -> 1 -> 8087847]	1.42399	6482	98	64	52.5	0	47.5	{'CycD': '0', 'CycE': '1', 'CycA': '1', 'Cdc20': '0', 'CycB': '1', 'E2F': '1', 'RB': '0', 'P27': '0', 'Cdh1': '0', 'PPs': '0'}
CycD-to-CycD -> 0to1 | CycA-to-CycE -> 0to1	True	[CDK2 -> CDK2 -> 1 -> 17361108]	1.42597	6491	33	104	100	0	0	{'CycD': '1', 'CycE': '1', 'CycA': '0', 'Cdc20': '1', 'CycB': '1', 'E2F': '0', 'RB': '0', 'P27': '0', 'Cdh1': '0', 'PPs': '1'}
CycE-to-CycA -> 0to1 | RB-to-RB -> 1to0	True	[CDK2 -> CDK2 -> 1 -> 17361108]	1.42926	6506	18	220	37.5	18.75	43.75	{'CycD': '0', 'CycE': '0', 'CycA': '0', 'Cdc20': '0', 'CycB': '0', 'E2F': '0', 'RB': '1', 'P27': '0', 'Cdh1': '1', 'PPs': '0'}
CycE-to-CycA -> 0to1 | CycB-to-E2F -> -1to1	True	[CDK2 -> CDK2 -> 1 -> 17361108] [CDK1 -> E2F1 -> 1 -> 8087847]	1.43475	6531	34	149	28.75	26.25	45	{'CycD': '0', 'CycE': '0', 'CycA': '0', 'Cdc20': '0', 'CycB': '0', 'E2F': '0', 'RB': '1', 'P27': '0', 'Cdh1': '1', 'PPs': '0'}
CycB-to-E2F -> -1to1 | Cdc20-to-PPs -> 1to0	True	[CDK1 -> E2F1 -> 1 -> 8087847]	1.43607	6537	34	89	50	0	50	{'CycD': 'C', 'CycE': 'C', 'CycA': 'C', 'Cdc20': 'C', 'CycB': 'C', 'E2F': 'C', 'RB': 'C', 'P27': 'C', 'Cdh1': 'C', 'PPs': 'C'}
Cdc20-to-CycA -> -1to0 | PPs-to-P27 -> 1to0	True		1.43717	6542	42	173	32.5	16.25	51.25	{'CycD': 'C', 'CycE': 'C', 'CycA': 'C', 'Cdc20': 'C', 'CycB': 'C', 'E2F': 'C', 'RB': 'C', 'P27': 'C', 'Cdh1': 'C', 'PPs': 'C'}
CycB-to-E2F -> -1to1 | RB-to-RB -> 1to-1	True	[CDK1 -> E2F1 -> 1 -> 8087847]	1.43893	6550	65	81	100	0	0	{'CycD': '0', 'CycE': '1', 'CycA': '1', 'Cdc20': '0', 'CycB': '1', 'E2F': '1', 'RB': '0', 'P27': '0', 'Cdh1': '0', 'PPs': '0'}
Cdc20-to-CycA -> -1to0 | E2F-to-CycB -> 0to1	True	[E2F1 -> CDK1 -> 1 -> 14618416]	1.43937	6552	42	183	16.25	20	63.75	{'CycD': '0', 'CycE': '0', 'CycA': '0', 'Cdc20': '0', 'CycB': '0', 'E2F': '0', 'RB': '1', 'P27': '0', 'Cdh1': '1', 'PPs': '0'}
CycD-to-CycD -> 0to1 | Cdh1-to-CycB -> -1to0	True		1.44332	6570	33	100	91.25	8.75	0	{'CycD': '1', 'CycE': '1', 'CycA': '0', 'Cdc20': '1', 'CycB': '1', 'E2F': '0', 'RB': '0', 'P27': '0', 'Cdh1': '0', 'PPs': '1'}
E2F-to-CycA -> 1to0 | CycB-to-E2F -> -1to1	True	[CDK1 -> E2F1 -> 1 -> 8087847]	1.44464	6576	42	156	0	55	45	{'CycD': '0', 'CycE': '0', 'CycA': '0', 'Cdc20': '0', 'CycB': '0', 'E2F': '0', 'RB': '1', 'P27': '0', 'Cdh1': '1', 'PPs': '0'}
Cdc20-to-Cdc20 -> -1to1 | E2F-to-CycB -> 0to1	True	[E2F1 -> CDK1 -> 1 -> 14618416]	1.44508	6578	6	315	0	30	70	{'CycD': '0', 'CycE': '0', 'CycA': '0', 'Cdc20': '1', 'CycB': '0', 'E2F': '0', 'RB': '1', 'P27': '1', 'Cdh1': '1', 'PPs': '1'}
Cdh1-to-CycB -> -1to0 | CycB-to-E2F -> -1to1	True	[CDK1 -> E2F1 -> 1 -> 8087847]	1.44947	6598	97	72	72.5	27.5	0	{'CycD': '0', 'CycE': '1', 'CycA': '1', 'Cdc20': '0', 'CycB': '1', 'E2F': '1', 'RB': '0', 'P27': '0', 'Cdh1': '0', 'PPs': '0'}
CycB-to-E2F -> -1to1 | Cdh1-to-Cdh1 -> 0to-1	True	[CDK1 -> E2F1 -> 1 -> 8087847]	1.45299	6614	96	71	75	25	0	{'CycD': '0', 'CycE': '1', 'CycA': '1', 'Cdc20': '0', 'CycB': '1', 'E2F': '1', 'RB': '0', 'P27': '0', 'Cdh1': '0', 'PPs': '0'}
Cdc20-to-CycA -> -1to0 | PPs-to-RB -> 1to0	True		1.45892	6641	34	192	36.25	10	53.75	{'CycD': 'C', 'CycE': 'C', 'CycA': 'C', 'Cdc20': 'C', 'CycB': 'C', 'E2F': 'C', 'RB': 'C', 'P27': 'C', 'Cdh1': 'C', 'PPs': 'C'}
E2F-to-CycA -> 1to0 | Cdc20-to-PPs -> 1to0	True		1.45892	6641	19	212	0	56.25	43.75	{'CycD': 'C', 'CycE': 'C', 'CycA': 'C', 'Cdc20': 'C', 'CycB': 'C', 'E2F': 'C', 'RB': 'C', 'P27': 'C', 'Cdh1': 'C', 'PPs': 'C'}
CycE-to-CycE -> 0to1 | CycB-to-E2F -> -1to1	True	[CDK1 -> E2F1 -> 1 -> 8087847]	1.47056	6694	96	70	65	35	0	{'CycD': '0', 'CycE': '1', 'CycA': '1', 'Cdc20': '0', 'CycB': '1', 'E2F': '1', 'RB': '0', 'P27': '0', 'Cdh1': '0', 'PPs': '0'}
Cdc20-to-Cdc20 -> -1to0 | E2F-to-CycB -> 0to1	True	[E2F1 -> CDK1 -> 1 -> 14618416]	1.47364	6708	7	289	2.5	38.75	58.75	{'CycD': '0', 'CycE': '0', 'CycA': '0', 'Cdc20': '1', 'CycB': '0', 'E2F': '0', 'RB': '1', 'P27': '1', 'Cdh1': '1', 'PPs': '1'}
E2F-to-CycA -> 1to0 | RB-to-RB -> 1to-1	True		1.47518	6715	33	81	0	100	0	{'CycD': '0', 'CycE': '1', 'CycA': '0', 'Cdc20': '1', 'CycB': '0', 'E2F': '1', 'RB': '0', 'P27': '0', 'Cdh1': '0', 'PPs': '1'}
CycD-to-CycD -> 0to1 | CycA-to-E2F -> -1to0	True		1.4833	6752	33	96	100	0	0	{'CycD': '1', 'CycE': '1', 'CycA': '0', 'Cdc20': '1', 'CycB': '1', 'E2F': '0', 'RB': '0', 'P27': '0', 'Cdh1': '0', 'PPs': '1'}
CycA-to-CycE -> 0to1 | Cdc20-to-CycA -> -1to0	True	[CDK2 -> CDK2 -> 1 -> 17361108]	1.48704	6769	18	185	38.75	25	36.25	{'CycD': 'C', 'CycE': 'C', 'CycA': 'C', 'Cdc20': 'C', 'CycB': 'C', 'E2F': 'C', 'RB': 'C', 'P27': 'C', 'Cdh1': 'C', 'PPs': 'C'}
CycA-to-CycA -> 0to1 | CycB-to-E2F -> -1to1	True	[CDK1 -> E2F1 -> 1 -> 8087847]	1.49165	6790	97	75	68.75	31.25	0	{'CycD': '0', 'CycE': '1', 'CycA': '1', 'Cdc20': '0', 'CycB': '1', 'E2F': '1', 'RB': '0', 'P27': '0', 'Cdh1': '0', 'PPs': '0'}
CycA-to-CycE -> 0to1 | CycE-to-CycA -> 0to1	True	[CDK2 -> CDK2 -> 1 -> 17361108] [CDK2 -> CDK2 -> 1 -> 17361108]	1.49561	6808	18	196	23.75	21.25	55	{'CycD': '0', 'CycE': '0', 'CycA': '0', 'Cdc20': '0', 'CycB': '0', 'E2F': '0', 'RB': '1', 'P27': '0', 'Cdh1': '1', 'PPs': '0'}
CycD-to-CycD -> 0to1 | E2F-to-CycB -> 0to1	True	[E2F1 -> CDK1 -> 1 -> 14618416]	1.49978	6827	31	155	100	0	0	{'CycD': '1', 'CycE': '1', 'CycA': '0', 'Cdc20': '1', 'CycB': '1', 'E2F': '0', 'RB': '0', 'P27': '0', 'Cdh1': '0', 'PPs': '1'}
Cdc20-to-CycA -> -1to0 | CycB-to-E2F -> -1to1	True	[CDK1 -> E2F1 -> 1 -> 8087847]	1.50022	6829	34	108	25	35	40	{'CycD': '0', 'CycE': '0', 'CycA': '0', 'Cdc20': '0', 'CycB': '0', 'E2F': '0', 'RB': '1', 'P27': '0', 'Cdh1': '1', 'PPs': '0'}
CycE-to-CycA -> 0to1 | CycB-to-PPs -> 0to-1	True	[CDK2 -> CDK2 -> 1 -> 17361108] [CDK1 -> PPP1CA -> -1 -> 12202491]	1.50549	6853	18	299	37.5	18.75	43.75	{'CycD': 'C', 'CycE': 'C', 'CycA': 'C', 'Cdc20': 'C', 'CycB': 'C', 'E2F': 'C', 'RB': 'C', 'P27': 'C', 'Cdh1': 'C', 'PPs': 'C'}
Cdc20-to-CycA -> -1to0 | RB-to-RB -> 1to0	True		1.50659	6858	34	197	30	18.75	51.25	{'CycD': 'C', 'CycE': 'C', 'CycA': 'C', 'Cdc20': 'C', 'CycB': 'C', 'E2F': 'C', 'RB': 'C', 'P27': 'C', 'Cdh1': 'C', 'PPs': 'C'}
CycB-to-Cdc20 -> 1to0 | CycB-to-E2F -> -1to1	True	[CDK1 -> E2F1 -> 1 -> 8087847]	1.53076	6968	3	541	0	55	45	{'CycD': '0', 'CycE': '1', 'CycA': '1', 'Cdc20': '0', 'CycB': '1', 'E2F': '1', 'RB': '0', 'P27': '0', 'Cdh1': '0', 'PPs': '0'}
Cdc20-to-CycA -> -1to0 | CycB-to-PPs -> 0to-1	True	[CDK1 -> PPP1CA -> -1 -> 12202491]	1.56063	7104	42	308	27.5	20	52.5	{'CycD': 'C', 'CycE': 'C', 'CycA': 'C', 'Cdc20': 'C', 'CycB': 'C', 'E2F': 'C', 'RB': 'C', 'P27': 'C', 'Cdh1': 'C', 'PPs': 'C'}
Cdc20-to-CycA -> -1to0 | PPs-to-Cdh1 -> 1to0	True		1.57557	7172	60	184	28.75	16.25	55	{'CycD': 'C', 'CycE': 'C', 'CycA': 'C', 'Cdc20': 'C', 'CycB': 'C', 'E2F': 'C', 'RB': 'C', 'P27': 'C', 'Cdh1': 'C', 'PPs': 'C'}
CycD-to-CycD -> 0to1 | CycB-to-E2F -> -1to1	True	[CDK1 -> E2F1 -> 1 -> 8087847]	1.5804	7194	33	126	100	0	0	{'CycD': '1', 'CycE': '1', 'CycA': '1', 'Cdc20': '0', 'CycB': '1', 'E2F': '1', 'RB': '0', 'P27': '0', 'Cdh1': '0', 'PPs': '0'}
E2F-to-E2F -> 1to-1 | Cdc20-to-PPs -> 1to0	True		1.59952	7281	11	677	1.25	11.25	87.5	{'CycD': 'C', 'CycE': 'C', 'CycA': 'C', 'Cdc20': 'C', 'CycB': 'C', 'E2F': 'C', 'RB': 'C', 'P27': 'C', 'Cdh1': 'C', 'PPs': 'C'}
CycA-to-CycA -> 0to1 | Cdc20-to-CycA -> -1to0	True		1.60743	7317	41	172	11.25	15	73.75	{'CycD': 'C', 'CycE': 'C', 'CycA': 'C', 'Cdc20': 'C', 'CycB': 'C', 'E2F': 'C', 'RB': 'C', 'P27': 'C', 'Cdh1': 'C', 'PPs': 'C'}
CycD-to-CycD -> 0to1 | E2F-to-CycA -> 1to0	True		1.61424	7348	17	125	0	100	0	{'CycD': '1', 'CycE': '1', 'CycA': '0', 'Cdc20': '1', 'CycB': '0', 'E2F': '1', 'RB': '0', 'P27': '0', 'Cdh1': '0', 'PPs': '1'}
E2F-to-E2F -> 1to0 | Cdc20-to-PPs -> 1to0	True		1.61665	7359	11	691	5	11.25	83.75	{'CycD': 'C', 'CycE': 'C', 'CycA': 'C', 'Cdc20': 'C', 'CycB': 'C', 'E2F': 'C', 'RB': 'C', 'P27': 'C', 'Cdh1': 'C', 'PPs': 'C'}
Cdc20-to-CycA -> -1to0 | Cdh1-to-Cdh1 -> 0to-1	True		1.63708	7452	61	196	36.25	43.75	20	{'CycD': 'C', 'CycE': 'C', 'CycA': 'C', 'Cdc20': 'C', 'CycB': 'C', 'E2F': 'C', 'RB': 'C', 'P27': 'C', 'Cdh1': 'C', 'PPs': 'C'}
Cdc20-to-CycA -> -1to0 | Cdh1-to-CycB -> -1to0	True		1.63972	7464	67	198	37.5	41.25	21.25	{'CycD': 'C', 'CycE': 'C', 'CycA': 'C', 'Cdc20': 'C', 'CycB': 'C', 'E2F': 'C', 'RB': 'C', 'P27': 'C', 'Cdh1': 'C', 'PPs': 'C'}
Cdc20-to-CycA -> -1to0 | RB-to-RB -> 1to-1	True		1.64873	7505	33	224	51.25	28.75	20	{'CycD': 'C', 'CycE': 'C', 'CycA': 'C', 'Cdc20': 'C', 'CycB': 'C', 'E2F': 'C', 'RB': 'C', 'P27': 'C', 'Cdh1': 'C', 'PPs': 'C'}
CycE-to-CycA -> 0to1 | PPs-to-Cdh1 -> 1to0	True	[CDK2 -> CDK2 -> 1 -> 17361108]	1.654	7529	53	210	36.25	25	38.75	{'CycD': 'C', 'CycE': 'C', 'CycA': 'C', 'Cdc20': 'C', 'CycB': 'C', 'E2F': 'C', 'RB': 'C', 'P27': 'C', 'Cdh1': 'C', 'PPs': 'C'}
CycE-to-CycA -> 0to1 | RB-to-RB -> 1to-1	True	[CDK2 -> CDK2 -> 1 -> 17361108]	1.67201	7611	17	217	67.5	32.5	0	{'CycD': 'C', 'CycE': 'C', 'CycA': 'C', 'Cdc20': 'C', 'CycB': 'C', 'E2F': 'C', 'RB': 'C', 'P27': 'C', 'Cdh1': 'C', 'PPs': 'C'}
CycE-to-CycA -> 0to1 | Cdh1-to-CycB -> -1to0	True	[CDK2 -> CDK2 -> 1 -> 17361108]	1.70826	7776	76	224	53.75	45	1.25	{'CycD': 'C', 'CycE': 'C', 'CycA': 'C', 'Cdc20': 'C', 'CycB': 'C', 'E2F': 'C', 'RB': 'C', 'P27': 'C', 'Cdh1': 'C', 'PPs': 'C'}
CycE-to-CycA -> 0to1 | CycA-to-CycA -> 0to1	True	[CDK2 -> CDK2 -> 1 -> 17361108]	1.721	7834	81	218	42.5	56.25	1.25	{'CycD': 'C', 'CycE': 'C', 'CycA': 'C', 'Cdc20': 'C', 'CycB': 'C', 'E2F': 'C', 'RB': 'C', 'P27': 'C', 'Cdh1': 'C', 'PPs': 'C'}
CycE-to-CycE -> 0to1 | Cdc20-to-CycA -> -1to0	True		1.72122	7835	17	222	50	50	0	{'CycD': 'C', 'CycE': 'C', 'CycA': 'C', 'Cdc20': 'C', 'CycB': 'C', 'E2F': 'C', 'RB': 'C', 'P27': 'C', 'Cdh1': 'C', 'PPs': 'C'}
CycE-to-CycE -> 0to1 | CycE-to-CycA -> 0to1	True	[CDK2 -> CDK2 -> 1 -> 17361108]	1.72452	7850	17	230	52.5	47.5	0	{'CycD': 'C', 'CycE': 'C', 'CycA': 'C', 'Cdc20': 'C', 'CycB': 'C', 'E2F': 'C', 'RB': 'C', 'P27': 'C', 'Cdh1': 'C', 'PPs': 'C'}
CycE-to-CycA -> 0to1 | Cdh1-to-Cdh1 -> 0to-1	True	[CDK2 -> CDK2 -> 1 -> 17361108]	1.73155	7882	59	227	46.25	51.25	2.5	{'CycD': 'C', 'CycE': 'C', 'CycA': 'C', 'Cdc20': 'C', 'CycB': 'C', 'E2F': 'C', 'RB': 'C', 'P27': 'C', 'Cdh1': 'C', 'PPs': 'C'}
E2F-to-CycB -> 0to1 | CycB-to-E2F -> -1to1	True	[E2F1 -> CDK1 -> 1 -> 14618416] [CDK1 -> E2F1 -> 1 -> 8087847]	1.81459	8260	5	279	10	60	30	{'CycD': '0', 'CycE': '1', 'CycA': '1', 'Cdc20': '1', 'CycB': '1', 'E2F': '1', 'RB': '0', 'P27': '0', 'Cdh1': '0', 'PPs': '1'}
CycA-to-E2F -> -1to0 | CycB-to-E2F -> -1to1	True	[CDK1 -> E2F1 -> 1 -> 8087847]	1.81503	8262	18	195	30	27.5	42.5	{'CycD': 'C', 'CycE': 'C', 'CycA': 'C', 'Cdc20': 'C', 'CycB': 'C', 'E2F': 'C', 'RB': 'C', 'P27': 'C', 'Cdh1': 'C', 'PPs': 'C'}
CycD-to-CycD -> 0to1 | Cdc20-to-CycA -> -1to0	True		1.82293	8298	17	224	50	21.25	28.75	{'CycD': 'C', 'CycE': 'C', 'CycA': 'C', 'Cdc20': 'C', 'CycB': 'C', 'E2F': 'C', 'RB': 'C', 'P27': 'C', 'Cdh1': 'C', 'PPs': 'C'}
CycD-to-CycD -> 0to1 | CycE-to-CycA -> 0to1	True	[CDK2 -> CDK2 -> 1 -> 17361108]	1.87588	8539	9	223	58.75	41.25	0	{'CycD': 'C', 'CycE': 'C', 'CycA': 'C', 'Cdc20': 'C', 'CycB': 'C', 'E2F': 'C', 'RB': 'C', 'P27': 'C', 'Cdh1': 'C', 'PPs': 'C'}
Cdc20-to-CycA -> -1to0 | CycE-to-PPs -> 0to-1	True	[CDK2 -> PPP1CA -> -1 -> 12202491]	1.92509	8763	26	649	23.75	13.75	62.5	{'CycD': 'C', 'CycE': 'C', 'CycA': 'C', 'Cdc20': 'C', 'CycB': 'C', 'E2F': 'C', 'RB': 'C', 'P27': 'C', 'Cdh1': 'C', 'PPs': 'C'}
CycE-to-CycA -> 0to1 | CycE-to-PPs -> 0to-1	True	[CDK2 -> CDK2 -> 1 -> 17361108] [CDK2 -> PPP1CA -> -1 -> 12202491]	1.95035	8878	2	740	31.25	23.75	45	{'CycD': 'C', 'CycE': 'C', 'CycA': 'C', 'Cdc20': 'C', 'CycB': 'C', 'E2F': 'C', 'RB': 'C', 'P27': 'C', 'Cdh1': 'C', 'PPs': 'C'}
CycE-to-CycA -> 0to1 | CycA-to-PPs -> 0to-1	True	[CDK2 -> CDK2 -> 1 -> 17361108] [CDK2 -> PPP1CA -> -1 -> 12202491]	1.95387	8894	2	754	42.5	18.75	38.75	{'CycD': 'C', 'CycE': 'C', 'CycA': 'C', 'Cdc20': 'C', 'CycB': 'C', 'E2F': 'C', 'RB': 'C', 'P27': 'C', 'Cdh1': 'C', 'PPs': 'C'}
CycE-to-CycA -> 0to1 | PPs-to-PPs -> -1to1	True	[CDK2 -> CDK2 -> 1 -> 17361108]	2.00264	9116	5	583	7.5	1.25	91.25	{'CycD': 'C', 'CycE': 'C', 'CycA': 'C', 'Cdc20': 'C', 'CycB': 'C', 'E2F': 'C', 'RB': 'C', 'P27': 'C', 'Cdh1': 'C', 'PPs': 'C'}
CycE-to-CycA -> 0to1 | PPs-to-PPs -> -1to0	True	[CDK2 -> CDK2 -> 1 -> 17361108]	2.01011	9150	6	601	20	12.5	67.5	{'CycD': 'C', 'CycE': 'C', 'CycA': 'C', 'Cdc20': 'C', 'CycB': 'C', 'E2F': 'C', 'RB': 'C', 'P27': 'C', 'Cdh1': 'C', 'PPs': 'C'}
Cdc20-to-CycA -> -1to0 | PPs-to-PPs -> -1to1	True		2.07623	9451	14	604	8.75	6.25	85	{'CycD': 'C', 'CycE': 'C', 'CycA': 'C', 'Cdc20': 'C', 'CycB': 'C', 'E2F': 'C', 'RB': 'C', 'P27': 'C', 'Cdh1': 'C', 'PPs': 'C'}
Cdc20-to-CycA -> -1to0 | CycA-to-PPs -> 0to-1	True	[CDK2 -> PPP1CA -> -1 -> 12202491]	2.09798	9550	2	843	22.5	16.25	61.25	{'CycD': 'C', 'CycE': 'C', 'CycA': 'C', 'Cdc20': 'C', 'CycB': 'C', 'E2F': 'C', 'RB': 'C', 'P27': 'C', 'Cdh1': 'C', 'PPs': 'C'}
Cdc20-to-CycA -> -1to0 | PPs-to-PPs -> -1to0	True		2.11489	9627	15	631	20	10	70	{'CycD': 'C', 'CycE': 'C', 'CycA': 'C', 'Cdc20': 'C', 'CycB': 'C', 'E2F': 'C', 'RB': 'C', 'P27': 'C', 'Cdh1': 'C', 'PPs': 'C'}
Cdc20-to-CycA -> -1to0 | Cdc20-to-PPs -> 1to0	True		2.3036	10486	2	947	26.25	15	58.75	{'CycD': 'C', 'CycE': 'C', 'CycA': 'C', 'Cdc20': 'C', 'CycB': 'C', 'E2F': 'C', 'RB': 'C', 'P27': 'C', 'Cdh1': 'C', 'PPs': 'C'}
CycE-to-CycA -> 0to1 | Cdc20-to-PPs -> 1to0	True	[CDK2 -> CDK2 -> 1 -> 17361108]	2.36402	10761	2	940	43.75	18.75	37.5	{'CycD': 'C', 'CycE': 'C', 'CycA': 'C', 'Cdc20': 'C', 'CycB': 'C', 'E2F': 'C', 'RB': 'C', 'P27': 'C', 'Cdh1': 'C', 'PPs': 'C'}
CycE-to-CycE -> 0to-1 | P27-to-P27 -> -1to1	NA		0.18563	845	1	1024	17.5	16.25	66.25	{'CycD': '0', 'CycE': '0', 'CycA': '0', 'Cdc20': '0', 'CycB': '0', 'E2F': '0', 'RB': '1', 'P27': '1', 'Cdh1': '1', 'PPs': '0'}
CycD-to-CycD -> 0to-1 | CycE-to-CycE -> 0to-1	NA		0.18849	858	1	1024	16.25	15	68.75	{'CycD': '0', 'CycE': '0', 'CycA': '0', 'Cdc20': '0', 'CycB': '0', 'E2F': '0', 'RB': '1', 'P27': '0', 'Cdh1': '1', 'PPs': '0'}
CycD-to-CycD -> 0to-1 | P27-to-P27 -> -1to1	NA		0.19969	909	1	1024	11.25	6.25	82.5	{'CycD': '0', 'CycE': '0', 'CycA': '0', 'Cdc20': '0', 'CycB': '0', 'E2F': '0', 'RB': '1', 'P27': '1', 'Cdh1': '1', 'PPs': '0'}
CycE-to-CycE -> 0to-1 | E2F-to-E2F -> 1to-1	NA		0.38313	1744	2	638	5	5	90	{'CycD': '0', 'CycE': '0', 'CycA': '0', 'Cdc20': '0', 'CycB': '0', 'E2F': '0', 'RB': '1', 'P27': '0', 'Cdh1': '1', 'PPs': '0'}
CycE-to-CycE -> 0to-1 | E2F-to-E2F -> 1to0	NA		0.38752	1764	2	641	2.5	13.75	83.75	{'CycD': '0', 'CycE': '0', 'CycA': '0', 'Cdc20': '0', 'CycB': '0', 'E2F': '0', 'RB': '1', 'P27': '0', 'Cdh1': '1', 'PPs': '0'}
CycE-to-CycE -> 0to-1 | CycA-to-CycA -> 0to-1	NA		0.47825	2177	128	639	60	6.25	33.75	{'CycD': '0', 'CycE': '0', 'CycA': '0', 'Cdc20': '0', 'CycB': '0', 'E2F': '0', 'RB': '1', 'P27': '0', 'Cdh1': '1', 'PPs': '0'}
CycE-to-CycE -> 0to-1 | Cdh1-to-Cdh1 -> 0to1	NA		0.48045	2187	140	640	53.75	2.5	43.75	{'CycD': '0', 'CycE': '0', 'CycA': '0', 'Cdc20': '0', 'CycB': '0', 'E2F': '0', 'RB': '1', 'P27': '0', 'Cdh1': '1', 'PPs': '0'}
CycE-to-CycE -> 0to-1 | P27-to-P27 -> -1to0	NA		0.51889	2362	135	566	38.75	0	61.25	{'CycD': '0', 'CycE': '0', 'CycA': '0', 'Cdc20': '0', 'CycB': '0', 'E2F': '0', 'RB': '1', 'P27': '1', 'Cdh1': '1', 'PPs': '0'}
CycE-to-CycE -> 0to-1 | PPs-to-PPs -> -1to0	NA		0.52285	2380	5	582	21.25	12.5	66.25	{'CycD': '0', 'CycE': '0', 'CycA': '0', 'Cdc20': '0', 'CycB': '0', 'E2F': '0', 'RB': '1', 'P27': '1', 'Cdh1': '1', 'PPs': '1'}
CycE-to-CycE -> 0to-1 | RB-to-RB -> 1to0	NA		0.52856	2406	83	638	63.75	3.75	32.5	{'CycD': '0', 'CycE': '0', 'CycA': '0', 'Cdc20': '0', 'CycB': '0', 'E2F': '0', 'RB': '1', 'P27': '0', 'Cdh1': '1', 'PPs': '0'}
P27-to-P27 -> -1to1 | Cdh1-to-Cdh1 -> 0to1	NA		0.53669	2443	44	726	35	0	65	{'CycD': '0', 'CycE': '0', 'CycA': '0', 'Cdc20': '0', 'CycB': '0', 'E2F': '0', 'RB': '1', 'P27': '1', 'Cdh1': '1', 'PPs': '0'}
CycE-to-CycE -> 0to-1 | PPs-to-PPs -> -1to1	NA		0.56239	2560	4	594	8.75	2.5	88.75	{'CycD': '0', 'CycE': '0', 'CycA': '0', 'Cdc20': '0', 'CycB': '0', 'E2F': '0', 'RB': '1', 'P27': '1', 'Cdh1': '1', 'PPs': '1'}
E2F-to-E2F -> 1to-1 | P27-to-P27 -> -1to1	NA		0.56525	2573	11	751	1.25	0	98.75	{'CycD': '0', 'CycE': '0', 'CycA': '0', 'Cdc20': '0', 'CycB': '0', 'E2F': '0', 'RB': '1', 'P27': '1', 'Cdh1': '1', 'PPs': '0'}
CycA-to-CycA -> 0to1 | P27-to-P27 -> -1to1	NA		0.56634	2578	35	742	25	3.75	71.25	{'CycD': '0', 'CycE': '0', 'CycA': '0', 'Cdc20': '0', 'CycB': '0', 'E2F': '0', 'RB': '1', 'P27': '1', 'Cdh1': '1', 'PPs': '0'}
CycA-to-CycA -> 0to-1 | P27-to-P27 -> -1to1	NA		0.56854	2588	34	723	30	0	70	{'CycD': '0', 'CycE': '0', 'CycA': '0', 'Cdc20': '0', 'CycB': '0', 'E2F': '0', 'RB': '1', 'P27': '1', 'Cdh1': '1', 'PPs': '0'}
E2F-to-E2F -> 1to0 | P27-to-P27 -> -1to1	NA		0.57118	2600	11	752	0	3.75	96.25	{'CycD': '0', 'CycE': '0', 'CycA': '0', 'Cdc20': '0', 'CycB': '0', 'E2F': '0', 'RB': '1', 'P27': '1', 'Cdh1': '1', 'PPs': '0'}
CycE-to-CycE -> 0to1 | P27-to-P27 -> -1to1	NA		0.62127	2828	45	664	46.25	20	33.75	{'CycD': '0', 'CycE': '0', 'CycA': '0', 'Cdc20': '0', 'CycB': '0', 'E2F': '0', 'RB': '1', 'P27': '1', 'Cdh1': '1', 'PPs': '0'}
RB-to-RB -> 1to0 | P27-to-P27 -> -1to1	NA		0.63554	2893	51	580	31.25	0	68.75	{'CycD': '0', 'CycE': '0', 'CycA': '0', 'Cdc20': '0', 'CycB': '0', 'E2F': '0', 'RB': '1', 'P27': '1', 'Cdh1': '1', 'PPs': '0'}
CycD-to-CycD -> 0to-1 | E2F-to-E2F -> 1to0	NA		0.71815	3269	18	500	8.75	11.25	80	{'CycD': '0', 'CycE': '0', 'CycA': '0', 'Cdc20': '0', 'CycB': '0', 'E2F': '0', 'RB': '1', 'P27': '0', 'Cdh1': '1', 'PPs': '0'}
CycD-to-CycD -> 0to-1 | E2F-to-E2F -> 1to-1	NA		0.71924	3274	18	515	3.75	12.5	83.75	{'CycD': '0', 'CycE': '0', 'CycA': '0', 'Cdc20': '0', 'CycB': '0', 'E2F': '0', 'RB': '1', 'P27': '0', 'Cdh1': '1', 'PPs': '0'}
CycD-to-CycD -> 0to-1 | Cdh1-to-Cdh1 -> 0to1	NA		0.74473	3390	82	410	30	0	70	{'CycD': '0', 'CycE': '0', 'CycA': '0', 'Cdc20': '0', 'CycB': '0', 'E2F': '0', 'RB': '1', 'P27': '0', 'Cdh1': '1', 'PPs': '0'}
P27-to-P27 -> -1to1 | PPs-to-PPs -> -1to0	NA		0.75967	3458	20	730	20	0	80	{'CycD': '0', 'CycE': '0', 'CycA': '0', 'Cdc20': '0', 'CycB': '0', 'E2F': '0', 'RB': '1', 'P27': '1', 'Cdh1': '1', 'PPs': '1'}
CycD-to-CycD -> 0to-1 | P27-to-P27 -> -1to0	NA		0.76933	3502	66	394	20	0	80	{'CycD': '0', 'CycE': '0', 'CycA': '0', 'Cdc20': '0', 'CycB': '0', 'E2F': '0', 'RB': '1', 'P27': '1', 'Cdh1': '1', 'PPs': '0'}
CycE-to-CycE -> 0to-1 | CycB-to-CycB -> 1to0	NA		0.76955	3503	4	383	0	43.75	56.25	{'CycD': '1', 'CycE': '0', 'CycA': '1', 'Cdc20': '0', 'CycB': '0', 'E2F': '0', 'RB': '0', 'P27': '0', 'Cdh1': '0', 'PPs': '0'}
CycE-to-CycE -> 0to-1 | CycB-to-CycB -> 1to-1	NA		0.78273	3563	4	386	0	42.5	57.5	{'CycD': '1', 'CycE': '0', 'CycA': '1', 'Cdc20': '0', 'CycB': '0', 'E2F': '0', 'RB': '0', 'P27': '0', 'Cdh1': '0', 'PPs': '0'}
P27-to-P27 -> -1to1 | PPs-to-PPs -> -1to1	NA		0.78317	3565	19	760	8.75	0	91.25	{'CycD': '0', 'CycE': '0', 'CycA': '0', 'Cdc20': '0', 'CycB': '0', 'E2F': '0', 'RB': '1', 'P27': '1', 'Cdh1': '1', 'PPs': '1'}
CycE-to-CycE -> 0to-1 | Cdh1-to-Cdh1 -> 0to-1	NA		0.79284	3609	327	70	87.5	12.5	0	{'CycD': '0', 'CycE': '0', 'CycA': '0', 'Cdc20': '0', 'CycB': '0', 'E2F': '0', 'RB': '1', 'P27': '0', 'Cdh1': '0', 'PPs': '0'}
E2F-to-E2F -> 1to-1 | Cdh1-to-Cdh1 -> 0to1	NA		0.80207	3651	36	354	6.25	10	83.75	{'CycD': '0', 'CycE': '0', 'CycA': '0', 'Cdc20': '0', 'CycB': '0', 'E2F': '0', 'RB': '1', 'P27': '0', 'Cdh1': '1', 'PPs': '0'}
CycD-to-CycD -> 0to-1 | CycA-to-CycA -> 0to-1	NA		0.80668	3672	63	392	27.5	0	72.5	{'CycD': '0', 'CycE': '0', 'CycA': '0', 'Cdc20': '0', 'CycB': '0', 'E2F': '0', 'RB': '1', 'P27': '0', 'Cdh1': '1', 'PPs': '0'}
E2F-to-E2F -> 1to0 | Cdh1-to-Cdh1 -> 0to1	NA		0.80844	3680	36	347	6.25	11.25	82.5	{'CycD': '0', 'CycE': '0', 'CycA': '0', 'Cdc20': '0', 'CycB': '0', 'E2F': '0', 'RB': '1', 'P27': '0', 'Cdh1': '1', 'PPs': '0'}
CycB-to-CycB -> 1to0 | E2F-to-E2F -> 1to-1	NA		0.81063	3690	10	197	0	12.5	87.5	{'CycD': '0', 'CycE': '0', 'CycA': '0', 'Cdc20': '0', 'CycB': '0', 'E2F': '0', 'RB': '1', 'P27': '0', 'Cdh1': '1', 'PPs': '0'}
CycB-to-CycB -> 1to-1 | E2F-to-E2F -> 1to-1	NA		0.82667	3763	10	183	0	7.5	92.5	{'CycD': '0', 'CycE': '0', 'CycA': '0', 'Cdc20': '0', 'CycB': '0', 'E2F': '0', 'RB': '1', 'P27': '0', 'Cdh1': '1', 'PPs': '0'}
CycB-to-CycB -> 1to0 | P27-to-P27 -> -1to1	NA		0.83304	3792	6	293	0	25	75	{'CycD': '0', 'CycE': '0', 'CycA': '0', 'Cdc20': '0', 'CycB': '0', 'E2F': '0', 'RB': '1', 'P27': '1', 'Cdh1': '1', 'PPs': '0'}
CycB-to-CycB -> 1to0 | E2F-to-E2F -> 1to0	NA		0.83392	3796	10	193	0	18.75	81.25	{'CycD': '0', 'CycE': '0', 'CycA': '0', 'Cdc20': '0', 'CycB': '0', 'E2F': '0', 'RB': '1', 'P27': '0', 'Cdh1': '1', 'PPs': '0'}
CycE-to-CycE -> 0to-1 | Cdc20-to-Cdc20 -> -1to0	NA		0.84315	3838	5	602	16.25	28.75	55	{'CycD': '0', 'CycE': '0', 'CycA': '0', 'Cdc20': '1', 'CycB': '0', 'E2F': '0', 'RB': '1', 'P27': '1', 'Cdh1': '1', 'PPs': '1'}
CycD-to-CycD -> 0to-1 | CycB-to-CycB -> 1to0	NA		0.84446	3844	4	587	0	25	75	{'CycD': '0', 'CycE': '1', 'CycA': '1', 'Cdc20': '0', 'CycB': '0', 'E2F': '0', 'RB': '0', 'P27': '0', 'Cdh1': '0', 'PPs': '0'}
CycB-to-CycB -> 1to-1 | P27-to-P27 -> -1to1	NA		0.84622	3852	6	273	0	28.75	71.25	{'CycD': '0', 'CycE': '0', 'CycA': '0', 'Cdc20': '0', 'CycB': '0', 'E2F': '0', 'RB': '1', 'P27': '1', 'Cdh1': '1', 'PPs': '0'}
CycB-to-CycB -> 1to-1 | E2F-to-E2F -> 1to0	NA		0.84776	3859	10	177	0	17.5	82.5	{'CycD': '0', 'CycE': '0', 'CycA': '0', 'Cdc20': '0', 'CycB': '0', 'E2F': '0', 'RB': '1', 'P27': '0', 'Cdh1': '1', 'PPs': '0'}
Cdh1-to-Cdh1 -> 0to1 | PPs-to-PPs -> -1to0	NA		0.8482	3861	29	317	26.25	2.5	71.25	{'CycD': '0', 'CycE': '1', 'CycA': '0', 'Cdc20': '0', 'CycB': '0', 'E2F': '0', 'RB': '1', 'P27': '0', 'Cdh1': '1', 'PPs': '1'}
CycD-to-CycD -> 0to-1 | CycB-to-CycB -> 1to-1	NA		0.85457	3890	4	592	0	28.75	71.25	{'CycD': '0', 'CycE': '1', 'CycA': '1', 'Cdc20': '0', 'CycB': '0', 'E2F': '0', 'RB': '0', 'P27': '0', 'Cdh1': '0', 'PPs': '0'}
CycD-to-CycD -> 0to-1 | Cdc20-to-Cdc20 -> -1to0	NA		0.86687	3946	4	489	11.25	8.75	80	{'CycD': '0', 'CycE': '1', 'CycA': '0', 'Cdc20': '1', 'CycB': '0', 'E2F': '0', 'RB': '1', 'P27': '0', 'Cdh1': '0', 'PPs': '1'}
CycE-to-CycE -> 0to-1 | CycA-to-CycA -> 0to1	NA		0.87522	3984	363	80	83.75	15	1.25	{'CycD': '0', 'CycE': '0', 'CycA': '1', 'Cdc20': '0', 'CycB': '1', 'E2F': '0', 'RB': '0', 'P27': '0', 'Cdh1': '0', 'PPs': '0'}
E2F-to-E2F -> 1to-1 | P27-to-P27 -> -1to0	NA		0.87742	3994	28	339	1.25	5	93.75	{'CycD': '0', 'CycE': '0', 'CycA': '0', 'Cdc20': '0', 'CycB': '0', 'E2F': '0', 'RB': '1', 'P27': '1', 'Cdh1': '1', 'PPs': '0'}
E2F-to-E2F -> 1to0 | P27-to-P27 -> -1to0	NA		0.87786	3996	28	337	2.5	0	97.5	{'CycD': '0', 'CycE': '0', 'CycA': '0', 'Cdc20': '0', 'CycB': '0', 'E2F': '0', 'RB': '1', 'P27': '1', 'Cdh1': '1', 'PPs': '0'}
CycA-to-CycA -> 0to-1 | Cdh1-to-Cdh1 -> 0to1	NA		0.88752	4040	123	296	61.25	0	38.75	{'CycD': '0', 'CycE': '0', 'CycA': '0', 'Cdc20': '0', 'CycB': '0', 'E2F': '0', 'RB': '1', 'P27': '0', 'Cdh1': '1', 'PPs': '0'}
CycE-to-CycE -> 0to-1 | Cdc20-to-Cdc20 -> -1to1	NA		0.89214	4061	4	640	1.25	27.5	71.25	{'CycD': '0', 'CycE': '0', 'CycA': '0', 'Cdc20': '1', 'CycB': '0', 'E2F': '0', 'RB': '1', 'P27': '1', 'Cdh1': '1', 'PPs': '1'}
CycD-to-CycD -> 0to-1 | PPs-to-PPs -> -1to0	NA		0.89389	4069	37	403	23.75	0	76.25	{'CycD': '0', 'CycE': '0', 'CycA': '0', 'Cdc20': '0', 'CycB': '0', 'E2F': '0', 'RB': '1', 'P27': '1', 'Cdh1': '1', 'PPs': '1'}
Cdh1-to-Cdh1 -> 0to1 | PPs-to-PPs -> -1to1	NA		0.89653	4081	28	308	2.5	0	97.5	{'CycD': '0', 'CycE': '1', 'CycA': '0', 'Cdc20': '0', 'CycB': '0', 'E2F': '0', 'RB': '1', 'P27': '0', 'Cdh1': '1', 'PPs': '1'}
RB-to-RB -> 1to-1 | P27-to-P27 -> -1to1	NA		0.89785	4087	52	721	28.75	0	71.25	{'CycD': '0', 'CycE': '0', 'CycA': '0', 'Cdc20': '0', 'CycB': '0', 'E2F': '1', 'RB': '0', 'P27': '1', 'Cdh1': '1', 'PPs': '0'}
CycA-to-CycA -> 0to-1 | E2F-to-E2F -> 1to0	NA		0.89873	4091	27	344	8.75	5	86.25	{'CycD': '0', 'CycE': '0', 'CycA': '0', 'Cdc20': '0', 'CycB': '0', 'E2F': '0', 'RB': '1', 'P27': '0', 'Cdh1': '1', 'PPs': '0'}
CycD-to-CycD -> 0to-1 | Cdc20-to-Cdc20 -> -1to1	NA		0.89895	4092	3	458	0	18.75	81.25	{'CycD': '0', 'CycE': '0', 'CycA': '0', 'Cdc20': '1', 'CycB': '0', 'E2F': '0', 'RB': '1', 'P27': '1', 'Cdh1': '1', 'PPs': '1'}
Cdc20-to-Cdc20 -> -1to0 | P27-to-P27 -> -1to1	NA		0.9007	4100	4	718	12.5	13.75	73.75	{'CycD': '0', 'CycE': '0', 'CycA': '0', 'Cdc20': '1', 'CycB': '0', 'E2F': '0', 'RB': '1', 'P27': '1', 'Cdh1': '1', 'PPs': '1'}
CycA-to-CycA -> 0to-1 | E2F-to-E2F -> 1to-1	NA		0.9051	4120	27	350	2.5	11.25	86.25	{'CycD': '0', 'CycE': '0', 'CycA': '0', 'Cdc20': '0', 'CycB': '0', 'E2F': '0', 'RB': '1', 'P27': '0', 'Cdh1': '1', 'PPs': '0'}
P27-to-P27 -> -1to1 | Cdh1-to-Cdh1 -> 0to-1	NA		0.90554	4122	240	91	60	28.75	11.25	{'CycD': '0', 'CycE': '0', 'CycA': '0', 'Cdc20': '0', 'CycB': '0', 'E2F': '0', 'RB': '1', 'P27': '1', 'Cdh1': '0', 'PPs': '0'}
CycD-to-CycD -> 0to-1 | PPs-to-PPs -> -1to1	NA		0.92553	4213	36	427	6.25	1.25	92.5	{'CycD': '0', 'CycE': '0', 'CycA': '0', 'Cdc20': '0', 'CycB': '0', 'E2F': '0', 'RB': '1', 'P27': '1', 'Cdh1': '1', 'PPs': '1'}
CycB-to-CycB -> 1to0 | P27-to-P27 -> -1to0	NA		0.92816	4225	8	301	0	26.25	73.75	{'CycD': '1', 'CycE': '1', 'CycA': '1', 'Cdc20': '0', 'CycB': '0', 'E2F': '0', 'RB': '0', 'P27': '0', 'Cdh1': '0', 'PPs': '0'}
CycB-to-CycB -> 1to-1 | P27-to-P27 -> -1to0	NA		0.93102	4238	8	299	0	28.75	71.25	{'CycD': '1', 'CycE': '1', 'CycA': '1', 'Cdc20': '0', 'CycB': '0', 'E2F': '0', 'RB': '0', 'P27': '0', 'Cdh1': '0', 'PPs': '0'}
P27-to-P27 -> -1to0 | Cdh1-to-Cdh1 -> 0to1	NA		0.93146	4240	124	306	27.5	0	72.5	{'CycD': '0', 'CycE': '0', 'CycA': '0', 'Cdc20': '0', 'CycB': '0', 'E2F': '0', 'RB': '1', 'P27': '1', 'Cdh1': '1', 'PPs': '0'}
CycE-to-CycE -> 0to-1 | RB-to-RB -> 1to-1	NA		0.93805	4270	242	53	100	0	0	{'CycD': '0', 'CycE': '0', 'CycA': '1', 'Cdc20': '0', 'CycB': '1', 'E2F': '0', 'RB': '0', 'P27': '0', 'Cdh1': '0', 'PPs': '0'}
Cdc20-to-Cdc20 -> -1to1 | P27-to-P27 -> -1to1	NA		0.93959	4277	3	773	0	16.25	83.75	{'CycD': '0', 'CycE': '0', 'CycA': '0', 'Cdc20': '1', 'CycB': '0', 'E2F': '0', 'RB': '1', 'P27': '1', 'Cdh1': '1', 'PPs': '1'}
Cdc20-to-Cdc20 -> -1to0 | Cdh1-to-Cdh1 -> 0to1	NA		0.9442	4298	5	322	26.25	27.5	46.25	{'CycD': '0', 'CycE': '1', 'CycA': '0', 'Cdc20': '1', 'CycB': '0', 'E2F': '0', 'RB': '1', 'P27': '0', 'Cdh1': '1', 'PPs': '1'}
CycB-to-CycB -> 1to0 | Cdh1-to-Cdh1 -> 0to1	NA		0.97034	4417	5	329	0	50	50	{'CycD': '0', 'CycE': '1', 'CycA': '1', 'Cdc20': '0', 'CycB': '0', 'E2F': '0', 'RB': '0', 'P27': '0', 'Cdh1': '0', 'PPs': '0'}
CycB-to-CycB -> 1to-1 | Cdh1-to-Cdh1 -> 0to1	NA		0.97518	4439	5	332	0	28.75	71.25	{'CycD': '0', 'CycE': '1', 'CycA': '1', 'Cdc20': '0', 'CycB': '0', 'E2F': '0', 'RB': '0', 'P27': '0', 'Cdh1': '0', 'PPs': '0'}
E2F-to-E2F -> 1to-1 | RB-to-RB -> 1to0	NA		0.97562	4441	20	283	3.75	10	86.25	{'CycD': '0', 'CycE': '0', 'CycA': '0', 'Cdc20': '0', 'CycB': '0', 'E2F': '0', 'RB': '1', 'P27': '0', 'Cdh1': '1', 'PPs': '0'}
CycA-to-CycA -> 0to-1 | P27-to-P27 -> -1to0	NA		0.97803	4452	94	299	31.25	0	68.75	{'CycD': '0', 'CycE': '0', 'CycA': '0', 'Cdc20': '0', 'CycB': '0', 'E2F': '0', 'RB': '1', 'P27': '1', 'Cdh1': '1', 'PPs': '0'}
E2F-to-E2F -> 1to0 | RB-to-RB -> 1to0	NA		0.97913	4457	20	277	11.25	8.75	80	{'CycD': '0', 'CycE': '0', 'CycA': '0', 'Cdc20': '0', 'CycB': '0', 'E2F': '0', 'RB': '1', 'P27': '0', 'Cdh1': '1', 'PPs': '0'}
Cdc20-to-Cdc20 -> -1to0 | E2F-to-E2F -> 1to-1	NA		0.98023	4462	8	319	7.5	7.5	85	{'CycD': '0', 'CycE': '0', 'CycA': '0', 'Cdc20': '1', 'CycB': '0', 'E2F': '0', 'RB': '1', 'P27': '1', 'Cdh1': '1', 'PPs': '1'}
CycD-to-CycD -> 0to-1 | RB-to-RB -> 1to0	NA		0.98902	4502	34	304	35	0	65	{'CycD': '0', 'CycE': '0', 'CycA': '0', 'Cdc20': '0', 'CycB': '0', 'E2F': '0', 'RB': '1', 'P27': '0', 'Cdh1': '1', 'PPs': '0'}
Cdc20-to-Cdc20 -> -1to0 | E2F-to-E2F -> 1to0	NA		0.99253	4518	10	312	8.75	10	81.25	{'CycD': '0', 'CycE': '0', 'CycA': '0', 'Cdc20': '1', 'CycB': '0', 'E2F': '0', 'RB': '1', 'P27': '1', 'Cdh1': '1', 'PPs': '1'}
Original Graph	NA		1	4552	95	281	58.75	0	41.25	{'CycD': '0', 'CycE': '0', 'CycA': '0', 'Cdc20': '0', 'CycB': '0', 'E2F': '0', 'RB': '1', 'P27': '0', 'Cdh1': '1', 'PPs': '0'}
CycB-to-CycB -> 1to0 | PPs-to-PPs -> -1to0	NA		1.00176	4560	16	209	0	33.75	66.25	{'CycD': '0', 'CycE': '0', 'CycA': '0', 'Cdc20': '0', 'CycB': '0', 'E2F': '0', 'RB': '1', 'P27': '1', 'Cdh1': '1', 'PPs': '1'}
Cdc20-to-Cdc20 -> -1to1 | E2F-to-E2F -> 1to-1	NA		1.00989	4597	6	359	0	7.5	92.5	{'CycD': '0', 'CycE': '0', 'CycA': '0', 'Cdc20': '1', 'CycB': '0', 'E2F': '0', 'RB': '1', 'P27': '1', 'Cdh1': '1', 'PPs': '1'}
CycB-to-CycB -> 1to-1 | PPs-to-PPs -> -1to0	NA		1.0112	4603	16	195	0	22.5	77.5	{'CycD': '0', 'CycE': '0', 'CycA': '0', 'Cdc20': '0', 'CycB': '0', 'E2F': '0', 'RB': '1', 'P27': '1', 'Cdh1': '1', 'PPs': '1'}
Cdc20-to-Cdc20 -> -1to1 | Cdh1-to-Cdh1 -> 0to1	NA		1.01626	4626	4	320	1.25	32.5	66.25	{'CycD': '0', 'CycE': '0', 'CycA': '0', 'Cdc20': '1', 'CycB': '0', 'E2F': '0', 'RB': '1', 'P27': '1', 'Cdh1': '1', 'PPs': '1'}
CycB-to-CycB -> 1to0 | PPs-to-PPs -> -1to1	NA		1.01648	4627	10	268	0	7.5	92.5	{'CycD': '0', 'CycE': '0', 'CycA': '0', 'Cdc20': '0', 'CycB': '0', 'E2F': '0', 'RB': '1', 'P27': '1', 'Cdh1': '1', 'PPs': '1'}
Cdc20-to-Cdc20 -> -1to1 | E2F-to-E2F -> 1to0	NA		1.02153	4650	8	350	1.25	8.75	90	{'CycD': '0', 'CycE': '0', 'CycA': '0', 'Cdc20': '1', 'CycB': '0', 'E2F': '0', 'RB': '1', 'P27': '1', 'Cdh1': '1', 'PPs': '1'}
CycB-to-CycB -> 1to0 | Cdh1-to-Cdh1 -> 0to-1	NA		1.02175	4651	5	333	0	43.75	56.25	{'CycD': '0', 'CycE': '1', 'CycA': '1', 'Cdc20': '0', 'CycB': '0', 'E2F': '0', 'RB': '0', 'P27': '0', 'Cdh1': '0', 'PPs': '0'}
CycB-to-CycB -> 1to-1 | Cdh1-to-Cdh1 -> 0to-1	NA		1.02702	4675	5	331	0	40	60	{'CycD': '0', 'CycE': '1', 'CycA': '1', 'Cdc20': '0', 'CycB': '0', 'E2F': '0', 'RB': '0', 'P27': '0', 'Cdh1': '0', 'PPs': '0'}
CycB-to-CycB -> 1to-1 | PPs-to-PPs -> -1to1	NA		1.0279	4679	10	259	0	15	85	{'CycD': '1', 'CycE': '1', 'CycA': '1', 'Cdc20': '0', 'CycB': '0', 'E2F': '0', 'RB': '0', 'P27': '0', 'Cdh1': '0', 'PPs': '1'}
CycD-to-CycD -> 0to1 | P27-to-P27 -> -1to1	NA		1.02834	4681	34	388	35	0	65	{'CycD': '0', 'CycE': '0', 'CycA': '0', 'Cdc20': '0', 'CycB': '0', 'E2F': '0', 'RB': '1', 'P27': '1', 'Cdh1': '1', 'PPs': '0'}
CycB-to-CycB -> 1to0 | RB-to-RB -> 1to0	NA		1.03098	4693	6	379	0	47.5	52.5	{'CycD': '0', 'CycE': '1', 'CycA': '1', 'Cdc20': '0', 'CycB': '0', 'E2F': '0', 'RB': '0', 'P27': '0', 'Cdh1': '0', 'PPs': '0'}
CycA-to-CycA -> 0to1 | P27-to-P27 -> -1to0	NA		1.03427	4708	94	310	42.5	3.75	53.75	{'CycD': '0', 'CycE': '0', 'CycA': '0', 'Cdc20': '0', 'CycB': '0', 'E2F': '0', 'RB': '1', 'P27': '1', 'Cdh1': '1', 'PPs': '0'}
CycB-to-CycB -> 1to-1 | RB-to-RB -> 1to0	NA		1.03581	4715	6	381	0	47.5	52.5	{'CycD': '0', 'CycE': '1', 'CycA': '1', 'Cdc20': '0', 'CycB': '0', 'E2F': '0', 'RB': '0', 'P27': '0', 'Cdh1': '0', 'PPs': '0'}
E2F-to-E2F -> 1to-1 | RB-to-RB -> 1to-1	NA		1.03581	4715	19	355	2.5	10	87.5	{'CycD': '0', 'CycE': '0', 'CycA': '0', 'Cdc20': '0', 'CycB': '0', 'E2F': '0', 'RB': '0', 'P27': '0', 'Cdh1': '1', 'PPs': '0'}
RB-to-RB -> 1to0 | Cdh1-to-Cdh1 -> 0to1	NA		1.03932	4731	86	222	62.5	0	37.5	{'CycD': '0', 'CycE': '0', 'CycA': '0', 'Cdc20': '0', 'CycB': '0', 'E2F': '0', 'RB': '1', 'P27': '0', 'Cdh1': '1', 'PPs': '0'}
CycA-to-CycA -> 0to-1 | PPs-to-PPs -> -1to0	NA		1.04328	4749	53	296	33.75	0	66.25	{'CycD': '0', 'CycE': '0', 'CycA': '0', 'Cdc20': '0', 'CycB': '0', 'E2F': '0', 'RB': '1', 'P27': '1', 'Cdh1': '1', 'PPs': '1'}
E2F-to-E2F -> 1to0 | RB-to-RB -> 1to-1	NA		1.04372	4751	19	333	13.75	5	81.25	{'CycD': '0', 'CycE': '0', 'CycA': '0', 'Cdc20': '0', 'CycB': '0', 'E2F': '0', 'RB': '0', 'P27': '0', 'Cdh1': '1', 'PPs': '0'}
P27-to-P27 -> -1to0 | PPs-to-PPs -> -1to0	NA		1.0446	4755	56	349	26.25	0	73.75	{'CycD': '0', 'CycE': '0', 'CycA': '0', 'Cdc20': '0', 'CycB': '0', 'E2F': '0', 'RB': '1', 'P27': '1', 'Cdh1': '1', 'PPs': '1'}
CycD-to-CycD -> 0to1 | CycE-to-CycE -> 0to-1	NA		1.04613	4762	146	87	100	0	0	{'CycD': '1', 'CycE': '0', 'CycA': '1', 'Cdc20': '0', 'CycB': '1', 'E2F': '0', 'RB': '0', 'P27': '0', 'Cdh1': '0', 'PPs': '0'}
CycA-to-CycA -> 0to-1 | PPs-to-PPs -> -1to1	NA		1.04701	4766	51	332	20	0	80	{'CycD': '0', 'CycE': '0', 'CycA': '0', 'Cdc20': '0', 'CycB': '0', 'E2F': '0', 'RB': '1', 'P27': '1', 'Cdh1': '1', 'PPs': '1'}
Cdc20-to-Cdc20 -> -1to0 | P27-to-P27 -> -1to0	NA		1.0525	4791	8	340	16.25	13.75	70	{'CycD': '0', 'CycE': '0', 'CycA': '0', 'Cdc20': '1', 'CycB': '0', 'E2F': '0', 'RB': '1', 'P27': '1', 'Cdh1': '1', 'PPs': '1'}
P27-to-P27 -> -1to0 | PPs-to-PPs -> -1to1	NA		1.06634	4854	54	383	7.5	0	92.5	{'CycD': '0', 'CycE': '0', 'CycA': '0', 'Cdc20': '0', 'CycB': '0', 'E2F': '0', 'RB': '1', 'P27': '1', 'Cdh1': '1', 'PPs': '1'}
CycA-to-CycA -> 0to-1 | Cdc20-to-Cdc20 -> -1to0	NA		1.06766	4860	7	281	25	28.75	46.25	{'CycD': '0', 'CycE': '1', 'CycA': '0', 'Cdc20': '1', 'CycB': '0', 'E2F': '0', 'RB': '1', 'P27': '0', 'Cdh1': '0', 'PPs': '1'}
Cdc20-to-Cdc20 -> -1to0 | CycB-to-CycB -> 1to-1	NA		1.07184	4879	12	208	0	46.25	53.75	{'CycD': '0', 'CycE': '0', 'CycA': '0', 'Cdc20': '1', 'CycB': '0', 'E2F': '0', 'RB': '1', 'P27': '1', 'Cdh1': '1', 'PPs': '1'}
Cdc20-to-Cdc20 -> -1to0 | PPs-to-PPs -> -1to0	NA		1.07337	4886	12	278	15	17.5	67.5	{'CycD': '0', 'CycE': '0', 'CycA': '0', 'Cdc20': '1', 'CycB': '0', 'E2F': '0', 'RB': '1', 'P27': '1', 'Cdh1': '1', 'PPs': '1'}
Cdc20-to-Cdc20 -> -1to0 | PPs-to-PPs -> -1to1	NA		1.08128	4922	11	270	7.5	2.5	90	{'CycD': '0', 'CycE': '0', 'CycA': '0', 'Cdc20': '1', 'CycB': '0', 'E2F': '0', 'RB': '1', 'P27': '1', 'Cdh1': '1', 'PPs': '1'}
RB-to-RB -> 1to0 | P27-to-P27 -> -1to0	NA		1.08304	4930	68	227	41.25	0	58.75	{'CycD': '0', 'CycE': '0', 'CycA': '0', 'Cdc20': '0', 'CycB': '0', 'E2F': '0', 'RB': '1', 'P27': '1', 'Cdh1': '1', 'PPs': '0'}
CycD-to-CycD -> 0to-1 | Cdh1-to-Cdh1 -> 0to-1	NA		1.0848	4938	103	111	90	8.75	1.25	{'CycD': '0', 'CycE': '1', 'CycA': '0', 'Cdc20': '1', 'CycB': '1', 'E2F': '0', 'RB': '0', 'P27': '0', 'Cdh1': '0', 'PPs': '1'}
Cdc20-to-Cdc20 -> -1to0 | CycB-to-CycB -> 1to0	NA		1.08524	4940	12	233	0	41.25	58.75	{'CycD': '0', 'CycE': '0', 'CycA': '0', 'Cdc20': '1', 'CycB': '0', 'E2F': '0', 'RB': '1', 'P27': '1', 'Cdh1': '1', 'PPs': '1'}
Cdc20-to-Cdc20 -> -1to1 | P27-to-P27 -> -1to0	NA		1.09117	4967	6	397	0	20	80	{'CycD': '0', 'CycE': '0', 'CycA': '0', 'Cdc20': '1', 'CycB': '0', 'E2F': '0', 'RB': '1', 'P27': '1', 'Cdh1': '1', 'PPs': '1'}
Cdc20-to-Cdc20 -> -1to1 | PPs-to-PPs -> -1to1	NA		1.10149	5014	6	331	2.5	16.25	81.25	{'CycD': '0', 'CycE': '0', 'CycA': '0', 'Cdc20': '1', 'CycB': '0', 'E2F': '0', 'RB': '1', 'P27': '1', 'Cdh1': '1', 'PPs': '1'}
CycA-to-CycA -> 0to-1 | RB-to-RB -> 1to0	NA		1.10369	5024	66	216	55	0	45	{'CycD': '0', 'CycE': '0', 'CycA': '0', 'Cdc20': '0', 'CycB': '0', 'E2F': '0', 'RB': '1', 'P27': '0', 'Cdh1': '1', 'PPs': '0'}
Cdh1-to-Cdh1 -> 0to-1 | PPs-to-PPs -> -1to1	NA		1.10413	5026	51	327	23.75	1.25	75	{'CycD': '0', 'CycE': '0', 'CycA': '0', 'Cdc20': '0', 'CycB': '0', 'E2F': '0', 'RB': '1', 'P27': '1', 'Cdh1': '1', 'PPs': '1'}
Cdc20-to-Cdc20 -> -1to1 | PPs-to-PPs -> -1to0	NA		1.11182	5061	6	327	0	23.75	76.25	{'CycD': '0', 'CycE': '0', 'CycA': '0', 'Cdc20': '1', 'CycB': '0', 'E2F': '0', 'RB': '1', 'P27': '1', 'Cdh1': '1', 'PPs': '1'}
CycA-to-CycA -> 0to1 | CycB-to-CycB -> 1to-1	NA		1.11204	5062	4	324	0	23.75	76.25	{'CycD': '0', 'CycE': '1', 'CycA': '1', 'Cdc20': '0', 'CycB': '0', 'E2F': '0', 'RB': '0', 'P27': '0', 'Cdh1': '0', 'PPs': '0'}
CycA-to-CycA -> 0to1 | CycB-to-CycB -> 1to0	NA		1.11358	5069	4	329	0	27.5	72.5	{'CycD': '0', 'CycE': '1', 'CycA': '1', 'Cdc20': '0', 'CycB': '0', 'E2F': '0', 'RB': '0', 'P27': '0', 'Cdh1': '0', 'PPs': '0'}
CycA-to-CycA -> 0to-1 | Cdc20-to-Cdc20 -> -1to1	NA		1.11709	5085	6	320	1.25	25	73.75	{'CycD': '0', 'CycE': '0', 'CycA': '0', 'Cdc20': '1', 'CycB': '0', 'E2F': '0', 'RB': '1', 'P27': '1', 'Cdh1': '1', 'PPs': '1'}
Cdh1-to-Cdh1 -> 0to-1 | PPs-to-PPs -> -1to0	NA		1.11709	5085	51	320	23.75	0	76.25	{'CycD': '0', 'CycE': '0', 'CycA': '0', 'Cdc20': '0', 'CycB': '0', 'E2F': '0', 'RB': '1', 'P27': '1', 'Cdh1': '1', 'PPs': '1'}
Cdc20-to-Cdc20 -> -1to1 | CycB-to-CycB -> 1to-1	NA		1.12236	5109	6	324	0	25	75	{'CycD': '0', 'CycE': '0', 'CycA': '0', 'Cdc20': '1', 'CycB': '0', 'E2F': '0', 'RB': '1', 'P27': '1', 'Cdh1': '1', 'PPs': '1'}
Cdc20-to-Cdc20 -> -1to1 | CycB-to-CycB -> 1to0	NA		1.1239	5116	6	322	0	26.25	73.75	{'CycD': '0', 'CycE': '0', 'CycA': '0', 'Cdc20': '1', 'CycB': '0', 'E2F': '0', 'RB': '1', 'P27': '1', 'Cdh1': '1', 'PPs': '1'}
Cdc20-to-Cdc20 -> -1to0 | Cdh1-to-Cdh1 -> 0to-1	NA		1.13511	5167	4	324	11.25	31.25	57.5	{'CycD': '0', 'CycE': '1', 'CycA': '0', 'Cdc20': '1', 'CycB': '0', 'E2F': '0', 'RB': '1', 'P27': '0', 'Cdh1': '0', 'PPs': '1'}
E2F-to-E2F -> 1to-1 | Cdh1-to-Cdh1 -> 0to-1	NA		1.1373	5177	91	78	2.5	13.75	83.75	{'CycD': 'C', 'CycE': 'C', 'CycA': 'C', 'Cdc20': 'C', 'CycB': 'C', 'E2F': 'C', 'RB': 'C', 'P27': 'C', 'Cdh1': 'C', 'PPs': 'C'}
E2F-to-E2F -> 1to0 | Cdh1-to-Cdh1 -> 0to-1	NA		1.13928	5186	91	84	6.25	8.75	85	{'CycD': 'C', 'CycE': 'C', 'CycA': 'C', 'Cdc20': 'C', 'CycB': 'C', 'E2F': 'C', 'RB': 'C', 'P27': 'C', 'Cdh1': 'C', 'PPs': 'C'}
Cdc20-to-Cdc20 -> -1to1 | Cdh1-to-Cdh1 -> 0to-1	NA		1.14763	5224	4	322	0	26.25	73.75	{'CycD': '0', 'CycE': '0', 'CycA': '0', 'Cdc20': '1', 'CycB': '0', 'E2F': '0', 'RB': '1', 'P27': '1', 'Cdh1': '1', 'PPs': '1'}
CycD-to-CycD -> 0to-1 | CycE-to-CycE -> 0to1	NA		1.16322	5295	65	109	58.75	41.25	0	{'CycD': '0', 'CycE': '1', 'CycA': '0', 'Cdc20': '1', 'CycB': '1', 'E2F': '0', 'RB': '0', 'P27': '0', 'Cdh1': '0', 'PPs': '1'}
CycB-to-CycB -> 1to-1 | RB-to-RB -> 1to-1	NA		1.16388	5298	4	500	0	71.25	28.75	{'CycD': '0', 'CycE': '1', 'CycA': '1', 'Cdc20': '0', 'CycB': '0', 'E2F': '0', 'RB': '0', 'P27': '0', 'Cdh1': '0', 'PPs': '0'}
CycB-to-CycB -> 1to0 | RB-to-RB -> 1to-1	NA		1.16586	5307	4	508	0	78.75	21.25	{'CycD': '0', 'CycE': '1', 'CycA': '1', 'Cdc20': '0', 'CycB': '0', 'E2F': '0', 'RB': '0', 'P27': '0', 'Cdh1': '0', 'PPs': '0'}
CycE-to-CycE -> 0to1 | P27-to-P27 -> -1to0	NA		1.1696	5324	97	144	45	3.75	51.25	{'CycD': '0', 'CycE': '0', 'CycA': '0', 'Cdc20': '0', 'CycB': '0', 'E2F': '0', 'RB': '1', 'P27': '1', 'Cdh1': '1', 'PPs': '0'}
CycD-to-CycD -> 0to-1 | CycA-to-CycA -> 0to1	NA		1.17355	5342	127	144	81.25	12.5	6.25	{'CycD': '0', 'CycE': '1', 'CycA': '1', 'Cdc20': '0', 'CycB': '1', 'E2F': '0', 'RB': '0', 'P27': '0', 'Cdh1': '0', 'PPs': '0'}
CycA-to-CycA -> 0to1 | E2F-to-E2F -> 1to-1	NA		1.17816	5363	155	46	12.5	0	87.5	{'CycD': '0', 'CycE': '0', 'CycA': '1', 'Cdc20': '0', 'CycB': '1', 'E2F': '0', 'RB': '0', 'P27': '0', 'Cdh1': '0', 'PPs': '0'}
CycA-to-CycA -> 0to-1 | Cdh1-to-Cdh1 -> 0to-1	NA		1.18409	5390	129	74	93.75	6.25	0	{'CycD': '0', 'CycE': '1', 'CycA': '0', 'Cdc20': '0', 'CycB': '1', 'E2F': '0', 'RB': '0', 'P27': '0', 'Cdh1': '0', 'PPs': '0'}
CycA-to-CycA -> 0to1 | E2F-to-E2F -> 1to0	NA		1.18893	5412	155	46	10	0	90	{'CycD': '0', 'CycE': '1', 'CycA': '1', 'Cdc20': '0', 'CycB': '1', 'E2F': '0', 'RB': '0', 'P27': '0', 'Cdh1': '0', 'PPs': '0'}
CycA-to-CycA -> 0to1 | PPs-to-PPs -> -1to0	NA		1.19442	5437	52	239	27.5	1.25	71.25	{'CycD': '0', 'CycE': '0', 'CycA': '0', 'Cdc20': '0', 'CycB': '0', 'E2F': '0', 'RB': '1', 'P27': '1', 'Cdh1': '1', 'PPs': '1'}
CycA-to-CycA -> 0to1 | PPs-to-PPs -> -1to1	NA		1.19596	5444	52	242	20	0	80	{'CycD': '0', 'CycE': '0', 'CycA': '0', 'Cdc20': '0', 'CycB': '0', 'E2F': '0', 'RB': '1', 'P27': '1', 'Cdh1': '1', 'PPs': '1'}
CycD-to-CycD -> 0to-1 | RB-to-RB -> 1to-1	NA		1.19684	5448	33	106	100	0	0	{'CycD': '0', 'CycE': '1', 'CycA': '0', 'Cdc20': '1', 'CycB': '1', 'E2F': '0', 'RB': '0', 'P27': '0', 'Cdh1': '0', 'PPs': '1'}
RB-to-RB -> 1to-1 | Cdh1-to-Cdh1 -> 0to1	NA		1.19684	5448	85	76	100	0	0	{'CycD': '0', 'CycE': '1', 'CycA': '1', 'Cdc20': '0', 'CycB': '1', 'E2F': '0', 'RB': '0', 'P27': '0', 'Cdh1': '0', 'PPs': '0'}
CycD-to-CycD -> 0to1 | E2F-to-E2F -> 1to0	NA		1.20167	5470	10	497	6.25	11.25	82.5	{'CycD': '1', 'CycE': '0', 'CycA': '0', 'Cdc20': '0', 'CycB': '0', 'E2F': '0', 'RB': '0', 'P27': '0', 'Cdh1': '1', 'PPs': '0'}
CycD-to-CycD -> 0to1 | E2F-to-E2F -> 1to-1	NA		1.20277	5475	10	511	2.5	7.5	90	{'CycD': '1', 'CycE': '0', 'CycA': '0', 'Cdc20': '0', 'CycB': '0', 'E2F': '0', 'RB': '0', 'P27': '0', 'Cdh1': '1', 'PPs': '0'}
CycE-to-CycE -> 0to1 | Cdh1-to-Cdh1 -> 0to1	NA		1.20892	5503	125	54	60	40	0	{'CycD': '0', 'CycE': '1', 'CycA': '0', 'Cdc20': '1', 'CycB': '1', 'E2F': '0', 'RB': '0', 'P27': '0', 'Cdh1': '0', 'PPs': '1'}
CycE-to-CycE -> 0to1 | CycB-to-CycB -> 1to-1	NA		1.20914	5504	2	640	0	100	0	{'CycD': '0', 'CycE': '1', 'CycA': '1', 'Cdc20': '0', 'CycB': '0', 'E2F': '0', 'RB': '0', 'P27': '0', 'Cdh1': '0', 'PPs': '0'}
CycE-to-CycE -> 0to1 | CycB-to-CycB -> 1to0	NA		1.20958	5506	2	638	0	100	0	{'CycD': '0', 'CycE': '1', 'CycA': '1', 'Cdc20': '0', 'CycB': '0', 'E2F': '0', 'RB': '0', 'P27': '0', 'Cdh1': '0', 'PPs': '0'}
E2F-to-E2F -> 1to-1 | PPs-to-PPs -> -1to1	NA		1.21156	5515	15	335	3.75	5	91.25	{'CycD': '0', 'CycE': '0', 'CycA': '0', 'Cdc20': '0', 'CycB': '0', 'E2F': '0', 'RB': '1', 'P27': '1', 'Cdh1': '1', 'PPs': '1'}
CycA-to-CycA -> 0to1 | Cdh1-to-Cdh1 -> 0to1	NA		1.21968	5552	186	93	83.75	15	1.25	{'CycD': '0', 'CycE': '1', 'CycA': '1', 'Cdc20': '0', 'CycB': '1', 'E2F': '0', 'RB': '0', 'P27': '0', 'Cdh1': '0', 'PPs': '0'}
P27-to-P27 -> -1to0 | Cdh1-to-Cdh1 -> 0to-1	NA		1.22034	5555	153	70	86.25	7.5	6.25	{'CycD': '0', 'CycE': '1', 'CycA': '0', 'Cdc20': '1', 'CycB': '1', 'E2F': '0', 'RB': '0', 'P27': '0', 'Cdh1': '0', 'PPs': '1'}
RB-to-RB -> 1to-1 | PPs-to-PPs -> -1to0	NA		1.23067	5602	36	249	68.75	0	31.25	{'CycD': '0', 'CycE': '0', 'CycA': '0', 'Cdc20': '0', 'CycB': '0', 'E2F': '0', 'RB': '1', 'P27': '1', 'Cdh1': '1', 'PPs': '1'}
E2F-to-E2F -> 1to-1 | PPs-to-PPs -> -1to0	NA		1.23089	5603	17	314	2.5	7.5	90	{'CycD': '0', 'CycE': '0', 'CycA': '0', 'Cdc20': '0', 'CycB': '0', 'E2F': '0', 'RB': '1', 'P27': '1', 'Cdh1': '1', 'PPs': '1'}
RB-to-RB -> 1to-1 | P27-to-P27 -> -1to0	NA		1.23814	5636	66	275	30	0	70	{'CycD': '0', 'CycE': '0', 'CycA': '0', 'Cdc20': '0', 'CycB': '0', 'E2F': '1', 'RB': '0', 'P27': '1', 'Cdh1': '1', 'PPs': '0'}
RB-to-RB -> 1to-1 | PPs-to-PPs -> -1to1	NA		1.24385	5662	36	270	50	0	50	{'CycD': '0', 'CycE': '0', 'CycA': '0', 'Cdc20': '0', 'CycB': '0', 'E2F': '0', 'RB': '1', 'P27': '1', 'Cdh1': '1', 'PPs': '1'}
RB-to-RB -> 1to0 | PPs-to-PPs -> -1to0	NA		1.24429	5664	40	259	36.25	0	63.75	{'CycD': '0', 'CycE': '0', 'CycA': '0', 'Cdc20': '0', 'CycB': '0', 'E2F': '0', 'RB': '1', 'P27': '1', 'Cdh1': '1', 'PPs': '1'}
CycA-to-CycA -> 0to-1 | RB-to-RB -> 1to-1	NA		1.25198	5699	65	76	100	0	0	{'CycD': '0', 'CycE': '1', 'CycA': '0', 'Cdc20': '1', 'CycB': '1', 'E2F': '0', 'RB': '0', 'P27': '0', 'Cdh1': '0', 'PPs': '1'}
CycE-to-CycE -> 0to1 | Cdc20-to-Cdc20 -> -1to0	NA		1.25351	5706	5	460	20	80	0	{'CycD': '0', 'CycE': '1', 'CycA': '0', 'Cdc20': '1', 'CycB': '0', 'E2F': '0', 'RB': '1', 'P27': '0', 'Cdh1': '0', 'PPs': '1'}
E2F-to-E2F -> 1to0 | PPs-to-PPs -> -1to0	NA		1.25483	5712	17	309	2.5	8.75	88.75	{'CycD': '0', 'CycE': '0', 'CycA': '0', 'Cdc20': '0', 'CycB': '0', 'E2F': '0', 'RB': '1', 'P27': '1', 'Cdh1': '1', 'PPs': '1'}
RB-to-RB -> 1to0 | PPs-to-PPs -> -1to1	NA		1.25747	5724	39	280	18.75	0	81.25	{'CycD': '0', 'CycE': '0', 'CycA': '0', 'Cdc20': '0', 'CycB': '0', 'E2F': '0', 'RB': '1', 'P27': '1', 'Cdh1': '1', 'PPs': '1'}
E2F-to-E2F -> 1to0 | PPs-to-PPs -> -1to1	NA		1.25813	5727	15	328	3.75	2.5	93.75	{'CycD': '0', 'CycE': '0', 'CycA': '0', 'Cdc20': '0', 'CycB': '0', 'E2F': '0', 'RB': '1', 'P27': '1', 'Cdh1': '1', 'PPs': '1'}
CycE-to-CycE -> 0to1 | CycA-to-CycA -> 0to-1	NA		1.25967	5734	93	76	62.5	37.5	0	{'CycD': '0', 'CycE': '1', 'CycA': '0', 'Cdc20': '1', 'CycB': '1', 'E2F': '0', 'RB': '0', 'P27': '0', 'Cdh1': '0', 'PPs': '1'} | {'CycD': '0', 'CycE': '1', 'CycA': '0', 'Cdc20': '0', 'CycB': '1', 'E2F': '0', 'RB': '0', 'P27': '0', 'Cdh1': '0', 'PPs': '0'}
CycE-to-CycE -> 0to1 | Cdc20-to-Cdc20 -> -1to1	NA		1.26867	5775	5	397	2.5	76.25	21.25	{'CycD': '0', 'CycE': '1', 'CycA': '0', 'Cdc20': '1', 'CycB': '0', 'E2F': '0', 'RB': '1', 'P27': '0', 'Cdh1': '0', 'PPs': '1'}
Cdc20-to-Cdc20 -> -1to0 | RB-to-RB -> 1to0	NA		1.2746	5802	9	274	20	36.25	43.75	{'CycD': '0', 'CycE': '1', 'CycA': '0', 'Cdc20': '1', 'CycB': '0', 'E2F': '1', 'RB': '0', 'P27': '0', 'Cdh1': '0', 'PPs': '1'}
CycA-to-CycA -> 0to1 | Cdh1-to-Cdh1 -> 0to-1	NA		1.28493	5849	147	94	82.5	15	2.5	{'CycD': '0', 'CycE': '1', 'CycA': '1', 'Cdc20': '0', 'CycB': '1', 'E2F': '0', 'RB': '0', 'P27': '0', 'Cdh1': '0', 'PPs': '0'}
RB-to-RB -> 1to-1 | Cdh1-to-Cdh1 -> 0to-1	NA		1.28888	5867	65	67	96.25	3.75	0	{'CycD': '0', 'CycE': '1', 'CycA': '1', 'Cdc20': '0', 'CycB': '1', 'E2F': '0', 'RB': '0', 'P27': '0', 'Cdh1': '0', 'PPs': '0'}
RB-to-RB -> 1to0 | Cdh1-to-Cdh1 -> 0to-1	NA		1.29108	5877	68	67	93.75	6.25	0	{'CycD': '0', 'CycE': '1', 'CycA': '0', 'Cdc20': '1', 'CycB': '1', 'E2F': '0', 'RB': '0', 'P27': '0', 'Cdh1': '0', 'PPs': '1'}
Cdc20-to-Cdc20 -> -1to0 | RB-to-RB -> 1to-1	NA		1.29504	5895	5	325	41.25	52.5	6.25	{'CycD': '0', 'CycE': '1', 'CycA': '0', 'Cdc20': '1', 'CycB': '0', 'E2F': '1', 'RB': '0', 'P27': '0', 'Cdh1': '0', 'PPs': '1'}
CycE-to-CycE -> 0to1 | Cdh1-to-Cdh1 -> 0to-1	NA		1.29767	5907	95	70	58.75	41.25	0	{'CycD': '0', 'CycE': '1', 'CycA': '0', 'Cdc20': '1', 'CycB': '1', 'E2F': '0', 'RB': '0', 'P27': '0', 'Cdh1': '0', 'PPs': '1'}
Cdc20-to-Cdc20 -> -1to1 | RB-to-RB -> 1to0	NA		1.30009	5918	8	297	2.5	31.25	66.25	{'CycD': '0', 'CycE': '0', 'CycA': '0', 'Cdc20': '1', 'CycB': '0', 'E2F': '0', 'RB': '1', 'P27': '1', 'Cdh1': '1', 'PPs': '1'}
CycD-to-CycD -> 0to1 | CycB-to-CycB -> 1to-1	NA		1.30294	5931	2	811	0	86.25	13.75	{'CycD': '1', 'CycE': '1', 'CycA': '1', 'Cdc20': '0', 'CycB': '0', 'E2F': '0', 'RB': '0', 'P27': '0', 'Cdh1': '0', 'PPs': '0'}
CycD-to-CycD -> 0to1 | CycB-to-CycB -> 1to0	NA		1.3058	5944	2	824	0	77.5	22.5	{'CycD': '1', 'CycE': '1', 'CycA': '1', 'Cdc20': '0', 'CycB': '0', 'E2F': '0', 'RB': '0', 'P27': '0', 'Cdh1': '0', 'PPs': '0'}
CycA-to-CycA -> 0to1 | RB-to-RB -> 1to-1	NA		1.32228	6019	65	100	91.25	8.75	0	{'CycD': '0', 'CycE': '1', 'CycA': '1', 'Cdc20': '0', 'CycB': '1', 'E2F': '0', 'RB': '0', 'P27': '0', 'Cdh1': '0', 'PPs': '0'}
CycD-to-CycD -> 0to1 | P27-to-P27 -> -1to0	NA		1.32381	6026	34	184	30	0	70	{'CycD': '0', 'CycE': '0', 'CycA': '0', 'Cdc20': '0', 'CycB': '0', 'E2F': '0', 'RB': '1', 'P27': '1', 'Cdh1': '1', 'PPs': '0'}
CycE-to-CycE -> 0to1 | RB-to-RB -> 1to-1	NA		1.32667	6039	65	65	78.75	21.25	0	{'CycD': '0', 'CycE': '1', 'CycA': '0', 'Cdc20': '1', 'CycB': '1', 'E2F': '0', 'RB': '0', 'P27': '0', 'Cdh1': '0', 'PPs': '1'}
CycA-to-CycA -> 0to1 | RB-to-RB -> 1to0	NA		1.33634	6083	77	98	82.5	17.5	0	{'CycD': '0', 'CycE': '1', 'CycA': '1', 'Cdc20': '0', 'CycB': '1', 'E2F': '0', 'RB': '0', 'P27': '0', 'Cdh1': '0', 'PPs': '0'}
CycD-to-CycD -> 0to1 | PPs-to-PPs -> -1to0	NA		1.33699	6086	20	195	45	0	55	{'CycD': '1', 'CycE': '0', 'CycA': '0', 'Cdc20': '0', 'CycB': '0', 'E2F': '0', 'RB': '1', 'P27': '0', 'Cdh1': '1', 'PPs': '1'}
CycD-to-CycD -> 0to1 | Cdh1-to-Cdh1 -> 0to1	NA		1.33743	6088	43	120	100	0	0	{'CycD': '1', 'CycE': '1', 'CycA': '1', 'Cdc20': '0', 'CycB': '1', 'E2F': '0', 'RB': '0', 'P27': '0', 'Cdh1': '0', 'PPs': '0'}
CycE-to-CycE -> 0to1 | PPs-to-PPs -> -1to1	NA		1.34732	6133	51	113	35	35	30	{'CycD': '0', 'CycE': '0', 'CycA': '0', 'Cdc20': '0', 'CycB': '0', 'E2F': '0', 'RB': '1', 'P27': '1', 'Cdh1': '1', 'PPs': '1'}
CycE-to-CycE -> 0to1 | CycA-to-CycA -> 0to1	NA		1.34798	6136	95	93	58.75	41.25	0	{'CycD': '0', 'CycE': '1', 'CycA': '1', 'Cdc20': '0', 'CycB': '1', 'E2F': '0', 'RB': '0', 'P27': '0', 'Cdh1': '0', 'PPs': '0'}
CycE-to-CycE -> 0to1 | PPs-to-PPs -> -1to0	NA		1.35281	6158	51	95	42.5	33.75	23.75	{'CycD': '0', 'CycE': '0', 'CycA': '0', 'Cdc20': '0', 'CycB': '0', 'E2F': '0', 'RB': '1', 'P27': '1', 'Cdh1': '1', 'PPs': '1'}
CycD-to-CycD -> 0to1 | PPs-to-PPs -> -1to1	NA		1.35874	6185	20	196	17.5	0	82.5	{'CycD': '1', 'CycE': '0', 'CycA': '0', 'Cdc20': '0', 'CycB': '0', 'E2F': '0', 'RB': '1', 'P27': '0', 'Cdh1': '1', 'PPs': '1'}
CycD-to-CycD -> 0to1 | Cdc20-to-Cdc20 -> -1to0	NA		1.36138	6197	4	556	40	42.5	17.5	{'CycD': '1', 'CycE': '1', 'CycA': '0', 'Cdc20': '1', 'CycB': '0', 'E2F': '1', 'RB': '0', 'P27': '0', 'Cdh1': '0', 'PPs': '1'}
Cdc20-to-Cdc20 -> -1to1 | RB-to-RB -> 1to-1	NA		1.36204	6200	5	284	0	60	40	{'CycD': '0', 'CycE': '1', 'CycA': '0', 'Cdc20': '1', 'CycB': '0', 'E2F': '1', 'RB': '0', 'P27': '0', 'Cdh1': '0', 'PPs': '1'}
CycE-to-CycE -> 0to1 | RB-to-RB -> 1to0	NA		1.36665	6221	65	65	61.25	38.75	0	{'CycD': '0', 'CycE': '1', 'CycA': '0', 'Cdc20': '1', 'CycB': '1', 'E2F': '0', 'RB': '0', 'P27': '0', 'Cdh1': '0', 'PPs': '1'}
CycD-to-CycD -> 0to1 | CycA-to-CycA -> 0to-1	NA		1.39543	6352	33	124	100	0	0	{'CycD': '1', 'CycE': '1', 'CycA': '0', 'Cdc20': '1', 'CycB': '1', 'E2F': '0', 'RB': '0', 'P27': '0', 'Cdh1': '0', 'PPs': '1'}
CycE-to-CycE -> 0to1 | E2F-to-E2F -> 1to-1	NA		1.40114	6378	25	127	8.75	91.25	0	{'CycD': 'C', 'CycE': 'C', 'CycA': 'C', 'Cdc20': 'C', 'CycB': 'C', 'E2F': 'C', 'RB': 'C', 'P27': 'C', 'Cdh1': 'C', 'PPs': 'C'}
CycD-to-CycD -> 0to1 | Cdc20-to-Cdc20 -> -1to1	NA		1.40202	6382	4	490	1.25	38.75	60	{'CycD': '1', 'CycE': '1', 'CycA': '0', 'Cdc20': '1', 'CycB': '0', 'E2F': '1', 'RB': '0', 'P27': '0', 'Cdh1': '0', 'PPs': '1'}
CycE-to-CycE -> 0to1 | E2F-to-E2F -> 1to0	NA		1.41366	6435	25	128	3.75	96.25	0	{'CycD': 'C', 'CycE': 'C', 'CycA': 'C', 'Cdc20': 'C', 'CycB': 'C', 'E2F': 'C', 'RB': 'C', 'P27': 'C', 'Cdh1': 'C', 'PPs': 'C'}
CycD-to-CycD -> 0to1 | RB-to-RB -> 1to-1	NA		1.42091	6468	33	104	100	0	0	{'CycD': '1', 'CycE': '1', 'CycA': '0', 'Cdc20': '1', 'CycB': '1', 'E2F': '0', 'RB': '0', 'P27': '0', 'Cdh1': '0', 'PPs': '1'}
CycD-to-CycD -> 0to1 | RB-to-RB -> 1to0	NA		1.42399	6482	33	104	100	0	0	{'CycD': '1', 'CycE': '1', 'CycA': '0', 'Cdc20': '1', 'CycB': '1', 'E2F': '0', 'RB': '0', 'P27': '0', 'Cdh1': '0', 'PPs': '1'}
CycD-to-CycD -> 0to1 | Cdh1-to-Cdh1 -> 0to-1	NA		1.43739	6543	33	103	93.75	6.25	0	{'CycD': '1', 'CycE': '1', 'CycA': '0', 'Cdc20': '1', 'CycB': '1', 'E2F': '0', 'RB': '0', 'P27': '0', 'Cdh1': '0', 'PPs': '1'}
CycD-to-CycD -> 0to1 | CycA-to-CycA -> 0to1	NA		1.49077	6786	34	161	80	20	0	{'CycD': '1', 'CycE': '1', 'CycA': '1', 'Cdc20': '0', 'CycB': '1', 'E2F': '0', 'RB': '0', 'P27': '0', 'Cdh1': '0', 'PPs': '0'}
CycD-to-CycD -> 0to1 | CycE-to-CycE -> 0to1	NA		1.51648	6903	33	108	57.5	42.5	0	{'CycD': '1', 'CycE': '1', 'CycA': '0', 'Cdc20': '1', 'CycB': '1', 'E2F': '0', 'RB': '0', 'P27': '0', 'Cdh1': '0', 'PPs': '1'}
CycA-to-CycA -> 0to1 | Cdc20-to-Cdc20 -> -1to0	NA		1.56832	7139	5	313	3.75	37.5	58.75	{'CycD': '0', 'CycE': '0', 'CycA': '0', 'Cdc20': '1', 'CycB': '0', 'E2F': '0', 'RB': '1', 'P27': '1', 'Cdh1': '1', 'PPs': '1'}
CycA-to-CycA -> 0to1 | Cdc20-to-Cdc20 -> -1to1	NA		1.57733	7180	5	319	0	23.75	76.25	{'CycD': '0', 'CycE': '0', 'CycA': '0', 'Cdc20': '1', 'CycB': '0', 'E2F': '0', 'RB': '1', 'P27': '1', 'Cdh1': '1', 'PPs': '1'}
CycA-to-CycA -> 0to-1 | CycB-to-CycB -> 1to-1	NA		1.71243	7795	3	737	0	56.25	43.75	{'CycD': 'C', 'CycE': 'C', 'CycA': 'C', 'Cdc20': 'C', 'CycB': 'C', 'E2F': 'C', 'RB': 'C', 'P27': 'C', 'Cdh1': 'C', 'PPs': 'C'}
CycA-to-CycA -> 0to-1 | CycB-to-CycB -> 1to0	NA		1.71551	7809	3	739	0	62.5	37.5	{'CycD': 'C', 'CycE': 'C', 'CycA': 'C', 'Cdc20': 'C', 'CycB': 'C', 'E2F': 'C', 'RB': 'C', 'P27': 'C', 'Cdh1': 'C', 'PPs': 'C'}
CycE-to-CycD -> 0to-1 | CycA-to-CycE -> 0to-1	False	[CDK2 -> CCNE1 -> -1 -> 14536078]	0.08765	399	14	1023	61.25	3.75	35	{'CycD': '0', 'CycE': '0', 'CycA': '0', 'Cdc20': '0', 'CycB': '0', 'E2F': '0', 'RB': '1', 'P27': '0', 'Cdh1': '1', 'PPs': '0'}
P27-to-CycA -> -1to1 | CycE-to-P27 -> -1to1	False		0.09227	420	109	999	67.5	13.75	18.75	{'CycD': '0', 'CycE': '0', 'CycA': '0', 'Cdc20': '0', 'CycB': '0', 'E2F': '0', 'RB': '1', 'P27': '0', 'Cdh1': '1', 'PPs': '0'}
P27-to-CycA -> -1to0 | CycE-to-P27 -> -1to1	False		0.09556	435	1	1024	57.5	7.5	35	{'CycD': '0', 'CycE': '0', 'CycA': '0', 'Cdc20': '0', 'CycB': '0', 'E2F': '0', 'RB': '1', 'P27': '0', 'Cdh1': '1', 'PPs': '0'}
E2F-to-CycD -> 0to1 | CycE-to-P27 -> -1to1	False		0.10501	478	109	1008	61.25	11.25	27.5	{'CycD': '0', 'CycE': '0', 'CycA': '0', 'Cdc20': '0', 'CycB': '0', 'E2F': '0', 'RB': '1', 'P27': '0', 'Cdh1': '1', 'PPs': '0'}
RB-to-RB -> 1to0 | CycE-to-P27 -> -1to1	False		0.11248	512	3	1024	50	12.5	37.5	{'CycD': '0', 'CycE': '0', 'CycA': '0', 'Cdc20': '0', 'CycB': '0', 'E2F': '0', 'RB': '1', 'P27': '0', 'Cdh1': '1', 'PPs': '0'}
CycE-to-P27 -> -1to1 | CycA-to-PPs -> 0to-1	False	[CDK2 -> PPP1CA -> -1 -> 12202491]	0.1127	513	3	1024	50	8.75	41.25	{'CycD': '0', 'CycE': '0', 'CycA': '0', 'Cdc20': '0', 'CycB': '0', 'E2F': '0', 'RB': '1', 'P27': '0', 'Cdh1': '1', 'PPs': '0'}
CycE-to-P27 -> -1to1 | RB-to-PPs -> 0to-1	False		0.11292	514	14	1023	50	17.5	32.5	{'CycD': '0', 'CycE': '0', 'CycA': '0', 'Cdc20': '0', 'CycB': '0', 'E2F': '0', 'RB': '1', 'P27': '0', 'Cdh1': '1', 'PPs': '0'}
PPs-to-CycA -> 0to1 | CycE-to-P27 -> -1to1	False		0.11621	529	100	1010	55	5	40	{'CycD': '0', 'CycE': '0', 'CycA': '0', 'Cdc20': '0', 'CycB': '0', 'E2F': '0', 'RB': '1', 'P27': '0', 'Cdh1': '1', 'PPs': '0'}
P27-to-RB -> 0to-1 | CycE-to-P27 -> -1to1	False		0.11665	531	28	1022	48.75	20	31.25	{'CycD': '0', 'CycE': '0', 'CycA': '0', 'Cdc20': '0', 'CycB': '0', 'E2F': '0', 'RB': '1', 'P27': '0', 'Cdh1': '1', 'PPs': '0'}
Cdc20-to-P27 -> 0to1 | E2F-to-P27 -> 0to1	False		0.11753	535	34	1022	48.75	5	46.25	{'CycD': '0', 'CycE': '0', 'CycA': '0', 'Cdc20': '0', 'CycB': '0', 'E2F': '0', 'RB': '1', 'P27': '0', 'Cdh1': '1', 'PPs': '0'}
CycE-to-P27 -> -1to1 | E2F-to-P27 -> 0to-1	False		0.11819	538	35	1021	48.75	8.75	42.5	{'CycD': '0', 'CycE': '0', 'CycA': '0', 'Cdc20': '0', 'CycB': '0', 'E2F': '0', 'RB': '1', 'P27': '0', 'Cdh1': '1', 'PPs': '0'}
CycE-to-P27 -> -1to0 | CycB-to-P27 -> -1to1	False		0.11841	539	7	1024	47.5	15	37.5	{'CycD': '0', 'CycE': '0', 'CycA': '0', 'Cdc20': '0', 'CycB': '0', 'E2F': '0', 'RB': '1', 'P27': '0', 'Cdh1': '1', 'PPs': '0'}
RB-to-CycA -> 0to-1 | CycE-to-P27 -> -1to1	False		0.12083	550	1	1024	46.25	22.5	31.25	{'CycD': '0', 'CycE': '0', 'CycA': '0', 'Cdc20': '0', 'CycB': '0', 'E2F': '0', 'RB': '1', 'P27': '0', 'Cdh1': '1', 'PPs': '0'}
P27-to-E2F -> 0to-1 | CycE-to-P27 -> -1to1	False		0.12105	551	3	1024	46.25	12.5	41.25	{'CycD': '0', 'CycE': '0', 'CycA': '0', 'Cdc20': '0', 'CycB': '0', 'E2F': '0', 'RB': '1', 'P27': '0', 'Cdh1': '1', 'PPs': '0'}
E2F-to-RB -> 0to-1 | CycE-to-P27 -> -1to1	False		0.12105	551	3	1024	46.25	17.5	36.25	{'CycD': '0', 'CycE': '0', 'CycA': '0', 'Cdc20': '0', 'CycB': '0', 'E2F': '0', 'RB': '1', 'P27': '0', 'Cdh1': '1', 'PPs': '0'}
CycB-to-CycD -> 0to-1 | Cdc20-to-P27 -> 0to1	False		0.12127	552	12	1023	46.25	11.25	42.5	{'CycD': '0', 'CycE': '0', 'CycA': '0', 'Cdc20': '0', 'CycB': '0', 'E2F': '0', 'RB': '1', 'P27': '0', 'Cdh1': '1', 'PPs': '0'}
PPs-to-CycE -> 0to-1 | CycB-to-P27 -> -1to1	False		0.12346	562	70	1016	48.75	8.75	42.5	{'CycD': '0', 'CycE': '0', 'CycA': '0', 'Cdc20': '0', 'CycB': '0', 'E2F': '0', 'RB': '1', 'P27': '0', 'Cdh1': '1', 'PPs': '0'}
CycE-to-CycD -> 0to-1 | CycE-to-CycE -> 0to-1	False		0.12368	563	1	1024	45	12.5	42.5	{'CycD': '0', 'CycE': '0', 'CycA': '0', 'Cdc20': '0', 'CycB': '0', 'E2F': '0', 'RB': '1', 'P27': '0', 'Cdh1': '1', 'PPs': '0'}
CycE-to-CycE -> 0to-1 | CycB-to-P27 -> -1to1	False		0.12368	563	60	1019	47.5	10	42.5	{'CycD': '0', 'CycE': '0', 'CycA': '0', 'Cdc20': '0', 'CycB': '0', 'E2F': '0', 'RB': '1', 'P27': '0', 'Cdh1': '1', 'PPs': '0'}
CycE-to-P27 -> -1to1 | CycB-to-Cdh1 -> -1to0	False		0.12368	563	1	1024	45	16.25	38.75	{'CycD': '0', 'CycE': '0', 'CycA': '0', 'Cdc20': '0', 'CycB': '0', 'E2F': '0', 'RB': '1', 'P27': '0', 'Cdh1': '1', 'PPs': '0'}
PPs-to-Cdc20 -> 0to-1 | CycE-to-P27 -> -1to1	False		0.12412	565	8	1024	45	15	40	{'CycD': '0', 'CycE': '0', 'CycA': '0', 'Cdc20': '0', 'CycB': '0', 'E2F': '0', 'RB': '1', 'P27': '0', 'Cdh1': '1', 'PPs': '0'}
CycA-to-CycE -> 0to-1 | CycB-to-P27 -> -1to1	False	[CDK2 -> CCNE1 -> -1 -> 14536078]	0.1261	574	87	1010	50	1.25	48.75	{'CycD': '0', 'CycE': '0', 'CycA': '0', 'Cdc20': '0', 'CycB': '0', 'E2F': '0', 'RB': '1', 'P27': '0', 'Cdh1': '1', 'PPs': '0'}
CycE-to-RB -> -1to0 | CycE-to-P27 -> -1to1	False		0.12654	576	2	1024	43.75	13.75	42.5	{'CycD': '0', 'CycE': '0', 'CycA': '0', 'Cdc20': '0', 'CycB': '0', 'E2F': '0', 'RB': '1', 'P27': '0', 'Cdh1': '1', 'PPs': '0'}
P27-to-RB -> 0to1 | CycE-to-P27 -> -1to1	False	[CDKN1A -> RB1 -> 1 -> 10439039]	0.12654	576	1	1024	43.75	17.5	38.75	{'CycD': '0', 'CycE': '0', 'CycA': '0', 'Cdc20': '0', 'CycB': '0', 'E2F': '0', 'RB': '1', 'P27': '0', 'Cdh1': '1', 'PPs': '0'}
CycE-to-P27 -> -1to1 | CycB-to-Cdh1 -> -1to1	False		0.12654	576	1	1024	43.75	16.25	40	{'CycD': '0', 'CycE': '0', 'CycA': '0', 'Cdc20': '0', 'CycB': '0', 'E2F': '0', 'RB': '1', 'P27': '0', 'Cdh1': '1', 'PPs': '0'}
CycE-to-CycD -> 0to-1 | CycB-to-P27 -> -1to1	False		0.12676	577	5	1024	43.75	12.5	43.75	{'CycD': '0', 'CycE': '0', 'CycA': '0', 'Cdc20': '0', 'CycB': '0', 'E2F': '0', 'RB': '1', 'P27': '0', 'Cdh1': '1', 'PPs': '0'}
E2F-to-CycD -> 0to-1 | CycB-to-P27 -> -1to1	False		0.1272	579	13	1023	43.75	3.75	52.5	{'CycD': '0', 'CycE': '0', 'CycA': '0', 'Cdc20': '0', 'CycB': '0', 'E2F': '0', 'RB': '1', 'P27': '0', 'Cdh1': '1', 'PPs': '0'}
CycE-to-P27 -> -1to0 | CycA-to-P27 -> -1to1	False		0.12786	582	76	1014	48.75	3.75	47.5	{'CycD': '0', 'CycE': '0', 'CycA': '0', 'Cdc20': '0', 'CycB': '0', 'E2F': '0', 'RB': '1', 'P27': '0', 'Cdh1': '1', 'PPs': '0'}
P27-to-Cdc20 -> 0to-1 | CycE-to-P27 -> -1to1	False		0.12939	589	3	1024	42.5	13.75	43.75	{'CycD': '0', 'CycE': '0', 'CycA': '0', 'Cdc20': '0', 'CycB': '0', 'E2F': '0', 'RB': '1', 'P27': '0', 'Cdh1': '1', 'PPs': '0'}
CycD-to-E2F -> 0to1 | CycE-to-P27 -> -1to1	False		0.12939	589	1	1024	42.5	15	42.5	{'CycD': '0', 'CycE': '0', 'CycA': '0', 'Cdc20': '0', 'CycB': '0', 'E2F': '0', 'RB': '1', 'P27': '0', 'Cdh1': '1', 'PPs': '0'}
Cdc20-to-E2F -> 0to-1 | CycE-to-P27 -> -1to1	False		0.12939	589	2	1024	42.5	18.75	38.75	{'CycD': '0', 'CycE': '0', 'CycA': '0', 'Cdc20': '0', 'CycB': '0', 'E2F': '0', 'RB': '1', 'P27': '0', 'Cdh1': '1', 'PPs': '0'}
Cdc20-to-CycD -> 0to-1 | Cdc20-to-P27 -> 0to1	False		0.12961	590	6	1024	42.5	10	47.5	{'CycD': '0', 'CycE': '0', 'CycA': '0', 'Cdc20': '0', 'CycB': '0', 'E2F': '0', 'RB': '1', 'P27': '0', 'Cdh1': '1', 'PPs': '0'}
CycE-to-P27 -> -1to1 | P27-to-PPs -> 0to-1	False		0.12961	590	4	1024	42.5	11.25	46.25	{'CycD': '0', 'CycE': '0', 'CycA': '0', 'Cdc20': '0', 'CycB': '0', 'E2F': '0', 'RB': '1', 'P27': '0', 'Cdh1': '1', 'PPs': '0'}
CycB-to-CycE -> 0to-1 | Cdc20-to-P27 -> 0to1	False		0.13027	593	15	1023	42.5	11.25	46.25	{'CycD': '0', 'CycE': '0', 'CycA': '0', 'Cdc20': '0', 'CycB': '0', 'E2F': '0', 'RB': '1', 'P27': '0', 'Cdh1': '1', 'PPs': '0'}
P27-to-E2F -> 0to1 | CycE-to-P27 -> -1to1	False		0.13137	598	167	964	66.25	18.75	15	{'CycD': '0', 'CycE': '0', 'CycA': '0', 'Cdc20': '0', 'CycB': '0', 'E2F': '0', 'RB': '1', 'P27': '0', 'Cdh1': '1', 'PPs': '0'}
Cdc20-to-CycD -> 0to-1 | CycE-to-P27 -> -1to0	False		0.13225	602	1	1024	41.25	12.5	46.25	{'CycD': '0', 'CycE': '0', 'CycA': '0', 'Cdc20': '0', 'CycB': '0', 'E2F': '0', 'RB': '1', 'P27': '0', 'Cdh1': '1', 'PPs': '0'}
CycA-to-RB -> -1to0 | CycE-to-P27 -> -1to1	False		0.13225	602	1	1024	41.25	21.25	37.5	{'CycD': '0', 'CycE': '0', 'CycA': '0', 'Cdc20': '0', 'CycB': '0', 'E2F': '0', 'RB': '1', 'P27': '0', 'Cdh1': '1', 'PPs': '0'}
CycE-to-CycD -> 0to-1 | Cdc20-to-P27 -> 0to1	False		0.13247	603	9	1024	41.25	13.75	45	{'CycD': '0', 'CycE': '0', 'CycA': '0', 'Cdc20': '0', 'CycB': '0', 'E2F': '0', 'RB': '1', 'P27': '0', 'Cdh1': '1', 'PPs': '0'}
Cdc20-to-CycD -> 0to-1 | CycA-to-CycE -> 0to-1	False	[CDK2 -> CCNE1 -> -1 -> 14536078]	0.13247	603	7	1024	41.25	1.25	57.5	{'CycD': '0', 'CycE': '0', 'CycA': '0', 'Cdc20': '0', 'CycB': '0', 'E2F': '0', 'RB': '1', 'P27': '0', 'Cdh1': '1', 'PPs': '0'}
Cdc20-to-CycE -> 0to-1 | Cdc20-to-P27 -> 0to1	False		0.13247	603	6	1024	41.25	8.75	50	{'CycD': '0', 'CycE': '0', 'CycA': '0', 'Cdc20': '0', 'CycB': '0', 'E2F': '0', 'RB': '1', 'P27': '0', 'Cdh1': '1', 'PPs': '0'}
CycA-to-CycD -> 0to-1 | Cdc20-to-P27 -> 0to1	False		0.13269	604	10	1023	41.25	12.5	46.25	{'CycD': '0', 'CycE': '0', 'CycA': '0', 'Cdc20': '0', 'CycB': '0', 'E2F': '0', 'RB': '1', 'P27': '0', 'Cdh1': '1', 'PPs': '0'}
CycE-to-CycE -> 0to-1 | Cdc20-to-P27 -> 0to1	False		0.13291	605	15	1023	41.25	7.5	51.25	{'CycD': '0', 'CycE': '0', 'CycA': '0', 'Cdc20': '0', 'CycB': '0', 'E2F': '0', 'RB': '1', 'P27': '0', 'Cdh1': '1', 'PPs': '0'}
CycB-to-CycE -> 0to-1 | CycB-to-P27 -> -1to1	False		0.13401	610	57	1019	42.5	8.75	48.75	{'CycD': '0', 'CycE': '0', 'CycA': '0', 'Cdc20': '0', 'CycB': '0', 'E2F': '0', 'RB': '1', 'P27': '0', 'Cdh1': '1', 'PPs': '0'}
CycE-to-E2F -> 0to1 | CycE-to-P27 -> -1to1	False		0.13445	612	98	1008	47.5	15	37.5	{'CycD': '0', 'CycE': '0', 'CycA': '0', 'Cdc20': '0', 'CycB': '0', 'E2F': '0', 'RB': '1', 'P27': '0', 'Cdh1': '1', 'PPs': '0'}
CycA-to-P27 -> -1to1 | CycB-to-P27 -> -1to1	False		0.13445	612	45	1018	43.75	5	51.25	{'CycD': '0', 'CycE': '0', 'CycA': '0', 'Cdc20': '0', 'CycB': '0', 'E2F': '0', 'RB': '1', 'P27': '0', 'Cdh1': '1', 'PPs': '0'}
CycE-to-CycD -> 0to-1 | CycB-to-CycE -> 0to-1	False		0.13489	614	1	1024	40	12.5	47.5	{'CycD': '0', 'CycE': '0', 'CycA': '0', 'Cdc20': '0', 'CycB': '0', 'E2F': '0', 'RB': '1', 'P27': '0', 'Cdh1': '1', 'PPs': '0'}
CycE-to-CycD -> 0to-1 | PPs-to-CycE -> 0to-1	False		0.13489	614	1	1024	40	17.5	42.5	{'CycD': '0', 'CycE': '0', 'CycA': '0', 'Cdc20': '0', 'CycB': '0', 'E2F': '0', 'RB': '1', 'P27': '0', 'Cdh1': '1', 'PPs': '0'}
CycA-to-CycA -> 0to-1 | CycE-to-P27 -> -1to1	False		0.13489	614	1	1024	40	18.75	41.25	{'CycD': '0', 'CycE': '0', 'CycA': '0', 'Cdc20': '0', 'CycB': '0', 'E2F': '0', 'RB': '1', 'P27': '0', 'Cdh1': '1', 'PPs': '0'}
CycB-to-CycA -> 0to-1 | CycE-to-P27 -> -1to1	False		0.13489	614	1	1024	40	20	40	{'CycD': '0', 'CycE': '0', 'CycA': '0', 'Cdc20': '0', 'CycB': '0', 'E2F': '0', 'RB': '1', 'P27': '0', 'Cdh1': '1', 'PPs': '0'}
PPs-to-CycA -> 0to-1 | CycE-to-P27 -> -1to1	False		0.13489	614	1	1024	40	22.5	37.5	{'CycD': '0', 'CycE': '0', 'CycA': '0', 'Cdc20': '0', 'CycB': '0', 'E2F': '0', 'RB': '1', 'P27': '0', 'Cdh1': '1', 'PPs': '0'}
PPs-to-CycB -> 0to-1 | CycE-to-P27 -> -1to1	False		0.13489	614	1	1024	40	17.5	42.5	{'CycD': '0', 'CycE': '0', 'CycA': '0', 'Cdc20': '0', 'CycB': '0', 'E2F': '0', 'RB': '1', 'P27': '0', 'Cdh1': '1', 'PPs': '0'}
CycA-to-CycD -> 0to-1 | CycE-to-P27 -> -1to0	False		0.13511	615	3	1024	40	8.75	51.25	{'CycD': '0', 'CycE': '0', 'CycA': '0', 'Cdc20': '0', 'CycB': '0', 'E2F': '0', 'RB': '1', 'P27': '0', 'Cdh1': '1', 'PPs': '0'}
CycE-to-P27 -> -1to0 | E2F-to-P27 -> 0to1	False		0.13511	615	5	1024	40	7.5	52.5	{'CycD': '0', 'CycE': '0', 'CycA': '0', 'Cdc20': '0', 'CycB': '0', 'E2F': '0', 'RB': '1', 'P27': '0', 'Cdh1': '1', 'PPs': '0'}
CycE-to-P27 -> -1to1 | RB-to-P27 -> 0to-1	False		0.13511	615	2	1024	40	13.75	46.25	{'CycD': '0', 'CycE': '0', 'CycA': '0', 'Cdc20': '0', 'CycB': '0', 'E2F': '0', 'RB': '1', 'P27': '0', 'Cdh1': '1', 'PPs': '0'}
CycE-to-CycD -> 0to-1 | RB-to-P27 -> 0to1	False		0.13554	617	12	1023	40	3.75	56.25	{'CycD': '0', 'CycE': '0', 'CycA': '0', 'Cdc20': '0', 'CycB': '0', 'E2F': '0', 'RB': '1', 'P27': '1', 'Cdh1': '1', 'PPs': '0'}
CycE-to-P27 -> -1to1 | P27-to-Cdh1 -> 0to-1	False		0.13554	617	64	1015	42.5	26.25	31.25	{'CycD': '0', 'CycE': '0', 'CycA': '0', 'Cdc20': '0', 'CycB': '0', 'E2F': '0', 'RB': '1', 'P27': '0', 'Cdh1': '1', 'PPs': '0'}
PPs-to-RB -> 1to-1 | CycE-to-P27 -> -1to1	False		0.13598	619	114	999	50	20	30	{'CycD': '0', 'CycE': '0', 'CycA': '0', 'Cdc20': '0', 'CycB': '0', 'E2F': '0', 'RB': '1', 'P27': '0', 'Cdh1': '1', 'PPs': '0'}
CycE-to-CycD -> 0to-1 | CycE-to-P27 -> -1to1	False		0.13774	627	1	1024	38.75	21.25	40	{'CycD': '0', 'CycE': '0', 'CycA': '0', 'Cdc20': '0', 'CycB': '0', 'E2F': '0', 'RB': '1', 'P27': '0', 'Cdh1': '1', 'PPs': '0'}
CycA-to-CycE -> 0to1 | CycE-to-P27 -> -1to1	False	[CDK2 -> CDK2 -> 1 -> 17361108]	0.13774	627	1	1024	38.75	22.5	38.75	{'CycD': '0', 'CycE': '0', 'CycA': '0', 'Cdc20': '0', 'CycB': '0', 'E2F': '0', 'RB': '1', 'P27': '0', 'Cdh1': '1', 'PPs': '0'}
RB-to-CycE -> 0to-1 | CycE-to-P27 -> -1to1	False		0.13774	627	1	1024	38.75	18.75	42.5	{'CycD': '0', 'CycE': '0', 'CycA': '0', 'Cdc20': '0', 'CycB': '0', 'E2F': '0', 'RB': '1', 'P27': '0', 'Cdh1': '1', 'PPs': '0'}
PPs-to-CycE -> 0to-1 | CycD-to-P27 -> -1to0	False		0.13774	627	1	1024	38.75	8.75	52.5	{'CycD': '0', 'CycE': '0', 'CycA': '0', 'Cdc20': '0', 'CycB': '0', 'E2F': '0', 'RB': '1', 'P27': '0', 'Cdh1': '1', 'PPs': '0'}
Cdh1-to-Cdc20 -> 0to-1 | CycE-to-P27 -> -1to1	False		0.13774	627	1	1024	38.75	16.25	45	{'CycD': '0', 'CycE': '0', 'CycA': '0', 'Cdc20': '0', 'CycB': '0', 'E2F': '0', 'RB': '1', 'P27': '0', 'Cdh1': '1', 'PPs': '0'}
Cdc20-to-E2F -> 0to1 | CycE-to-P27 -> -1to1	False		0.13774	627	46	1021	40	15	45	{'CycD': '0', 'CycE': '0', 'CycA': '0', 'Cdc20': '0', 'CycB': '0', 'E2F': '0', 'RB': '1', 'P27': '0', 'Cdh1': '1', 'PPs': '0'}
Cdc20-to-RB -> 0to-1 | CycE-to-P27 -> -1to1	False		0.13774	627	1	1024	38.75	21.25	40	{'CycD': '0', 'CycE': '0', 'CycA': '0', 'Cdc20': '0', 'CycB': '0', 'E2F': '0', 'RB': '1', 'P27': '0', 'Cdh1': '1', 'PPs': '0'}
CycB-to-RB -> -1to0 | CycE-to-P27 -> -1to1	False		0.13774	627	1	1024	38.75	28.75	32.5	{'CycD': '0', 'CycE': '0', 'CycA': '0', 'Cdc20': '0', 'CycB': '0', 'E2F': '0', 'RB': '1', 'P27': '0', 'Cdh1': '1', 'PPs': '0'}
PPs-to-RB -> 1to0 | CycE-to-P27 -> -1to1	False		0.13774	627	1	1024	38.75	21.25	40	{'CycD': '0', 'CycE': '0', 'CycA': '0', 'Cdc20': '0', 'CycB': '0', 'E2F': '0', 'RB': '1', 'P27': '0', 'Cdh1': '1', 'PPs': '0'}
CycE-to-P27 -> -1to1 | Cdh1-to-Cdh1 -> 0to1	False		0.13774	627	1	1024	38.75	18.75	42.5	{'CycD': '0', 'CycE': '0', 'CycA': '0', 'Cdc20': '0', 'CycB': '0', 'E2F': '0', 'RB': '1', 'P27': '0', 'Cdh1': '1', 'PPs': '0'}
CycB-to-CycD -> 0to-1 | CycA-to-CycE -> 0to-1	False	[CDK2 -> CCNE1 -> -1 -> 14536078]	0.13796	628	3	1024	38.75	5	56.25	{'CycD': '0', 'CycE': '0', 'CycA': '0', 'Cdc20': '0', 'CycB': '0', 'E2F': '0', 'RB': '1', 'P27': '0', 'Cdh1': '1', 'PPs': '0'}
PPs-to-CycE -> 0to-1 | Cdc20-to-P27 -> 0to1	False		0.13906	633	21	1023	38.75	16.25	45	{'CycD': '0', 'CycE': '0', 'CycA': '0', 'Cdc20': '0', 'CycB': '0', 'E2F': '0', 'RB': '1', 'P27': '0', 'Cdh1': '1', 'PPs': '0'}
CycE-to-CycD -> 0to-1 | Cdc20-to-CycE -> 0to-1	False		0.1406	640	1	1024	37.5	20	42.5	{'CycD': '0', 'CycE': '0', 'CycA': '0', 'Cdc20': '0', 'CycB': '0', 'E2F': '0', 'RB': '1', 'P27': '0', 'Cdh1': '1', 'PPs': '0'}
Cdc20-to-CycD -> 0to-1 | CycE-to-CycE -> 0to-1	False		0.1406	640	1	1024	37.5	17.5	45	{'CycD': '0', 'CycE': '0', 'CycA': '0', 'Cdc20': '0', 'CycB': '0', 'E2F': '0', 'RB': '1', 'P27': '0', 'Cdh1': '1', 'PPs': '0'}
CycB-to-CycD -> 0to-1 | CycB-to-CycE -> 0to-1	False		0.1406	640	1	1024	37.5	8.75	53.75	{'CycD': '0', 'CycE': '0', 'CycA': '0', 'Cdc20': '0', 'CycB': '0', 'E2F': '0', 'RB': '1', 'P27': '0', 'Cdh1': '1', 'PPs': '0'}
Cdh1-to-CycA -> 0to-1 | CycE-to-P27 -> -1to1	False		0.1406	640	1	1024	37.5	15	47.5	{'CycD': '0', 'CycE': '0', 'CycA': '0', 'Cdc20': '0', 'CycB': '0', 'E2F': '0', 'RB': '1', 'P27': '0', 'Cdh1': '1', 'PPs': '0'}
CycA-to-CycB -> 0to1 | CycE-to-P27 -> -1to1	False		0.1406	640	1	1024	37.5	22.5	40	{'CycD': '0', 'CycE': '0', 'CycA': '0', 'Cdc20': '0', 'CycB': '0', 'E2F': '0', 'RB': '1', 'P27': '0', 'Cdh1': '1', 'PPs': '0'}
CycA-to-E2F -> -1to0 | CycE-to-P27 -> -1to1	False		0.1406	640	2	1024	37.5	16.25	46.25	{'CycD': '0', 'CycE': '0', 'CycA': '0', 'Cdc20': '0', 'CycB': '0', 'E2F': '0', 'RB': '1', 'P27': '0', 'Cdh1': '1', 'PPs': '0'}
CycB-to-E2F -> -1to0 | CycE-to-P27 -> -1to1	False		0.1406	640	4	1024	37.5	17.5	45	{'CycD': '0', 'CycE': '0', 'CycA': '0', 'Cdc20': '0', 'CycB': '0', 'E2F': '0', 'RB': '1', 'P27': '0', 'Cdh1': '1', 'PPs': '0'}
CycE-to-P27 -> -1to1 | RB-to-Cdh1 -> 0to1	False		0.1406	640	1	1024	37.5	16.25	46.25	{'CycD': '0', 'CycE': '0', 'CycA': '0', 'Cdc20': '0', 'CycB': '0', 'E2F': '0', 'RB': '1', 'P27': '0', 'Cdh1': '1', 'PPs': '0'}
CycA-to-CycD -> 0to1 | CycE-to-P27 -> -1to1	False		0.14082	641	5	1024	37.5	20	42.5	{'CycD': '0', 'CycE': '0', 'CycA': '0', 'Cdc20': '0', 'CycB': '0', 'E2F': '0', 'RB': '1', 'P27': '0', 'Cdh1': '1', 'PPs': '0'}
PPs-to-CycD -> 0to-1 | CycA-to-CycE -> 0to-1	False	[CDK2 -> CCNE1 -> -1 -> 14536078]	0.14082	641	8	1024	37.5	0	62.5	{'CycD': '0', 'CycE': '0', 'CycA': '0', 'Cdc20': '0', 'CycB': '0', 'E2F': '0', 'RB': '1', 'P27': '0', 'Cdh1': '1', 'PPs': '0'}
CycE-to-P27 -> -1to1 | Cdc20-to-Cdh1 -> 0to-1	False		0.14082	641	7	1024	37.5	21.25	41.25	{'CycD': '0', 'CycE': '0', 'CycA': '0', 'Cdc20': '0', 'CycB': '0', 'E2F': '0', 'RB': '1', 'P27': '0', 'Cdh1': '1', 'PPs': '0'}
CycD-to-P27 -> -1to0 | Cdc20-to-P27 -> 0to1	False		0.14104	642	7	1024	37.5	7.5	55	{'CycD': '0', 'CycE': '0', 'CycA': '0', 'Cdc20': '0', 'CycB': '0', 'E2F': '0', 'RB': '1', 'P27': '0', 'Cdh1': '1', 'PPs': '0'}
E2F-to-CycD -> 0to-1 | Cdc20-to-P27 -> 0to1	False		0.14126	643	10	1023	37.5	10	52.5	{'CycD': '0', 'CycE': '0', 'CycA': '0', 'Cdc20': '0', 'CycB': '0', 'E2F': '0', 'RB': '1', 'P27': '0', 'Cdh1': '1', 'PPs': '0'}
CycE-to-P27 -> -1to1 | Cdc20-to-P27 -> 0to-1	False		0.14257	649	66	1017	40	13.75	46.25	{'CycD': '0', 'CycE': '0', 'CycA': '0', 'Cdc20': '0', 'CycB': '0', 'E2F': '0', 'RB': '1', 'P27': '0', 'Cdh1': '1', 'PPs': '0'}
Cdc20-to-CycD -> 0to-1 | PPs-to-CycE -> 0to-1	False		0.14345	653	1	1024	36.25	16.25	47.5	{'CycD': '0', 'CycE': '0', 'CycA': '0', 'Cdc20': '0', 'CycB': '0', 'E2F': '0', 'RB': '1', 'P27': '0', 'Cdh1': '1', 'PPs': '0'}
CycE-to-P27 -> -1to1 | CycA-to-P27 -> -1to0	False		0.14345	653	1	1024	36.25	16.25	47.5	{'CycD': '0', 'CycE': '0', 'CycA': '0', 'Cdc20': '0', 'CycB': '0', 'E2F': '0', 'RB': '1', 'P27': '0', 'Cdh1': '1', 'PPs': '0'}
CycE-to-P27 -> -1to1 | Cdh1-to-P27 -> 0to-1	False		0.14345	653	1	1024	36.25	22.5	41.25	{'CycD': '0', 'CycE': '0', 'CycA': '0', 'Cdc20': '0', 'CycB': '0', 'E2F': '0', 'RB': '1', 'P27': '0', 'Cdh1': '1', 'PPs': '0'}
CycE-to-P27 -> -1to1 | CycB-to-PPs -> 0to1	False		0.14345	653	1	1024	36.25	21.25	42.5	{'CycD': '0', 'CycE': '0', 'CycA': '0', 'Cdc20': '0', 'CycB': '0', 'E2F': '0', 'RB': '1', 'P27': '0', 'Cdh1': '1', 'PPs': '0'}
CycE-to-P27 -> -1to1 | Cdh1-to-PPs -> 0to-1	False		0.14345	653	1	1024	36.25	17.5	46.25	{'CycD': '0', 'CycE': '0', 'CycA': '0', 'Cdc20': '0', 'CycB': '0', 'E2F': '0', 'RB': '1', 'P27': '0', 'Cdh1': '1', 'PPs': '0'}
PPs-to-E2F -> 0to1 | CycE-to-P27 -> -1to1	False		0.14367	654	106	1011	41.25	16.25	42.5	{'CycD': '0', 'CycE': '0', 'CycA': '0', 'Cdc20': '0', 'CycB': '0', 'E2F': '0', 'RB': '1', 'P27': '0', 'Cdh1': '1', 'PPs': '0'}
Cdc20-to-P27 -> 0to1 | CycB-to-P27 -> -1to1	False		0.14367	654	5	1024	36.25	6.25	57.5	{'CycD': '0', 'CycE': '0', 'CycA': '0', 'Cdc20': '0', 'CycB': '0', 'E2F': '0', 'RB': '1', 'P27': '0', 'Cdh1': '1', 'PPs': '0'}
CycA-to-CycD -> 0to-1 | CycA-to-CycE -> 0to-1	False	[CDK2 -> CCNE1 -> -1 -> 14536078]	0.14389	655	15	1023	36.25	3.75	60	{'CycD': '0', 'CycE': '0', 'CycA': '0', 'Cdc20': '0', 'CycB': '0', 'E2F': '0', 'RB': '1', 'P27': '0', 'Cdh1': '1', 'PPs': '0'}
CycE-to-P27 -> -1to1 | CycB-to-PPs -> 0to-1	False	[CDK1 -> PPP1CA -> -1 -> 12202491]	0.14389	655	13	1023	36.25	8.75	55	{'CycD': '0', 'CycE': '0', 'CycA': '0', 'Cdc20': '0', 'CycB': '0', 'E2F': '0', 'RB': '1', 'P27': '0', 'Cdh1': '1', 'PPs': '0'}
CycA-to-CycE -> 0to-1 | CycE-to-P27 -> -1to1	False	[CDK2 -> CCNE1 -> -1 -> 14536078]	0.14411	656	93	1015	40	16.25	43.75	{'CycD': '0', 'CycE': '0', 'CycA': '0', 'Cdc20': '0', 'CycB': '0', 'E2F': '0', 'RB': '1', 'P27': '0', 'Cdh1': '1', 'PPs': '0'}
Cdc20-to-CycE -> 0to1 | CycE-to-P27 -> -1to1	False		0.14609	665	73	1014	38.75	21.25	40	{'CycD': '0', 'CycE': '0', 'CycA': '0', 'Cdc20': '0', 'CycB': '0', 'E2F': '0', 'RB': '1', 'P27': '0', 'Cdh1': '1', 'PPs': '0'}
Cdc20-to-CycD -> 0to-1 | CycB-to-CycE -> 0to-1	False		0.14631	666	1	1024	35	21.25	43.75	{'CycD': '0', 'CycE': '0', 'CycA': '0', 'Cdc20': '0', 'CycB': '0', 'E2F': '0', 'RB': '1', 'P27': '0', 'Cdh1': '1', 'PPs': '0'}
E2F-to-CycD -> 0to-1 | RB-to-CycE -> 0to-1	False		0.14631	666	3	1024	35	6.25	58.75	{'CycD': '0', 'CycE': '0', 'CycA': '0', 'Cdc20': '0', 'CycB': '0', 'E2F': '0', 'RB': '1', 'P27': '0', 'Cdh1': '1', 'PPs': '0'}
RB-to-CycD -> 0to-1 | CycE-to-CycE -> 0to-1	False		0.14631	666	1	1024	35	12.5	52.5	{'CycD': '0', 'CycE': '0', 'CycA': '0', 'Cdc20': '0', 'CycB': '0', 'E2F': '0', 'RB': '1', 'P27': '0', 'Cdh1': '1', 'PPs': '0'}
P27-to-CycB -> 0to1 | CycE-to-P27 -> -1to1	False		0.14631	666	2	1024	35	23.75	41.25	{'CycD': '0', 'CycE': '0', 'CycA': '0', 'Cdc20': '0', 'CycB': '0', 'E2F': '0', 'RB': '1', 'P27': '0', 'Cdh1': '1', 'PPs': '0'}
CycB-to-E2F -> -1to1 | CycE-to-P27 -> -1to1	False	[CDK1 -> E2F1 -> 1 -> 8087847]	0.14631	666	74	1016	38.75	12.5	48.75	{'CycD': '0', 'CycE': '0', 'CycA': '0', 'Cdc20': '0', 'CycB': '0', 'E2F': '0', 'RB': '1', 'P27': '0', 'Cdh1': '1', 'PPs': '0'}
CycA-to-RB -> -1to1 | CycE-to-P27 -> -1to1	False		0.14631	666	1	1024	35	23.75	41.25	{'CycD': '0', 'CycE': '0', 'CycA': '0', 'Cdc20': '0', 'CycB': '0', 'E2F': '0', 'RB': '1', 'P27': '0', 'Cdh1': '1', 'PPs': '0'}
CycB-to-RB -> -1to1 | CycE-to-P27 -> -1to1	False		0.14631	666	1	1024	35	26.25	38.75	{'CycD': '0', 'CycE': '0', 'CycA': '0', 'Cdc20': '0', 'CycB': '0', 'E2F': '0', 'RB': '1', 'P27': '0', 'Cdh1': '1', 'PPs': '0'}
CycE-to-P27 -> -1to1 | Cdc20-to-Cdh1 -> 0to1	False		0.14631	666	1	1024	35	18.75	46.25	{'CycD': '0', 'CycE': '0', 'CycA': '0', 'Cdc20': '0', 'CycB': '0', 'E2F': '0', 'RB': '1', 'P27': '0', 'Cdh1': '1', 'PPs': '0'}
CycE-to-P27 -> -1to1 | E2F-to-Cdh1 -> 0to-1	False		0.14631	666	1	1024	35	25	40	{'CycD': '0', 'CycE': '0', 'CycA': '0', 'Cdc20': '0', 'CycB': '0', 'E2F': '0', 'RB': '1', 'P27': '0', 'Cdh1': '1', 'PPs': '0'}
CycE-to-P27 -> -1to1 | E2F-to-PPs -> 0to1	False		0.14631	666	1	1024	35	27.5	37.5	{'CycD': '0', 'CycE': '0', 'CycA': '0', 'Cdc20': '0', 'CycB': '0', 'E2F': '0', 'RB': '1', 'P27': '0', 'Cdh1': '1', 'PPs': '0'}
CycA-to-CycD -> 0to-1 | CycB-to-P27 -> -1to1	False		0.14653	667	6	1024	35	11.25	53.75	{'CycD': '0', 'CycE': '0', 'CycA': '0', 'Cdc20': '0', 'CycB': '0', 'E2F': '0', 'RB': '1', 'P27': '0', 'Cdh1': '1', 'PPs': '0'}
CycB-to-CycD -> 0to-1 | CycB-to-P27 -> -1to1	False		0.14653	667	6	1024	35	20	45	{'CycD': '0', 'CycE': '0', 'CycA': '0', 'Cdc20': '0', 'CycB': '0', 'E2F': '0', 'RB': '1', 'P27': '0', 'Cdh1': '1', 'PPs': '0'}
CycB-to-CycA -> 0to1 | CycE-to-P27 -> -1to1	False		0.14653	667	9	1024	35	21.25	43.75	{'CycD': '0', 'CycE': '0', 'CycA': '0', 'Cdc20': '0', 'CycB': '0', 'E2F': '0', 'RB': '1', 'P27': '0', 'Cdh1': '1', 'PPs': '0'}
CycE-to-P27 -> -1to1 | E2F-to-PPs -> 0to-1	False		0.14653	667	6	1024	35	16.25	48.75	{'CycD': '0', 'CycE': '0', 'CycA': '0', 'Cdc20': '0', 'CycB': '0', 'E2F': '0', 'RB': '1', 'P27': '0', 'Cdh1': '1', 'PPs': '0'}
CycB-to-CycD -> 0to1 | CycE-to-P27 -> -1to1	False		0.14697	669	170	970	61.25	8.75	30	{'CycD': '0', 'CycE': '0', 'CycA': '0', 'Cdc20': '0', 'CycB': '0', 'E2F': '0', 'RB': '1', 'P27': '0', 'Cdh1': '1', 'PPs': '0'}
CycA-to-CycD -> 0to-1 | PPs-to-CycE -> 0to-1	False		0.14895	678	1	1024	33.75	16.25	50	{'CycD': '0', 'CycE': '0', 'CycA': '0', 'Cdc20': '0', 'CycB': '0', 'E2F': '0', 'RB': '1', 'P27': '0', 'Cdh1': '1', 'PPs': '0'}
PPs-to-CycD -> 0to-1 | CycE-to-P27 -> -1to0	False		0.14895	678	1	1024	33.75	10	56.25	{'CycD': '0', 'CycE': '0', 'CycA': '0', 'Cdc20': '0', 'CycB': '0', 'E2F': '0', 'RB': '1', 'P27': '0', 'Cdh1': '1', 'PPs': '0'}
CycA-to-Cdc20 -> 0to1 | CycE-to-P27 -> -1to1	False		0.14895	678	1	1024	33.75	27.5	38.75	{'CycD': '0', 'CycE': '0', 'CycA': '0', 'Cdc20': '0', 'CycB': '0', 'E2F': '0', 'RB': '1', 'P27': '0', 'Cdh1': '1', 'PPs': '0'}
CycE-to-P27 -> -1to1 | CycA-to-P27 -> -1to1	False		0.14895	678	1	1024	33.75	26.25	40	{'CycD': '0', 'CycE': '0', 'CycA': '0', 'Cdc20': '0', 'CycB': '0', 'E2F': '0', 'RB': '1', 'P27': '0', 'Cdh1': '1', 'PPs': '0'}
CycA-to-CycE -> 0to-1 | CycA-to-P27 -> -1to1	False	[CDK2 -> CCNE1 -> -1 -> 14536078]	0.14917	679	157	972	57.5	0	42.5	{'CycD': '0', 'CycE': '0', 'CycA': '0', 'Cdc20': '0', 'CycB': '0', 'E2F': '0', 'RB': '1', 'P27': '0', 'Cdh1': '1', 'PPs': '0'}
PPs-to-E2F -> 0to-1 | CycE-to-P27 -> -1to1	False		0.14917	679	3	1024	33.75	17.5	48.75	{'CycD': '0', 'CycE': '0', 'CycA': '0', 'Cdc20': '0', 'CycB': '0', 'E2F': '0', 'RB': '1', 'P27': '0', 'Cdh1': '1', 'PPs': '0'}
CycE-to-CycE -> 0to-1 | CycE-to-P27 -> -1to1	False		0.1507	686	142	984	50	12.5	37.5	{'CycD': '0', 'CycE': '0', 'CycA': '0', 'Cdc20': '0', 'CycB': '0', 'E2F': '0', 'RB': '1', 'P27': '0', 'Cdh1': '1', 'PPs': '0'}
Cdc20-to-CycE -> 0to-1 | CycB-to-P27 -> -1to1	False		0.15092	687	69	1016	36.25	10	53.75	{'CycD': '0', 'CycE': '0', 'CycA': '0', 'Cdc20': '0', 'CycB': '0', 'E2F': '0', 'RB': '1', 'P27': '0', 'Cdh1': '1', 'PPs': '0'}
CycB-to-CycE -> 0to-1 | CycE-to-P27 -> -1to1	False		0.15158	690	119	1006	40	17.5	42.5	{'CycD': '0', 'CycE': '0', 'CycA': '0', 'Cdc20': '0', 'CycB': '0', 'E2F': '0', 'RB': '1', 'P27': '0', 'Cdh1': '1', 'PPs': '0'}
Cdc20-to-CycD -> 0to-1 | RB-to-CycE -> 0to-1	False		0.1518	691	1	1024	32.5	6.25	61.25	{'CycD': '0', 'CycE': '0', 'CycA': '0', 'Cdc20': '0', 'CycB': '0', 'E2F': '0', 'RB': '1', 'P27': '0', 'Cdh1': '1', 'PPs': '0'}
CycB-to-CycD -> 0to-1 | CycE-to-P27 -> -1to0	False		0.1518	691	1	1024	32.5	20	47.5	{'CycD': '0', 'CycE': '0', 'CycA': '0', 'Cdc20': '0', 'CycB': '0', 'E2F': '0', 'RB': '1', 'P27': '0', 'Cdh1': '1', 'PPs': '0'}
Cdc20-to-CycE -> 0to-1 | CycD-to-P27 -> -1to0	False		0.1518	691	1	1024	32.5	17.5	50	{'CycD': '0', 'CycE': '0', 'CycA': '0', 'Cdc20': '0', 'CycB': '0', 'E2F': '0', 'RB': '1', 'P27': '0', 'Cdh1': '1', 'PPs': '0'}
CycB-to-CycE -> 0to-1 | CycD-to-P27 -> -1to0	False		0.1518	691	2	1024	32.5	10	57.5	{'CycD': '0', 'CycE': '0', 'CycA': '0', 'Cdc20': '0', 'CycB': '0', 'E2F': '0', 'RB': '1', 'P27': '0', 'Cdh1': '1', 'PPs': '0'}
PPs-to-CycE -> 0to-1 | P27-to-P27 -> -1to1	False		0.1518	691	1	1024	32.5	8.75	58.75	{'CycD': '0', 'CycE': '0', 'CycA': '0', 'Cdc20': '0', 'CycB': '0', 'E2F': '0', 'RB': '1', 'P27': '1', 'Cdh1': '1', 'PPs': '0'}
E2F-to-Cdc20 -> 0to-1 | CycE-to-P27 -> -1to1	False		0.1518	691	1	1024	32.5	28.75	38.75	{'CycD': '0', 'CycE': '0', 'CycA': '0', 'Cdc20': '0', 'CycB': '0', 'E2F': '0', 'RB': '1', 'P27': '0', 'Cdh1': '1', 'PPs': '0'}
E2F-to-RB -> 0to1 | CycE-to-P27 -> -1to1	False		0.1518	691	2	1024	32.5	20	47.5	{'CycD': '0', 'CycE': '0', 'CycA': '0', 'Cdc20': '0', 'CycB': '0', 'E2F': '0', 'RB': '1', 'P27': '0', 'Cdh1': '1', 'PPs': '0'}
CycE-to-P27 -> -1to1 | CycD-to-Cdh1 -> 0to-1	False		0.1518	691	2	1024	32.5	20	47.5	{'CycD': '0', 'CycE': '0', 'CycA': '0', 'Cdc20': '0', 'CycB': '0', 'E2F': '0', 'RB': '1', 'P27': '0', 'Cdh1': '1', 'PPs': '0'}
PPs-to-CycD -> 0to-1 | RB-to-P27 -> 0to1	False		0.15224	693	11	1024	32.5	7.5	60	{'CycD': '0', 'CycE': '0', 'CycA': '0', 'Cdc20': '0', 'CycB': '0', 'E2F': '0', 'RB': '1', 'P27': '1', 'Cdh1': '1', 'PPs': '0'}
Cdc20-to-CycE -> 0to-1 | RB-to-P27 -> 0to1	False		0.15246	694	10	1023	32.5	8.75	58.75	{'CycD': '0', 'CycE': '0', 'CycA': '0', 'Cdc20': '0', 'CycB': '0', 'E2F': '0', 'RB': '1', 'P27': '1', 'Cdh1': '1', 'PPs': '0'}
CycE-to-CycD -> 0to-1 | RB-to-CycE -> 0to-1	False		0.15466	704	1	1024	31.25	20	48.75	{'CycD': '0', 'CycE': '0', 'CycA': '0', 'Cdc20': '0', 'CycB': '0', 'E2F': '0', 'RB': '1', 'P27': '0', 'Cdh1': '1', 'PPs': '0'}
CycA-to-CycD -> 0to-1 | Cdc20-to-CycE -> 0to-1	False		0.15466	704	1	1024	31.25	8.75	60	{'CycD': '0', 'CycE': '0', 'CycA': '0', 'Cdc20': '0', 'CycB': '0', 'E2F': '0', 'RB': '1', 'P27': '0', 'Cdh1': '1', 'PPs': '0'}
Cdc20-to-CycD -> 0to-1 | Cdc20-to-CycE -> 0to-1	False		0.15466	704	1	1024	31.25	20	48.75	{'CycD': '0', 'CycE': '0', 'CycA': '0', 'Cdc20': '0', 'CycB': '0', 'E2F': '0', 'RB': '1', 'P27': '0', 'Cdh1': '1', 'PPs': '0'}
CycB-to-CycD -> 0to-1 | CycE-to-CycE -> 0to-1	False		0.15466	704	1	1024	31.25	21.25	47.5	{'CycD': '0', 'CycE': '0', 'CycA': '0', 'Cdc20': '0', 'CycB': '0', 'E2F': '0', 'RB': '1', 'P27': '0', 'Cdh1': '1', 'PPs': '0'}
CycB-to-CycD -> 0to-1 | Cdc20-to-CycE -> 0to-1	False		0.15466	704	1	1024	31.25	7.5	61.25	{'CycD': '0', 'CycE': '0', 'CycA': '0', 'Cdc20': '0', 'CycB': '0', 'E2F': '0', 'RB': '1', 'P27': '0', 'Cdh1': '1', 'PPs': '0'}
CycB-to-CycD -> 0to-1 | CycE-to-P27 -> -1to1	False		0.15466	704	1	1024	31.25	27.5	41.25	{'CycD': '0', 'CycE': '0', 'CycA': '0', 'Cdc20': '0', 'CycB': '0', 'E2F': '0', 'RB': '1', 'P27': '0', 'Cdh1': '1', 'PPs': '0'}
CycB-to-CycE -> 0to1 | CycE-to-P27 -> -1to1	False		0.15466	704	3	1024	31.25	32.5	36.25	{'CycD': '0', 'CycE': '0', 'CycA': '0', 'Cdc20': '0', 'CycB': '0', 'E2F': '0', 'RB': '1', 'P27': '0', 'Cdh1': '1', 'PPs': '0'}
CycE-to-P27 -> -1to1 | Cdc20-to-P27 -> 0to1	False		0.15466	704	1	1024	31.25	21.25	47.5	{'CycD': '0', 'CycE': '0', 'CycA': '0', 'Cdc20': '0', 'CycB': '0', 'E2F': '0', 'RB': '1', 'P27': '0', 'Cdh1': '1', 'PPs': '0'}
Cdc20-to-CycD -> 0to-1 | CycB-to-P27 -> -1to1	False		0.15488	705	8	1024	31.25	13.75	55	{'CycD': '0', 'CycE': '0', 'CycA': '0', 'Cdc20': '0', 'CycB': '0', 'E2F': '0', 'RB': '1', 'P27': '0', 'Cdh1': '1', 'PPs': '0'}
CycA-to-CycE -> 0to-1 | CycD-to-P27 -> -1to0	False	[CDK2 -> CCNE1 -> -1 -> 14536078]	0.1551	706	12	1023	31.25	2.5	66.25	{'CycD': '0', 'CycE': '0', 'CycA': '0', 'Cdc20': '0', 'CycB': '0', 'E2F': '0', 'RB': '1', 'P27': '0', 'Cdh1': '1', 'PPs': '0'}
CycD-to-P27 -> -1to0 | CycB-to-P27 -> -1to1	False		0.1551	706	10	1024	31.25	5	63.75	{'CycD': '0', 'CycE': '0', 'CycA': '0', 'Cdc20': '0', 'CycB': '0', 'E2F': '0', 'RB': '1', 'P27': '0', 'Cdh1': '1', 'PPs': '0'}
E2F-to-CycD -> 0to-1 | CycB-to-CycE -> 0to-1	False		0.15751	717	1	1024	30	12.5	57.5	{'CycD': '0', 'CycE': '0', 'CycA': '0', 'Cdc20': '0', 'CycB': '0', 'E2F': '0', 'RB': '1', 'P27': '0', 'Cdh1': '1', 'PPs': '0'}
E2F-to-CycD -> 0to-1 | PPs-to-CycE -> 0to-1	False		0.15751	717	1	1024	30	17.5	52.5	{'CycD': '0', 'CycE': '0', 'CycA': '0', 'Cdc20': '0', 'CycB': '0', 'E2F': '0', 'RB': '1', 'P27': '0', 'Cdh1': '1', 'PPs': '0'}
RB-to-CycD -> 0to-1 | CycB-to-CycE -> 0to-1	False		0.15751	717	1	1024	30	13.75	56.25	{'CycD': '0', 'CycE': '0', 'CycA': '0', 'Cdc20': '0', 'CycB': '0', 'E2F': '0', 'RB': '1', 'P27': '0', 'Cdh1': '1', 'PPs': '0'}
PPs-to-CycD -> 0to-1 | CycB-to-CycE -> 0to-1	False		0.15751	717	1	1024	30	15	55	{'CycD': '0', 'CycE': '0', 'CycA': '0', 'Cdc20': '0', 'CycB': '0', 'E2F': '0', 'RB': '1', 'P27': '0', 'Cdh1': '1', 'PPs': '0'}
PPs-to-CycD -> 0to-1 | PPs-to-CycE -> 0to-1	False		0.15751	717	1	1024	30	15	55	{'CycD': '0', 'CycE': '0', 'CycA': '0', 'Cdc20': '0', 'CycB': '0', 'E2F': '0', 'RB': '1', 'P27': '0', 'Cdh1': '1', 'PPs': '0'}
E2F-to-CycB -> 0to1 | CycE-to-P27 -> -1to1	False	[E2F1 -> CDK1 -> 1 -> 14618416]	0.15751	717	1	1024	30	36.25	33.75	{'CycD': '0', 'CycE': '0', 'CycA': '0', 'Cdc20': '0', 'CycB': '0', 'E2F': '0', 'RB': '1', 'P27': '0', 'Cdh1': '1', 'PPs': '0'}
CycE-to-E2F -> 0to-1 | CycE-to-P27 -> -1to1	False		0.15751	717	1	1024	30	30	40	{'CycD': '0', 'CycE': '0', 'CycA': '0', 'Cdc20': '0', 'CycB': '0', 'E2F': '0', 'RB': '1', 'P27': '0', 'Cdh1': '1', 'PPs': '0'}
CycE-to-P27 -> -1to0 | Cdc20-to-P27 -> 0to1	False		0.15751	717	1	1024	30	15	55	{'CycD': '0', 'CycE': '0', 'CycA': '0', 'Cdc20': '0', 'CycB': '0', 'E2F': '0', 'RB': '1', 'P27': '0', 'Cdh1': '1', 'PPs': '0'}
E2F-to-CycD -> 0to-1 | CycA-to-CycE -> 0to-1	False	[CDK2 -> CCNE1 -> -1 -> 14536078]	0.15795	719	10	1023	30	2.5	67.5	{'CycD': '0', 'CycE': '0', 'CycA': '0', 'Cdc20': '0', 'CycB': '0', 'E2F': '0', 'RB': '1', 'P27': '0', 'Cdh1': '1', 'PPs': '0'}
CycA-to-CycE -> 0to-1 | Cdc20-to-P27 -> 0to1	False	[CDK2 -> CCNE1 -> -1 -> 14536078]	0.15795	719	37	1021	31.25	0	68.75	{'CycD': '0', 'CycE': '0', 'CycA': '0', 'Cdc20': '0', 'CycB': '0', 'E2F': '0', 'RB': '1', 'P27': '0', 'Cdh1': '1', 'PPs': '0'}
CycE-to-CycE -> 0to-1 | Cdh1-to-P27 -> 0to1	False		0.15817	720	14	1023	30	5	65	{'CycD': '0', 'CycE': '0', 'CycA': '0', 'Cdc20': '0', 'CycB': '0', 'E2F': '0', 'RB': '1', 'P27': '1', 'Cdh1': '1', 'PPs': '0'}
RB-to-CycD -> 0to-1 | CycA-to-CycE -> 0to-1	False	[CDK2 -> CCNE1 -> -1 -> 14536078]	0.15839	721	16	1023	30	2.5	67.5	{'CycD': '0', 'CycE': '0', 'CycA': '0', 'Cdc20': '0', 'CycB': '0', 'E2F': '0', 'RB': '1', 'P27': '0', 'Cdh1': '1', 'PPs': '0'}
CycE-to-CycE -> 0to-1 | RB-to-P27 -> 0to1	False		0.15883	723	19	1023	30	10	60	{'CycD': '0', 'CycE': '0', 'CycA': '0', 'Cdc20': '0', 'CycB': '0', 'E2F': '0', 'RB': '1', 'P27': '1', 'Cdh1': '1', 'PPs': '0'}
CycB-to-CycE -> 0to-1 | Cdh1-to-P27 -> 0to1	False		0.15927	725	24	1022	30	2.5	67.5	{'CycD': '0', 'CycE': '0', 'CycA': '0', 'Cdc20': '0', 'CycB': '0', 'E2F': '0', 'RB': '1', 'P27': '1', 'Cdh1': '1', 'PPs': '0'}
CycE-to-CycD -> 0to-1 | CycE-to-P27 -> -1to0	False		0.16037	730	2	1024	28.75	22.5	48.75	{'CycD': '0', 'CycE': '0', 'CycA': '0', 'Cdc20': '0', 'CycB': '0', 'E2F': '0', 'RB': '1', 'P27': '0', 'Cdh1': '1', 'PPs': '0'}
CycA-to-CycD -> 0to-1 | CycE-to-CycE -> 0to-1	False		0.16037	730	1	1024	28.75	11.25	60	{'CycD': '0', 'CycE': '0', 'CycA': '0', 'Cdc20': '0', 'CycB': '0', 'E2F': '0', 'RB': '1', 'P27': '0', 'Cdh1': '1', 'PPs': '0'}
E2F-to-CycD -> 0to-1 | Cdc20-to-CycE -> 0to-1	False		0.16037	730	1	1024	28.75	11.25	60	{'CycD': '0', 'CycE': '0', 'CycA': '0', 'Cdc20': '0', 'CycB': '0', 'E2F': '0', 'RB': '1', 'P27': '0', 'Cdh1': '1', 'PPs': '0'}
E2F-to-CycD -> 0to-1 | CycE-to-P27 -> -1to0	False		0.16037	730	1	1024	28.75	13.75	57.5	{'CycD': '0', 'CycE': '0', 'CycA': '0', 'Cdc20': '0', 'CycB': '0', 'E2F': '0', 'RB': '1', 'P27': '0', 'Cdh1': '1', 'PPs': '0'}
Cdc20-to-RB -> 0to1 | CycE-to-P27 -> -1to1	False		0.16037	730	1	1024	28.75	23.75	47.5	{'CycD': '0', 'CycE': '0', 'CycA': '0', 'Cdc20': '0', 'CycB': '0', 'E2F': '0', 'RB': '1', 'P27': '0', 'Cdh1': '1', 'PPs': '0'}
CycE-to-P27 -> -1to1 | CycB-to-P27 -> -1to0	False		0.16037	730	1	1024	28.75	23.75	47.5	{'CycD': '0', 'CycE': '0', 'CycA': '0', 'Cdc20': '0', 'CycB': '0', 'E2F': '0', 'RB': '1', 'P27': '0', 'Cdh1': '1', 'PPs': '0'}
E2F-to-CycD -> 0to-1 | RB-to-P27 -> 0to1	False		0.16081	732	12	1023	28.75	5	66.25	{'CycD': '0', 'CycE': '0', 'CycA': '0', 'Cdc20': '0', 'CycB': '0', 'E2F': '0', 'RB': '1', 'P27': '1', 'Cdh1': '1', 'PPs': '0'}
Cdc20-to-CycE -> 0to-1 | Cdh1-to-P27 -> 0to1	False		0.16081	732	14	1023	28.75	8.75	62.5	{'CycD': '0', 'CycE': '0', 'CycA': '0', 'Cdc20': '0', 'CycB': '0', 'E2F': '0', 'RB': '1', 'P27': '1', 'Cdh1': '1', 'PPs': '0'}
PPs-to-CycD -> 0to-1 | CycE-to-P27 -> -1to1	False		0.16301	742	1	1024	27.5	17.5	55	{'CycD': '0', 'CycE': '0', 'CycA': '0', 'Cdc20': '0', 'CycB': '0', 'E2F': '0', 'RB': '1', 'P27': '0', 'Cdh1': '1', 'PPs': '0'}
CycA-to-CycD -> 0to-1 | RB-to-CycE -> 0to-1	False		0.16322	743	2	1024	27.5	15	57.5	{'CycD': '0', 'CycE': '0', 'CycA': '0', 'Cdc20': '0', 'CycB': '0', 'E2F': '0', 'RB': '1', 'P27': '0', 'Cdh1': '1', 'PPs': '0'}
RB-to-Cdc20 -> 0to-1 | CycE-to-P27 -> -1to1	False		0.16322	743	6	1024	27.5	25	47.5	{'CycD': '0', 'CycE': '0', 'CycA': '0', 'Cdc20': '0', 'CycB': '0', 'E2F': '0', 'RB': '1', 'P27': '0', 'Cdh1': '1', 'PPs': '0'}
CycB-to-P27 -> -1to1 | P27-to-P27 -> -1to1	False		0.16322	743	2	1024	27.5	11.25	61.25	{'CycD': '0', 'CycE': '0', 'CycA': '0', 'Cdc20': '0', 'CycB': '0', 'E2F': '0', 'RB': '1', 'P27': '1', 'Cdh1': '1', 'PPs': '0'}
PPs-to-CycE -> 0to-1 | CycE-to-P27 -> -1to1	False		0.16476	750	153	971	50	8.75	41.25	{'CycD': '0', 'CycE': '0', 'CycA': '0', 'Cdc20': '0', 'CycB': '0', 'E2F': '0', 'RB': '1', 'P27': '0', 'Cdh1': '1', 'PPs': '0'}
CycA-to-CycD -> 0to-1 | CycB-to-CycE -> 0to-1	False		0.16586	755	1	1024	26.25	12.5	61.25	{'CycD': '0', 'CycE': '0', 'CycA': '0', 'Cdc20': '0', 'CycB': '0', 'E2F': '0', 'RB': '1', 'P27': '0', 'Cdh1': '1', 'PPs': '0'}
CycB-to-CycD -> 0to-1 | RB-to-CycE -> 0to-1	False		0.16586	755	1	1024	26.25	13.75	60	{'CycD': '0', 'CycE': '0', 'CycA': '0', 'Cdc20': '0', 'CycB': '0', 'E2F': '0', 'RB': '1', 'P27': '0', 'Cdh1': '1', 'PPs': '0'}
E2F-to-CycD -> 0to-1 | CycE-to-CycE -> 0to-1	False		0.16586	755	1	1024	26.25	17.5	56.25	{'CycD': '0', 'CycE': '0', 'CycA': '0', 'Cdc20': '0', 'CycB': '0', 'E2F': '0', 'RB': '1', 'P27': '0', 'Cdh1': '1', 'PPs': '0'}
E2F-to-CycD -> 0to-1 | CycE-to-P27 -> -1to1	False		0.16586	755	1	1024	26.25	21.25	52.5	{'CycD': '0', 'CycE': '0', 'CycA': '0', 'Cdc20': '0', 'CycB': '0', 'E2F': '0', 'RB': '1', 'P27': '0', 'Cdh1': '1', 'PPs': '0'}
PPs-to-CycD -> 0to-1 | Cdc20-to-CycE -> 0to-1	False		0.16586	755	1	1024	26.25	15	58.75	{'CycD': '0', 'CycE': '0', 'CycA': '0', 'Cdc20': '0', 'CycB': '0', 'E2F': '0', 'RB': '1', 'P27': '0', 'Cdh1': '1', 'PPs': '0'}
PPs-to-CycD -> 0to-1 | RB-to-CycE -> 0to-1	False		0.16586	755	1	1024	26.25	10	63.75	{'CycD': '0', 'CycE': '0', 'CycA': '0', 'Cdc20': '0', 'CycB': '0', 'E2F': '0', 'RB': '1', 'P27': '0', 'Cdh1': '1', 'PPs': '0'}
Cdh1-to-CycE -> 0to-1 | CycE-to-P27 -> -1to1	False		0.16652	758	14	1023	26.25	30	43.75	{'CycD': '0', 'CycE': '0', 'CycA': '0', 'Cdc20': '0', 'CycB': '0', 'E2F': '0', 'RB': '1', 'P27': '0', 'Cdh1': '1', 'PPs': '0'}
PPs-to-CycE -> 0to-1 | Cdh1-to-P27 -> 0to1	False		0.16652	758	9	1024	26.25	10	63.75	{'CycD': '0', 'CycE': '0', 'CycA': '0', 'Cdc20': '0', 'CycB': '0', 'E2F': '0', 'RB': '1', 'P27': '1', 'Cdh1': '1', 'PPs': '0'}
CycA-to-P27 -> -1to1 | Cdc20-to-P27 -> 0to1	False		0.16674	759	119	983	48.75	2.5	48.75	{'CycD': '0', 'CycE': '0', 'CycA': '0', 'Cdc20': '0', 'CycB': '0', 'E2F': '0', 'RB': '1', 'P27': '0', 'Cdh1': '1', 'PPs': '0'}
Cdc20-to-CycD -> 0to-1 | P27-to-P27 -> -1to1	False		0.16872	768	1	1024	25	6.25	68.75	{'CycD': '0', 'CycE': '0', 'CycA': '0', 'Cdc20': '0', 'CycB': '0', 'E2F': '0', 'RB': '1', 'P27': '1', 'Cdh1': '1', 'PPs': '0'}
Cdh1-to-CycD -> 0to-1 | Cdc20-to-CycE -> 0to-1	False		0.16872	768	1	1024	25	15	60	{'CycD': '0', 'CycE': '0', 'CycA': '0', 'Cdc20': '0', 'CycB': '0', 'E2F': '0', 'RB': '1', 'P27': '0', 'Cdh1': '1', 'PPs': '0'}
PPs-to-CycD -> 0to-1 | CycE-to-CycE -> 0to-1	False		0.16872	768	1	1024	25	13.75	61.25	{'CycD': '0', 'CycE': '0', 'CycA': '0', 'Cdc20': '0', 'CycB': '0', 'E2F': '0', 'RB': '1', 'P27': '0', 'Cdh1': '1', 'PPs': '0'}
CycE-to-CycE -> 0to-1 | CycD-to-P27 -> -1to0	False		0.16872	768	1	1024	25	16.25	58.75	{'CycD': '0', 'CycE': '0', 'CycA': '0', 'Cdc20': '0', 'CycB': '0', 'E2F': '0', 'RB': '1', 'P27': '0', 'Cdh1': '1', 'PPs': '0'}
Cdc20-to-CycE -> 0to-1 | P27-to-P27 -> -1to1	False		0.16872	768	1	1024	25	10	65	{'CycD': '0', 'CycE': '0', 'CycA': '0', 'Cdc20': '0', 'CycB': '0', 'E2F': '0', 'RB': '1', 'P27': '1', 'Cdh1': '1', 'PPs': '0'}
CycE-to-P27 -> -1to1 | CycB-to-P27 -> -1to1	False		0.16872	768	1	1024	25	22.5	52.5	{'CycD': '0', 'CycE': '0', 'CycA': '0', 'Cdc20': '0', 'CycB': '0', 'E2F': '0', 'RB': '1', 'P27': '0', 'Cdh1': '1', 'PPs': '0'}
CycE-to-P27 -> -1to1 | RB-to-P27 -> 0to1	False		0.16872	768	1	1024	25	10	65	{'CycD': '0', 'CycE': '0', 'CycA': '0', 'Cdc20': '0', 'CycB': '0', 'E2F': '0', 'RB': '1', 'P27': '1', 'Cdh1': '1', 'PPs': '0'}
CycE-to-P27 -> -1to1 | CycE-to-PPs -> 0to1	False		0.16872	768	1	1024	25	32.5	42.5	{'CycD': '0', 'CycE': '0', 'CycA': '0', 'Cdc20': '0', 'CycB': '0', 'E2F': '0', 'RB': '1', 'P27': '0', 'Cdh1': '1', 'PPs': '0'}
CycD-to-CycD -> 0to-1 | CycB-to-P27 -> -1to1	False		0.16894	769	7	1024	25	7.5	67.5	{'CycD': '0', 'CycE': '0', 'CycA': '0', 'Cdc20': '0', 'CycB': '0', 'E2F': '0', 'RB': '1', 'P27': '0', 'Cdh1': '1', 'PPs': '0'}
PPs-to-CycD -> 0to-1 | Cdc20-to-P27 -> 0to1	False		0.16894	769	8	1024	25	16.25	58.75	{'CycD': '0', 'CycE': '0', 'CycA': '0', 'Cdc20': '0', 'CycB': '0', 'E2F': '0', 'RB': '1', 'P27': '0', 'Cdh1': '1', 'PPs': '0'}
PPs-to-CycE -> 0to-1 | RB-to-P27 -> 0to1	False		0.16938	771	15	1023	25	3.75	71.25	{'CycD': '0', 'CycE': '0', 'CycA': '0', 'Cdc20': '0', 'CycB': '0', 'E2F': '0', 'RB': '1', 'P27': '1', 'Cdh1': '1', 'PPs': '0'}
Cdc20-to-CycD -> 0to-1 | RB-to-P27 -> 0to1	False		0.1696	772	13	1023	25	10	65	{'CycD': '0', 'CycE': '0', 'CycA': '0', 'Cdc20': '0', 'CycB': '0', 'E2F': '0', 'RB': '1', 'P27': '1', 'Cdh1': '1', 'PPs': '0'}
CycA-to-CycE -> 0to-1 | Cdh1-to-P27 -> 0to1	False	[CDK2 -> CCNE1 -> -1 -> 14536078]	0.17113	779	54	1020	26.25	1.25	72.5	{'CycD': '0', 'CycE': '0', 'CycA': '0', 'Cdc20': '0', 'CycB': '0', 'E2F': '0', 'RB': '1', 'P27': '1', 'Cdh1': '1', 'PPs': '0'}
CycE-to-CycD -> 0to-1 | P27-to-P27 -> -1to1	False		0.17157	781	1	1024	23.75	13.75	62.5	{'CycD': '0', 'CycE': '0', 'CycA': '0', 'Cdc20': '0', 'CycB': '0', 'E2F': '0', 'RB': '1', 'P27': '1', 'Cdh1': '1', 'PPs': '0'}
Cdc20-to-CycD -> 0to-1 | CycE-to-P27 -> -1to1	False		0.17157	781	1	1024	23.75	18.75	57.5	{'CycD': '0', 'CycE': '0', 'CycA': '0', 'Cdc20': '0', 'CycB': '0', 'E2F': '0', 'RB': '1', 'P27': '0', 'Cdh1': '1', 'PPs': '0'}
CycD-to-CycE -> 0to1 | CycE-to-P27 -> -1to1	False		0.17157	781	1	1024	23.75	31.25	45	{'CycD': '0', 'CycE': '0', 'CycA': '0', 'Cdc20': '0', 'CycB': '0', 'E2F': '0', 'RB': '1', 'P27': '0', 'Cdh1': '1', 'PPs': '0'}
CycE-to-RB -> -1to1 | CycE-to-P27 -> -1to1	False		0.17157	781	1	1024	23.75	31.25	45	{'CycD': '0', 'CycE': '0', 'CycA': '0', 'Cdc20': '0', 'CycB': '0', 'E2F': '0', 'RB': '1', 'P27': '0', 'Cdh1': '1', 'PPs': '0'}
PPs-to-CycD -> 0to-1 | CycB-to-P27 -> -1to1	False		0.17179	782	7	1024	23.75	10	66.25	{'CycD': '0', 'CycE': '0', 'CycA': '0', 'Cdc20': '0', 'CycB': '0', 'E2F': '0', 'RB': '1', 'P27': '0', 'Cdh1': '1', 'PPs': '0'}
CycA-to-CycD -> 0to-1 | RB-to-P27 -> 0to1	False		0.17201	783	9	1024	23.75	2.5	73.75	{'CycD': '0', 'CycE': '0', 'CycA': '0', 'Cdc20': '0', 'CycB': '0', 'E2F': '0', 'RB': '1', 'P27': '1', 'Cdh1': '1', 'PPs': '0'}
Cdc20-to-CycE -> 0to-1 | E2F-to-P27 -> 0to1	False		0.17245	785	101	997	35	13.75	51.25	{'CycD': '0', 'CycE': '0', 'CycA': '0', 'Cdc20': '0', 'CycB': '0', 'E2F': '0', 'RB': '1', 'P27': '0', 'Cdh1': '1', 'PPs': '0'}
CycB-to-CycE -> 0to-1 | RB-to-P27 -> 0to1	False		0.17399	792	34	1021	23.75	7.5	68.75	{'CycD': '0', 'CycE': '0', 'CycA': '0', 'Cdc20': '0', 'CycB': '0', 'E2F': '0', 'RB': '1', 'P27': '1', 'Cdh1': '1', 'PPs': '0'}
CycA-to-CycD -> 0to-1 | CycE-to-P27 -> -1to1	False		0.17443	794	1	1024	22.5	27.5	50	{'CycD': '0', 'CycE': '0', 'CycA': '0', 'Cdc20': '0', 'CycB': '0', 'E2F': '0', 'RB': '1', 'P27': '0', 'Cdh1': '1', 'PPs': '0'}
E2F-to-CycD -> 0to-1 | P27-to-P27 -> -1to1	False		0.17443	794	1	1024	22.5	7.5	70	{'CycD': '0', 'CycE': '0', 'CycA': '0', 'Cdc20': '0', 'CycB': '0', 'E2F': '0', 'RB': '1', 'P27': '1', 'Cdh1': '1', 'PPs': '0'}
Cdh1-to-CycD -> 0to-1 | CycB-to-CycE -> 0to-1	False		0.17443	794	1	1024	22.5	22.5	55	{'CycD': '0', 'CycE': '0', 'CycA': '0', 'Cdc20': '0', 'CycB': '0', 'E2F': '0', 'RB': '1', 'P27': '0', 'Cdh1': '1', 'PPs': '0'}
CycD-to-P27 -> -1to0 | CycE-to-P27 -> -1to0	False		0.17443	794	1	1024	22.5	8.75	68.75	{'CycD': '0', 'CycE': '0', 'CycA': '0', 'Cdc20': '0', 'CycB': '0', 'E2F': '0', 'RB': '1', 'P27': '0', 'Cdh1': '1', 'PPs': '0'}
CycB-to-CycD -> 0to-1 | RB-to-P27 -> 0to1	False		0.17487	796	11	1024	22.5	1.25	76.25	{'CycD': '0', 'CycE': '0', 'CycA': '0', 'Cdc20': '0', 'CycB': '0', 'E2F': '0', 'RB': '1', 'P27': '1', 'Cdh1': '1', 'PPs': '0'}
CycA-to-P27 -> -1to1 | P27-to-P27 -> -1to1	False		0.17619	802	46	1020	23.75	0	76.25	{'CycD': '0', 'CycE': '0', 'CycA': '0', 'Cdc20': '0', 'CycB': '0', 'E2F': '0', 'RB': '1', 'P27': '1', 'Cdh1': '1', 'PPs': '0'}
CycB-to-CycD -> 0to-1 | P27-to-P27 -> -1to1	False		0.17707	806	1	1024	21.25	10	68.75	{'CycD': '0', 'CycE': '0', 'CycA': '0', 'Cdc20': '0', 'CycB': '0', 'E2F': '0', 'RB': '1', 'P27': '1', 'Cdh1': '1', 'PPs': '0'}
RB-to-CycD -> 0to-1 | PPs-to-CycE -> 0to-1	False		0.17707	806	1	1024	21.25	6.25	72.5	{'CycD': '0', 'CycE': '0', 'CycA': '0', 'Cdc20': '0', 'CycB': '0', 'E2F': '0', 'RB': '1', 'P27': '0', 'Cdh1': '1', 'PPs': '0'}
RB-to-CycD -> 0to-1 | CycE-to-P27 -> -1to1	False		0.17707	806	1	1024	21.25	11.25	67.5	{'CycD': '0', 'CycE': '0', 'CycA': '0', 'Cdc20': '0', 'CycB': '0', 'E2F': '0', 'RB': '1', 'P27': '0', 'Cdh1': '1', 'PPs': '0'}
PPs-to-CycD -> 0to-1 | P27-to-P27 -> -1to1	False		0.17707	806	1	1024	21.25	5	73.75	{'CycD': '0', 'CycE': '0', 'CycA': '0', 'Cdc20': '0', 'CycB': '0', 'E2F': '0', 'RB': '1', 'P27': '1', 'Cdh1': '1', 'PPs': '0'}
CycB-to-CycE -> 0to-1 | P27-to-P27 -> -1to1	False		0.17707	806	1	1024	21.25	5	73.75	{'CycD': '0', 'CycE': '0', 'CycA': '0', 'Cdc20': '0', 'CycB': '0', 'E2F': '0', 'RB': '1', 'P27': '1', 'Cdh1': '1', 'PPs': '0'}
Cdc20-to-P27 -> 0to1 | P27-to-P27 -> -1to1	False		0.17707	806	1	1024	21.25	8.75	70	{'CycD': '0', 'CycE': '0', 'CycA': '0', 'Cdc20': '0', 'CycB': '0', 'E2F': '0', 'RB': '1', 'P27': '1', 'Cdh1': '1', 'PPs': '0'}
CycE-to-CycE -> 0to-1 | E2F-to-P27 -> 0to1	False		0.17728	807	121	971	45	2.5	52.5	{'CycD': '0', 'CycE': '0', 'CycA': '0', 'Cdc20': '0', 'CycB': '0', 'E2F': '0', 'RB': '1', 'P27': '0', 'Cdh1': '1', 'PPs': '0'}
CycA-to-CycE -> 0to-1 | RB-to-P27 -> 0to1	False	[CDK2 -> CCNE1 -> -1 -> 14536078]	0.17882	814	68	1017	23.75	2.5	73.75	{'CycD': '0', 'CycE': '0', 'CycA': '0', 'Cdc20': '0', 'CycB': '0', 'E2F': '0', 'RB': '1', 'P27': '1', 'Cdh1': '1', 'PPs': '0'}
CycA-to-CycD -> 0to-1 | P27-to-P27 -> -1to1	False		0.17992	819	2	1024	20	6.25	73.75	{'CycD': '0', 'CycE': '0', 'CycA': '0', 'Cdc20': '0', 'CycB': '0', 'E2F': '0', 'RB': '1', 'P27': '1', 'Cdh1': '1', 'PPs': '0'}
Cdh1-to-CycD -> 0to-1 | CycE-to-CycE -> 0to-1	False		0.17992	819	1	1024	20	13.75	66.25	{'CycD': '0', 'CycE': '0', 'CycA': '0', 'Cdc20': '0', 'CycB': '0', 'E2F': '0', 'RB': '1', 'P27': '0', 'Cdh1': '1', 'PPs': '0'}
CycE-to-P27 -> -1to0 | P27-to-P27 -> -1to1	False		0.17992	819	1	1024	20	10	70	{'CycD': '0', 'CycE': '0', 'CycA': '0', 'Cdc20': '0', 'CycB': '0', 'E2F': '0', 'RB': '1', 'P27': '1', 'Cdh1': '1', 'PPs': '0'}
CycD-to-CycD -> 0to-1 | Cdc20-to-P27 -> 0to1	False		0.18014	820	7	1024	20	6.25	73.75	{'CycD': '0', 'CycE': '0', 'CycA': '0', 'Cdc20': '0', 'CycB': '0', 'E2F': '0', 'RB': '1', 'P27': '0', 'Cdh1': '1', 'PPs': '0'}
CycE-to-CycD -> 0to1 | CycD-to-P27 -> -1to1	False	[CDK6 -> CDKN1B -> 1 -> 16160006]	0.18146	826	54	1018	22.5	3.75	73.75	{'CycD': '0', 'CycE': '0', 'CycA': '0', 'Cdc20': '0', 'CycB': '0', 'E2F': '0', 'RB': '1', 'P27': '0', 'Cdh1': '1', 'PPs': '0'}
PPs-to-CycE -> 0to-1 | E2F-to-P27 -> 0to1	False		0.18146	826	111	989	35	3.75	61.25	{'CycD': '0', 'CycE': '0', 'CycA': '0', 'Cdc20': '0', 'CycB': '0', 'E2F': '0', 'RB': '1', 'P27': '0', 'Cdh1': '1', 'PPs': '0'}
CycB-to-CycD -> 0to-1 | PPs-to-CycE -> 0to-1	False		0.18278	832	1	1024	18.75	17.5	63.75	{'CycD': '0', 'CycE': '0', 'CycA': '0', 'Cdc20': '0', 'CycB': '0', 'E2F': '0', 'RB': '1', 'P27': '0', 'Cdh1': '1', 'PPs': '0'}
Cdh1-to-CycD -> 0to-1 | CycE-to-P27 -> -1to1	False		0.18278	832	1	1024	18.75	21.25	60	{'CycD': '0', 'CycE': '0', 'CycA': '0', 'Cdc20': '0', 'CycB': '0', 'E2F': '0', 'RB': '1', 'P27': '0', 'Cdh1': '1', 'PPs': '0'}
CycE-to-P27 -> -1to1 | E2F-to-P27 -> 0to1	False		0.18278	832	1	1024	18.75	27.5	53.75	{'CycD': '0', 'CycE': '0', 'CycA': '0', 'Cdc20': '0', 'CycB': '0', 'E2F': '0', 'RB': '1', 'P27': '0', 'Cdh1': '1', 'PPs': '0'}
Cdh1-to-CycD -> 0to-1 | CycA-to-CycE -> 0to-1	False	[CDK2 -> CCNE1 -> -1 -> 14536078]	0.18322	834	10	1024	18.75	1.25	80	{'CycD': '0', 'CycE': '0', 'CycA': '0', 'Cdc20': '0', 'CycB': '0', 'E2F': '0', 'RB': '1', 'P27': '0', 'Cdh1': '1', 'PPs': '0'}
CycE-to-P27 -> -1to1 | CycA-to-PPs -> 0to1	False		0.18453	840	3	949	40	17.5	42.5	{'CycD': '0', 'CycE': '0', 'CycA': '0', 'Cdc20': '0', 'CycB': '0', 'E2F': '0', 'RB': '1', 'P27': '0', 'Cdh1': '1', 'PPs': '0'}
PPs-to-CycE -> 0to-1 | CycA-to-P27 -> -1to1	False		0.18541	844	167	961	46.25	5	48.75	{'CycD': '0', 'CycE': '0', 'CycA': '0', 'Cdc20': '0', 'CycB': '0', 'E2F': '0', 'RB': '1', 'P27': '0', 'Cdh1': '1', 'PPs': '0'}
CycD-to-CycD -> 0to-1 | CycE-to-P27 -> -1to0	False		0.18563	845	1	1024	17.5	12.5	70	{'CycD': '0', 'CycE': '0', 'CycA': '0', 'Cdc20': '0', 'CycB': '0', 'E2F': '0', 'RB': '1', 'P27': '0', 'Cdh1': '1', 'PPs': '0'}
RB-to-CycD -> 0to-1 | Cdc20-to-CycE -> 0to-1	False		0.18563	845	1	1024	17.5	16.25	66.25	{'CycD': '0', 'CycE': '0', 'CycA': '0', 'Cdc20': '0', 'CycB': '0', 'E2F': '0', 'RB': '1', 'P27': '0', 'Cdh1': '1', 'PPs': '0'}
CycD-to-CycD -> 0to-1 | RB-to-P27 -> 0to1	False		0.18629	848	14	1023	17.5	3.75	78.75	{'CycD': '0', 'CycE': '0', 'CycA': '0', 'Cdc20': '0', 'CycB': '0', 'E2F': '0', 'RB': '1', 'P27': '1', 'Cdh1': '1', 'PPs': '0'}
CycE-to-CycE -> 0to-1 | CycA-to-P27 -> -1to1	False		0.18651	849	153	968	41.25	2.5	56.25	{'CycD': '0', 'CycE': '0', 'CycA': '0', 'Cdc20': '0', 'CycB': '0', 'E2F': '0', 'RB': '1', 'P27': '0', 'Cdh1': '1', 'PPs': '0'}
PPs-to-CycE -> 0to-1 | CycD-to-P27 -> -1to1	False	[CDK6 -> CDKN1B -> 1 -> 16160006]	0.18849	858	1	1024	16.25	6.25	77.5	{'CycD': '0', 'CycE': '0', 'CycA': '0', 'Cdc20': '0', 'CycB': '0', 'E2F': '0', 'RB': '1', 'P27': '0', 'Cdh1': '1', 'PPs': '0'}
CycD-to-P27 -> -1to1 | Cdc20-to-P27 -> 0to1	False	[CDK6 -> CDKN1B -> 1 -> 16160006]	0.18871	859	8	1024	16.25	3.75	80	{'CycD': '0', 'CycE': '0', 'CycA': '0', 'Cdc20': '0', 'CycB': '0', 'E2F': '0', 'RB': '1', 'P27': '0', 'Cdh1': '1', 'PPs': '0'}
PPs-to-CycE -> 0to1 | CycE-to-P27 -> -1to1	False		0.18915	861	138	966	38.75	21.25	40	{'CycD': '0', 'CycE': '0', 'CycA': '0', 'Cdc20': '0', 'CycB': '0', 'E2F': '0', 'RB': '1', 'P27': '0', 'Cdh1': '1', 'PPs': '0'}
CycD-to-CycD -> 0to-1 | RB-to-CycE -> 0to-1	False		0.19112	870	1	1024	15	3.75	81.25	{'CycD': '0', 'CycE': '0', 'CycA': '0', 'Cdc20': '0', 'CycB': '0', 'E2F': '0', 'RB': '1', 'P27': '0', 'Cdh1': '1', 'PPs': '0'}
CycB-to-CycE -> 0to-1 | E2F-to-P27 -> 0to1	False		0.19288	878	133	964	41.25	1.25	57.5	{'CycD': '0', 'CycE': '0', 'CycA': '0', 'Cdc20': '0', 'CycB': '0', 'E2F': '0', 'RB': '1', 'P27': '0', 'Cdh1': '1', 'PPs': '0'}
CycD-to-CycD -> 0to-1 | CycE-to-P27 -> -1to1	False		0.19398	883	1	1024	13.75	16.25	70	{'CycD': '0', 'CycE': '0', 'CycA': '0', 'Cdc20': '0', 'CycB': '0', 'E2F': '0', 'RB': '1', 'P27': '0', 'Cdh1': '1', 'PPs': '0'}
Cdh1-to-CycD -> 0to-1 | PPs-to-CycE -> 0to-1	False		0.19398	883	1	1024	13.75	6.25	80	{'CycD': '0', 'CycE': '0', 'CycA': '0', 'Cdc20': '0', 'CycB': '0', 'E2F': '0', 'RB': '1', 'P27': '0', 'Cdh1': '1', 'PPs': '0'}
CycB-to-CycE -> 0to-1 | CycD-to-P27 -> -1to1	False	[CDK6 -> CDKN1B -> 1 -> 16160006]	0.19398	883	1	1024	13.75	5	81.25	{'CycD': '0', 'CycE': '0', 'CycA': '0', 'Cdc20': '0', 'CycB': '0', 'E2F': '0', 'RB': '1', 'P27': '0', 'Cdh1': '1', 'PPs': '0'}
CycD-to-P27 -> -1to0 | CycE-to-P27 -> -1to1	False		0.19398	883	1	1024	13.75	27.5	58.75	{'CycD': '0', 'CycE': '0', 'CycA': '0', 'Cdc20': '0', 'CycB': '0', 'E2F': '0', 'RB': '1', 'P27': '0', 'Cdh1': '1', 'PPs': '0'}
CycE-to-P27 -> -1to1 | P27-to-P27 -> -1to0	False		0.19398	883	2	952	13.75	15	71.25	{'CycD': '0', 'CycE': '0', 'CycA': '0', 'Cdc20': '0', 'CycB': '0', 'E2F': '0', 'RB': '1', 'P27': '1', 'Cdh1': '1', 'PPs': '0'}
CycE-to-P27 -> -1to1 | Cdh1-to-P27 -> 0to1	False		0.19398	883	1	1024	13.75	12.5	73.75	{'CycD': '0', 'CycE': '0', 'CycA': '0', 'Cdc20': '0', 'CycB': '0', 'E2F': '0', 'RB': '1', 'P27': '1', 'Cdh1': '1', 'PPs': '0'}
Cdc20-to-CycD -> 0to1 | CycD-to-P27 -> -1to1	False	[CDK6 -> CDKN1B -> 1 -> 16160006]	0.19442	885	91	1011	20	3.75	76.25	{'CycD': '0', 'CycE': '0', 'CycA': '0', 'Cdc20': '0', 'CycB': '0', 'E2F': '0', 'RB': '1', 'P27': '0', 'Cdh1': '1', 'PPs': '0'}
CycD-to-CycD -> 0to-1 | CycB-to-CycE -> 0to-1	False		0.19969	909	1	1024	11.25	10	78.75	{'CycD': '0', 'CycE': '0', 'CycA': '0', 'Cdc20': '0', 'CycB': '0', 'E2F': '0', 'RB': '1', 'P27': '0', 'Cdh1': '1', 'PPs': '0'}
CycD-to-CycD -> 0to-1 | PPs-to-CycE -> 0to-1	False		0.19969	909	1	1024	11.25	17.5	71.25	{'CycD': '0', 'CycE': '0', 'CycA': '0', 'Cdc20': '0', 'CycB': '0', 'E2F': '0', 'RB': '1', 'P27': '0', 'Cdh1': '1', 'PPs': '0'}
Cdc20-to-CycE -> 0to-1 | CycD-to-P27 -> -1to1	False	[CDK6 -> CDKN1B -> 1 -> 16160006]	0.19969	909	1	1024	11.25	5	83.75	{'CycD': '0', 'CycE': '0', 'CycA': '0', 'Cdc20': '0', 'CycB': '0', 'E2F': '0', 'RB': '1', 'P27': '0', 'Cdh1': '1', 'PPs': '0'}
E2F-to-Cdc20 -> 0to1 | CycE-to-P27 -> -1to1	False		0.19969	909	1	1024	11.25	43.75	45	{'CycD': '0', 'CycE': '0', 'CycA': '0', 'Cdc20': '0', 'CycB': '0', 'E2F': '0', 'RB': '1', 'P27': '0', 'Cdh1': '1', 'PPs': '0'}
CycE-to-P27 -> -1to1 | P27-to-P27 -> -1to1	False		0.19969	909	1	1024	11.25	25	63.75	{'CycD': '0', 'CycE': '0', 'CycA': '0', 'Cdc20': '0', 'CycB': '0', 'E2F': '0', 'RB': '1', 'P27': '1', 'Cdh1': '1', 'PPs': '0'}
CycD-to-P27 -> -1to1 | RB-to-P27 -> 0to1	False	[CDK6 -> CDKN1B -> 1 -> 16160006]	0.20013	911	10	1024	11.25	1.25	87.5	{'CycD': '0', 'CycE': '0', 'CycA': '0', 'Cdc20': '0', 'CycB': '0', 'E2F': '0', 'RB': '1', 'P27': '1', 'Cdh1': '1', 'PPs': '0'}
CycE-to-P27 -> -1to1 | CycD-to-Cdh1 -> 0to1	False		0.20189	919	2	956	30	3.75	66.25	{'CycD': '0', 'CycE': '0', 'CycA': '0', 'Cdc20': '0', 'CycB': '0', 'E2F': '0', 'RB': '1', 'P27': '0', 'Cdh1': '1', 'PPs': '0'}
Cdc20-to-CycE -> 0to-1 | CycA-to-P27 -> -1to1	False		0.20255	922	171	953	41.25	7.5	51.25	{'CycD': '0', 'CycE': '0', 'CycA': '0', 'Cdc20': '0', 'CycB': '0', 'E2F': '0', 'RB': '1', 'P27': '0', 'Cdh1': '1', 'PPs': '0'}
CycD-to-P27 -> -1to1 | CycE-to-P27 -> -1to1	False	[CDK6 -> CDKN1B -> 1 -> 16160006]	0.20255	922	1	1024	10	8.75	81.25	{'CycD': '0', 'CycE': '0', 'CycA': '0', 'Cdc20': '0', 'CycB': '0', 'E2F': '0', 'RB': '1', 'P27': '0', 'Cdh1': '1', 'PPs': '0'}
Cdc20-to-CycE -> 0to-1 | CycE-to-P27 -> -1to1	False		0.20277	923	176	942	46.25	10	43.75	{'CycD': '0', 'CycE': '0', 'CycA': '0', 'Cdc20': '0', 'CycB': '0', 'E2F': '0', 'RB': '1', 'P27': '0', 'Cdh1': '1', 'PPs': '0'}
CycD-to-CycE -> 0to-1 | Cdc20-to-P27 -> 0to1	False		0.20299	924	12	1023	10	6.25	83.75	{'CycD': '0', 'CycE': '0', 'CycA': '0', 'Cdc20': '0', 'CycB': '0', 'E2F': '0', 'RB': '1', 'P27': '0', 'Cdh1': '1', 'PPs': '0'}
RB-to-CycE -> 0to-1 | CycD-to-P27 -> -1to1	False	[CDK6 -> CDKN1B -> 1 -> 16160006]	0.20518	934	2	1024	8.75	5	86.25	{'CycD': '0', 'CycE': '0', 'CycA': '0', 'Cdc20': '0', 'CycB': '0', 'E2F': '0', 'RB': '1', 'P27': '0', 'Cdh1': '1', 'PPs': '0'}
CycD-to-CycA -> 0to-1 | CycE-to-P27 -> -1to1	False		0.20518	934	1	1024	8.75	48.75	42.5	{'CycD': '0', 'CycE': '0', 'CycA': '0', 'Cdc20': '0', 'CycB': '0', 'E2F': '0', 'RB': '1', 'P27': '0', 'Cdh1': '1', 'PPs': '0'}
CycE-to-Cdc20 -> 0to1 | CycE-to-P27 -> -1to1	False		0.20518	934	1	1024	8.75	46.25	45	{'CycD': '0', 'CycE': '0', 'CycA': '0', 'Cdc20': '0', 'CycB': '0', 'E2F': '0', 'RB': '1', 'P27': '0', 'Cdh1': '1', 'PPs': '0'}
CycA-to-CycE -> 0to-1 | E2F-to-P27 -> 0to1	False	[CDK2 -> CCNE1 -> -1 -> 14536078]	0.20562	936	142	944	45	0	55	{'CycD': '0', 'CycE': '0', 'CycA': '0', 'Cdc20': '0', 'CycB': '0', 'E2F': '0', 'RB': '1', 'P27': '0', 'Cdh1': '1', 'PPs': '0'}
PPs-to-CycD -> 0to1 | CycD-to-P27 -> -1to1	False	[CDK6 -> CDKN1B -> 1 -> 16160006]	0.20584	937	118	1000	21.25	3.75	75	{'CycD': '0', 'CycE': '0', 'CycA': '0', 'Cdc20': '0', 'CycB': '0', 'E2F': '0', 'RB': '1', 'P27': '0', 'Cdh1': '1', 'PPs': '0'}
CycD-to-P27 -> -1to1 | CycB-to-P27 -> -1to1	False	[CDK6 -> CDKN1B -> 1 -> 16160006]	0.20826	948	4	1024	7.5	6.25	86.25	{'CycD': '0', 'CycE': '0', 'CycA': '0', 'Cdc20': '0', 'CycB': '0', 'E2F': '0', 'RB': '1', 'P27': '0', 'Cdh1': '1', 'PPs': '0'}
E2F-to-P27 -> 0to1 | P27-to-P27 -> -1to1	False		0.20826	948	5	1024	7.5	1.25	91.25	{'CycD': '0', 'CycE': '0', 'CycA': '0', 'Cdc20': '0', 'CycB': '0', 'E2F': '0', 'RB': '1', 'P27': '1', 'Cdh1': '1', 'PPs': '0'}
CycD-to-CycD -> 0to-1 | Cdc20-to-CycE -> 0to-1	False		0.2109	960	1	1024	6.25	15	78.75	{'CycD': '0', 'CycE': '0', 'CycA': '0', 'Cdc20': '0', 'CycB': '0', 'E2F': '0', 'RB': '1', 'P27': '0', 'Cdh1': '1', 'PPs': '0'}
CycE-to-CycA -> 0to-1 | CycE-to-P27 -> -1to1	False		0.2109	960	1	1024	6.25	40	53.75	{'CycD': '0', 'CycE': '0', 'CycA': '0', 'Cdc20': '0', 'CycB': '0', 'E2F': '0', 'RB': '1', 'P27': '0', 'Cdh1': '1', 'PPs': '0'}
CycD-to-P27 -> -1to1 | CycE-to-P27 -> -1to0	False	[CDK6 -> CDKN1B -> 1 -> 16160006]	0.2109	960	1	1024	6.25	7.5	86.25	{'CycD': '0', 'CycE': '0', 'CycA': '0', 'Cdc20': '0', 'CycB': '0', 'E2F': '0', 'RB': '1', 'P27': '0', 'Cdh1': '1', 'PPs': '0'}
CycB-to-CycD -> 0to1 | CycD-to-P27 -> -1to1	False	[CDK6 -> CDKN1B -> 1 -> 16160006]	0.21156	963	108	1009	13.75	5	81.25	{'CycD': '0', 'CycE': '0', 'CycA': '0', 'Cdc20': '0', 'CycB': '0', 'E2F': '0', 'RB': '1', 'P27': '0', 'Cdh1': '1', 'PPs': '0'}
CycD-to-CycE -> 0to-1 | CycB-to-P27 -> -1to1	False		0.21331	971	59	1018	7.5	2.5	90	{'CycD': '0', 'CycE': '0', 'CycA': '0', 'Cdc20': '0', 'CycB': '0', 'E2F': '0', 'RB': '1', 'P27': '0', 'Cdh1': '1', 'PPs': '0'}
CycD-to-CycE -> 0to-1 | RB-to-P27 -> 0to1	False		0.21749	990	17	1023	3.75	0	96.25	{'CycD': '0', 'CycE': '0', 'CycA': '0', 'Cdc20': '0', 'CycB': '0', 'E2F': '0', 'RB': '1', 'P27': '1', 'Cdh1': '1', 'PPs': '0'}
CycE-to-CycD -> 0to1 | CycE-to-P27 -> -1to1	False		0.21859	995	173	942	46.25	7.5	46.25	{'CycD': '0', 'CycE': '0', 'CycA': '0', 'Cdc20': '0', 'CycB': '0', 'E2F': '0', 'RB': '1', 'P27': '0', 'Cdh1': '1', 'PPs': '0'}
CycD-to-CycE -> 0to-1 | P27-to-P27 -> -1to1	False		0.2221	1011	1	1024	1.25	0	98.75	{'CycD': '0', 'CycE': '0', 'CycA': '0', 'Cdc20': '0', 'CycB': '0', 'E2F': '0', 'RB': '1', 'P27': '1', 'Cdh1': '1', 'PPs': '0'}
CycD-to-CycD -> 0to-1 | E2F-to-CycE -> 1to-1	False		0.22496	1024	1	1024	0	0	100	{'CycD': '0', 'CycE': '0', 'CycA': '0', 'Cdc20': '0', 'CycB': '0', 'E2F': '0', 'RB': '1', 'P27': '0', 'Cdh1': '1', 'PPs': '0'}
CycA-to-CycD -> 0to-1 | E2F-to-CycE -> 1to-1	False		0.22496	1024	1	1024	0	0	100	{'CycD': '0', 'CycE': '0', 'CycA': '0', 'Cdc20': '0', 'CycB': '0', 'E2F': '0', 'RB': '1', 'P27': '0', 'Cdh1': '1', 'PPs': '0'}
Cdc20-to-CycD -> 0to-1 | E2F-to-CycE -> 1to-1	False		0.22496	1024	1	1024	0	0	100	{'CycD': '0', 'CycE': '0', 'CycA': '0', 'Cdc20': '0', 'CycB': '0', 'E2F': '0', 'RB': '1', 'P27': '0', 'Cdh1': '1', 'PPs': '0'}
CycB-to-CycD -> 0to-1 | E2F-to-CycE -> 1to-1	False		0.22496	1024	1	1024	0	0	100	{'CycD': '0', 'CycE': '0', 'CycA': '0', 'Cdc20': '0', 'CycB': '0', 'E2F': '0', 'RB': '1', 'P27': '0', 'Cdh1': '1', 'PPs': '0'}
E2F-to-CycD -> 0to-1 | E2F-to-CycE -> 1to-1	False		0.22496	1024	1	1024	0	0	100	{'CycD': '0', 'CycE': '0', 'CycA': '0', 'Cdc20': '0', 'CycB': '0', 'E2F': '0', 'RB': '1', 'P27': '0', 'Cdh1': '1', 'PPs': '0'}
RB-to-CycD -> 0to-1 | E2F-to-CycE -> 1to-1	False		0.22496	1024	1	1024	0	0	100	{'CycD': '0', 'CycE': '0', 'CycA': '0', 'Cdc20': '0', 'CycB': '0', 'E2F': '0', 'RB': '1', 'P27': '0', 'Cdh1': '1', 'PPs': '0'}
Cdh1-to-CycD -> 0to-1 | E2F-to-CycE -> 1to-1	False		0.22496	1024	1	1024	0	0	100	{'CycD': '0', 'CycE': '0', 'CycA': '0', 'Cdc20': '0', 'CycB': '0', 'E2F': '0', 'RB': '1', 'P27': '0', 'Cdh1': '1', 'PPs': '0'}
PPs-to-CycD -> 0to-1 | E2F-to-CycE -> 1to-1	False		0.22496	1024	1	1024	0	0	100	{'CycD': '0', 'CycE': '0', 'CycA': '0', 'Cdc20': '0', 'CycB': '0', 'E2F': '0', 'RB': '1', 'P27': '0', 'Cdh1': '1', 'PPs': '0'}
CycB-to-CycE -> 0to-1 | CycA-to-P27 -> -1to1	False		0.22496	1024	182	938	38.75	7.5	53.75	{'CycD': '0', 'CycE': '0', 'CycA': '0', 'Cdc20': '0', 'CycB': '0', 'E2F': '0', 'RB': '1', 'P27': '0', 'Cdh1': '1', 'PPs': '0'}
E2F-to-CycE -> 1to-1 | CycD-to-P27 -> -1to0	False		0.22496	1024	1	1024	0	0	100	{'CycD': '0', 'CycE': '0', 'CycA': '0', 'Cdc20': '0', 'CycB': '0', 'E2F': '0', 'RB': '1', 'P27': '0', 'Cdh1': '1', 'PPs': '0'}
E2F-to-CycE -> 1to-1 | CycD-to-P27 -> -1to1	False	[CDK6 -> CDKN1B -> 1 -> 16160006]	0.22496	1024	1	1024	0	0	100	{'CycD': '0', 'CycE': '0', 'CycA': '0', 'Cdc20': '0', 'CycB': '0', 'E2F': '0', 'RB': '1', 'P27': '0', 'Cdh1': '1', 'PPs': '0'}
E2F-to-CycE -> 1to-1 | P27-to-P27 -> -1to1	False		0.22496	1024	1	1024	0	0	100	{'CycD': '0', 'CycE': '0', 'CycA': '0', 'Cdc20': '0', 'CycB': '0', 'E2F': '0', 'RB': '1', 'P27': '1', 'Cdh1': '1', 'PPs': '0'}
E2F-to-CycE -> 1to-1 | Cdh1-to-P27 -> 0to1	False		0.22496	1024	2	1024	0	0	100	{'CycD': '0', 'CycE': '0', 'CycA': '0', 'Cdc20': '0', 'CycB': '0', 'E2F': '0', 'RB': '1', 'P27': '1', 'Cdh1': '1', 'PPs': '0'}
E2F-to-CycA -> 1to0 | CycE-to-P27 -> -1to1	False		0.22496	1024	1	1024	0	60	40	{'CycD': '0', 'CycE': '0', 'CycA': '0', 'Cdc20': '0', 'CycB': '0', 'E2F': '0', 'RB': '1', 'P27': '0', 'Cdh1': '1', 'PPs': '0'}
E2F-to-CycA -> 1to-1 | CycE-to-P27 -> -1to1	False		0.22496	1024	1	1024	0	55	45	{'CycD': '0', 'CycE': '0', 'CycA': '0', 'Cdc20': '0', 'CycB': '0', 'E2F': '0', 'RB': '1', 'P27': '0', 'Cdh1': '1', 'PPs': '0'}
CycD-to-P27 -> -1to0 | P27-to-P27 -> -1to1	False		0.22496	1024	1	1024	0	0	100	{'CycD': '0', 'CycE': '0', 'CycA': '0', 'Cdc20': '0', 'CycB': '0', 'E2F': '0', 'RB': '1', 'P27': '1', 'Cdh1': '1', 'PPs': '0'}
E2F-to-CycE -> 1to-1 | Cdc20-to-P27 -> 0to1	False		0.22518	1025	8	1024	0	0	100	{'CycD': '0', 'CycE': '0', 'CycA': '0', 'Cdc20': '0', 'CycB': '0', 'E2F': '0', 'RB': '1', 'P27': '0', 'Cdh1': '1', 'PPs': '0'}
E2F-to-CycE -> 1to-1 | RB-to-P27 -> 0to1	False		0.22518	1025	6	1024	0	0	100	{'CycD': '0', 'CycE': '0', 'CycA': '0', 'Cdc20': '0', 'CycB': '0', 'E2F': '0', 'RB': '1', 'P27': '1', 'Cdh1': '1', 'PPs': '0'}
E2F-to-CycE -> 1to-1 | CycB-to-P27 -> -1to1	False		0.22957	1045	46	1018	0	0	100	{'CycD': '0', 'CycE': '0', 'CycA': '0', 'Cdc20': '0', 'CycB': '0', 'E2F': '0', 'RB': '1', 'P27': '0', 'Cdh1': '1', 'PPs': '0'}
RB-to-CycB -> 0to-1 | CycE-to-P27 -> -1to1	False		0.23418	1066	2	637	33.75	26.25	40	{'CycD': '0', 'CycE': '0', 'CycA': '0', 'Cdc20': '0', 'CycB': '0', 'E2F': '0', 'RB': '1', 'P27': '0', 'Cdh1': '1', 'PPs': '0'}
CycA-to-CycD -> 0to-1 | E2F-to-P27 -> 0to1	False		0.23616	1075	117	903	48.75	1.25	50	{'CycD': '0', 'CycE': '0', 'CycA': '0', 'Cdc20': '0', 'CycB': '0', 'E2F': '0', 'RB': '1', 'P27': '0', 'Cdh1': '1', 'PPs': '0'}
CycA-to-CycD -> 0to1 | CycD-to-P27 -> -1to1	False	[CDK6 -> CDKN1B -> 1 -> 16160006]	0.23704	1079	153	968	22.5	3.75	73.75	{'CycD': '0', 'CycE': '0', 'CycA': '0', 'Cdc20': '0', 'CycB': '0', 'E2F': '0', 'RB': '1', 'P27': '0', 'Cdh1': '1', 'PPs': '0'}
E2F-to-CycE -> 1to-1 | E2F-to-P27 -> 0to1	False		0.23792	1083	61	1009	0	0	100	{'CycD': '0', 'CycE': '0', 'CycA': '0', 'Cdc20': '0', 'CycB': '0', 'E2F': '0', 'RB': '1', 'P27': '0', 'Cdh1': '1', 'PPs': '0'}
CycE-to-P27 -> -1to1 | CycA-to-Cdh1 -> -1to0	False		0.24231	1103	3	888	25	10	65	{'CycD': '0', 'CycE': '0', 'CycA': '0', 'Cdc20': '0', 'CycB': '0', 'E2F': '0', 'RB': '1', 'P27': '0', 'Cdh1': '1', 'PPs': '0'}
CycD-to-RB -> -1to0 | CycE-to-P27 -> -1to1	False		0.24297	1106	2	865	7.5	10	82.5	{'CycD': '0', 'CycE': '0', 'CycA': '0', 'Cdc20': '0', 'CycB': '0', 'E2F': '0', 'RB': '1', 'P27': '0', 'Cdh1': '1', 'PPs': '0'}
Cdh1-to-RB -> 0to1 | CycE-to-P27 -> -1to1	False		0.24385	1110	2	913	2.5	7.5	90	{'CycD': '0', 'CycE': '0', 'CycA': '0', 'Cdc20': '0', 'CycB': '0', 'E2F': '0', 'RB': '1', 'P27': '0', 'Cdh1': '1', 'PPs': '0'}
E2F-to-CycE -> 1to-1 | CycA-to-P27 -> -1to1	False		0.25022	1139	102	995	0	0	100	{'CycD': '0', 'CycE': '0', 'CycA': '0', 'Cdc20': '0', 'CycB': '0', 'E2F': '0', 'RB': '1', 'P27': '0', 'Cdh1': '1', 'PPs': '0'}
CycE-to-P27 -> -1to1 | E2F-to-Cdh1 -> 0to1	False		0.25659	1168	2	827	43.75	20	36.25	{'CycD': '0', 'CycE': '0', 'CycA': '0', 'Cdc20': '0', 'CycB': '0', 'E2F': '0', 'RB': '1', 'P27': '0', 'Cdh1': '1', 'PPs': '0'}
CycB-to-P27 -> -1to1 | E2F-to-P27 -> 0to1	False		0.26142	1190	109	927	41.25	1.25	57.5	{'CycD': '0', 'CycE': '0', 'CycA': '0', 'Cdc20': '0', 'CycB': '0', 'E2F': '0', 'RB': '1', 'P27': '0', 'Cdh1': '1', 'PPs': '0'}
CycD-to-RB -> -1to1 | CycE-to-P27 -> -1to1	False		0.2623	1194	2	829	2.5	8.75	88.75	{'CycD': '0', 'CycE': '0', 'CycA': '0', 'Cdc20': '0', 'CycB': '0', 'E2F': '0', 'RB': '1', 'P27': '0', 'Cdh1': '1', 'PPs': '0'}
CycB-to-CycD -> 0to-1 | E2F-to-P27 -> 0to1	False		0.26406	1202	117	906	35	1.25	63.75	{'CycD': '0', 'CycE': '0', 'CycA': '0', 'Cdc20': '0', 'CycB': '0', 'E2F': '0', 'RB': '1', 'P27': '0', 'Cdh1': '1', 'PPs': '0'}
CycB-to-CycD -> 0to-1 | CycA-to-P27 -> -1to1	False		0.2667	1214	140	857	56.25	1.25	42.5	{'CycD': '0', 'CycE': '0', 'CycA': '0', 'Cdc20': '0', 'CycB': '0', 'E2F': '0', 'RB': '1', 'P27': '0', 'Cdh1': '1', 'PPs': '0'}
CycE-to-P27 -> -1to1 | P27-to-Cdh1 -> 0to1	False		0.27175	1237	2	825	37.5	11.25	51.25	{'CycD': '0', 'CycE': '0', 'CycA': '0', 'Cdc20': '0', 'CycB': '0', 'E2F': '0', 'RB': '1', 'P27': '0', 'Cdh1': '1', 'PPs': '0'}
CycE-to-CycD -> 0to-1 | E2F-to-P27 -> 0to1	False		0.27351	1245	128	890	37.5	3.75	58.75	{'CycD': '0', 'CycE': '0', 'CycA': '0', 'Cdc20': '0', 'CycB': '0', 'E2F': '0', 'RB': '1', 'P27': '0', 'Cdh1': '1', 'PPs': '0'}
PPs-to-CycD -> 0to-1 | CycA-to-P27 -> -1to1	False		0.27548	1254	146	866	47.5	2.5	50	{'CycD': '0', 'CycE': '0', 'CycA': '0', 'Cdc20': '0', 'CycB': '0', 'E2F': '0', 'RB': '1', 'P27': '0', 'Cdh1': '1', 'PPs': '0'}
Cdc20-to-CycD -> 0to-1 | E2F-to-P27 -> 0to1	False		0.27702	1261	119	909	27.5	3.75	68.75	{'CycD': '0', 'CycE': '0', 'CycA': '0', 'Cdc20': '0', 'CycB': '0', 'E2F': '0', 'RB': '1', 'P27': '0', 'Cdh1': '1', 'PPs': '0'}
Cdh1-to-E2F -> 0to-1 | CycE-to-P27 -> -1to1	False		0.27856	1268	2	883	3.75	5	91.25	{'CycD': '0', 'CycE': '0', 'CycA': '0', 'Cdc20': '0', 'CycB': '0', 'E2F': '0', 'RB': '1', 'P27': '0', 'Cdh1': '1', 'PPs': '0'}
CycE-to-P27 -> -1to1 | CycD-to-PPs -> 0to1	False		0.28032	1276	3	892	6.25	12.5	81.25	{'CycD': '0', 'CycE': '0', 'CycA': '0', 'Cdc20': '0', 'CycB': '0', 'E2F': '0', 'RB': '1', 'P27': '0', 'Cdh1': '1', 'PPs': '0'}
PPs-to-CycD -> 0to-1 | E2F-to-P27 -> 0to1	False		0.28163	1282	116	910	25	5	70	{'CycD': '0', 'CycE': '0', 'CycA': '0', 'Cdc20': '0', 'CycB': '0', 'E2F': '0', 'RB': '1', 'P27': '0', 'Cdh1': '1', 'PPs': '0'}
CycA-to-P27 -> -1to1 | E2F-to-P27 -> 0to1	False		0.28273	1287	164	915	33.75	1.25	65	{'CycD': '0', 'CycE': '0', 'CycA': '0', 'Cdc20': '0', 'CycB': '0', 'E2F': '0', 'RB': '1', 'P27': '0', 'Cdh1': '1', 'PPs': '0'}
CycA-to-CycD -> 0to-1 | CycA-to-P27 -> -1to1	False		0.28295	1288	144	857	48.75	1.25	50	{'CycD': '0', 'CycE': '0', 'CycA': '0', 'Cdc20': '0', 'CycB': '0', 'E2F': '0', 'RB': '1', 'P27': '0', 'Cdh1': '1', 'PPs': '0'}
Cdc20-to-CycD -> 0to-1 | CycA-to-P27 -> -1to1	False		0.28361	1291	140	861	46.25	1.25	52.5	{'CycD': '0', 'CycE': '0', 'CycA': '0', 'Cdc20': '0', 'CycB': '0', 'E2F': '0', 'RB': '1', 'P27': '0', 'Cdh1': '1', 'PPs': '0'}
CycA-to-CycE -> 0to-1 | CycD-to-RB -> -1to0	False	[CDK2 -> CCNE1 -> -1 -> 14536078]	0.28449	1295	13	640	11.25	0	88.75	{'CycD': '0', 'CycE': '0', 'CycA': '0', 'Cdc20': '0', 'CycB': '0', 'E2F': '0', 'RB': '1', 'P27': '0', 'Cdh1': '1', 'PPs': '0'}
CycD-to-Cdc20 -> 0to1 | CycE-to-P27 -> -1to1	False		0.28449	1295	2	912	6.25	26.25	67.5	{'CycD': '0', 'CycE': '0', 'CycA': '0', 'Cdc20': '0', 'CycB': '0', 'E2F': '0', 'RB': '1', 'P27': '0', 'Cdh1': '1', 'PPs': '0'}
E2F-to-CycD -> 0to-1 | E2F-to-P27 -> 0to1	False		0.28844	1313	124	903	25	0	75	{'CycD': '0', 'CycE': '0', 'CycA': '0', 'Cdc20': '0', 'CycB': '0', 'E2F': '0', 'RB': '1', 'P27': '0', 'Cdh1': '1', 'PPs': '0'}
CycD-to-P27 -> -1to0 | E2F-to-P27 -> 0to1	False		0.28866	1314	112	917	18.75	0	81.25	{'CycD': '0', 'CycE': '0', 'CycA': '0', 'Cdc20': '0', 'CycB': '0', 'E2F': '0', 'RB': '1', 'P27': '0', 'Cdh1': '1', 'PPs': '0'}
Cdc20-to-CycE -> 0to-1 | CycD-to-RB -> -1to0	False		0.2924	1331	2	640	7.5	5	87.5	{'CycD': '0', 'CycE': '0', 'CycA': '0', 'Cdc20': '0', 'CycB': '0', 'E2F': '0', 'RB': '1', 'P27': '0', 'Cdh1': '1', 'PPs': '0'}
Cdc20-to-CycE -> 0to-1 | Cdh1-to-RB -> 0to1	False		0.29262	1332	2	639	7.5	5	87.5	{'CycD': '0', 'CycE': '0', 'CycA': '0', 'Cdc20': '0', 'CycB': '0', 'E2F': '0', 'RB': '1', 'P27': '0', 'Cdh1': '1', 'PPs': '0'}
CycA-to-CycE -> 0to-1 | Cdh1-to-RB -> 0to1	False	[CDK2 -> CCNE1 -> -1 -> 14536078]	0.2935	1336	17	639	7.5	1.25	91.25	{'CycD': '0', 'CycE': '0', 'CycA': '0', 'Cdc20': '0', 'CycB': '0', 'E2F': '0', 'RB': '1', 'P27': '0', 'Cdh1': '1', 'PPs': '0'}
E2F-to-CycD -> 0to-1 | CycA-to-P27 -> -1to1	False		0.29438	1340	146	851	46.25	2.5	51.25	{'CycD': '0', 'CycE': '0', 'CycA': '0', 'Cdc20': '0', 'CycB': '0', 'E2F': '0', 'RB': '1', 'P27': '0', 'Cdh1': '1', 'PPs': '0'}
CycE-to-CycE -> 0to-1 | CycD-to-RB -> -1to0	False		0.29438	1340	2	644	6.25	7.5	86.25	{'CycD': '0', 'CycE': '0', 'CycA': '0', 'Cdc20': '0', 'CycB': '0', 'E2F': '0', 'RB': '1', 'P27': '0', 'Cdh1': '1', 'PPs': '0'}
CycE-to-CycE -> 0to-1 | Cdh1-to-RB -> 0to1	False		0.29438	1340	2	644	6.25	6.25	87.5	{'CycD': '0', 'CycE': '0', 'CycA': '0', 'Cdc20': '0', 'CycB': '0', 'E2F': '0', 'RB': '1', 'P27': '0', 'Cdh1': '1', 'PPs': '0'}
CycE-to-CycE -> 0to-1 | CycD-to-RB -> -1to1	False		0.29525	1344	2	640	6.25	6.25	87.5	{'CycD': '0', 'CycE': '0', 'CycA': '0', 'Cdc20': '0', 'CycB': '0', 'E2F': '0', 'RB': '1', 'P27': '0', 'Cdh1': '1', 'PPs': '0'}
CycB-to-CycE -> 0to-1 | CycD-to-RB -> -1to0	False		0.29525	1344	2	640	6.25	2.5	91.25	{'CycD': '0', 'CycE': '0', 'CycA': '0', 'Cdc20': '0', 'CycB': '0', 'E2F': '0', 'RB': '1', 'P27': '0', 'Cdh1': '1', 'PPs': '0'}
CycB-to-CycE -> 0to-1 | Cdh1-to-RB -> 0to1	False		0.29569	1346	4	639	6.25	5	88.75	{'CycD': '0', 'CycE': '0', 'CycA': '0', 'Cdc20': '0', 'CycB': '0', 'E2F': '0', 'RB': '1', 'P27': '0', 'Cdh1': '1', 'PPs': '0'}
CycD-to-P27 -> -1to0 | CycA-to-P27 -> -1to1	False		0.29613	1348	158	884	31.25	1.25	67.5	{'CycD': '0', 'CycE': '0', 'CycA': '0', 'Cdc20': '0', 'CycB': '0', 'E2F': '0', 'RB': '1', 'P27': '0', 'Cdh1': '1', 'PPs': '0'}
PPs-to-CycE -> 0to-1 | CycD-to-RB -> -1to1	False		0.29811	1357	2	640	5	8.75	86.25	{'CycD': '0', 'CycE': '0', 'CycA': '0', 'Cdc20': '0', 'CycB': '0', 'E2F': '0', 'RB': '1', 'P27': '0', 'Cdh1': '1', 'PPs': '0'}
CycB-to-CycE -> 0to-1 | CycD-to-RB -> -1to1	False		0.29877	1360	2	637	5	7.5	87.5	{'CycD': '0', 'CycE': '0', 'CycA': '0', 'Cdc20': '0', 'CycB': '0', 'E2F': '0', 'RB': '1', 'P27': '0', 'Cdh1': '1', 'PPs': '0'}
E2F-to-E2F -> 1to0 | CycE-to-P27 -> -1to1	False		0.29899	1361	2	811	8.75	13.75	77.5	{'CycD': '0', 'CycE': '0', 'CycA': '0', 'Cdc20': '0', 'CycB': '0', 'E2F': '0', 'RB': '1', 'P27': '0', 'Cdh1': '1', 'PPs': '0'}
Cdc20-to-CycD -> 0to1 | CycE-to-P27 -> -1to1	False		0.29943	1363	241	866	46.25	5	48.75	{'CycD': '0', 'CycE': '0', 'CycA': '0', 'Cdc20': '0', 'CycB': '0', 'E2F': '0', 'RB': '1', 'P27': '0', 'Cdh1': '1', 'PPs': '0'}
CycD-to-CycE -> 0to-1 | E2F-to-P27 -> 0to1	False		0.29965	1364	162	944	1.25	2.5	96.25	{'CycD': '0', 'CycE': '0', 'CycA': '0', 'Cdc20': '0', 'CycB': '0', 'E2F': '0', 'RB': '1', 'P27': '0', 'Cdh1': '1', 'PPs': '0'}
PPs-to-CycE -> 0to-1 | CycD-to-RB -> -1to0	False		0.30075	1369	2	640	3.75	2.5	93.75	{'CycD': '0', 'CycE': '0', 'CycA': '0', 'Cdc20': '0', 'CycB': '0', 'E2F': '0', 'RB': '1', 'P27': '0', 'Cdh1': '1', 'PPs': '0'}
CycE-to-CycD -> 0to-1 | CycA-to-P27 -> -1to1	False		0.3025	1377	151	841	47.5	1.25	51.25	{'CycD': '0', 'CycE': '0', 'CycA': '0', 'Cdc20': '0', 'CycB': '0', 'E2F': '0', 'RB': '1', 'P27': '0', 'Cdh1': '1', 'PPs': '0'}
CycA-to-CycE -> 0to-1 | CycD-to-RB -> -1to1	False	[CDK2 -> CCNE1 -> -1 -> 14536078]	0.3025	1377	59	640	8.75	0	91.25	{'CycD': '0', 'CycE': '0', 'CycA': '0', 'Cdc20': '0', 'CycB': '0', 'E2F': '0', 'RB': '1', 'P27': '0', 'Cdh1': '1', 'PPs': '0'}
RB-to-CycE -> 0to-1 | CycD-to-RB -> -1to1	False		0.3036	1382	2	641	2.5	2.5	95	{'CycD': '0', 'CycE': '0', 'CycA': '0', 'Cdc20': '0', 'CycB': '0', 'E2F': '0', 'RB': '1', 'P27': '0', 'Cdh1': '1', 'PPs': '0'}
PPs-to-CycE -> 0to-1 | Cdh1-to-RB -> 0to1	False		0.3036	1382	2	640	2.5	1.25	96.25	{'CycD': '0', 'CycE': '0', 'CycA': '0', 'Cdc20': '0', 'CycB': '0', 'E2F': '0', 'RB': '1', 'P27': '0', 'Cdh1': '1', 'PPs': '0'}
Cdc20-to-CycE -> 0to-1 | CycD-to-RB -> -1to1	False		0.30404	1384	2	638	2.5	6.25	91.25	{'CycD': '0', 'CycE': '0', 'CycA': '0', 'Cdc20': '0', 'CycB': '0', 'E2F': '0', 'RB': '1', 'P27': '0', 'Cdh1': '1', 'PPs': '0'}
E2F-to-CycD -> 0to1 | CycD-to-P27 -> -1to1	False	[CDK6 -> CDKN1B -> 1 -> 16160006]	0.30514	1389	104	908	1.25	1.25	97.5	{'CycD': '0', 'CycE': '0', 'CycA': '0', 'Cdc20': '0', 'CycB': '0', 'E2F': '0', 'RB': '1', 'P27': '0', 'Cdh1': '1', 'PPs': '0'}
RB-to-CycE -> 0to-1 | CycD-to-RB -> -1to0	False		0.30668	1396	3	639	1.25	1.25	97.5	{'CycD': '0', 'CycE': '0', 'CycA': '0', 'Cdc20': '0', 'CycB': '0', 'E2F': '0', 'RB': '1', 'P27': '0', 'Cdh1': '1', 'PPs': '0'}
E2F-to-CycE -> 1to-1 | CycD-to-RB -> -1to0	False		0.30997	1411	2	637	0	0	100	{'CycD': '0', 'CycE': '0', 'CycA': '0', 'Cdc20': '0', 'CycB': '0', 'E2F': '0', 'RB': '1', 'P27': '0', 'Cdh1': '1', 'PPs': '0'}
E2F-to-CycE -> 1to-1 | CycD-to-RB -> -1to1	False		0.30997	1411	17	641	0	0	100	{'CycD': '0', 'CycE': '0', 'CycA': '0', 'Cdc20': '0', 'CycB': '0', 'E2F': '0', 'RB': '1', 'P27': '0', 'Cdh1': '1', 'PPs': '0'}
E2F-to-CycE -> 1to-1 | Cdh1-to-RB -> 0to1	False		0.30997	1411	2	637	0	0	100	{'CycD': '0', 'CycE': '0', 'CycA': '0', 'Cdc20': '0', 'CycB': '0', 'E2F': '0', 'RB': '1', 'P27': '0', 'Cdh1': '1', 'PPs': '0'}
CycD-to-P27 -> -1to1 | E2F-to-P27 -> 0to1	False	[CDK6 -> CDKN1B -> 1 -> 16160006]	0.31063	1414	103	935	1.25	0	98.75	{'CycD': '0', 'CycE': '0', 'CycA': '0', 'Cdc20': '0', 'CycB': '0', 'E2F': '0', 'RB': '1', 'P27': '0', 'Cdh1': '1', 'PPs': '0'}
E2F-to-E2F -> 1to-1 | CycE-to-P27 -> -1to1	False		0.31151	1418	2	808	3.75	7.5	88.75	{'CycD': '0', 'CycE': '0', 'CycA': '0', 'Cdc20': '0', 'CycB': '0', 'E2F': '0', 'RB': '1', 'P27': '0', 'Cdh1': '1', 'PPs': '0'}
CycE-to-P27 -> -1to1 | CycE-to-Cdh1 -> -1to0	False		0.31151	1418	2	773	35	17.5	47.5	{'CycD': '0', 'CycE': '0', 'CycA': '0', 'Cdc20': '0', 'CycB': '0', 'E2F': '0', 'RB': '1', 'P27': '0', 'Cdh1': '1', 'PPs': '0'}
CycD-to-CycD -> 0to-1 | E2F-to-P27 -> 0to1	False		0.31195	1420	110	913	10	1.25	88.75	{'CycD': '0', 'CycE': '0', 'CycA': '0', 'Cdc20': '0', 'CycB': '0', 'E2F': '0', 'RB': '1', 'P27': '0', 'Cdh1': '1', 'PPs': '0'}
CycD-to-CycD -> 0to-1 | CycA-to-P27 -> -1to1	False		0.317	1443	141	872	26.25	1.25	72.5	{'CycD': '0', 'CycE': '0', 'CycA': '0', 'Cdc20': '0', 'CycB': '0', 'E2F': '0', 'RB': '1', 'P27': '0', 'Cdh1': '1', 'PPs': '0'}
CycD-to-E2F -> 0to-1 | CycE-to-P27 -> -1to1	False		0.31854	1450	2	805	1.25	15	83.75	{'CycD': '0', 'CycE': '0', 'CycA': '0', 'Cdc20': '0', 'CycB': '0', 'E2F': '0', 'RB': '1', 'P27': '0', 'Cdh1': '1', 'PPs': '0'}
CycD-to-P27 -> -1to1 | CycA-to-P27 -> -1to1	False	[CDK6 -> CDKN1B -> 1 -> 16160006]	0.32711	1489	141	891	13.75	2.5	83.75	{'CycD': '0', 'CycE': '0', 'CycA': '0', 'Cdc20': '0', 'CycB': '0', 'E2F': '0', 'RB': '1', 'P27': '0', 'Cdh1': '1', 'PPs': '0'}
CycD-to-CycE -> 0to-1 | CycA-to-P27 -> -1to1	False		0.346	1575	193	877	10	0	90	{'CycD': '0', 'CycE': '0', 'CycA': '0', 'Cdc20': '0', 'CycB': '0', 'E2F': '0', 'RB': '1', 'P27': '0', 'Cdh1': '1', 'PPs': '0'}
CycE-to-P27 -> -1to1 | P27-to-PPs -> 0to1	False		0.35699	1625	2	934	32.5	15	52.5	{'CycD': '0', 'CycE': '0', 'CycA': '0', 'Cdc20': '0', 'CycB': '0', 'E2F': '0', 'RB': '1', 'P27': '1', 'Cdh1': '1', 'PPs': '1'}
CycA-to-CycE -> 0to-1 | Cdh1-to-E2F -> 0to-1	False	[CDK2 -> CCNE1 -> -1 -> 14536078]	0.36292	1652	8	640	13.75	1.25	85	{'CycD': '0', 'CycE': '0', 'CycA': '0', 'Cdc20': '0', 'CycB': '0', 'E2F': '0', 'RB': '1', 'P27': '0', 'Cdh1': '1', 'PPs': '0'}
Cdc20-to-CycE -> 0to-1 | CycD-to-E2F -> 0to-1	False		0.36929	1681	2	638	11.25	3.75	85	{'CycD': '0', 'CycE': '0', 'CycA': '0', 'Cdc20': '0', 'CycB': '0', 'E2F': '0', 'RB': '1', 'P27': '0', 'Cdh1': '1', 'PPs': '0'}
PPs-to-CycE -> 0to-1 | CycD-to-E2F -> 0to-1	False		0.37742	1718	2	639	7.5	5	87.5	{'CycD': '0', 'CycE': '0', 'CycA': '0', 'Cdc20': '0', 'CycB': '0', 'E2F': '0', 'RB': '1', 'P27': '0', 'Cdh1': '1', 'PPs': '0'}
PPs-to-CycE -> 0to-1 | Cdh1-to-E2F -> 0to-1	False		0.37917	1726	2	641	6.25	3.75	90	{'CycD': '0', 'CycE': '0', 'CycA': '0', 'Cdc20': '0', 'CycB': '0', 'E2F': '0', 'RB': '1', 'P27': '0', 'Cdh1': '1', 'PPs': '0'}
CycE-to-CycE -> 0to-1 | Cdh1-to-E2F -> 0to-1	False		0.37983	1729	2	640	6.25	2.5	91.25	{'CycD': '0', 'CycE': '0', 'CycA': '0', 'Cdc20': '0', 'CycB': '0', 'E2F': '0', 'RB': '1', 'P27': '0', 'Cdh1': '1', 'PPs': '0'}
Cdc20-to-CycE -> 0to-1 | CycD-to-PPs -> 0to1	False		0.38005	1730	3	642	16.25	8.75	75	{'CycD': '0', 'CycE': '0', 'CycA': '0', 'Cdc20': '0', 'CycB': '0', 'E2F': '0', 'RB': '1', 'P27': '0', 'Cdh1': '1', 'PPs': '0'}
CycB-to-CycE -> 0to-1 | E2F-to-E2F -> 1to0	False		0.38005	1730	2	639	6.25	5	88.75	{'CycD': '0', 'CycE': '0', 'CycA': '0', 'Cdc20': '0', 'CycB': '0', 'E2F': '0', 'RB': '1', 'P27': '0', 'Cdh1': '1', 'PPs': '0'}
Cdc20-to-CycE -> 0to-1 | Cdh1-to-E2F -> 0to-1	False		0.38093	1734	2	637	6.25	8.75	85	{'CycD': '0', 'CycE': '0', 'CycA': '0', 'Cdc20': '0', 'CycB': '0', 'E2F': '0', 'RB': '1', 'P27': '0', 'Cdh1': '1', 'PPs': '0'}
CycB-to-CycE -> 0to-1 | Cdh1-to-E2F -> 0to-1	False		0.38093	1734	2	637	6.25	2.5	91.25	{'CycD': '0', 'CycE': '0', 'CycA': '0', 'Cdc20': '0', 'CycB': '0', 'E2F': '0', 'RB': '1', 'P27': '0', 'Cdh1': '1', 'PPs': '0'}
PPs-to-CycE -> 0to-1 | E2F-to-E2F -> 1to-1	False		0.38181	1738	2	641	5	10	85	{'CycD': '0', 'CycE': '0', 'CycA': '0', 'Cdc20': '0', 'CycB': '0', 'E2F': '0', 'RB': '1', 'P27': '0', 'Cdh1': '1', 'PPs': '0'}
CycB-to-CycE -> 0to-1 | CycD-to-E2F -> 0to-1	False		0.38357	1746	2	638	5	6.25	88.75	{'CycD': '0', 'CycE': '0', 'CycA': '0', 'Cdc20': '0', 'CycB': '0', 'E2F': '0', 'RB': '1', 'P27': '0', 'Cdh1': '1', 'PPs': '0'}
CycB-to-CycE -> 0to-1 | CycD-to-Cdh1 -> 0to1	False		0.38357	1746	54	639	43.75	5	51.25	{'CycD': '0', 'CycE': '0', 'CycA': '0', 'Cdc20': '0', 'CycB': '0', 'E2F': '0', 'RB': '1', 'P27': '0', 'Cdh1': '1', 'PPs': '0'}
CycE-to-RB -> -1to1 | RB-to-Cdh1 -> 0to1	False		0.38423	1749	3	384	37.5	31.25	31.25	{'CycD': '1', 'CycE': '1', 'CycA': '0', 'Cdc20': '0', 'CycB': '0', 'E2F': '0', 'RB': '1', 'P27': '0', 'Cdh1': '1', 'PPs': '0'}
Cdc20-to-CycE -> 0to-1 | E2F-to-E2F -> 1to-1	False		0.38511	1753	2	640	3.75	11.25	85	{'CycD': '0', 'CycE': '0', 'CycA': '0', 'Cdc20': '0', 'CycB': '0', 'E2F': '0', 'RB': '1', 'P27': '0', 'Cdh1': '1', 'PPs': '0'}
Cdc20-to-CycE -> 0to-1 | E2F-to-E2F -> 1to0	False		0.38554	1755	2	639	3.75	10	86.25	{'CycD': '0', 'CycE': '0', 'CycA': '0', 'Cdc20': '0', 'CycB': '0', 'E2F': '0', 'RB': '1', 'P27': '0', 'Cdh1': '1', 'PPs': '0'}
CycE-to-CycE -> 0to-1 | CycD-to-E2F -> 0to-1	False		0.3884	1768	2	639	2.5	12.5	85	{'CycD': '0', 'CycE': '0', 'CycA': '0', 'Cdc20': '0', 'CycB': '0', 'E2F': '0', 'RB': '1', 'P27': '0', 'Cdh1': '1', 'PPs': '0'}
PPs-to-CycE -> 0to-1 | E2F-to-E2F -> 1to0	False		0.38862	1769	2	639	2.5	12.5	85	{'CycD': '0', 'CycE': '0', 'CycA': '0', 'Cdc20': '0', 'CycB': '0', 'E2F': '0', 'RB': '1', 'P27': '0', 'Cdh1': '1', 'PPs': '0'}
CycB-to-CycE -> 0to-1 | E2F-to-E2F -> 1to-1	False		0.38884	1770	2	638	2.5	3.75	93.75	{'CycD': '0', 'CycE': '0', 'CycA': '0', 'Cdc20': '0', 'CycB': '0', 'E2F': '0', 'RB': '1', 'P27': '0', 'Cdh1': '1', 'PPs': '0'}
CycB-to-CycE -> 0to-1 | CycD-to-PPs -> 0to1	False		0.38928	1772	3	638	11.25	2.5	86.25	{'CycD': '0', 'CycE': '0', 'CycA': '0', 'Cdc20': '0', 'CycB': '0', 'E2F': '0', 'RB': '1', 'P27': '0', 'Cdh1': '1', 'PPs': '0'}
PPs-to-CycE -> 0to-1 | CycD-to-Cdh1 -> 0to1	False		0.39257	1787	38	639	38.75	2.5	58.75	{'CycD': '0', 'CycE': '0', 'CycA': '0', 'Cdc20': '0', 'CycB': '0', 'E2F': '0', 'RB': '1', 'P27': '0', 'Cdh1': '1', 'PPs': '0'}
E2F-to-CycE -> 1to-1 | Cdh1-to-E2F -> 0to-1	False		0.39411	1794	2	639	0	0	100	{'CycD': '0', 'CycE': '0', 'CycA': '0', 'Cdc20': '0', 'CycB': '0', 'E2F': '0', 'RB': '1', 'P27': '0', 'Cdh1': '1', 'PPs': '0'}
PPs-to-CycD -> 0to1 | CycE-to-P27 -> -1to1	False		0.39587	1802	288	751	65	7.5	27.5	{'CycD': '0', 'CycE': '0', 'CycA': '0', 'Cdc20': '0', 'CycB': '0', 'E2F': '0', 'RB': '1', 'P27': '0', 'Cdh1': '1', 'PPs': '0'}
CycE-to-RB -> -1to1 | CycE-to-Cdh1 -> -1to0	False		0.39763	1810	3	383	32.5	23.75	43.75	{'CycD': '1', 'CycE': '1', 'CycA': '0', 'Cdc20': '0', 'CycB': '0', 'E2F': '0', 'RB': '1', 'P27': '0', 'Cdh1': '1', 'PPs': '0'}
Cdc20-to-CycE -> 0to-1 | CycD-to-Cdh1 -> 0to1	False		0.40026	1822	45	641	35	8.75	56.25	{'CycD': '0', 'CycE': '0', 'CycA': '0', 'Cdc20': '0', 'CycB': '0', 'E2F': '0', 'RB': '1', 'P27': '0', 'Cdh1': '1', 'PPs': '0'}
CycA-to-CycE -> 0to-1 | CycD-to-PPs -> 0to1	False	[CDK2 -> CCNE1 -> -1 -> 14536078]	0.40795	1857	9	635	16.25	0	83.75	{'CycD': '0', 'CycE': '0', 'CycA': '0', 'Cdc20': '0', 'CycB': '0', 'E2F': '0', 'RB': '1', 'P27': '0', 'Cdh1': '1', 'PPs': '0'}
CycE-to-CycE -> 0to-1 | CycD-to-PPs -> 0to1	False		0.40839	1859	3	638	10	6.25	83.75	{'CycD': '0', 'CycE': '0', 'CycA': '0', 'Cdc20': '0', 'CycB': '0', 'E2F': '0', 'RB': '1', 'P27': '0', 'Cdh1': '1', 'PPs': '0'}
CycE-to-CycE -> 0to-1 | CycD-to-Cdh1 -> 0to1	False		0.41015	1867	2	641	30	16.25	53.75	{'CycD': '0', 'CycE': '0', 'CycA': '0', 'Cdc20': '0', 'CycB': '0', 'E2F': '0', 'RB': '1', 'P27': '0', 'Cdh1': '1', 'PPs': '0'}
PPs-to-CycE -> 0to-1 | CycD-to-PPs -> 0to1	False		0.42487	1934	3	641	8.75	6.25	85	{'CycD': '0', 'CycE': '0', 'CycA': '0', 'Cdc20': '0', 'CycB': '0', 'E2F': '0', 'RB': '1', 'P27': '0', 'Cdh1': '1', 'PPs': '0'}
Cdh1-to-CycD -> 0to-1 | RB-to-CycE -> 0to-1	False		0.42619	1940	34	848	18.75	6.25	75	{'CycD': '0', 'CycE': '0', 'CycA': '0', 'Cdc20': '0', 'CycB': '0', 'E2F': '0', 'RB': '1', 'P27': '0', 'Cdh1': '1', 'PPs': '0'}
CycA-to-CycE -> 0to-1 | CycD-to-Cdh1 -> 0to1	False	[CDK2 -> CCNE1 -> -1 -> 14536078]	0.43124	1963	5	639	21.25	7.5	71.25	{'CycD': '0', 'CycE': '0', 'CycA': '0', 'Cdc20': '0', 'CycB': '0', 'E2F': '0', 'RB': '1', 'P27': '0', 'Cdh1': '1', 'PPs': '0'}
E2F-to-CycB -> 0to-1 | CycE-to-P27 -> -1to1	False		0.43256	1969	2	695	36.25	12.5	51.25	{'CycD': '0', 'CycE': '0', 'CycA': '0', 'Cdc20': '0', 'CycB': '0', 'E2F': '0', 'RB': '1', 'P27': '0', 'Cdh1': '1', 'PPs': '0'}
Cdh1-to-CycD -> 0to-1 | Cdc20-to-P27 -> 0to1	False		0.43739	1991	37	835	22.5	3.75	73.75	{'CycD': '0', 'CycE': '0', 'CycA': '0', 'Cdc20': '0', 'CycB': '0', 'E2F': '0', 'RB': '1', 'P27': '0', 'Cdh1': '1', 'PPs': '0'}
Cdh1-to-CycD -> 0to-1 | CycE-to-P27 -> -1to0	False		0.43761	1992	34	829	26.25	10	63.75	{'CycD': '0', 'CycE': '0', 'CycA': '0', 'Cdc20': '0', 'CycB': '0', 'E2F': '0', 'RB': '1', 'P27': '0', 'Cdh1': '1', 'PPs': '0'}
Cdc20-to-CycE -> 0to-1 | CycA-to-Cdh1 -> -1to0	False		0.43937	2000	64	548	36.25	5	58.75	{'CycD': '0', 'CycE': '0', 'CycA': '0', 'Cdc20': '0', 'CycB': '0', 'E2F': '0', 'RB': '1', 'P27': '0', 'Cdh1': '1', 'PPs': '0'}
CycE-to-P27 -> -1to1 | RB-to-PPs -> 0to1	False		0.44288	2016	3	903	15	10	75	{'CycD': '0', 'CycE': '0', 'CycA': '0', 'Cdc20': '0', 'CycB': '0', 'E2F': '0', 'RB': '1', 'P27': '1', 'Cdh1': '1', 'PPs': '1'}
Cdh1-to-CycD -> 0to-1 | CycB-to-P27 -> -1to1	False		0.44706	2035	37	834	18.75	7.5	73.75	{'CycD': '0', 'CycE': '0', 'CycA': '0', 'Cdc20': '0', 'CycB': '0', 'E2F': '0', 'RB': '1', 'P27': '0', 'Cdh1': '1', 'PPs': '0'}
RB-to-CycD -> 0to-1 | Cdc20-to-P27 -> 0to1	False		0.44728	2036	37	802	38.75	1.25	60	{'CycD': '0', 'CycE': '0', 'CycA': '0', 'Cdc20': '0', 'CycB': '0', 'E2F': '0', 'RB': '1', 'P27': '0', 'Cdh1': '1', 'PPs': '0'}
CycB-to-CycE -> 0to-1 | CycA-to-Cdh1 -> -1to0	False		0.44793	2039	64	554	32.5	7.5	60	{'CycD': '0', 'CycE': '0', 'CycA': '0', 'Cdc20': '0', 'CycB': '0', 'E2F': '0', 'RB': '1', 'P27': '0', 'Cdh1': '1', 'PPs': '0'}
PPs-to-CycE -> 0to-1 | CycA-to-Cdh1 -> -1to0	False		0.44815	2040	38	539	33.75	6.25	60	{'CycD': '0', 'CycE': '0', 'CycA': '0', 'Cdc20': '0', 'CycB': '0', 'E2F': '0', 'RB': '1', 'P27': '0', 'Cdh1': '1', 'PPs': '0'}
CycE-to-CycE -> 0to-1 | PPs-to-E2F -> 0to-1	False		0.44925	2045	94	639	61.25	0	38.75	{'CycD': '0', 'CycE': '0', 'CycA': '0', 'Cdc20': '0', 'CycB': '0', 'E2F': '0', 'RB': '1', 'P27': '0', 'Cdh1': '1', 'PPs': '0'}
CycE-to-P27 -> -1to1 | PPs-to-PPs -> -1to0	False		0.45013	2049	5	866	15	11.25	73.75	{'CycD': '0', 'CycE': '0', 'CycA': '0', 'Cdc20': '0', 'CycB': '0', 'E2F': '0', 'RB': '1', 'P27': '1', 'Cdh1': '1', 'PPs': '1'}
P27-to-CycB -> 0to-1 | CycE-to-P27 -> -1to1	False	[CDKN1B -> CDK1 -> -1 -> 15340381]	0.45101	2053	2	677	35	18.75	46.25	{'CycD': '0', 'CycE': '0', 'CycA': '0', 'Cdc20': '0', 'CycB': '0', 'E2F': '0', 'RB': '1', 'P27': '0', 'Cdh1': '1', 'PPs': '0'}
CycB-to-CycE -> 0to-1 | P27-to-E2F -> 0to1	False		0.45211	2058	166	638	81.25	2.5	16.25	{'CycD': '0', 'CycE': '0', 'CycA': '0', 'Cdc20': '0', 'CycB': '0', 'E2F': '0', 'RB': '1', 'P27': '0', 'Cdh1': '1', 'PPs': '0'}
Cdc20-to-CycE -> 0to-1 | PPs-to-E2F -> 0to-1	False		0.45321	2063	93	641	63.75	6.25	30	{'CycD': '0', 'CycE': '0', 'CycA': '0', 'Cdc20': '0', 'CycB': '0', 'E2F': '0', 'RB': '1', 'P27': '0', 'Cdh1': '1', 'PPs': '0'}
E2F-to-CycE -> 1to-1 | CycD-to-PPs -> 0to1	False		0.45365	2065	3	640	0	0	100	{'CycD': '0', 'CycE': '0', 'CycA': '0', 'Cdc20': '0', 'CycB': '0', 'E2F': '0', 'RB': '1', 'P27': '0', 'Cdh1': '1', 'PPs': '0'}
CycE-to-CycD -> 0to-1 | E2F-to-CycE -> 1to-1	False		0.4565	2078	76	774	0	0	100	{'CycD': '0', 'CycE': '0', 'CycA': '0', 'Cdc20': '0', 'CycB': '0', 'E2F': '0', 'RB': '1', 'P27': '0', 'Cdh1': '1', 'PPs': '0'}
CycA-to-CycE -> 0to-1 | E2F-to-Cdh1 -> 0to1	False	[CDK2 -> CCNE1 -> -1 -> 14536078]	0.45694	2080	138	644	67.5	0	32.5	{'CycD': '0', 'CycE': '0', 'CycA': '0', 'Cdc20': '0', 'CycB': '0', 'E2F': '0', 'RB': '1', 'P27': '0', 'Cdh1': '1', 'PPs': '0'}
Cdh1-to-CycD -> 0to-1 | RB-to-P27 -> 0to1	False		0.45738	2082	42	829	17.5	2.5	80	{'CycD': '0', 'CycE': '0', 'CycA': '0', 'Cdc20': '0', 'CycB': '0', 'E2F': '0', 'RB': '1', 'P27': '1', 'Cdh1': '1', 'PPs': '0'}
CycE-to-CycE -> 0to-1 | P27-to-RB -> 0to-1	False		0.45782	2084	137	641	71.25	7.5	21.25	{'CycD': '0', 'CycE': '0', 'CycA': '0', 'Cdc20': '0', 'CycB': '0', 'E2F': '0', 'RB': '1', 'P27': '0', 'Cdh1': '1', 'PPs': '0'}
Cdh1-to-CycD -> 0to-1 | P27-to-P27 -> -1to1	False		0.45936	2091	34	835	12.5	6.25	81.25	{'CycD': '0', 'CycE': '0', 'CycA': '0', 'Cdc20': '0', 'CycB': '0', 'E2F': '0', 'RB': '1', 'P27': '1', 'Cdh1': '1', 'PPs': '0'}
CycE-to-CycE -> 0to-1 | P27-to-E2F -> 0to1	False		0.4598	2093	138	639	72.5	11.25	16.25	{'CycD': '0', 'CycE': '0', 'CycA': '0', 'Cdc20': '0', 'CycB': '0', 'E2F': '0', 'RB': '1', 'P27': '0', 'Cdh1': '1', 'PPs': '0'}
E2F-to-CycE -> 1to0 | CycE-to-P27 -> -1to1	False		0.46024	2095	75	770	0	0	100	{'CycD': '0', 'CycE': '0', 'CycA': '0', 'Cdc20': '0', 'CycB': '0', 'E2F': '0', 'RB': '1', 'P27': '0', 'Cdh1': '1', 'PPs': '0'}
E2F-to-CycE -> 1to0 | Cdc20-to-P27 -> 0to1	False		0.46112	2099	37	854	0	0	100	{'CycD': '0', 'CycE': '0', 'CycA': '0', 'Cdc20': '0', 'CycB': '0', 'E2F': '0', 'RB': '1', 'P27': '0', 'Cdh1': '1', 'PPs': '0'}
E2F-to-CycE -> 1to0 | RB-to-P27 -> 0to1	False		0.46112	2099	36	854	0	0	100	{'CycD': '0', 'CycE': '0', 'CycA': '0', 'Cdc20': '0', 'CycB': '0', 'E2F': '0', 'RB': '1', 'P27': '1', 'Cdh1': '1', 'PPs': '0'}
CycA-to-CycE -> 0to-1 | PPs-to-CycE -> 0to-1	False	[CDK2 -> CCNE1 -> -1 -> 14536078]	0.46178	2102	117	642	61.25	0	38.75	{'CycD': '0', 'CycE': '0', 'CycA': '0', 'Cdc20': '0', 'CycB': '0', 'E2F': '0', 'RB': '1', 'P27': '0', 'Cdh1': '1', 'PPs': '0'}
CycA-to-CycE -> 0to-1 | CycA-to-RB -> -1to1	False	[CDK2 -> CCNE1 -> -1 -> 14536078]	0.46199	2103	151	644	65	0	35	{'CycD': '0', 'CycE': '0', 'CycA': '0', 'Cdc20': '0', 'CycB': '0', 'E2F': '0', 'RB': '1', 'P27': '0', 'Cdh1': '1', 'PPs': '0'}
CycA-to-CycE -> 0to-1 | CycB-to-CycE -> 0to-1	False	[CDK2 -> CCNE1 -> -1 -> 14536078]	0.46243	2105	137	642	66.25	1.25	32.5	{'CycD': '0', 'CycE': '0', 'CycA': '0', 'Cdc20': '0', 'CycB': '0', 'E2F': '0', 'RB': '1', 'P27': '0', 'Cdh1': '1', 'PPs': '0'}
CycB-to-CycE -> 0to-1 | CycE-to-RB -> -1to1	False		0.46243	2105	152	640	61.25	2.5	36.25	{'CycD': '0', 'CycE': '0', 'CycA': '0', 'Cdc20': '0', 'CycB': '0', 'E2F': '0', 'RB': '1', 'P27': '0', 'Cdh1': '1', 'PPs': '0'}
CycE-to-CycE -> 0to-1 | CycE-to-Cdh1 -> -1to0	False		0.46309	2108	138	638	65	2.5	32.5	{'CycD': '0', 'CycE': '0', 'CycA': '0', 'Cdc20': '0', 'CycB': '0', 'E2F': '0', 'RB': '1', 'P27': '0', 'Cdh1': '1', 'PPs': '0'}
E2F-to-CycE -> 1to0 | P27-to-P27 -> -1to1	False		0.46353	2110	34	852	0	0	100	{'CycD': '0', 'CycE': '0', 'CycA': '0', 'Cdc20': '0', 'CycB': '0', 'E2F': '0', 'RB': '1', 'P27': '1', 'Cdh1': '1', 'PPs': '0'}
CycE-to-CycE -> 0to-1 | Cdh1-to-CycE -> 0to-1	False		0.46419	2113	116	639	60	2.5	37.5	{'CycD': '0', 'CycE': '0', 'CycA': '0', 'Cdc20': '0', 'CycB': '0', 'E2F': '0', 'RB': '1', 'P27': '0', 'Cdh1': '1', 'PPs': '0'}
CycA-to-CycE -> 0to-1 | CycE-to-Cdh1 -> -1to0	False	[CDK2 -> CCNE1 -> -1 -> 14536078]	0.46419	2113	132	637	68.75	0	31.25	{'CycD': '0', 'CycE': '0', 'CycA': '0', 'Cdc20': '0', 'CycB': '0', 'E2F': '0', 'RB': '1', 'P27': '0', 'Cdh1': '1', 'PPs': '0'}
E2F-to-CycE -> 1to0 | CycB-to-P27 -> -1to1	False		0.46441	2114	68	850	0	0	100	{'CycD': '0', 'CycE': '0', 'CycA': '0', 'Cdc20': '0', 'CycB': '0', 'E2F': '0', 'RB': '1', 'P27': '0', 'Cdh1': '1', 'PPs': '0'}
CycE-to-P27 -> -1to1 | CycA-to-Cdh1 -> -1to1	False		0.46441	2114	5	642	11.25	36.25	52.5	{'CycD': '0', 'CycE': '0', 'CycA': '0', 'Cdc20': '0', 'CycB': '0', 'E2F': '0', 'RB': '1', 'P27': '0', 'Cdh1': '1', 'PPs': '0'}
CycE-to-CycE -> 0to-1 | CycE-to-RB -> -1to1	False		0.46507	2117	150	642	56.25	5	38.75	{'CycD': '0', 'CycE': '0', 'CycA': '0', 'Cdc20': '0', 'CycB': '0', 'E2F': '0', 'RB': '1', 'P27': '0', 'Cdh1': '1', 'PPs': '0'}
CycA-to-CycE -> 0to-1 | Cdc20-to-CycE -> 0to-1	False	[CDK2 -> CCNE1 -> -1 -> 14536078]	0.46617	2122	134	641	60	1.25	38.75	{'CycD': '0', 'CycE': '0', 'CycA': '0', 'Cdc20': '0', 'CycB': '0', 'E2F': '0', 'RB': '1', 'P27': '0', 'Cdh1': '1', 'PPs': '0'}
CycE-to-CycE -> 0to-1 | PPs-to-CycA -> 0to-1	False		0.46683	2125	113	638	67.5	1.25	31.25	{'CycD': '0', 'CycE': '0', 'CycA': '0', 'Cdc20': '0', 'CycB': '0', 'E2F': '0', 'RB': '1', 'P27': '0', 'Cdh1': '1', 'PPs': '0'}
Cdc20-to-CycE -> 0to-1 | P27-to-CycA -> -1to1	False		0.46727	2127	191	637	68.75	5	26.25	{'CycD': '0', 'CycE': '0', 'CycA': '0', 'Cdc20': '0', 'CycB': '0', 'E2F': '0', 'RB': '1', 'P27': '0', 'Cdh1': '1', 'PPs': '0'}
CycE-to-P27 -> -1to1 | Cdh1-to-PPs -> 0to1	False		0.46727	2127	4	878	11.25	6.25	82.5	{'CycD': '0', 'CycE': '0', 'CycA': '0', 'Cdc20': '0', 'CycB': '0', 'E2F': '0', 'RB': '1', 'P27': '1', 'Cdh1': '1', 'PPs': '1'}
CycE-to-CycE -> 0to-1 | CycB-to-P27 -> -1to0	False		0.46837	2132	128	639	66.25	2.5	31.25	{'CycD': '0', 'CycE': '0', 'CycA': '0', 'Cdc20': '0', 'CycB': '0', 'E2F': '0', 'RB': '1', 'P27': '0', 'Cdh1': '1', 'PPs': '0'}
CycE-to-CycE -> 0to-1 | CycA-to-Cdh1 -> -1to0	False		0.46837	2132	12	521	27.5	18.75	53.75	{'CycD': '0', 'CycE': '0', 'CycA': '0', 'Cdc20': '0', 'CycB': '0', 'E2F': '0', 'RB': '1', 'P27': '0', 'Cdh1': '1', 'PPs': '0'}
CycA-to-CycE -> 0to-1 | P27-to-E2F -> 0to1	False	[CDK2 -> CCNE1 -> -1 -> 14536078]	0.46924	2136	224	626	82.5	0	17.5	{'CycD': '0', 'CycE': '0', 'CycA': '0', 'Cdc20': '0', 'CycB': '0', 'E2F': '0', 'RB': '1', 'P27': '0', 'Cdh1': '1', 'PPs': '0'}
Cdc20-to-CycE -> 0to-1 | Cdh1-to-Cdh1 -> 0to1	False		0.46924	2136	137	639	63.75	5	31.25	{'CycD': '0', 'CycE': '0', 'CycA': '0', 'Cdc20': '0', 'CycB': '0', 'E2F': '0', 'RB': '1', 'P27': '0', 'Cdh1': '1', 'PPs': '0'}
RB-to-CycD -> 0to-1 | RB-to-CycE -> 0to-1	False		0.46946	2137	34	801	28.75	5	66.25	{'CycD': '0', 'CycE': '0', 'CycA': '0', 'Cdc20': '0', 'CycB': '0', 'E2F': '0', 'RB': '1', 'P27': '0', 'Cdh1': '1', 'PPs': '0'}
CycA-to-CycE -> 0to-1 | CycE-to-CycB -> 0to-1	False	[CDK2 -> CCNE1 -> -1 -> 14536078]	0.46946	2137	121	645	60	0	40	{'CycD': '0', 'CycE': '0', 'CycA': '0', 'Cdc20': '0', 'CycB': '0', 'E2F': '0', 'RB': '1', 'P27': '0', 'Cdh1': '1', 'PPs': '0'}
Cdc20-to-CycE -> 0to-1 | CycB-to-RB -> -1to1	False		0.47034	2141	139	639	56.25	3.75	40	{'CycD': '0', 'CycE': '0', 'CycA': '0', 'Cdc20': '0', 'CycB': '0', 'E2F': '0', 'RB': '1', 'P27': '0', 'Cdh1': '1', 'PPs': '0'}
CycB-to-CycE -> 0to-1 | Cdc20-to-E2F -> 0to-1	False		0.47144	2146	108	638	58.75	0	41.25	{'CycD': '0', 'CycE': '0', 'CycA': '0', 'Cdc20': '0', 'CycB': '0', 'E2F': '0', 'RB': '1', 'P27': '0', 'Cdh1': '1', 'PPs': '0'}
E2F-to-CycE -> 1to0 | E2F-to-P27 -> 0to1	False		0.47144	2146	103	842	0	0	100	{'CycD': '0', 'CycE': '0', 'CycA': '0', 'Cdc20': '0', 'CycB': '0', 'E2F': '0', 'RB': '1', 'P27': '0', 'Cdh1': '1', 'PPs': '0'}
CycE-to-CycE -> 0to-1 | CycE-to-RB -> -1to0	False		0.47166	2147	148	640	60	2.5	37.5	{'CycD': '0', 'CycE': '0', 'CycA': '0', 'Cdc20': '0', 'CycB': '0', 'E2F': '0', 'RB': '1', 'P27': '0', 'Cdh1': '1', 'PPs': '0'}
Cdc20-to-CycE -> 0to-1 | Cdc20-to-RB -> 0to1	False		0.47166	2147	135	643	53.75	5	41.25	{'CycD': '0', 'CycE': '0', 'CycA': '0', 'Cdc20': '0', 'CycB': '0', 'E2F': '0', 'RB': '1', 'P27': '0', 'Cdh1': '1', 'PPs': '0'}
CycE-to-CycE -> 0to-1 | Cdc20-to-RB -> 0to1	False		0.47232	2150	137	642	48.75	1.25	50	{'CycD': '0', 'CycE': '0', 'CycA': '0', 'Cdc20': '0', 'CycB': '0', 'E2F': '0', 'RB': '1', 'P27': '0', 'Cdh1': '1', 'PPs': '0'}
PPs-to-CycE -> 0to-1 | P27-to-E2F -> 0to1	False		0.47342	2155	135	638	71.25	8.75	20	{'CycD': '0', 'CycE': '0', 'CycA': '0', 'Cdc20': '0', 'CycB': '0', 'E2F': '0', 'RB': '1', 'P27': '0', 'Cdh1': '1', 'PPs': '0'}
CycE-to-CycE -> 0to-1 | CycE-to-E2F -> 0to-1	False		0.47386	2157	135	641	55	6.25	38.75	{'CycD': '0', 'CycE': '0', 'CycA': '0', 'Cdc20': '0', 'CycB': '0', 'E2F': '0', 'RB': '1', 'P27': '0', 'Cdh1': '1', 'PPs': '0'}
CycE-to-CycE -> 0to-1 | CycE-to-CycB -> 0to-1	False		0.47408	2158	115	639	61.25	1.25	37.5	{'CycD': '0', 'CycE': '0', 'CycA': '0', 'Cdc20': '0', 'CycB': '0', 'E2F': '0', 'RB': '1', 'P27': '0', 'Cdh1': '1', 'PPs': '0'}
RB-to-CycE -> 0to-1 | CycE-to-RB -> -1to1	False		0.47408	2158	153	641	57.5	0	42.5	{'CycD': '0', 'CycE': '0', 'CycA': '0', 'Cdc20': '0', 'CycB': '0', 'E2F': '0', 'RB': '1', 'P27': '0', 'Cdh1': '1', 'PPs': '0'}
CycE-to-CycE -> 0to-1 | P27-to-CycE -> -1to1	False		0.47452	2160	140	637	65	26.25	8.75	{'CycD': '0', 'CycE': '0', 'CycA': '0', 'Cdc20': '0', 'CycB': '0', 'E2F': '0', 'RB': '1', 'P27': '0', 'Cdh1': '1', 'PPs': '0'}
CycE-to-CycE -> 0to-1 | CycB-to-RB -> -1to1	False		0.47562	2165	138	637	47.5	7.5	45	{'CycD': '0', 'CycE': '0', 'CycA': '0', 'Cdc20': '0', 'CycB': '0', 'E2F': '0', 'RB': '1', 'P27': '0', 'Cdh1': '1', 'PPs': '0'}
CycB-to-CycE -> 0to-1 | CycE-to-Cdh1 -> -1to0	False		0.47583	2166	133	643	63.75	0	36.25	{'CycD': '0', 'CycE': '0', 'CycA': '0', 'Cdc20': '0', 'CycB': '0', 'E2F': '0', 'RB': '1', 'P27': '0', 'Cdh1': '1', 'PPs': '0'}
RB-to-CycD -> 0to-1 | CycB-to-P27 -> -1to1	False		0.47605	2167	39	800	26.25	0	73.75	{'CycD': '0', 'CycE': '0', 'CycA': '0', 'Cdc20': '0', 'CycB': '0', 'E2F': '0', 'RB': '1', 'P27': '0', 'Cdh1': '1', 'PPs': '0'}
E2F-to-CycE -> 1to-1 | E2F-to-CycA -> 1to0	False		0.47605	2167	2	643	0	0	100	{'CycD': '0', 'CycE': '0', 'CycA': '0', 'Cdc20': '0', 'CycB': '0', 'E2F': '0', 'RB': '1', 'P27': '0', 'Cdh1': '1', 'PPs': '0'}
PPs-to-CycE -> 0to-1 | PPs-to-E2F -> 0to-1	False		0.47649	2169	90	642	56.25	2.5	41.25	{'CycD': '0', 'CycE': '0', 'CycA': '0', 'Cdc20': '0', 'CycB': '0', 'E2F': '0', 'RB': '1', 'P27': '0', 'Cdh1': '1', 'PPs': '0'}
Cdc20-to-CycE -> 0to-1 | CycB-to-CycE -> 0to-1	False		0.47671	2170	140	641	57.5	3.75	38.75	{'CycD': '0', 'CycE': '0', 'CycA': '0', 'Cdc20': '0', 'CycB': '0', 'E2F': '0', 'RB': '1', 'P27': '0', 'Cdh1': '1', 'PPs': '0'}
E2F-to-CycE -> 1to-1 | CycD-to-CycA -> 0to-1	False		0.47715	2172	2	641	0	0	100	{'CycD': '0', 'CycE': '0', 'CycA': '0', 'Cdc20': '0', 'CycB': '0', 'E2F': '0', 'RB': '1', 'P27': '0', 'Cdh1': '1', 'PPs': '0'}
CycE-to-CycE -> 0to-1 | RB-to-CycE -> 0to-1	False		0.47803	2176	110	641	60	5	35	{'CycD': '0', 'CycE': '0', 'CycA': '0', 'Cdc20': '0', 'CycB': '0', 'E2F': '0', 'RB': '1', 'P27': '0', 'Cdh1': '1', 'PPs': '0'}
CycB-to-CycE -> 0to-1 | E2F-to-Cdh1 -> 0to1	False		0.47825	2177	132	643	62.5	0	37.5	{'CycD': '0', 'CycE': '0', 'CycA': '0', 'Cdc20': '0', 'CycB': '0', 'E2F': '0', 'RB': '1', 'P27': '0', 'Cdh1': '1', 'PPs': '0'}
E2F-to-CycE -> 1to-1 | E2F-to-CycA -> 1to-1	False		0.47825	2177	2	640	0	0	100	{'CycD': '0', 'CycE': '0', 'CycA': '0', 'Cdc20': '0', 'CycB': '0', 'E2F': '0', 'RB': '1', 'P27': '0', 'Cdh1': '1', 'PPs': '0'}
CycE-to-CycE -> 0to-1 | Cdh1-to-P27 -> 0to-1	False		0.47847	2178	137	638	62.5	1.25	36.25	{'CycD': '0', 'CycE': '0', 'CycA': '0', 'Cdc20': '0', 'CycB': '0', 'E2F': '0', 'RB': '1', 'P27': '0', 'Cdh1': '1', 'PPs': '0'}
CycE-to-CycE -> 0to-1 | P27-to-CycE -> -1to0	False		0.47869	2179	130	638	63.75	10	26.25	{'CycD': '0', 'CycE': '0', 'CycA': '0', 'Cdc20': '0', 'CycB': '0', 'E2F': '0', 'RB': '1', 'P27': '0', 'Cdh1': '1', 'PPs': '0'}
Cdc20-to-CycE -> 0to-1 | CycE-to-RB -> -1to1	False		0.47869	2179	149	640	52.5	2.5	45	{'CycD': '0', 'CycE': '0', 'CycA': '0', 'Cdc20': '0', 'CycB': '0', 'E2F': '0', 'RB': '1', 'P27': '0', 'Cdh1': '1', 'PPs': '0'}
CycA-to-CycE -> 0to-1 | CycE-to-Cdh1 -> -1to1	False	[CDK2 -> CCNE1 -> -1 -> 14536078]	0.47891	2180	135	641	51.25	0	48.75	{'CycD': '0', 'CycE': '0', 'CycA': '0', 'Cdc20': '0', 'CycB': '0', 'E2F': '0', 'RB': '1', 'P27': '0', 'Cdh1': '1', 'PPs': '0'}
Cdc20-to-CycE -> 0to-1 | CycB-to-CycA -> 0to-1	False		0.47891	2180	135	642	60	5	35	{'CycD': '0', 'CycE': '0', 'CycA': '0', 'Cdc20': '0', 'CycB': '0', 'E2F': '0', 'RB': '1', 'P27': '0', 'Cdh1': '1', 'PPs': '0'}
E2F-to-CycE -> 1to-1 | Cdh1-to-CycA -> 0to-1	False		0.47891	2180	2	639	0	0	100	{'CycD': '0', 'CycE': '0', 'CycA': '0', 'Cdc20': '0', 'CycB': '0', 'E2F': '0', 'RB': '1', 'P27': '0', 'Cdh1': '1', 'PPs': '0'}
CycE-to-CycE -> 0to-1 | E2F-to-Cdh1 -> 0to1	False		0.47913	2181	129	638	57.5	5	37.5	{'CycD': '0', 'CycE': '0', 'CycA': '0', 'Cdc20': '0', 'CycB': '0', 'E2F': '0', 'RB': '1', 'P27': '0', 'Cdh1': '1', 'PPs': '0'}
E2F-to-CycE -> 1to-1 | CycD-to-Cdc20 -> 0to1	False		0.47913	2181	2	638	0	0	100	{'CycD': '0', 'CycE': '0', 'CycA': '0', 'Cdc20': '0', 'CycB': '0', 'E2F': '0', 'RB': '1', 'P27': '0', 'Cdh1': '1', 'PPs': '0'}
PPs-to-CycE -> 0to-1 | CycA-to-Cdc20 -> 0to1	False		0.47913	2181	141	639	61.25	3.75	35	{'CycD': '0', 'CycE': '0', 'CycA': '0', 'Cdc20': '0', 'CycB': '0', 'E2F': '0', 'RB': '1', 'P27': '0', 'Cdh1': '1', 'PPs': '0'}
PPs-to-CycE -> 0to-1 | CycA-to-RB -> -1to1	False		0.47913	2181	140	639	62.5	3.75	33.75	{'CycD': '0', 'CycE': '0', 'CycA': '0', 'Cdc20': '0', 'CycB': '0', 'E2F': '0', 'RB': '1', 'P27': '0', 'Cdh1': '1', 'PPs': '0'}
CycE-to-CycE -> 0to-1 | CycB-to-Cdh1 -> -1to1	False		0.47935	2182	143	641	55	2.5	42.5	{'CycD': '0', 'CycE': '0', 'CycA': '0', 'Cdc20': '0', 'CycB': '0', 'E2F': '0', 'RB': '1', 'P27': '0', 'Cdh1': '1', 'PPs': '0'}
CycA-to-CycE -> 0to-1 | CycA-to-Cdh1 -> -1to0	False	[CDK2 -> CCNE1 -> -1 -> 14536078]	0.47935	2182	15	471	32.5	5	62.5	{'CycD': '0', 'CycE': '0', 'CycA': '0', 'Cdc20': '0', 'CycB': '0', 'E2F': '0', 'RB': '1', 'P27': '0', 'Cdh1': '1', 'PPs': '0'}
CycE-to-CycE -> 0to-1 | E2F-to-RB -> 0to1	False		0.47979	2184	152	640	53.75	7.5	38.75	{'CycD': '0', 'CycE': '0', 'CycA': '0', 'Cdc20': '0', 'CycB': '0', 'E2F': '0', 'RB': '1', 'P27': '0', 'Cdh1': '1', 'PPs': '0'}
E2F-to-CycE -> 1to-1 | CycD-to-Cdh1 -> 0to1	False		0.48001	2185	2	637	0	0	100	{'CycD': '0', 'CycE': '0', 'CycA': '0', 'Cdc20': '0', 'CycB': '0', 'E2F': '0', 'RB': '1', 'P27': '0', 'Cdh1': '1', 'PPs': '0'}
CycD-to-RB -> -1to1 | CycB-to-P27 -> -1to1	False		0.48001	2185	68	687	16.25	2.5	81.25	{'CycD': '0', 'CycE': '0', 'CycA': '0', 'Cdc20': '0', 'CycB': '0', 'E2F': '0', 'RB': '1', 'P27': '0', 'Cdh1': '1', 'PPs': '0'}
CycE-to-CycE -> 0to-1 | P27-to-Cdh1 -> 0to-1	False		0.48111	2190	153	638	62.5	6.25	31.25	{'CycD': '0', 'CycE': '0', 'CycA': '0', 'Cdc20': '0', 'CycB': '0', 'E2F': '0', 'RB': '1', 'P27': '0', 'Cdh1': '1', 'PPs': '0'}
Cdc20-to-CycE -> 0to-1 | CycA-to-PPs -> 0to1	False		0.48133	2191	101	605	50	6.25	43.75	{'CycD': '0', 'CycE': '0', 'CycA': '0', 'Cdc20': '0', 'CycB': '0', 'E2F': '0', 'RB': '1', 'P27': '0', 'Cdh1': '1', 'PPs': '0'}
RB-to-CycD -> 0to-1 | P27-to-P27 -> -1to1	False		0.48155	2192	34	809	18.75	2.5	78.75	{'CycD': '0', 'CycE': '0', 'CycA': '0', 'Cdc20': '0', 'CycB': '0', 'E2F': '0', 'RB': '1', 'P27': '1', 'Cdh1': '1', 'PPs': '0'}
Cdc20-to-CycE -> 0to-1 | P27-to-CycE -> -1to1	False		0.48155	2192	210	628	67.5	17.5	15	{'CycD': '0', 'CycE': '0', 'CycA': '0', 'Cdc20': '0', 'CycB': '0', 'E2F': '0', 'RB': '1', 'P27': '0', 'Cdh1': '1', 'PPs': '0'}
CycB-to-CycE -> 0to-1 | PPs-to-E2F -> 0to-1	False		0.48177	2193	98	638	52.5	3.75	43.75	{'CycD': '0', 'CycE': '0', 'CycA': '0', 'Cdc20': '0', 'CycB': '0', 'E2F': '0', 'RB': '1', 'P27': '0', 'Cdh1': '1', 'PPs': '0'}
RB-to-CycD -> 0to-1 | CycE-to-P27 -> -1to0	False		0.48221	2195	34	784	33.75	6.25	60	{'CycD': '0', 'CycE': '0', 'CycA': '0', 'Cdc20': '0', 'CycB': '0', 'E2F': '0', 'RB': '1', 'P27': '0', 'Cdh1': '1', 'PPs': '0'}
CycE-to-CycE -> 0to-1 | CycB-to-CycE -> 0to-1	False		0.48243	2196	133	637	58.75	6.25	35	{'CycD': '0', 'CycE': '0', 'CycA': '0', 'Cdc20': '0', 'CycB': '0', 'E2F': '0', 'RB': '1', 'P27': '0', 'Cdh1': '1', 'PPs': '0'}
PPs-to-CycE -> 0to-1 | E2F-to-PPs -> 0to1	False		0.48286	2198	108	640	53.75	0	46.25	{'CycD': '0', 'CycE': '0', 'CycA': '0', 'Cdc20': '0', 'CycB': '0', 'E2F': '0', 'RB': '1', 'P27': '0', 'Cdh1': '1', 'PPs': '0'}
CycE-to-CycE -> 0to-1 | CycB-to-CycA -> 0to-1	False		0.48308	2199	125	639	57.5	3.75	38.75	{'CycD': '0', 'CycE': '0', 'CycA': '0', 'Cdc20': '0', 'CycB': '0', 'E2F': '0', 'RB': '1', 'P27': '0', 'Cdh1': '1', 'PPs': '0'}
CycE-to-CycE -> 0to-1 | Cdh1-to-PPs -> 0to-1	False		0.48308	2199	131	638	65	3.75	31.25	{'CycD': '0', 'CycE': '0', 'CycA': '0', 'Cdc20': '0', 'CycB': '0', 'E2F': '0', 'RB': '1', 'P27': '0', 'Cdh1': '1', 'PPs': '0'}
CycE-to-CycE -> 0to-1 | CycE-to-Cdc20 -> 0to-1	False		0.4833	2200	119	641	57.5	1.25	41.25	{'CycD': '0', 'CycE': '0', 'CycA': '0', 'Cdc20': '0', 'CycB': '0', 'E2F': '0', 'RB': '1', 'P27': '0', 'Cdh1': '1', 'PPs': '0'}
Cdc20-to-CycE -> 0to-1 | P27-to-CycE -> -1to0	False		0.48352	2201	134	641	61.25	3.75	35	{'CycD': '0', 'CycE': '0', 'CycA': '0', 'Cdc20': '0', 'CycB': '0', 'E2F': '0', 'RB': '1', 'P27': '0', 'Cdh1': '1', 'PPs': '0'}
PPs-to-CycE -> 0to-1 | Cdc20-to-RB -> 0to1	False		0.48374	2202	132	641	55	3.75	41.25	{'CycD': '0', 'CycE': '0', 'CycA': '0', 'Cdc20': '0', 'CycB': '0', 'E2F': '0', 'RB': '1', 'P27': '0', 'Cdh1': '1', 'PPs': '0'}
Cdc20-to-CycE -> 0to-1 | CycE-to-E2F -> 0to-1	False		0.48396	2203	139	642	52.5	5	42.5	{'CycD': '0', 'CycE': '0', 'CycA': '0', 'Cdc20': '0', 'CycB': '0', 'E2F': '0', 'RB': '1', 'P27': '0', 'Cdh1': '1', 'PPs': '0'}
CycB-to-CycE -> 0to-1 | CycE-to-E2F -> 0to-1	False		0.48396	2203	139	640	56.25	2.5	41.25	{'CycD': '0', 'CycE': '0', 'CycA': '0', 'Cdc20': '0', 'CycB': '0', 'E2F': '0', 'RB': '1', 'P27': '0', 'Cdh1': '1', 'PPs': '0'}
CycA-to-CycE -> 0to-1 | Cdc20-to-RB -> 0to1	False	[CDK2 -> CCNE1 -> -1 -> 14536078]	0.48418	2204	160	640	58.75	0	41.25	{'CycD': '0', 'CycE': '0', 'CycA': '0', 'Cdc20': '0', 'CycB': '0', 'E2F': '0', 'RB': '1', 'P27': '0', 'Cdh1': '1', 'PPs': '0'}
Cdc20-to-CycE -> 0to-1 | E2F-to-RB -> 0to1	False		0.48418	2204	156	645	55	0	45	{'CycD': '0', 'CycE': '0', 'CycA': '0', 'Cdc20': '0', 'CycB': '0', 'E2F': '0', 'RB': '1', 'P27': '0', 'Cdh1': '1', 'PPs': '0'}
CycE-to-CycE -> 0to-1 | E2F-to-PPs -> 0to-1	False		0.4844	2205	133	637	61.25	0	38.75	{'CycD': '0', 'CycE': '0', 'CycA': '0', 'Cdc20': '0', 'CycB': '0', 'E2F': '0', 'RB': '1', 'P27': '0', 'Cdh1': '1', 'PPs': '0'}
Cdc20-to-CycE -> 0to-1 | CycB-to-RB -> -1to0	False		0.4844	2205	124	640	56.25	2.5	41.25	{'CycD': '0', 'CycE': '0', 'CycA': '0', 'Cdc20': '0', 'CycB': '0', 'E2F': '0', 'RB': '1', 'P27': '0', 'Cdh1': '1', 'PPs': '0'}
CycB-to-CycE -> 0to-1 | PPs-to-CycE -> 0to-1	False		0.48462	2206	117	642	52.5	0	47.5	{'CycD': '0', 'CycE': '0', 'CycA': '0', 'Cdc20': '0', 'CycB': '0', 'E2F': '0', 'RB': '1', 'P27': '0', 'Cdh1': '1', 'PPs': '0'}
CycB-to-CycE -> 0to-1 | CycA-to-CycA -> 0to-1	False		0.48484	2207	131	640	62.5	2.5	35	{'CycD': '0', 'CycE': '0', 'CycA': '0', 'Cdc20': '0', 'CycB': '0', 'E2F': '0', 'RB': '1', 'P27': '0', 'Cdh1': '1', 'PPs': '0'}
CycB-to-CycE -> 0to-1 | CycB-to-RB -> -1to1	False		0.48484	2207	138	639	48.75	2.5	48.75	{'CycD': '0', 'CycE': '0', 'CycA': '0', 'Cdc20': '0', 'CycB': '0', 'E2F': '0', 'RB': '1', 'P27': '0', 'Cdh1': '1', 'PPs': '0'}
Cdc20-to-CycE -> 0to-1 | Cdh1-to-Cdc20 -> 0to-1	False		0.48506	2208	130	641	61.25	2.5	36.25	{'CycD': '0', 'CycE': '0', 'CycA': '0', 'Cdc20': '0', 'CycB': '0', 'E2F': '0', 'RB': '1', 'P27': '0', 'Cdh1': '1', 'PPs': '0'}
PPs-to-CycE -> 0to-1 | CycE-to-CycB -> 0to1	False		0.48506	2208	138	641	57.5	3.75	38.75	{'CycD': '0', 'CycE': '0', 'CycA': '0', 'Cdc20': '0', 'CycB': '0', 'E2F': '0', 'RB': '1', 'P27': '0', 'Cdh1': '1', 'PPs': '0'}
CycB-to-CycE -> 0to-1 | Cdc20-to-RB -> 0to1	False		0.48528	2209	148	642	50	2.5	47.5	{'CycD': '0', 'CycE': '0', 'CycA': '0', 'Cdc20': '0', 'CycB': '0', 'E2F': '0', 'RB': '1', 'P27': '0', 'Cdh1': '1', 'PPs': '0'}
CycE-to-CycE -> 0to-1 | PPs-to-CycE -> 0to-1	False		0.48594	2212	120	641	48.75	7.5	43.75	{'CycD': '0', 'CycE': '0', 'CycA': '0', 'Cdc20': '0', 'CycB': '0', 'E2F': '0', 'RB': '1', 'P27': '0', 'Cdh1': '1', 'PPs': '0'}
Cdc20-to-CycE -> 0to-1 | RB-to-CycA -> 0to-1	False		0.48616	2213	116	640	61.25	2.5	36.25	{'CycD': '0', 'CycE': '0', 'CycA': '0', 'Cdc20': '0', 'CycB': '0', 'E2F': '0', 'RB': '1', 'P27': '0', 'Cdh1': '1', 'PPs': '0'}
CycE-to-CycE -> 0to-1 | Cdc20-to-E2F -> 0to-1	False		0.48638	2214	101	638	45	2.5	52.5	{'CycD': '0', 'CycE': '0', 'CycA': '0', 'Cdc20': '0', 'CycB': '0', 'E2F': '0', 'RB': '1', 'P27': '0', 'Cdh1': '1', 'PPs': '0'}
Cdc20-to-CycE -> 0to-1 | P27-to-CycB -> 0to1	False		0.4866	2215	138	641	60	3.75	36.25	{'CycD': '0', 'CycE': '0', 'CycA': '0', 'Cdc20': '0', 'CycB': '0', 'E2F': '0', 'RB': '1', 'P27': '0', 'Cdh1': '1', 'PPs': '0'}
CycE-to-CycE -> 0to-1 | CycA-to-RB -> -1to1	False		0.48682	2216	152	642	47.5	2.5	50	{'CycD': '0', 'CycE': '0', 'CycA': '0', 'Cdc20': '0', 'CycB': '0', 'E2F': '0', 'RB': '1', 'P27': '0', 'Cdh1': '1', 'PPs': '0'}
PPs-to-CycE -> 0to-1 | CycE-to-RB -> -1to1	False		0.48704	2217	146	640	51.25	2.5	46.25	{'CycD': '0', 'CycE': '0', 'CycA': '0', 'Cdc20': '0', 'CycB': '0', 'E2F': '0', 'RB': '1', 'P27': '0', 'Cdh1': '1', 'PPs': '0'}
PPs-to-CycE -> 0to-1 | CycE-to-Cdh1 -> -1to0	False		0.48704	2217	125	639	62.5	0	37.5	{'CycD': '0', 'CycE': '0', 'CycA': '0', 'Cdc20': '0', 'CycB': '0', 'E2F': '0', 'RB': '1', 'P27': '0', 'Cdh1': '1', 'PPs': '0'}
PPs-to-CycE -> 0to-1 | CycB-to-Cdh1 -> -1to1	False		0.48704	2217	149	641	60	5	35	{'CycD': '0', 'CycE': '0', 'CycA': '0', 'Cdc20': '0', 'CycB': '0', 'E2F': '0', 'RB': '1', 'P27': '0', 'Cdh1': '1', 'PPs': '0'}
CycE-to-P27 -> -1to1 | PPs-to-PPs -> -1to1	False		0.48704	2217	4	868	3.75	11.25	85	{'CycD': '0', 'CycE': '0', 'CycA': '0', 'Cdc20': '0', 'CycB': '0', 'E2F': '0', 'RB': '1', 'P27': '1', 'Cdh1': '1', 'PPs': '1'}
CycE-to-CycE -> 0to-1 | CycE-to-Cdh1 -> -1to1	False		0.48748	2219	137	641	46.25	5	48.75	{'CycD': '0', 'CycE': '0', 'CycA': '0', 'Cdc20': '0', 'CycB': '0', 'E2F': '0', 'RB': '1', 'P27': '0', 'Cdh1': '1', 'PPs': '0'}
Cdc20-to-CycE -> 0to-1 | PPs-to-P27 -> 1to-1	False		0.48748	2219	132	641	60	1.25	38.75	{'CycD': '0', 'CycE': '0', 'CycA': '0', 'Cdc20': '0', 'CycB': '0', 'E2F': '0', 'RB': '1', 'P27': '0', 'Cdh1': '1', 'PPs': '0'}
CycA-to-CycE -> 0to-1 | Cdc20-to-Cdh1 -> 0to1	False	[CDK2 -> CCNE1 -> -1 -> 14536078]	0.4877	2220	135	640	57.5	0	42.5	{'CycD': '0', 'CycE': '0', 'CycA': '0', 'Cdc20': '0', 'CycB': '0', 'E2F': '0', 'RB': '1', 'P27': '0', 'Cdh1': '1', 'PPs': '0'}
PPs-to-CycE -> 0to-1 | E2F-to-RB -> 0to1	False		0.4877	2220	152	639	57.5	1.25	41.25	{'CycD': '0', 'CycE': '0', 'CycA': '0', 'Cdc20': '0', 'CycB': '0', 'E2F': '0', 'RB': '1', 'P27': '0', 'Cdh1': '1', 'PPs': '0'}
CycB-to-CycE -> 0to-1 | CycE-to-PPs -> 0to-1	False	[CDK2 -> PPP1CA -> -1 -> 12202491]	0.48792	2221	138	642	60	2.5	37.5	{'CycD': '0', 'CycE': '0', 'CycA': '0', 'Cdc20': '0', 'CycB': '0', 'E2F': '0', 'RB': '1', 'P27': '0', 'Cdh1': '1', 'PPs': '0'}
CycE-to-CycE -> 0to-1 | Cdc20-to-CycE -> 0to-1	False		0.48814	2222	132	635	51.25	2.5	46.25	{'CycD': '0', 'CycE': '0', 'CycA': '0', 'Cdc20': '0', 'CycB': '0', 'E2F': '0', 'RB': '1', 'P27': '0', 'Cdh1': '1', 'PPs': '0'}
CycA-to-CycE -> 0to-1 | Cdc20-to-E2F -> 0to-1	False	[CDK2 -> CCNE1 -> -1 -> 14536078]	0.48814	2222	119	639	56.25	0	43.75	{'CycD': '0', 'CycE': '0', 'CycA': '0', 'Cdc20': '0', 'CycB': '0', 'E2F': '0', 'RB': '1', 'P27': '0', 'Cdh1': '1', 'PPs': '0'}
Cdc20-to-CycE -> 0to-1 | CycA-to-CycA -> 0to-1	False		0.48858	2224	131	637	60	1.25	38.75	{'CycD': '0', 'CycE': '0', 'CycA': '0', 'Cdc20': '0', 'CycB': '0', 'E2F': '0', 'RB': '1', 'P27': '0', 'Cdh1': '1', 'PPs': '0'}
Cdc20-to-CycE -> 0to-1 | Cdc20-to-E2F -> 0to-1	False		0.48858	2224	112	638	50	7.5	42.5	{'CycD': '0', 'CycE': '0', 'CycA': '0', 'Cdc20': '0', 'CycB': '0', 'E2F': '0', 'RB': '1', 'P27': '0', 'Cdh1': '1', 'PPs': '0'}
CycE-to-CycE -> 0to-1 | P27-to-CycA -> -1to1	False		0.4888	2225	182	632	61.25	7.5	31.25	{'CycD': '0', 'CycE': '0', 'CycA': '0', 'Cdc20': '0', 'CycB': '0', 'E2F': '0', 'RB': '1', 'P27': '0', 'Cdh1': '1', 'PPs': '0'}
CycB-to-CycE -> 0to-1 | P27-to-CycE -> -1to1	False		0.48902	2226	244	613	73.75	17.5	8.75	{'CycD': '0', 'CycE': '0', 'CycA': '0', 'Cdc20': '0', 'CycB': '0', 'E2F': '0', 'RB': '1', 'P27': '0', 'Cdh1': '1', 'PPs': '0'}
PPs-to-CycE -> 0to-1 | CycB-to-PPs -> 0to1	False		0.48902	2226	119	639	58.75	1.25	40	{'CycD': '0', 'CycE': '0', 'CycA': '0', 'Cdc20': '0', 'CycB': '0', 'E2F': '0', 'RB': '1', 'P27': '0', 'Cdh1': '1', 'PPs': '0'}
Cdc20-to-CycE -> 0to-1 | Cdh1-to-CycA -> 0to-1	False		0.48924	2227	123	639	62.5	1.25	36.25	{'CycD': '0', 'CycE': '0', 'CycA': '0', 'Cdc20': '0', 'CycB': '0', 'E2F': '0', 'RB': '1', 'P27': '0', 'Cdh1': '1', 'PPs': '0'}
CycA-to-CycE -> 0to-1 | CycB-to-RB -> -1to1	False	[CDK2 -> CCNE1 -> -1 -> 14536078]	0.48946	2228	164	635	53.75	0	46.25	{'CycD': '0', 'CycE': '0', 'CycA': '0', 'Cdc20': '0', 'CycB': '0', 'E2F': '0', 'RB': '1', 'P27': '0', 'Cdh1': '1', 'PPs': '0'}
Cdc20-to-CycE -> 0to-1 | E2F-to-CycB -> 0to1	False	[E2F1 -> CDK1 -> 1 -> 14618416]	0.48946	2228	188	641	57.5	5	37.5	{'CycD': '0', 'CycE': '0', 'CycA': '0', 'Cdc20': '0', 'CycB': '0', 'E2F': '0', 'RB': '1', 'P27': '0', 'Cdh1': '1', 'PPs': '0'}
CycA-to-CycE -> 0to-1 | PPs-to-P27 -> 1to-1	False	[CDK2 -> CCNE1 -> -1 -> 14536078]	0.48989	2230	147	640	66.25	0	33.75	{'CycD': '0', 'CycE': '0', 'CycA': '0', 'Cdc20': '0', 'CycB': '0', 'E2F': '0', 'RB': '1', 'P27': '0', 'Cdh1': '1', 'PPs': '0'}
Cdc20-to-CycE -> 0to-1 | P27-to-E2F -> 0to1	False		0.49011	2231	153	640	60	7.5	32.5	{'CycD': '0', 'CycE': '0', 'CycA': '0', 'Cdc20': '0', 'CycB': '0', 'E2F': '0', 'RB': '1', 'P27': '0', 'Cdh1': '1', 'PPs': '0'}
CycB-to-CycE -> 0to-1 | Cdh1-to-Cdc20 -> 0to-1	False		0.49011	2231	131	640	63.75	0	36.25	{'CycD': '0', 'CycE': '0', 'CycA': '0', 'Cdc20': '0', 'CycB': '0', 'E2F': '0', 'RB': '1', 'P27': '0', 'Cdh1': '1', 'PPs': '0'}
CycE-to-CycE -> 0to-1 | Cdh1-to-CycA -> 0to-1	False		0.49033	2232	121	639	58.75	0	41.25	{'CycD': '0', 'CycE': '0', 'CycA': '0', 'Cdc20': '0', 'CycB': '0', 'E2F': '0', 'RB': '1', 'P27': '0', 'Cdh1': '1', 'PPs': '0'}
CycA-to-CycE -> 0to-1 | P27-to-CycE -> -1to0	False	[CDK2 -> CCNE1 -> -1 -> 14536078]	0.49033	2232	146	639	67.5	0	32.5	{'CycD': '0', 'CycE': '0', 'CycA': '0', 'Cdc20': '0', 'CycB': '0', 'E2F': '0', 'RB': '1', 'P27': '0', 'Cdh1': '1', 'PPs': '0'}
CycA-to-CycE -> 0to-1 | CycB-to-Cdh1 -> -1to1	False	[CDK2 -> CCNE1 -> -1 -> 14536078]	0.49055	2233	150	635	57.5	1.25	41.25	{'CycD': '0', 'CycE': '0', 'CycA': '0', 'Cdc20': '0', 'CycB': '0', 'E2F': '0', 'RB': '1', 'P27': '0', 'Cdh1': '1', 'PPs': '0'}
CycE-to-CycE -> 0to-1 | CycA-to-Cdc20 -> 0to1	False		0.49077	2234	154	636	56.25	2.5	41.25	{'CycD': '0', 'CycE': '0', 'CycA': '0', 'Cdc20': '0', 'CycB': '0', 'E2F': '0', 'RB': '1', 'P27': '0', 'Cdh1': '1', 'PPs': '0'}
CycA-to-CycE -> 0to-1 | E2F-to-PPs -> 0to-1	False	[CDK2 -> CCNE1 -> -1 -> 14536078]	0.49077	2234	130	639	67.5	0	32.5	{'CycD': '0', 'CycE': '0', 'CycA': '0', 'Cdc20': '0', 'CycB': '0', 'E2F': '0', 'RB': '1', 'P27': '0', 'Cdh1': '1', 'PPs': '0'}
Cdc20-to-CycE -> 0to-1 | CycA-to-Cdc20 -> 0to1	False		0.49077	2234	156	641	51.25	3.75	45	{'CycD': '0', 'CycE': '0', 'CycA': '0', 'Cdc20': '0', 'CycB': '0', 'E2F': '0', 'RB': '1', 'P27': '0', 'Cdh1': '1', 'PPs': '0'}
Cdc20-to-CycE -> 0to-1 | E2F-to-Cdh1 -> 0to-1	False		0.49077	2234	138	639	61.25	0	38.75	{'CycD': '0', 'CycE': '0', 'CycA': '0', 'Cdc20': '0', 'CycB': '0', 'E2F': '0', 'RB': '1', 'P27': '0', 'Cdh1': '1', 'PPs': '0'}
CycB-to-CycE -> 0to-1 | Cdh1-to-CycE -> 0to-1	False		0.49077	2234	119	641	52.5	1.25	46.25	{'CycD': '0', 'CycE': '0', 'CycA': '0', 'Cdc20': '0', 'CycB': '0', 'E2F': '0', 'RB': '1', 'P27': '0', 'Cdh1': '1', 'PPs': '0'}
Cdc20-to-CycE -> 0to-1 | PPs-to-CycE -> 0to-1	False		0.49099	2235	120	640	52.5	5	42.5	{'CycD': '0', 'CycE': '0', 'CycA': '0', 'Cdc20': '0', 'CycB': '0', 'E2F': '0', 'RB': '1', 'P27': '0', 'Cdh1': '1', 'PPs': '0'}
CycE-to-CycE -> 0to-1 | E2F-to-CycB -> 0to-1	False		0.49121	2236	105	641	55	5	40	{'CycD': '0', 'CycE': '0', 'CycA': '0', 'Cdc20': '0', 'CycB': '0', 'E2F': '0', 'RB': '1', 'P27': '0', 'Cdh1': '1', 'PPs': '0'}
PPs-to-CycE -> 0to-1 | CycA-to-CycA -> 0to-1	False		0.49121	2236	121	642	60	1.25	38.75	{'CycD': '0', 'CycE': '0', 'CycA': '0', 'Cdc20': '0', 'CycB': '0', 'E2F': '0', 'RB': '1', 'P27': '0', 'Cdh1': '1', 'PPs': '0'}
Cdc20-to-CycE -> 0to-1 | CycB-to-Cdh1 -> -1to1	False		0.49143	2237	158	642	52.5	2.5	45	{'CycD': '0', 'CycE': '0', 'CycA': '0', 'Cdc20': '0', 'CycB': '0', 'E2F': '0', 'RB': '1', 'P27': '0', 'Cdh1': '1', 'PPs': '0'}
PPs-to-CycE -> 0to-1 | P27-to-CycA -> -1to0	False		0.49143	2237	115	640	63.75	1.25	35	{'CycD': '0', 'CycE': '0', 'CycA': '0', 'Cdc20': '0', 'CycB': '0', 'E2F': '0', 'RB': '1', 'P27': '0', 'Cdh1': '1', 'PPs': '0'}
E2F-to-CycE -> 1to0 | CycD-to-P27 -> -1to1	False	[CDK6 -> CDKN1B -> 1 -> 16160006]	0.49165	2238	63	769	0	0	100	{'CycD': '0', 'CycE': '0', 'CycA': '0', 'Cdc20': '0', 'CycB': '0', 'E2F': '0', 'RB': '1', 'P27': '0', 'Cdh1': '1', 'PPs': '0'}
PPs-to-CycE -> 0to-1 | CycB-to-RB -> -1to1	False		0.49165	2238	130	641	51.25	1.25	47.5	{'CycD': '0', 'CycE': '0', 'CycA': '0', 'Cdc20': '0', 'CycB': '0', 'E2F': '0', 'RB': '1', 'P27': '0', 'Cdh1': '1', 'PPs': '0'}
PPs-to-CycE -> 0to-1 | Cdh1-to-Cdh1 -> 0to1	False		0.49165	2238	131	639	56.25	3.75	40	{'CycD': '0', 'CycE': '0', 'CycA': '0', 'Cdc20': '0', 'CycB': '0', 'E2F': '0', 'RB': '1', 'P27': '0', 'Cdh1': '1', 'PPs': '0'}
CycD-to-RB -> -1to1 | P27-to-P27 -> -1to1	False		0.49165	2238	63	745	3.75	1.25	95	{'CycD': '0', 'CycE': '0', 'CycA': '0', 'Cdc20': '0', 'CycB': '0', 'E2F': '0', 'RB': '1', 'P27': '1', 'Cdh1': '1', 'PPs': '0'}
CycE-to-CycE -> 0to-1 | CycE-to-CycB -> 0to1	False		0.49187	2239	164	641	55	3.75	41.25	{'CycD': '0', 'CycE': '0', 'CycA': '0', 'Cdc20': '0', 'CycB': '0', 'E2F': '0', 'RB': '1', 'P27': '0', 'Cdh1': '1', 'PPs': '0'}
Cdc20-to-CycE -> 0to-1 | CycE-to-PPs -> 0to-1	False	[CDK2 -> PPP1CA -> -1 -> 12202491]	0.49187	2239	131	639	57.5	3.75	38.75	{'CycD': '0', 'CycE': '0', 'CycA': '0', 'Cdc20': '0', 'CycB': '0', 'E2F': '0', 'RB': '1', 'P27': '0', 'Cdh1': '1', 'PPs': '0'}
Cdc20-to-CycE -> 0to-1 | P27-to-CycB -> 0to-1	False	[CDKN1B -> CDK1 -> -1 -> 15340381]	0.49253	2242	132	637	58.75	1.25	40	{'CycD': '0', 'CycE': '0', 'CycA': '0', 'Cdc20': '0', 'CycB': '0', 'E2F': '0', 'RB': '1', 'P27': '0', 'Cdh1': '1', 'PPs': '0'}
P27-to-CycE -> -1to0 | PPs-to-CycE -> 0to-1	False		0.49253	2242	123	639	62.5	7.5	30	{'CycD': '0', 'CycE': '0', 'CycA': '0', 'Cdc20': '0', 'CycB': '0', 'E2F': '0', 'RB': '1', 'P27': '0', 'Cdh1': '1', 'PPs': '0'}
PPs-to-CycE -> 0to-1 | P27-to-CycB -> 0to-1	False	[CDKN1B -> CDK1 -> -1 -> 15340381]	0.49253	2242	123	641	61.25	2.5	36.25	{'CycD': '0', 'CycE': '0', 'CycA': '0', 'Cdc20': '0', 'CycB': '0', 'E2F': '0', 'RB': '1', 'P27': '0', 'Cdh1': '1', 'PPs': '0'}
CycB-to-CycE -> 0to-1 | CycB-to-CycA -> 0to-1	False		0.49275	2243	136	639	58.75	2.5	38.75	{'CycD': '0', 'CycE': '0', 'CycA': '0', 'Cdc20': '0', 'CycB': '0', 'E2F': '0', 'RB': '1', 'P27': '0', 'Cdh1': '1', 'PPs': '0'}
CycE-to-CycE -> 0to-1 | CycA-to-RB -> -1to0	False		0.49297	2244	133	641	51.25	3.75	45	{'CycD': '0', 'CycE': '0', 'CycA': '0', 'Cdc20': '0', 'CycB': '0', 'E2F': '0', 'RB': '1', 'P27': '0', 'Cdh1': '1', 'PPs': '0'}
CycA-to-CycE -> 0to-1 | RB-to-Cdc20 -> 0to-1	False	[CDK2 -> CCNE1 -> -1 -> 14536078]	0.49297	2244	144	637	66.25	0	33.75	{'CycD': '0', 'CycE': '0', 'CycA': '0', 'Cdc20': '0', 'CycB': '0', 'E2F': '0', 'RB': '1', 'P27': '0', 'Cdh1': '1', 'PPs': '0'}
Cdc20-to-CycE -> 0to-1 | Cdh1-to-P27 -> 0to-1	False		0.49319	2245	137	641	57.5	3.75	38.75	{'CycD': '0', 'CycE': '0', 'CycA': '0', 'Cdc20': '0', 'CycB': '0', 'E2F': '0', 'RB': '1', 'P27': '0', 'Cdh1': '1', 'PPs': '0'}
CycE-to-CycE -> 0to-1 | CycB-to-RB -> -1to0	False		0.49341	2246	119	640	48.75	3.75	47.5	{'CycD': '0', 'CycE': '0', 'CycA': '0', 'Cdc20': '0', 'CycB': '0', 'E2F': '0', 'RB': '1', 'P27': '0', 'Cdh1': '1', 'PPs': '0'}
Cdc20-to-CycE -> 0to-1 | P27-to-Cdh1 -> 0to-1	False		0.49341	2246	152	640	56.25	7.5	36.25	{'CycD': '0', 'CycE': '0', 'CycA': '0', 'Cdc20': '0', 'CycB': '0', 'E2F': '0', 'RB': '1', 'P27': '0', 'Cdh1': '1', 'PPs': '0'}
P27-to-CycE -> -1to1 | PPs-to-CycE -> 0to-1	False		0.49341	2246	129	638	62.5	17.5	20	{'CycD': '0', 'CycE': '0', 'CycA': '0', 'Cdc20': '0', 'CycB': '0', 'E2F': '0', 'RB': '1', 'P27': '0', 'Cdh1': '1', 'PPs': '0'}
PPs-to-CycE -> 0to-1 | CycA-to-P27 -> -1to0	False		0.49341	2246	116	640	62.5	0	37.5	{'CycD': '0', 'CycE': '0', 'CycA': '0', 'Cdc20': '0', 'CycB': '0', 'E2F': '0', 'RB': '1', 'P27': '0', 'Cdh1': '1', 'PPs': '0'}
CycB-to-CycE -> 0to-1 | CycA-to-CycB -> 0to1	False		0.49385	2248	162	639	61.25	3.75	35	{'CycD': '0', 'CycE': '0', 'CycA': '0', 'Cdc20': '0', 'CycB': '0', 'E2F': '0', 'RB': '1', 'P27': '0', 'Cdh1': '1', 'PPs': '0'}
CycB-to-CycE -> 0to-1 | P27-to-RB -> 0to-1	False		0.49385	2248	136	639	62.5	10	27.5	{'CycD': '0', 'CycE': '0', 'CycA': '0', 'Cdc20': '0', 'CycB': '0', 'E2F': '0', 'RB': '1', 'P27': '0', 'Cdh1': '1', 'PPs': '0'}
PPs-to-CycE -> 0to-1 | PPs-to-CycA -> 0to-1	False		0.49385	2248	114	640	61.25	2.5	36.25	{'CycD': '0', 'CycE': '0', 'CycA': '0', 'Cdc20': '0', 'CycB': '0', 'E2F': '0', 'RB': '1', 'P27': '0', 'Cdh1': '1', 'PPs': '0'}
Cdc20-to-CycE -> 0to-1 | CycA-to-RB -> -1to1	False		0.49407	2249	148	639	52.5	0	47.5	{'CycD': '0', 'CycE': '0', 'CycA': '0', 'Cdc20': '0', 'CycB': '0', 'E2F': '0', 'RB': '1', 'P27': '0', 'Cdh1': '1', 'PPs': '0'}
CycB-to-CycE -> 0to-1 | P27-to-CycE -> -1to0	False		0.49407	2249	131	639	62.5	6.25	31.25	{'CycD': '0', 'CycE': '0', 'CycA': '0', 'Cdc20': '0', 'CycB': '0', 'E2F': '0', 'RB': '1', 'P27': '0', 'Cdh1': '1', 'PPs': '0'}
CycB-to-CycE -> 0to-1 | P27-to-CycA -> -1to1	False		0.49429	2250	201	630	65	8.75	26.25	{'CycD': '0', 'CycE': '0', 'CycA': '0', 'Cdc20': '0', 'CycB': '0', 'E2F': '0', 'RB': '1', 'P27': '0', 'Cdh1': '1', 'PPs': '0'}
CycB-to-CycE -> 0to-1 | CycA-to-P27 -> -1to0	False		0.49429	2250	133	639	62.5	0	37.5	{'CycD': '0', 'CycE': '0', 'CycA': '0', 'Cdc20': '0', 'CycB': '0', 'E2F': '0', 'RB': '1', 'P27': '0', 'Cdh1': '1', 'PPs': '0'}
PPs-to-CycE -> 0to-1 | P27-to-RB -> 0to-1	False		0.49429	2250	123	642	61.25	10	28.75	{'CycD': '0', 'CycE': '0', 'CycA': '0', 'Cdc20': '0', 'CycB': '0', 'E2F': '0', 'RB': '1', 'P27': '0', 'Cdh1': '1', 'PPs': '0'}
CycE-to-CycE -> 0to-1 | RB-to-PPs -> 0to1	False		0.49495	2253	3	614	20	5	75	{'CycD': '0', 'CycE': '0', 'CycA': '0', 'Cdc20': '0', 'CycB': '0', 'E2F': '0', 'RB': '1', 'P27': '1', 'Cdh1': '1', 'PPs': '1'}
CycB-to-CycE -> 0to-1 | P27-to-CycB -> 0to-1	False	[CDKN1B -> CDK1 -> -1 -> 15340381]	0.49495	2253	134	640	61.25	2.5	36.25	{'CycD': '0', 'CycE': '0', 'CycA': '0', 'Cdc20': '0', 'CycB': '0', 'E2F': '0', 'RB': '1', 'P27': '0', 'Cdh1': '1', 'PPs': '0'}
PPs-to-CycE -> 0to-1 | Cdh1-to-P27 -> 0to-1	False		0.49517	2254	120	642	58.75	2.5	38.75	{'CycD': '0', 'CycE': '0', 'CycA': '0', 'Cdc20': '0', 'CycB': '0', 'E2F': '0', 'RB': '1', 'P27': '0', 'Cdh1': '1', 'PPs': '0'}
CycD-to-RB -> -1to1 | Cdc20-to-P27 -> 0to1	False		0.49517	2254	68	713	6.25	2.5	91.25	{'CycD': '0', 'CycE': '0', 'CycA': '0', 'Cdc20': '0', 'CycB': '0', 'E2F': '0', 'RB': '1', 'P27': '0', 'Cdh1': '1', 'PPs': '0'}
CycB-to-CycE -> 0to-1 | E2F-to-CycB -> 0to-1	False		0.49539	2255	108	640	58.75	0	41.25	{'CycD': '0', 'CycE': '0', 'CycA': '0', 'Cdc20': '0', 'CycB': '0', 'E2F': '0', 'RB': '1', 'P27': '0', 'Cdh1': '1', 'PPs': '0'}
PPs-to-CycE -> 0to-1 | Cdc20-to-E2F -> 0to-1	False		0.49561	2256	95	639	51.25	0	48.75	{'CycD': '0', 'CycE': '0', 'CycA': '0', 'Cdc20': '0', 'CycB': '0', 'E2F': '0', 'RB': '1', 'P27': '0', 'Cdh1': '1', 'PPs': '0'}
CycE-to-RB -> -1to1 | Cdc20-to-P27 -> 0to1	False		0.49561	2256	64	702	43.75	12.5	43.75	{'CycD': '0', 'CycE': '0', 'CycA': '0', 'Cdc20': '0', 'CycB': '0', 'E2F': '0', 'RB': '1', 'P27': '0', 'Cdh1': '1', 'PPs': '0'}
CycE-to-CycE -> 0to-1 | Cdc20-to-P27 -> 0to-1	False		0.49605	2258	126	642	53.75	5	41.25	{'CycD': '0', 'CycE': '0', 'CycA': '0', 'Cdc20': '0', 'CycB': '0', 'E2F': '0', 'RB': '1', 'P27': '0', 'Cdh1': '1', 'PPs': '0'}
CycE-to-CycE -> 0to-1 | Cdc20-to-Cdh1 -> 0to1	False		0.49605	2258	135	640	48.75	1.25	50	{'CycD': '0', 'CycE': '0', 'CycA': '0', 'Cdc20': '0', 'CycB': '0', 'E2F': '0', 'RB': '1', 'P27': '0', 'Cdh1': '1', 'PPs': '0'}
CycA-to-CycE -> 0to-1 | Cdh1-to-PPs -> 0to-1	False	[CDK2 -> CCNE1 -> -1 -> 14536078]	0.49605	2258	135	645	66.25	0	33.75	{'CycD': '0', 'CycE': '0', 'CycA': '0', 'Cdc20': '0', 'CycB': '0', 'E2F': '0', 'RB': '1', 'P27': '0', 'Cdh1': '1', 'PPs': '0'}
Cdh1-to-CycE -> 0to-1 | PPs-to-CycE -> 0to-1	False		0.49605	2258	114	640	48.75	1.25	50	{'CycD': '0', 'CycE': '0', 'CycA': '0', 'Cdc20': '0', 'CycB': '0', 'E2F': '0', 'RB': '1', 'P27': '0', 'Cdh1': '1', 'PPs': '0'}
Cdc20-to-CycE -> 0to-1 | P27-to-RB -> 0to-1	False		0.49627	2259	132	639	56.25	11.25	32.5	{'CycD': '0', 'CycE': '0', 'CycA': '0', 'Cdc20': '0', 'CycB': '0', 'E2F': '0', 'RB': '1', 'P27': '0', 'Cdh1': '1', 'PPs': '0'}
Cdh1-to-CycE -> 0to-1 | CycB-to-Cdh1 -> -1to1	False		0.49627	2259	137	640	63.75	1.25	35	{'CycD': '0', 'CycE': '0', 'CycA': '0', 'Cdc20': '0', 'CycB': '0', 'E2F': '0', 'RB': '1', 'P27': '0', 'Cdh1': '1', 'PPs': '0'}
CycE-to-CycE -> 0to-1 | RB-to-Cdh1 -> 0to1	False		0.49649	2260	132	640	53.75	1.25	45	{'CycD': '0', 'CycE': '0', 'CycA': '0', 'Cdc20': '0', 'CycB': '0', 'E2F': '0', 'RB': '1', 'P27': '0', 'Cdh1': '1', 'PPs': '0'}
Cdc20-to-CycE -> 0to-1 | PPs-to-Cdc20 -> 0to-1	False		0.49649	2260	137	639	62.5	2.5	35	{'CycD': '0', 'CycE': '0', 'CycA': '0', 'Cdc20': '0', 'CycB': '0', 'E2F': '0', 'RB': '1', 'P27': '0', 'Cdh1': '1', 'PPs': '0'}
CycB-to-CycE -> 0to-1 | Cdh1-to-P27 -> 0to-1	False		0.49649	2260	130	637	62.5	0	37.5	{'CycD': '0', 'CycE': '0', 'CycA': '0', 'Cdc20': '0', 'CycB': '0', 'E2F': '0', 'RB': '1', 'P27': '0', 'Cdh1': '1', 'PPs': '0'}
CycB-to-CycE -> 0to-1 | Cdc20-to-Cdh1 -> 0to1	False		0.49649	2260	136	642	52.5	1.25	46.25	{'CycD': '0', 'CycE': '0', 'CycA': '0', 'Cdc20': '0', 'CycB': '0', 'E2F': '0', 'RB': '1', 'P27': '0', 'Cdh1': '1', 'PPs': '0'}
Cdc20-to-CycE -> 0to-1 | CycA-to-P27 -> -1to0	False		0.4967	2261	139	638	57.5	3.75	38.75	{'CycD': '0', 'CycE': '0', 'CycA': '0', 'Cdc20': '0', 'CycB': '0', 'E2F': '0', 'RB': '1', 'P27': '0', 'Cdh1': '1', 'PPs': '0'}
Cdc20-to-CycE -> 0to-1 | CycE-to-Cdh1 -> -1to0	False		0.49692	2262	131	637	56.25	2.5	41.25	{'CycD': '0', 'CycE': '0', 'CycA': '0', 'Cdc20': '0', 'CycB': '0', 'E2F': '0', 'RB': '1', 'P27': '0', 'Cdh1': '1', 'PPs': '0'}
CycE-to-RB -> -1to1 | P27-to-P27 -> -1to1	False		0.49736	2264	66	733	27.5	1.25	71.25	{'CycD': '0', 'CycE': '0', 'CycA': '0', 'Cdc20': '0', 'CycB': '0', 'E2F': '0', 'RB': '1', 'P27': '1', 'Cdh1': '1', 'PPs': '0'}
CycE-to-CycE -> 0to-1 | RB-to-CycA -> 0to-1	False		0.49758	2265	121	640	53.75	1.25	45	{'CycD': '0', 'CycE': '0', 'CycA': '0', 'Cdc20': '0', 'CycB': '0', 'E2F': '0', 'RB': '1', 'P27': '0', 'Cdh1': '1', 'PPs': '0'}
PPs-to-CycE -> 0to-1 | CycE-to-RB -> -1to0	False		0.49758	2265	139	640	55	3.75	41.25	{'CycD': '0', 'CycE': '0', 'CycA': '0', 'Cdc20': '0', 'CycB': '0', 'E2F': '0', 'RB': '1', 'P27': '0', 'Cdh1': '1', 'PPs': '0'}
PPs-to-CycE -> 0to-1 | E2F-to-P27 -> 0to-1	False		0.49758	2265	118	639	58.75	2.5	38.75	{'CycD': '0', 'CycE': '0', 'CycA': '0', 'Cdc20': '0', 'CycB': '0', 'E2F': '0', 'RB': '1', 'P27': '0', 'Cdh1': '1', 'PPs': '0'}
CycE-to-CycE -> 0to-1 | PPs-to-P27 -> 1to-1	False		0.49824	2268	134	641	53.75	2.5	43.75	{'CycD': '0', 'CycE': '0', 'CycA': '0', 'Cdc20': '0', 'CycB': '0', 'E2F': '0', 'RB': '1', 'P27': '0', 'Cdh1': '1', 'PPs': '0'}
CycB-to-CycE -> 0to-1 | RB-to-CycE -> 0to-1	False		0.49824	2268	111	636	58.75	1.25	40	{'CycD': '0', 'CycE': '0', 'CycA': '0', 'Cdc20': '0', 'CycB': '0', 'E2F': '0', 'RB': '1', 'P27': '0', 'Cdh1': '1', 'PPs': '0'}
CycB-to-CycE -> 0to-1 | Cdh1-to-Cdh1 -> 0to1	False		0.49824	2268	137	640	52.5	2.5	45	{'CycD': '0', 'CycE': '0', 'CycA': '0', 'Cdc20': '0', 'CycB': '0', 'E2F': '0', 'RB': '1', 'P27': '0', 'Cdh1': '1', 'PPs': '0'}
PPs-to-CycE -> 0to-1 | CycE-to-PPs -> 0to1	False		0.49824	2268	124	641	51.25	5	43.75	{'CycD': '0', 'CycE': '0', 'CycA': '0', 'Cdc20': '0', 'CycB': '0', 'E2F': '0', 'RB': '1', 'P27': '0', 'Cdh1': '1', 'PPs': '0'}
Cdc20-to-CycE -> 0to-1 | CycE-to-CycA -> 0to-1	False		0.49846	2269	126	641	53.75	6.25	40	{'CycD': '0', 'CycE': '0', 'CycA': '0', 'Cdc20': '0', 'CycB': '0', 'E2F': '0', 'RB': '1', 'P27': '0', 'Cdh1': '1', 'PPs': '0'}
Cdc20-to-CycE -> 0to-1 | RB-to-Cdh1 -> 0to1	False		0.49846	2269	132	640	55	1.25	43.75	{'CycD': '0', 'CycE': '0', 'CycA': '0', 'Cdc20': '0', 'CycB': '0', 'E2F': '0', 'RB': '1', 'P27': '0', 'Cdh1': '1', 'PPs': '0'}
PPs-to-CycE -> 0to-1 | CycA-to-RB -> -1to0	False		0.49846	2269	123	639	57.5	3.75	38.75	{'CycD': '0', 'CycE': '0', 'CycA': '0', 'Cdc20': '0', 'CycB': '0', 'E2F': '0', 'RB': '1', 'P27': '0', 'Cdh1': '1', 'PPs': '0'}
CycB-to-CycE -> 0to-1 | E2F-to-RB -> 0to-1	False		0.49868	2270	94	636	65	3.75	31.25	{'CycD': '0', 'CycE': '0', 'CycA': '0', 'Cdc20': '0', 'CycB': '0', 'E2F': '0', 'RB': '1', 'P27': '0', 'Cdh1': '1', 'PPs': '0'}
CycE-to-CycE -> 0to-1 | E2F-to-Cdh1 -> 0to-1	False		0.4989	2271	133	642	55	3.75	41.25	{'CycD': '0', 'CycE': '0', 'CycA': '0', 'Cdc20': '0', 'CycB': '0', 'E2F': '0', 'RB': '1', 'P27': '0', 'Cdh1': '1', 'PPs': '0'}
Cdc20-to-CycE -> 0to-1 | P27-to-PPs -> 0to-1	False		0.4989	2271	132	641	53.75	3.75	42.5	{'CycD': '0', 'CycE': '0', 'CycA': '0', 'Cdc20': '0', 'CycB': '0', 'E2F': '0', 'RB': '1', 'P27': '0', 'Cdh1': '1', 'PPs': '0'}
CycB-to-CycE -> 0to-1 | RB-to-Cdh1 -> 0to1	False		0.4989	2271	135	641	57.5	2.5	40	{'CycD': '0', 'CycE': '0', 'CycA': '0', 'Cdc20': '0', 'CycB': '0', 'E2F': '0', 'RB': '1', 'P27': '0', 'Cdh1': '1', 'PPs': '0'}
CycD-to-RB -> -1to1 | RB-to-P27 -> 0to1	False		0.4989	2271	68	734	5	0	95	{'CycD': '0', 'CycE': '0', 'CycA': '0', 'Cdc20': '0', 'CycB': '0', 'E2F': '0', 'RB': '1', 'P27': '1', 'Cdh1': '1', 'PPs': '0'}
Cdc20-to-CycE -> 0to-1 | P27-to-CycA -> -1to0	False		0.49934	2273	139	642	55	7.5	37.5	{'CycD': '0', 'CycE': '0', 'CycA': '0', 'Cdc20': '0', 'CycB': '0', 'E2F': '0', 'RB': '1', 'P27': '0', 'Cdh1': '1', 'PPs': '0'}
CycE-to-CycE -> 0to-1 | PPs-to-CycB -> 0to-1	False		0.49956	2274	124	642	51.25	2.5	46.25	{'CycD': '0', 'CycE': '0', 'CycA': '0', 'Cdc20': '0', 'CycB': '0', 'E2F': '0', 'RB': '1', 'P27': '0', 'Cdh1': '1', 'PPs': '0'}
CycA-to-CycE -> 0to-1 | P27-to-RB -> 0to-1	False	[CDK2 -> CCNE1 -> -1 -> 14536078]	0.49978	2275	169	635	66.25	2.5	31.25	{'CycD': '0', 'CycE': '0', 'CycA': '0', 'Cdc20': '0', 'CycB': '0', 'E2F': '0', 'RB': '1', 'P27': '0', 'Cdh1': '1', 'PPs': '0'}
Cdc20-to-CycE -> 0to-1 | CycE-to-CycA -> 0to1	False	[CDK2 -> CDK2 -> 1 -> 17361108]	0.50022	2277	131	637	57.5	0	42.5	{'CycD': '0', 'CycE': '0', 'CycA': '0', 'Cdc20': '0', 'CycB': '0', 'E2F': '0', 'RB': '1', 'P27': '0', 'Cdh1': '1', 'PPs': '0'}
Cdc20-to-CycE -> 0to-1 | E2F-to-CycB -> 0to-1	False		0.50022	2277	108	637	56.25	2.5	41.25	{'CycD': '0', 'CycE': '0', 'CycA': '0', 'Cdc20': '0', 'CycB': '0', 'E2F': '0', 'RB': '1', 'P27': '0', 'Cdh1': '1', 'PPs': '0'}
CycB-to-CycE -> 0to-1 | CycE-to-RB -> -1to0	False		0.50022	2277	146	642	51.25	1.25	47.5	{'CycD': '0', 'CycE': '0', 'CycA': '0', 'Cdc20': '0', 'CycB': '0', 'E2F': '0', 'RB': '1', 'P27': '0', 'Cdh1': '1', 'PPs': '0'}
RB-to-CycD -> 0to-1 | RB-to-P27 -> 0to1	False		0.50044	2278	41	787	23.75	1.25	75	{'CycD': '0', 'CycE': '0', 'CycA': '0', 'Cdc20': '0', 'CycB': '0', 'E2F': '0', 'RB': '1', 'P27': '1', 'Cdh1': '1', 'PPs': '0'}
PPs-to-CycE -> 0to-1 | RB-to-Cdc20 -> 0to-1	False		0.50044	2278	113	636	60	5	35	{'CycD': '0', 'CycE': '0', 'CycA': '0', 'Cdc20': '0', 'CycB': '0', 'E2F': '0', 'RB': '1', 'P27': '0', 'Cdh1': '1', 'PPs': '0'}
Cdc20-to-CycE -> 0to-1 | RB-to-Cdc20 -> 0to-1	False		0.50066	2279	128	641	53.75	6.25	40	{'CycD': '0', 'CycE': '0', 'CycA': '0', 'Cdc20': '0', 'CycB': '0', 'E2F': '0', 'RB': '1', 'P27': '0', 'Cdh1': '1', 'PPs': '0'}
CycB-to-CycE -> 0to-1 | CycB-to-Cdh1 -> -1to0	False		0.50066	2279	141	640	55	1.25	43.75	{'CycD': '0', 'CycE': '0', 'CycA': '0', 'Cdc20': '0', 'CycB': '0', 'E2F': '0', 'RB': '1', 'P27': '0', 'Cdh1': '1', 'PPs': '0'}
PPs-to-CycE -> 0to-1 | P27-to-CycA -> -1to1	False		0.50066	2279	183	634	58.75	5	36.25	{'CycD': '0', 'CycE': '0', 'CycA': '0', 'Cdc20': '0', 'CycB': '0', 'E2F': '0', 'RB': '1', 'P27': '0', 'Cdh1': '1', 'PPs': '0'}
PPs-to-CycE -> 0to-1 | Cdc20-to-Cdh1 -> 0to1	False		0.50066	2279	125	638	56.25	2.5	41.25	{'CycD': '0', 'CycE': '0', 'CycA': '0', 'Cdc20': '0', 'CycB': '0', 'E2F': '0', 'RB': '1', 'P27': '0', 'Cdh1': '1', 'PPs': '0'}
CycA-to-CycE -> 0to-1 | Cdh1-to-P27 -> 0to-1	False	[CDK2 -> CCNE1 -> -1 -> 14536078]	0.50088	2280	139	641	62.5	0	37.5	{'CycD': '0', 'CycE': '0', 'CycA': '0', 'Cdc20': '0', 'CycB': '0', 'E2F': '0', 'RB': '1', 'P27': '0', 'Cdh1': '1', 'PPs': '0'}
Cdc20-to-CycE -> 0to-1 | CycB-to-Cdh1 -> -1to0	False		0.50088	2280	144	640	51.25	2.5	46.25	{'CycD': '0', 'CycE': '0', 'CycA': '0', 'Cdc20': '0', 'CycB': '0', 'E2F': '0', 'RB': '1', 'P27': '0', 'Cdh1': '1', 'PPs': '0'}
PPs-to-CycE -> 0to-1 | CycE-to-E2F -> 0to-1	False		0.50088	2280	122	639	48.75	7.5	43.75	{'CycD': '0', 'CycE': '0', 'CycA': '0', 'Cdc20': '0', 'CycB': '0', 'E2F': '0', 'RB': '1', 'P27': '0', 'Cdh1': '1', 'PPs': '0'}
Cdh1-to-CycE -> 0to-1 | CycE-to-Cdh1 -> -1to1	False		0.5011	2281	137	641	43.75	2.5	53.75	{'CycD': '0', 'CycE': '0', 'CycA': '0', 'Cdc20': '0', 'CycB': '0', 'E2F': '0', 'RB': '1', 'P27': '0', 'Cdh1': '1', 'PPs': '0'}
PPs-to-CycE -> 0to-1 | P27-to-RB -> 0to1	False	[CDKN1A -> RB1 -> 1 -> 10439039]	0.5011	2281	117	640	58.75	2.5	38.75	{'CycD': '0', 'CycE': '0', 'CycA': '0', 'Cdc20': '0', 'CycB': '0', 'E2F': '0', 'RB': '1', 'P27': '0', 'Cdh1': '1', 'PPs': '0'}
CycA-to-CycE -> 0to-1 | CycA-to-P27 -> -1to0	False	[CDK2 -> CCNE1 -> -1 -> 14536078]	0.50132	2282	133	642	61.25	0	38.75	{'CycD': '0', 'CycE': '0', 'CycA': '0', 'Cdc20': '0', 'CycB': '0', 'E2F': '0', 'RB': '1', 'P27': '0', 'Cdh1': '1', 'PPs': '0'}
Cdc20-to-CycE -> 0to-1 | CycA-to-RB -> -1to0	False		0.50132	2282	139	642	51.25	7.5	41.25	{'CycD': '0', 'CycE': '0', 'CycA': '0', 'Cdc20': '0', 'CycB': '0', 'E2F': '0', 'RB': '1', 'P27': '0', 'Cdh1': '1', 'PPs': '0'}
E2F-to-CycE -> 1to0 | CycA-to-P27 -> -1to1	False		0.50132	2282	180	810	0	0	100	{'CycD': '0', 'CycE': '0', 'CycA': '0', 'Cdc20': '0', 'CycB': '0', 'E2F': '0', 'RB': '1', 'P27': '0', 'Cdh1': '1', 'PPs': '0'}
PPs-to-CycE -> 0to-1 | RB-to-CycA -> 0to-1	False		0.50132	2282	107	640	58.75	2.5	38.75	{'CycD': '0', 'CycE': '0', 'CycA': '0', 'Cdc20': '0', 'CycB': '0', 'E2F': '0', 'RB': '1', 'P27': '0', 'Cdh1': '1', 'PPs': '0'}
CycB-to-CycE -> 0to-1 | CycE-to-P27 -> -1to0	False		0.50176	2284	137	639	60	7.5	32.5	{'CycD': '0', 'CycE': '0', 'CycA': '0', 'Cdc20': '0', 'CycB': '0', 'E2F': '0', 'RB': '1', 'P27': '0', 'Cdh1': '1', 'PPs': '0'}
CycB-to-CycE -> 0to-1 | CycA-to-RB -> -1to0	False		0.50198	2285	139	639	56.25	5	38.75	{'CycD': '0', 'CycE': '0', 'CycA': '0', 'Cdc20': '0', 'CycB': '0', 'E2F': '0', 'RB': '1', 'P27': '0', 'Cdh1': '1', 'PPs': '0'}
CycA-to-CycE -> 0to-1 | E2F-to-Cdc20 -> 0to-1	False	[CDK2 -> CCNE1 -> -1 -> 14536078]	0.5022	2286	126	644	57.5	0	42.5	{'CycD': '0', 'CycE': '0', 'CycA': '0', 'Cdc20': '0', 'CycB': '0', 'E2F': '0', 'RB': '1', 'P27': '0', 'Cdh1': '1', 'PPs': '0'}
Cdc20-to-CycE -> 0to-1 | E2F-to-Cdh1 -> 0to1	False		0.5022	2286	135	637	51.25	3.75	45	{'CycD': '0', 'CycE': '0', 'CycA': '0', 'Cdc20': '0', 'CycB': '0', 'E2F': '0', 'RB': '1', 'P27': '0', 'Cdh1': '1', 'PPs': '0'}
CycB-to-CycE -> 0to-1 | P27-to-CycB -> 0to1	False		0.5022	2286	132	639	58.75	7.5	33.75	{'CycD': '0', 'CycE': '0', 'CycA': '0', 'Cdc20': '0', 'CycB': '0', 'E2F': '0', 'RB': '1', 'P27': '0', 'Cdh1': '1', 'PPs': '0'}
CycB-to-CycE -> 0to-1 | CycA-to-RB -> -1to1	False		0.5022	2286	157	641	48.75	3.75	47.5	{'CycD': '0', 'CycE': '0', 'CycA': '0', 'Cdc20': '0', 'CycB': '0', 'E2F': '0', 'RB': '1', 'P27': '0', 'Cdh1': '1', 'PPs': '0'}
CycA-to-CycE -> 0to-1 | Cdh1-to-CycE -> 0to-1	False	[CDK2 -> CCNE1 -> -1 -> 14536078]	0.50242	2287	120	640	50	0	50	{'CycD': '0', 'CycE': '0', 'CycA': '0', 'Cdc20': '0', 'CycB': '0', 'E2F': '0', 'RB': '1', 'P27': '0', 'Cdh1': '1', 'PPs': '0'}
CycB-to-CycE -> 0to-1 | E2F-to-RB -> 0to1	False		0.50242	2287	165	639	52.5	2.5	45	{'CycD': '0', 'CycE': '0', 'CycA': '0', 'Cdc20': '0', 'CycB': '0', 'E2F': '0', 'RB': '1', 'P27': '0', 'Cdh1': '1', 'PPs': '0'}
PPs-to-CycE -> 0to-1 | PPs-to-P27 -> 1to-1	False		0.50242	2287	118	640	57.5	0	42.5	{'CycD': '0', 'CycE': '0', 'CycA': '0', 'Cdc20': '0', 'CycB': '0', 'E2F': '0', 'RB': '1', 'P27': '0', 'Cdh1': '1', 'PPs': '0'}
PPs-to-CycE -> 0to-1 | CycE-to-CycA -> 0to-1	False		0.50264	2288	118	644	56.25	5	38.75	{'CycD': '0', 'CycE': '0', 'CycA': '0', 'Cdc20': '0', 'CycB': '0', 'E2F': '0', 'RB': '1', 'P27': '0', 'Cdh1': '1', 'PPs': '0'}
Cdc20-to-CycE -> 0to-1 | CycE-to-CycB -> 0to1	False		0.50286	2289	170	641	48.75	6.25	45	{'CycD': '0', 'CycE': '0', 'CycA': '0', 'Cdc20': '0', 'CycB': '0', 'E2F': '0', 'RB': '1', 'P27': '0', 'Cdh1': '1', 'PPs': '0'}
CycB-to-CycE -> 0to-1 | PPs-to-P27 -> 1to0	False		0.50286	2289	136	640	58.75	3.75	37.5	{'CycD': '0', 'CycE': '0', 'CycA': '0', 'Cdc20': '0', 'CycB': '0', 'E2F': '0', 'RB': '1', 'P27': '0', 'Cdh1': '1', 'PPs': '0'}
PPs-to-CycE -> 0to-1 | RB-to-PPs -> 0to-1	False		0.50308	2290	143	635	63.75	1.25	35	{'CycD': '0', 'CycE': '0', 'CycA': '0', 'Cdc20': '0', 'CycB': '0', 'E2F': '0', 'RB': '1', 'P27': '0', 'Cdh1': '1', 'PPs': '0'}
CycA-to-CycE -> 0to-1 | P27-to-CycB -> 0to1	False	[CDK2 -> CCNE1 -> -1 -> 14536078]	0.5033	2291	154	637	63.75	1.25	35	{'CycD': '0', 'CycE': '0', 'CycA': '0', 'Cdc20': '0', 'CycB': '0', 'E2F': '0', 'RB': '1', 'P27': '0', 'Cdh1': '1', 'PPs': '0'}
Cdc20-to-CycE -> 0to-1 | PPs-to-P27 -> 1to0	False		0.5033	2291	137	643	52.5	1.25	46.25	{'CycD': '0', 'CycE': '0', 'CycA': '0', 'Cdc20': '0', 'CycB': '0', 'E2F': '0', 'RB': '1', 'P27': '0', 'Cdh1': '1', 'PPs': '0'}
CycB-to-CycE -> 0to-1 | E2F-to-Cdc20 -> 0to-1	False		0.50351	2292	122	643	53.75	7.5	38.75	{'CycD': '0', 'CycE': '0', 'CycA': '0', 'Cdc20': '0', 'CycB': '0', 'E2F': '0', 'RB': '1', 'P27': '0', 'Cdh1': '1', 'PPs': '0'}
CycE-to-CycE -> 0to-1 | P27-to-CycA -> -1to0	False		0.50373	2293	132	639	52.5	7.5	40	{'CycD': '0', 'CycE': '0', 'CycA': '0', 'Cdc20': '0', 'CycB': '0', 'E2F': '0', 'RB': '1', 'P27': '0', 'Cdh1': '1', 'PPs': '0'}
CycE-to-CycE -> 0to-1 | E2F-to-Cdc20 -> 0to-1	False		0.50373	2293	121	641	51.25	5	43.75	{'CycD': '0', 'CycE': '0', 'CycA': '0', 'Cdc20': '0', 'CycB': '0', 'E2F': '0', 'RB': '1', 'P27': '0', 'Cdh1': '1', 'PPs': '0'}
Cdc20-to-CycE -> 0to-1 | CycA-to-CycB -> 0to1	False		0.50395	2294	160	640	53.75	3.75	42.5	{'CycD': '0', 'CycE': '0', 'CycA': '0', 'Cdc20': '0', 'CycB': '0', 'E2F': '0', 'RB': '1', 'P27': '0', 'Cdh1': '1', 'PPs': '0'}
Cdc20-to-CycE -> 0to-1 | P27-to-E2F -> 0to-1	False		0.50395	2294	129	641	52.5	1.25	46.25	{'CycD': '0', 'CycE': '0', 'CycA': '0', 'Cdc20': '0', 'CycB': '0', 'E2F': '0', 'RB': '1', 'P27': '0', 'Cdh1': '1', 'PPs': '0'}
CycA-to-CycE -> 0to-1 | E2F-to-P27 -> 0to-1	False	[CDK2 -> CCNE1 -> -1 -> 14536078]	0.50417	2295	143	641	60	0	40	{'CycD': '0', 'CycE': '0', 'CycA': '0', 'Cdc20': '0', 'CycB': '0', 'E2F': '0', 'RB': '1', 'P27': '0', 'Cdh1': '1', 'PPs': '0'}
Cdc20-to-CycE -> 0to-1 | Cdh1-to-CycE -> 0to-1	False		0.50417	2295	117	638	42.5	6.25	51.25	{'CycD': '0', 'CycE': '0', 'CycA': '0', 'Cdc20': '0', 'CycB': '0', 'E2F': '0', 'RB': '1', 'P27': '0', 'Cdh1': '1', 'PPs': '0'}
CycA-to-CycE -> 0to-1 | CycB-to-RB -> -1to0	False	[CDK2 -> CCNE1 -> -1 -> 14536078]	0.50439	2296	130	637	56.25	0	43.75	{'CycD': '0', 'CycE': '0', 'CycA': '0', 'Cdc20': '0', 'CycB': '0', 'E2F': '0', 'RB': '1', 'P27': '0', 'Cdh1': '1', 'PPs': '0'}
Cdc20-to-CycE -> 0to-1 | RB-to-CycE -> 0to-1	False		0.50439	2296	114	638	52.5	0	47.5	{'CycD': '0', 'CycE': '0', 'CycA': '0', 'Cdc20': '0', 'CycB': '0', 'E2F': '0', 'RB': '1', 'P27': '0', 'Cdh1': '1', 'PPs': '0'}
CycB-to-CycE -> 0to-1 | CycB-to-Cdh1 -> -1to1	False		0.50483	2298	155	638	50	3.75	46.25	{'CycD': '0', 'CycE': '0', 'CycA': '0', 'Cdc20': '0', 'CycB': '0', 'E2F': '0', 'RB': '1', 'P27': '0', 'Cdh1': '1', 'PPs': '0'}
PPs-to-CycE -> 0to-1 | E2F-to-Cdh1 -> 0to1	False		0.50505	2299	127	637	55	2.5	42.5	{'CycD': '0', 'CycE': '0', 'CycA': '0', 'Cdc20': '0', 'CycB': '0', 'E2F': '0', 'RB': '1', 'P27': '0', 'Cdh1': '1', 'PPs': '0'}
PPs-to-CycE -> 0to-1 | CycE-to-P27 -> -1to0	False		0.50527	2300	120	639	58.75	5	36.25	{'CycD': '0', 'CycE': '0', 'CycA': '0', 'Cdc20': '0', 'CycB': '0', 'E2F': '0', 'RB': '1', 'P27': '0', 'Cdh1': '1', 'PPs': '0'}
CycE-to-CycE -> 0to-1 | P27-to-Cdc20 -> 0to-1	False		0.50549	2301	139	639	51.25	3.75	45	{'CycD': '0', 'CycE': '0', 'CycA': '0', 'Cdc20': '0', 'CycB': '0', 'E2F': '0', 'RB': '1', 'P27': '0', 'Cdh1': '1', 'PPs': '0'}
CycE-to-CycE -> 0to-1 | RB-to-P27 -> 0to-1	False		0.50549	2301	132	642	50	7.5	42.5	{'CycD': '0', 'CycE': '0', 'CycA': '0', 'Cdc20': '0', 'CycB': '0', 'E2F': '0', 'RB': '1', 'P27': '0', 'Cdh1': '1', 'PPs': '0'}
CycB-to-CycE -> 0to-1 | E2F-to-P27 -> 0to-1	False		0.50549	2301	137	639	57.5	1.25	41.25	{'CycD': '0', 'CycE': '0', 'CycA': '0', 'Cdc20': '0', 'CycB': '0', 'E2F': '0', 'RB': '1', 'P27': '0', 'Cdh1': '1', 'PPs': '0'}
CycA-to-CycE -> 0to-1 | P27-to-CycA -> -1to1	False	[CDK2 -> CCNE1 -> -1 -> 14536078]	0.50571	2302	234	623	65	0	35	{'CycD': '0', 'CycE': '0', 'CycA': '0', 'Cdc20': '0', 'CycB': '0', 'E2F': '0', 'RB': '1', 'P27': '0', 'Cdh1': '1', 'PPs': '0'}
CycE-to-CycE -> 0to-1 | E2F-to-RB -> 0to-1	False		0.50615	2304	94	638	55	5	40	{'CycD': '0', 'CycE': '0', 'CycA': '0', 'Cdc20': '0', 'CycB': '0', 'E2F': '0', 'RB': '1', 'P27': '0', 'Cdh1': '1', 'PPs': '0'}
CycE-to-CycE -> 0to-1 | E2F-to-P27 -> 0to-1	False		0.50615	2304	137	640	50	3.75	46.25	{'CycD': '0', 'CycE': '0', 'CycA': '0', 'Cdc20': '0', 'CycB': '0', 'E2F': '0', 'RB': '1', 'P27': '0', 'Cdh1': '1', 'PPs': '0'}
CycB-to-CycE -> 0to-1 | P27-to-CycA -> -1to0	False		0.50615	2304	135	636	57.5	1.25	41.25	{'CycD': '0', 'CycE': '0', 'CycA': '0', 'Cdc20': '0', 'CycB': '0', 'E2F': '0', 'RB': '1', 'P27': '0', 'Cdh1': '1', 'PPs': '0'}
CycE-to-CycE -> 0to-1 | CycA-to-CycB -> 0to1	False		0.50659	2306	165	640	53.75	3.75	42.5	{'CycD': '0', 'CycE': '0', 'CycA': '0', 'Cdc20': '0', 'CycB': '0', 'E2F': '0', 'RB': '1', 'P27': '0', 'Cdh1': '1', 'PPs': '0'}
Cdc20-to-CycE -> 0to-1 | E2F-to-Cdc20 -> 0to-1	False		0.50659	2306	120	640	52.5	2.5	45	{'CycD': '0', 'CycE': '0', 'CycA': '0', 'Cdc20': '0', 'CycB': '0', 'E2F': '0', 'RB': '1', 'P27': '0', 'Cdh1': '1', 'PPs': '0'}
CycB-to-CycE -> 0to-1 | PPs-to-CycB -> 0to-1	False		0.50681	2307	125	640	56.25	3.75	40	{'CycD': '0', 'CycE': '0', 'CycA': '0', 'Cdc20': '0', 'CycB': '0', 'E2F': '0', 'RB': '1', 'P27': '0', 'Cdh1': '1', 'PPs': '0'}
PPs-to-CycE -> 0to-1 | Cdc20-to-Cdh1 -> 0to-1	False		0.50681	2307	127	641	60	5	35	{'CycD': '0', 'CycE': '0', 'CycA': '0', 'Cdc20': '0', 'CycB': '0', 'E2F': '0', 'RB': '1', 'P27': '0', 'Cdh1': '1', 'PPs': '0'}
CycE-to-CycE -> 0to-1 | Cdh1-to-Cdc20 -> 0to-1	False		0.50703	2308	129	640	50	6.25	43.75	{'CycD': '0', 'CycE': '0', 'CycA': '0', 'Cdc20': '0', 'CycB': '0', 'E2F': '0', 'RB': '1', 'P27': '0', 'Cdh1': '1', 'PPs': '0'}
CycA-to-CycE -> 0to-1 | E2F-to-PPs -> 0to1	False	[CDK2 -> CCNE1 -> -1 -> 14536078]	0.50725	2309	131	639	60	0	40	{'CycD': '0', 'CycE': '0', 'CycA': '0', 'Cdc20': '0', 'CycB': '0', 'E2F': '0', 'RB': '1', 'P27': '0', 'Cdh1': '1', 'PPs': '0'}
Cdc20-to-CycE -> 0to-1 | PPs-to-CycA -> 0to-1	False		0.50769	2311	119	637	51.25	3.75	45	{'CycD': '0', 'CycE': '0', 'CycA': '0', 'Cdc20': '0', 'CycB': '0', 'E2F': '0', 'RB': '1', 'P27': '0', 'Cdh1': '1', 'PPs': '0'}
Cdc20-to-CycE -> 0to-1 | Cdc20-to-Cdh1 -> 0to1	False		0.50791	2312	138	643	46.25	2.5	51.25	{'CycD': '0', 'CycE': '0', 'CycA': '0', 'Cdc20': '0', 'CycB': '0', 'E2F': '0', 'RB': '1', 'P27': '0', 'Cdh1': '1', 'PPs': '0'}
CycE-to-CycE -> 0to-1 | E2F-to-PPs -> 0to1	False		0.50813	2313	130	639	50	0	50	{'CycD': '0', 'CycE': '0', 'CycA': '0', 'Cdc20': '0', 'CycB': '0', 'E2F': '0', 'RB': '1', 'P27': '0', 'Cdh1': '1', 'PPs': '0'}
CycA-to-CycE -> 0to-1 | CycD-to-E2F -> 0to-1	False	[CDK2 -> CCNE1 -> -1 -> 14536078]	0.50835	2314	15	640	3.75	1.25	95	{'CycD': '0', 'CycE': '0', 'CycA': '0', 'Cdc20': '0', 'CycB': '0', 'E2F': '0', 'RB': '1', 'P27': '0', 'Cdh1': '1', 'PPs': '0'}
Cdc20-to-CycE -> 0to-1 | CycE-to-P27 -> -1to0	False		0.50835	2314	135	638	52.5	5	42.5	{'CycD': '0', 'CycE': '0', 'CycA': '0', 'Cdc20': '0', 'CycB': '0', 'E2F': '0', 'RB': '1', 'P27': '0', 'Cdh1': '1', 'PPs': '0'}
PPs-to-CycE -> 0to-1 | CycB-to-CycA -> 0to-1	False		0.50835	2314	121	640	52.5	1.25	46.25	{'CycD': '0', 'CycE': '0', 'CycA': '0', 'Cdc20': '0', 'CycB': '0', 'E2F': '0', 'RB': '1', 'P27': '0', 'Cdh1': '1', 'PPs': '0'}
CycE-to-CycE -> 0to-1 | P27-to-E2F -> 0to-1	False		0.50857	2315	133	638	50	3.75	46.25	{'CycD': '0', 'CycE': '0', 'CycA': '0', 'Cdc20': '0', 'CycB': '0', 'E2F': '0', 'RB': '1', 'P27': '0', 'Cdh1': '1', 'PPs': '0'}
CycB-to-CycE -> 0to-1 | P27-to-Cdh1 -> 0to-1	False		0.50857	2315	159	638	56.25	6.25	37.5	{'CycD': '0', 'CycE': '0', 'CycA': '0', 'Cdc20': '0', 'CycB': '0', 'E2F': '0', 'RB': '1', 'P27': '0', 'Cdh1': '1', 'PPs': '0'}
CycE-to-CycE -> 0to-1 | P27-to-PPs -> 0to-1	False		0.50879	2316	127	637	51.25	2.5	46.25	{'CycD': '0', 'CycE': '0', 'CycA': '0', 'Cdc20': '0', 'CycB': '0', 'E2F': '0', 'RB': '1', 'P27': '0', 'Cdh1': '1', 'PPs': '0'}
PPs-to-CycE -> 0to-1 | Cdh1-to-CycA -> 0to-1	False		0.50879	2316	110	637	58.75	3.75	37.5	{'CycD': '0', 'CycE': '0', 'CycA': '0', 'Cdc20': '0', 'CycB': '0', 'E2F': '0', 'RB': '1', 'P27': '0', 'Cdh1': '1', 'PPs': '0'}
PPs-to-CycE -> 0to-1 | PPs-to-P27 -> 1to0	False		0.50879	2316	115	640	55	2.5	42.5	{'CycD': '0', 'CycE': '0', 'CycA': '0', 'Cdc20': '0', 'CycB': '0', 'E2F': '0', 'RB': '1', 'P27': '0', 'Cdh1': '1', 'PPs': '0'}
CycE-to-CycE -> 0to-1 | P27-to-CycB -> 0to1	False		0.50901	2317	135	643	47.5	15	37.5	{'CycD': '0', 'CycE': '0', 'CycA': '0', 'Cdc20': '0', 'CycB': '0', 'E2F': '0', 'RB': '1', 'P27': '0', 'Cdh1': '1', 'PPs': '0'}
Cdc20-to-CycE -> 0to-1 | RB-to-PPs -> 0to1	False		0.50901	2317	5	601	15	6.25	78.75	{'CycD': '0', 'CycE': '0', 'CycA': '0', 'Cdc20': '0', 'CycB': '0', 'E2F': '0', 'RB': '1', 'P27': '1', 'Cdh1': '1', 'PPs': '1'}
PPs-to-CycE -> 0to-1 | CycB-to-Cdh1 -> -1to0	False		0.50923	2318	125	640	53.75	1.25	45	{'CycD': '0', 'CycE': '0', 'CycA': '0', 'Cdc20': '0', 'CycB': '0', 'E2F': '0', 'RB': '1', 'P27': '0', 'Cdh1': '1', 'PPs': '0'}
PPs-to-CycE -> 0to-1 | P27-to-PPs -> 0to-1	False		0.50923	2318	121	640	55	2.5	42.5	{'CycD': '0', 'CycE': '0', 'CycA': '0', 'Cdc20': '0', 'CycB': '0', 'E2F': '0', 'RB': '1', 'P27': '0', 'Cdh1': '1', 'PPs': '0'}
CycE-to-CycE -> 0to-1 | CycE-to-PPs -> 0to1	False		0.50945	2319	129	641	52.5	2.5	45	{'CycD': '0', 'CycE': '0', 'CycA': '0', 'Cdc20': '0', 'CycB': '0', 'E2F': '0', 'RB': '1', 'P27': '0', 'Cdh1': '1', 'PPs': '0'}
PPs-to-CycE -> 0to-1 | E2F-to-RB -> 0to-1	False		0.50945	2319	90	642	58.75	3.75	37.5	{'CycD': '0', 'CycE': '0', 'CycA': '0', 'Cdc20': '0', 'CycB': '0', 'E2F': '0', 'RB': '1', 'P27': '0', 'Cdh1': '1', 'PPs': '0'}
CycA-to-CycE -> 0to-1 | CycA-to-RB -> -1to0	False	[CDK2 -> CCNE1 -> -1 -> 14536078]	0.50967	2320	145	642	55	0	45	{'CycD': '0', 'CycE': '0', 'CycA': '0', 'Cdc20': '0', 'CycB': '0', 'E2F': '0', 'RB': '1', 'P27': '0', 'Cdh1': '1', 'PPs': '0'}
Cdc20-to-CycE -> 0to-1 | P27-to-Cdc20 -> 0to-1	False		0.50967	2320	131	642	51.25	5	43.75	{'CycD': '0', 'CycE': '0', 'CycA': '0', 'Cdc20': '0', 'CycB': '0', 'E2F': '0', 'RB': '1', 'P27': '0', 'Cdh1': '1', 'PPs': '0'}
Cdc20-to-CycE -> 0to-1 | CycB-to-P27 -> -1to0	False		0.50967	2320	137	641	51.25	5	43.75	{'CycD': '0', 'CycE': '0', 'CycA': '0', 'Cdc20': '0', 'CycB': '0', 'E2F': '0', 'RB': '1', 'P27': '0', 'Cdh1': '1', 'PPs': '0'}
Cdc20-to-CycE -> 0to-1 | E2F-to-PPs -> 0to-1	False		0.50967	2320	130	640	52.5	2.5	45	{'CycD': '0', 'CycE': '0', 'CycA': '0', 'Cdc20': '0', 'CycB': '0', 'E2F': '0', 'RB': '1', 'P27': '0', 'Cdh1': '1', 'PPs': '0'}
Cdc20-to-CycE -> 0to-1 | RB-to-PPs -> 0to-1	False		0.50967	2320	140	639	55	1.25	43.75	{'CycD': '0', 'CycE': '0', 'CycA': '0', 'Cdc20': '0', 'CycB': '0', 'E2F': '0', 'RB': '1', 'P27': '0', 'Cdh1': '1', 'PPs': '0'}
PPs-to-CycE -> 0to-1 | RB-to-P27 -> 0to-1	False		0.50967	2320	118	645	53.75	1.25	45	{'CycD': '0', 'CycE': '0', 'CycA': '0', 'Cdc20': '0', 'CycB': '0', 'E2F': '0', 'RB': '1', 'P27': '0', 'Cdh1': '1', 'PPs': '0'}
PPs-to-CycE -> 0to-1 | E2F-to-Cdh1 -> 0to-1	False		0.50967	2320	123	640	56.25	2.5	41.25	{'CycD': '0', 'CycE': '0', 'CycA': '0', 'Cdc20': '0', 'CycB': '0', 'E2F': '0', 'RB': '1', 'P27': '0', 'Cdh1': '1', 'PPs': '0'}
CycD-to-RB -> -1to1 | CycE-to-P27 -> -1to0	False		0.50967	2320	63	640	10	2.5	87.5	{'CycD': '0', 'CycE': '0', 'CycA': '0', 'Cdc20': '0', 'CycB': '0', 'E2F': '0', 'RB': '1', 'P27': '0', 'Cdh1': '1', 'PPs': '0'}
PPs-to-CycE -> 0to-1 | E2F-to-CycB -> 0to1	False	[E2F1 -> CDK1 -> 1 -> 14618416]	0.51011	2322	166	644	50	7.5	42.5	{'CycD': '0', 'CycE': '0', 'CycA': '0', 'Cdc20': '0', 'CycB': '0', 'E2F': '0', 'RB': '1', 'P27': '0', 'Cdh1': '1', 'PPs': '0'}
PPs-to-CycE -> 0to-1 | P27-to-Cdh1 -> 0to-1	False		0.51011	2322	143	635	58.75	3.75	37.5	{'CycD': '0', 'CycE': '0', 'CycA': '0', 'Cdc20': '0', 'CycB': '0', 'E2F': '0', 'RB': '1', 'P27': '0', 'Cdh1': '1', 'PPs': '0'}
Cdc20-to-CycE -> 0to-1 | CycB-to-PPs -> 0to-1	False	[CDK1 -> PPP1CA -> -1 -> 12202491]	0.51033	2323	130	641	53.75	0	46.25	{'CycD': '0', 'CycE': '0', 'CycA': '0', 'Cdc20': '0', 'CycB': '0', 'E2F': '0', 'RB': '1', 'P27': '0', 'Cdh1': '1', 'PPs': '0'}
CycA-to-CycE -> 0to-1 | RB-to-PPs -> 0to-1	False	[CDK2 -> CCNE1 -> -1 -> 14536078]	0.51054	2324	170	639	62.5	0	37.5	{'CycD': '0', 'CycE': '0', 'CycA': '0', 'Cdc20': '0', 'CycB': '0', 'E2F': '0', 'RB': '1', 'P27': '0', 'Cdh1': '1', 'PPs': '0'}
PPs-to-CycE -> 0to-1 | Cdh1-to-Cdc20 -> 0to-1	False		0.51054	2324	123	639	53.75	1.25	45	{'CycD': '0', 'CycE': '0', 'CycA': '0', 'Cdc20': '0', 'CycB': '0', 'E2F': '0', 'RB': '1', 'P27': '0', 'Cdh1': '1', 'PPs': '0'}
CycE-to-CycE -> 0to-1 | Cdc20-to-Cdh1 -> 0to-1	False		0.51076	2325	130	640	56.25	0	43.75	{'CycD': '0', 'CycE': '0', 'CycA': '0', 'Cdc20': '0', 'CycB': '0', 'E2F': '0', 'RB': '1', 'P27': '0', 'Cdh1': '1', 'PPs': '0'}
PPs-to-CycE -> 0to-1 | E2F-to-CycB -> 0to-1	False		0.51098	2326	94	639	55	0	45	{'CycD': '0', 'CycE': '0', 'CycA': '0', 'Cdc20': '0', 'CycB': '0', 'E2F': '0', 'RB': '1', 'P27': '0', 'Cdh1': '1', 'PPs': '0'}
CycE-to-CycE -> 0to-1 | RB-to-Cdc20 -> 0to-1	False		0.5112	2327	127	640	47.5	3.75	48.75	{'CycD': '0', 'CycE': '0', 'CycA': '0', 'Cdc20': '0', 'CycB': '0', 'E2F': '0', 'RB': '1', 'P27': '0', 'Cdh1': '1', 'PPs': '0'}
CycE-to-CycE -> 0to-1 | PPs-to-Cdc20 -> 0to-1	False		0.51142	2328	126	639	55	2.5	42.5	{'CycD': '0', 'CycE': '0', 'CycA': '0', 'Cdc20': '0', 'CycB': '0', 'E2F': '0', 'RB': '1', 'P27': '0', 'Cdh1': '1', 'PPs': '0'}
Cdc20-to-RB -> 0to1 | Cdc20-to-P27 -> 0to1	False		0.51142	2328	61	712	52.5	2.5	45	{'CycD': '0', 'CycE': '0', 'CycA': '0', 'Cdc20': '0', 'CycB': '0', 'E2F': '0', 'RB': '1', 'P27': '0', 'Cdh1': '1', 'PPs': '0'}
CycB-to-CycE -> 0to-1 | CycE-to-CycA -> 0to1	False	[CDK2 -> CDK2 -> 1 -> 17361108]	0.51164	2329	142	640	56.25	2.5	41.25	{'CycD': '0', 'CycE': '0', 'CycA': '0', 'Cdc20': '0', 'CycB': '0', 'E2F': '0', 'RB': '1', 'P27': '0', 'Cdh1': '1', 'PPs': '0'}
CycE-to-CycE -> 0to-1 | CycE-to-CycA -> 0to-1	False		0.51186	2330	127	643	47.5	5	47.5	{'CycD': '0', 'CycE': '0', 'CycA': '0', 'Cdc20': '0', 'CycB': '0', 'E2F': '0', 'RB': '1', 'P27': '0', 'Cdh1': '1', 'PPs': '0'}
CycE-to-CycE -> 0to-1 | CycA-to-PPs -> 0to1	False		0.51208	2331	83	587	35	15	50	{'CycD': '0', 'CycE': '0', 'CycA': '0', 'Cdc20': '0', 'CycB': '0', 'E2F': '0', 'RB': '1', 'P27': '0', 'Cdh1': '1', 'PPs': '0'}
PPs-to-CycE -> 0to-1 | Cdc20-to-P27 -> 0to-1	False		0.51208	2331	116	640	55	1.25	43.75	{'CycD': '0', 'CycE': '0', 'CycA': '0', 'Cdc20': '0', 'CycB': '0', 'E2F': '0', 'RB': '1', 'P27': '0', 'Cdh1': '1', 'PPs': '0'}
CycA-to-CycE -> 0to-1 | CycA-to-PPs -> 0to1	False	[CDK2 -> CCNE1 -> -1 -> 14536078]	0.5123	2332	78	574	37.5	5	57.5	{'CycD': '0', 'CycE': '0', 'CycA': '0', 'Cdc20': '0', 'CycB': '0', 'E2F': '0', 'RB': '1', 'P27': '0', 'Cdh1': '1', 'PPs': '0'}
Cdc20-to-CycE -> 0to-1 | E2F-to-RB -> 0to-1	False		0.5123	2332	92	640	56.25	6.25	37.5	{'CycD': '0', 'CycE': '0', 'CycA': '0', 'Cdc20': '0', 'CycB': '0', 'E2F': '0', 'RB': '1', 'P27': '0', 'Cdh1': '1', 'PPs': '0'}
CycB-to-CycE -> 0to-1 | CycB-to-PPs -> 0to-1	False	[CDK1 -> PPP1CA -> -1 -> 12202491]	0.5123	2332	135	642	58.75	5	36.25	{'CycD': '0', 'CycE': '0', 'CycA': '0', 'Cdc20': '0', 'CycB': '0', 'E2F': '0', 'RB': '1', 'P27': '0', 'Cdh1': '1', 'PPs': '0'}
CycA-to-CycE -> 0to-1 | E2F-to-CycB -> 0to-1	False	[CDK2 -> CCNE1 -> -1 -> 14536078]	0.51252	2333	109	640	46.25	0	53.75	{'CycD': '0', 'CycE': '0', 'CycA': '0', 'Cdc20': '0', 'CycB': '0', 'E2F': '0', 'RB': '1', 'P27': '0', 'Cdh1': '1', 'PPs': '0'}
Cdc20-to-E2F -> 0to-1 | P27-to-P27 -> -1to1	False		0.51274	2334	34	749	37.5	0	62.5	{'CycD': '0', 'CycE': '0', 'CycA': '0', 'Cdc20': '0', 'CycB': '0', 'E2F': '0', 'RB': '1', 'P27': '1', 'Cdh1': '1', 'PPs': '0'}
CycA-to-CycE -> 0to-1 | RB-to-Cdh1 -> 0to1	False	[CDK2 -> CCNE1 -> -1 -> 14536078]	0.51318	2336	130	637	57.5	0	42.5	{'CycD': '0', 'CycE': '0', 'CycA': '0', 'Cdc20': '0', 'CycB': '0', 'E2F': '0', 'RB': '1', 'P27': '0', 'Cdh1': '1', 'PPs': '0'}
CycB-to-CycE -> 0to-1 | CycE-to-Cdc20 -> 0to-1	False		0.51318	2336	124	640	47.5	2.5	50	{'CycD': '0', 'CycE': '0', 'CycA': '0', 'Cdc20': '0', 'CycB': '0', 'E2F': '0', 'RB': '1', 'P27': '0', 'Cdh1': '1', 'PPs': '0'}
CycA-to-CycE -> 0to-1 | PPs-to-CycB -> 0to-1	False	[CDK2 -> CCNE1 -> -1 -> 14536078]	0.51384	2339	121	642	50	0	50	{'CycD': '0', 'CycE': '0', 'CycA': '0', 'Cdc20': '0', 'CycB': '0', 'E2F': '0', 'RB': '1', 'P27': '0', 'Cdh1': '1', 'PPs': '0'}
Cdc20-to-CycE -> 0to-1 | CycA-to-PPs -> 0to-1	False	[CDK2 -> PPP1CA -> -1 -> 12202491]	0.51384	2339	129	638	50	1.25	48.75	{'CycD': '0', 'CycE': '0', 'CycA': '0', 'Cdc20': '0', 'CycB': '0', 'E2F': '0', 'RB': '1', 'P27': '0', 'Cdh1': '1', 'PPs': '0'}
CycB-to-CycE -> 0to-1 | CycB-to-RB -> -1to0	False		0.51384	2339	125	639	43.75	1.25	55	{'CycD': '0', 'CycE': '0', 'CycA': '0', 'Cdc20': '0', 'CycB': '0', 'E2F': '0', 'RB': '1', 'P27': '0', 'Cdh1': '1', 'PPs': '0'}
CycB-to-CycE -> 0to-1 | CycA-to-PPs -> 0to1	False		0.51406	2340	111	606	40	11.25	48.75	{'CycD': '0', 'CycE': '0', 'CycA': '0', 'Cdc20': '0', 'CycB': '0', 'E2F': '0', 'RB': '1', 'P27': '0', 'Cdh1': '1', 'PPs': '0'}
Cdc20-to-CycE -> 0to-1 | CycE-to-RB -> -1to0	False		0.5145	2342	142	640	45	5	50	{'CycD': '0', 'CycE': '0', 'CycA': '0', 'Cdc20': '0', 'CycB': '0', 'E2F': '0', 'RB': '1', 'P27': '0', 'Cdh1': '1', 'PPs': '0'}
CycB-to-CycE -> 0to-1 | CycA-to-PPs -> 0to-1	False	[CDK2 -> PPP1CA -> -1 -> 12202491]	0.51494	2344	138	640	53.75	3.75	42.5	{'CycD': '0', 'CycE': '0', 'CycA': '0', 'Cdc20': '0', 'CycB': '0', 'E2F': '0', 'RB': '1', 'P27': '0', 'Cdh1': '1', 'PPs': '0'}
CycB-to-CycE -> 0to-1 | P27-to-PPs -> 0to-1	False		0.51494	2344	130	641	51.25	2.5	46.25	{'CycD': '0', 'CycE': '0', 'CycA': '0', 'Cdc20': '0', 'CycB': '0', 'E2F': '0', 'RB': '1', 'P27': '0', 'Cdh1': '1', 'PPs': '0'}
CycB-to-CycE -> 0to-1 | CycE-to-CycB -> 0to1	False		0.51516	2345	177	638	47.5	6.25	46.25	{'CycD': '0', 'CycE': '0', 'CycA': '0', 'Cdc20': '0', 'CycB': '0', 'E2F': '0', 'RB': '1', 'P27': '0', 'Cdh1': '1', 'PPs': '0'}
CycB-to-CycE -> 0to-1 | RB-to-PPs -> 0to-1	False		0.51516	2345	146	641	56.25	1.25	42.5	{'CycD': '0', 'CycE': '0', 'CycA': '0', 'Cdc20': '0', 'CycB': '0', 'E2F': '0', 'RB': '1', 'P27': '0', 'Cdh1': '1', 'PPs': '0'}
Cdc20-to-RB -> 0to1 | RB-to-P27 -> 0to1	False		0.51516	2345	60	723	45	0	55	{'CycD': '0', 'CycE': '0', 'CycA': '0', 'Cdc20': '0', 'CycB': '0', 'E2F': '0', 'RB': '1', 'P27': '1', 'Cdh1': '1', 'PPs': '0'}
Cdc20-to-CycE -> 0to-1 | P27-to-RB -> 0to1	False	[CDKN1A -> RB1 -> 1 -> 10439039]	0.51538	2346	135	645	46.25	2.5	51.25	{'CycD': '0', 'CycE': '0', 'CycA': '0', 'Cdc20': '0', 'CycB': '0', 'E2F': '0', 'RB': '1', 'P27': '0', 'Cdh1': '1', 'PPs': '0'}
Cdc20-to-P27 -> 0to1 | CycB-to-P27 -> -1to0	False		0.51538	2346	34	728	53.75	6.25	40	{'CycD': '0', 'CycE': '0', 'CycA': '0', 'Cdc20': '0', 'CycB': '0', 'E2F': '0', 'RB': '1', 'P27': '0', 'Cdh1': '1', 'PPs': '0'}
CycE-to-CycE -> 0to-1 | RB-to-PPs -> 0to-1	False		0.5156	2347	149	642	51.25	3.75	45	{'CycD': '0', 'CycE': '0', 'CycA': '0', 'Cdc20': '0', 'CycB': '0', 'E2F': '0', 'RB': '1', 'P27': '0', 'Cdh1': '1', 'PPs': '0'}
Cdc20-to-CycE -> 0to-1 | RB-to-P27 -> 0to-1	False		0.5156	2347	132	641	47.5	5	47.5	{'CycD': '0', 'CycE': '0', 'CycA': '0', 'Cdc20': '0', 'CycB': '0', 'E2F': '0', 'RB': '1', 'P27': '0', 'Cdh1': '1', 'PPs': '0'}
PPs-to-CycE -> 0to-1 | P27-to-Cdh1 -> 0to1	False		0.5156	2347	119	636	55	0	45	{'CycD': '0', 'CycE': '0', 'CycA': '0', 'Cdc20': '0', 'CycB': '0', 'E2F': '0', 'RB': '1', 'P27': '0', 'Cdh1': '1', 'PPs': '0'}
Cdc20-to-CycE -> 0to-1 | Cdc20-to-P27 -> 0to-1	False		0.51604	2349	131	638	48.75	1.25	50	{'CycD': '0', 'CycE': '0', 'CycA': '0', 'Cdc20': '0', 'CycB': '0', 'E2F': '0', 'RB': '1', 'P27': '0', 'Cdh1': '1', 'PPs': '0'}
PPs-to-CycE -> 0to-1 | P27-to-Cdc20 -> 0to-1	False		0.51626	2350	122	641	51.25	5	43.75	{'CycD': '0', 'CycE': '0', 'CycA': '0', 'Cdc20': '0', 'CycB': '0', 'E2F': '0', 'RB': '1', 'P27': '0', 'Cdh1': '1', 'PPs': '0'}
PPs-to-CycE -> 0to-1 | RB-to-PPs -> 0to1	False		0.51626	2350	3	607	11.25	6.25	82.5	{'CycD': '0', 'CycE': '0', 'CycA': '0', 'Cdc20': '0', 'CycB': '0', 'E2F': '0', 'RB': '1', 'P27': '1', 'Cdh1': '1', 'PPs': '1'}
CycA-to-CycE -> 0to-1 | CycB-to-P27 -> -1to0	False	[CDK2 -> CCNE1 -> -1 -> 14536078]	0.51648	2351	135	642	55	0	45	{'CycD': '0', 'CycE': '0', 'CycA': '0', 'Cdc20': '0', 'CycB': '0', 'E2F': '0', 'RB': '1', 'P27': '0', 'Cdh1': '1', 'PPs': '0'}
CycE-to-CycE -> 0to-1 | CycE-to-P27 -> -1to0	False		0.5167	2352	131	639	46.25	2.5	51.25	{'CycD': '0', 'CycE': '0', 'CycA': '0', 'Cdc20': '0', 'CycB': '0', 'E2F': '0', 'RB': '1', 'P27': '0', 'Cdh1': '1', 'PPs': '0'}
Cdc20-to-RB -> 0to1 | P27-to-P27 -> -1to1	False		0.5167	2352	56	739	35	0	65	{'CycD': '0', 'CycE': '0', 'CycA': '0', 'Cdc20': '0', 'CycB': '0', 'E2F': '0', 'RB': '1', 'P27': '1', 'Cdh1': '1', 'PPs': '0'}
CycA-to-CycE -> 0to-1 | E2F-to-RB -> 0to1	False	[CDK2 -> CCNE1 -> -1 -> 14536078]	0.51692	2353	170	640	53.75	0	46.25	{'CycD': '0', 'CycE': '0', 'CycA': '0', 'Cdc20': '0', 'CycB': '0', 'E2F': '0', 'RB': '1', 'P27': '0', 'Cdh1': '1', 'PPs': '0'}
Cdc20-to-CycE -> 0to-1 | CycB-to-PPs -> 0to1	False		0.51714	2354	138	635	53.75	3.75	42.5	{'CycD': '0', 'CycE': '0', 'CycA': '0', 'Cdc20': '0', 'CycB': '0', 'E2F': '0', 'RB': '1', 'P27': '0', 'Cdh1': '1', 'PPs': '0'}
CycB-to-CycE -> 0to-1 | RB-to-Cdc20 -> 0to-1	False		0.51714	2354	132	641	51.25	3.75	45	{'CycD': '0', 'CycE': '0', 'CycA': '0', 'Cdc20': '0', 'CycB': '0', 'E2F': '0', 'RB': '1', 'P27': '0', 'Cdh1': '1', 'PPs': '0'}
CycE-to-CycE -> 0to-1 | CycA-to-P27 -> -1to0	False		0.51736	2355	135	640	46.25	3.75	50	{'CycD': '0', 'CycE': '0', 'CycA': '0', 'Cdc20': '0', 'CycB': '0', 'E2F': '0', 'RB': '1', 'P27': '0', 'Cdh1': '1', 'PPs': '0'}
Cdh1-to-CycE -> 0to-1 | P27-to-P27 -> -1to1	False		0.51736	2355	34	785	18.75	0	81.25	{'CycD': '0', 'CycE': '0', 'CycA': '0', 'Cdc20': '0', 'CycB': '0', 'E2F': '0', 'RB': '1', 'P27': '1', 'Cdh1': '1', 'PPs': '0'}
PPs-to-CycE -> 0to-1 | E2F-to-Cdc20 -> 0to-1	False		0.51736	2355	108	637	55	3.75	41.25	{'CycD': '0', 'CycE': '0', 'CycA': '0', 'Cdc20': '0', 'CycB': '0', 'E2F': '0', 'RB': '1', 'P27': '0', 'Cdh1': '1', 'PPs': '0'}
PPs-to-CycE -> 0to-1 | CycB-to-RB -> -1to0	False		0.51736	2355	113	640	47.5	2.5	50	{'CycD': '0', 'CycE': '0', 'CycA': '0', 'Cdc20': '0', 'CycB': '0', 'E2F': '0', 'RB': '1', 'P27': '0', 'Cdh1': '1', 'PPs': '0'}
Cdc20-to-CycE -> 0to-1 | E2F-to-PPs -> 0to1	False		0.51779	2357	133	637	51.25	0	48.75	{'CycD': '0', 'CycE': '0', 'CycA': '0', 'Cdc20': '0', 'CycB': '0', 'E2F': '0', 'RB': '1', 'P27': '0', 'Cdh1': '1', 'PPs': '0'}
CycA-to-CycE -> 0to-1 | P27-to-Cdh1 -> 0to-1	False	[CDK2 -> CCNE1 -> -1 -> 14536078]	0.51801	2358	209	628	60	2.5	37.5	{'CycD': '0', 'CycE': '0', 'CycA': '0', 'Cdc20': '0', 'CycB': '0', 'E2F': '0', 'RB': '1', 'P27': '0', 'Cdh1': '1', 'PPs': '0'}
CycB-to-CycE -> 0to-1 | PPs-to-PPs -> -1to0	False		0.51801	2358	6	565	18.75	11.25	70	{'CycD': '0', 'CycE': '0', 'CycA': '0', 'Cdc20': '0', 'CycB': '0', 'E2F': '0', 'RB': '1', 'P27': '1', 'Cdh1': '1', 'PPs': '1'}
Cdc20-to-CycE -> 0to-1 | PPs-to-PPs -> -1to0	False		0.51823	2359	6	574	18.75	13.75	67.5	{'CycD': '0', 'CycE': '0', 'CycA': '0', 'Cdc20': '0', 'CycB': '0', 'E2F': '0', 'RB': '1', 'P27': '1', 'Cdh1': '1', 'PPs': '1'}
CycE-to-RB -> -1to1 | RB-to-P27 -> 0to1	False		0.51823	2359	65	700	36.25	7.5	56.25	{'CycD': '0', 'CycE': '0', 'CycA': '0', 'Cdc20': '0', 'CycB': '0', 'E2F': '0', 'RB': '1', 'P27': '1', 'Cdh1': '1', 'PPs': '0'}
Cdc20-to-CycE -> 0to-1 | Cdc20-to-Cdh1 -> 0to-1	False		0.51845	2360	135	637	55	6.25	38.75	{'CycD': '0', 'CycE': '0', 'CycA': '0', 'Cdc20': '0', 'CycB': '0', 'E2F': '0', 'RB': '1', 'P27': '0', 'Cdh1': '1', 'PPs': '0'}
Cdc20-to-CycE -> 0to-1 | Cdh1-to-PPs -> 0to-1	False		0.51845	2360	129	638	51.25	3.75	45	{'CycD': '0', 'CycE': '0', 'CycA': '0', 'Cdc20': '0', 'CycB': '0', 'E2F': '0', 'RB': '1', 'P27': '0', 'Cdh1': '1', 'PPs': '0'}
CycB-to-CycE -> 0to-1 | RB-to-CycA -> 0to-1	False		0.51845	2360	120	639	51.25	2.5	46.25	{'CycD': '0', 'CycE': '0', 'CycA': '0', 'Cdc20': '0', 'CycB': '0', 'E2F': '0', 'RB': '1', 'P27': '0', 'Cdh1': '1', 'PPs': '0'}
CycB-to-CycE -> 0to-1 | E2F-to-PPs -> 0to-1	False		0.51845	2360	131	644	48.75	3.75	47.5	{'CycD': '0', 'CycE': '0', 'CycA': '0', 'Cdc20': '0', 'CycB': '0', 'E2F': '0', 'RB': '1', 'P27': '0', 'Cdh1': '1', 'PPs': '0'}
PPs-to-CycE -> 0to-1 | E2F-to-PPs -> 0to-1	False		0.51845	2360	121	642	56.25	1.25	42.5	{'CycD': '0', 'CycE': '0', 'CycA': '0', 'Cdc20': '0', 'CycB': '0', 'E2F': '0', 'RB': '1', 'P27': '0', 'Cdh1': '1', 'PPs': '0'}
CycA-to-CycE -> 0to-1 | P27-to-Cdc20 -> 0to-1	False	[CDK2 -> CCNE1 -> -1 -> 14536078]	0.51867	2361	139	641	53.75	0	46.25	{'CycD': '0', 'CycE': '0', 'CycA': '0', 'Cdc20': '0', 'CycB': '0', 'E2F': '0', 'RB': '1', 'P27': '0', 'Cdh1': '1', 'PPs': '0'}
CycB-to-CycE -> 0to-1 | Cdc20-to-P27 -> 0to-1	False		0.51867	2361	139	641	50	5	45	{'CycD': '0', 'CycE': '0', 'CycA': '0', 'Cdc20': '0', 'CycB': '0', 'E2F': '0', 'RB': '1', 'P27': '0', 'Cdh1': '1', 'PPs': '0'}
CycA-to-CycE -> 0to-1 | P27-to-PPs -> 0to-1	False	[CDK2 -> CCNE1 -> -1 -> 14536078]	0.51889	2362	143	639	53.75	0	46.25	{'CycD': '0', 'CycE': '0', 'CycA': '0', 'Cdc20': '0', 'CycB': '0', 'E2F': '0', 'RB': '1', 'P27': '0', 'Cdh1': '1', 'PPs': '0'}
CycB-to-CycE -> 0to-1 | P27-to-Cdh1 -> 0to1	False		0.51889	2362	133	637	52.5	3.75	43.75	{'CycD': '0', 'CycE': '0', 'CycA': '0', 'Cdc20': '0', 'CycB': '0', 'E2F': '0', 'RB': '1', 'P27': '0', 'Cdh1': '1', 'PPs': '0'}
CycE-to-CycE -> 0to-1 | P27-to-Cdh1 -> 0to1	False		0.51911	2363	135	639	43.75	3.75	52.5	{'CycD': '0', 'CycE': '0', 'CycA': '0', 'Cdc20': '0', 'CycB': '0', 'E2F': '0', 'RB': '1', 'P27': '0', 'Cdh1': '1', 'PPs': '0'}
RB-to-CycE -> 0to-1 | CycD-to-P27 -> -1to0	False		0.51911	2363	34	758	33.75	3.75	62.5	{'CycD': '0', 'CycE': '0', 'CycA': '0', 'Cdc20': '0', 'CycB': '0', 'E2F': '0', 'RB': '1', 'P27': '0', 'Cdh1': '1', 'PPs': '0'}
Cdc20-to-CycE -> 0to-1 | PPs-to-CycB -> 0to-1	False		0.51933	2364	121	638	47.5	1.25	51.25	{'CycD': '0', 'CycE': '0', 'CycA': '0', 'Cdc20': '0', 'CycB': '0', 'E2F': '0', 'RB': '1', 'P27': '0', 'Cdh1': '1', 'PPs': '0'}
RB-to-CycE -> 0to-1 | PPs-to-CycE -> 0to-1	False		0.51933	2364	109	638	51.25	5	43.75	{'CycD': '0', 'CycE': '0', 'CycA': '0', 'Cdc20': '0', 'CycB': '0', 'E2F': '0', 'RB': '1', 'P27': '0', 'Cdh1': '1', 'PPs': '0'}
PPs-to-CycE -> 0to-1 | RB-to-RB -> 1to0	False		0.51933	2364	79	639	67.5	1.25	31.25	{'CycD': '0', 'CycE': '0', 'CycA': '0', 'Cdc20': '0', 'CycB': '0', 'E2F': '0', 'RB': '1', 'P27': '0', 'Cdh1': '1', 'PPs': '0'}
CycA-to-CycE -> 0to-1 | P27-to-Cdh1 -> 0to1	False	[CDK2 -> CCNE1 -> -1 -> 14536078]	0.51955	2365	131	634	56.25	0	43.75	{'CycD': '0', 'CycE': '0', 'CycA': '0', 'Cdc20': '0', 'CycB': '0', 'E2F': '0', 'RB': '1', 'P27': '0', 'Cdh1': '1', 'PPs': '0'}
CycB-to-CycE -> 0to-1 | RB-to-RB -> 1to0	False		0.51955	2365	84	641	70	1.25	28.75	{'CycD': '0', 'CycE': '0', 'CycA': '0', 'Cdc20': '0', 'CycB': '0', 'E2F': '0', 'RB': '1', 'P27': '0', 'Cdh1': '1', 'PPs': '0'}
RB-to-CycE -> 0to-1 | Cdc20-to-P27 -> 0to1	False		0.51977	2366	34	720	56.25	2.5	41.25	{'CycD': '0', 'CycE': '0', 'CycA': '0', 'Cdc20': '0', 'CycB': '0', 'E2F': '0', 'RB': '1', 'P27': '0', 'Cdh1': '1', 'PPs': '0'}
CycA-to-CycE -> 0to-1 | Cdh1-to-Cdc20 -> 0to-1	False	[CDK2 -> CCNE1 -> -1 -> 14536078]	0.51999	2367	138	642	52.5	0	47.5	{'CycD': '0', 'CycE': '0', 'CycA': '0', 'Cdc20': '0', 'CycB': '0', 'E2F': '0', 'RB': '1', 'P27': '0', 'Cdh1': '1', 'PPs': '0'}
CycB-to-CycE -> 0to-1 | P27-to-P27 -> -1to0	False		0.51999	2367	144	572	45	0	55	{'CycD': '0', 'CycE': '0', 'CycA': '0', 'Cdc20': '0', 'CycB': '0', 'E2F': '0', 'RB': '1', 'P27': '1', 'Cdh1': '1', 'PPs': '0'}
Cdc20-to-CycE -> 0to-1 | E2F-to-P27 -> 0to-1	False		0.52021	2368	132	643	45	6.25	48.75	{'CycD': '0', 'CycE': '0', 'CycA': '0', 'Cdc20': '0', 'CycB': '0', 'E2F': '0', 'RB': '1', 'P27': '0', 'Cdh1': '1', 'PPs': '0'}
Cdc20-to-CycE -> 0to-1 | P27-to-P27 -> -1to0	False		0.52043	2369	133	571	41.25	0	58.75	{'CycD': '0', 'CycE': '0', 'CycA': '0', 'Cdc20': '0', 'CycB': '0', 'E2F': '0', 'RB': '1', 'P27': '1', 'Cdh1': '1', 'PPs': '0'}
CycB-to-CycE -> 0to-1 | Cdc20-to-RB -> 0to-1	False		0.52043	2369	123	638	66.25	0	33.75	{'CycD': '0', 'CycE': '0', 'CycA': '0', 'Cdc20': '0', 'CycB': '0', 'E2F': '0', 'RB': '1', 'P27': '0', 'Cdh1': '1', 'PPs': '0'}
CycB-to-CycE -> 0to-1 | Cdc20-to-Cdh1 -> 0to-1	False		0.52065	2370	125	641	57.5	5	37.5	{'CycD': '0', 'CycE': '0', 'CycA': '0', 'Cdc20': '0', 'CycB': '0', 'E2F': '0', 'RB': '1', 'P27': '0', 'Cdh1': '1', 'PPs': '0'}
CycE-to-RB -> -1to0 | P27-to-P27 -> -1to1	False		0.52087	2371	60	731	33.75	0	66.25	{'CycD': '0', 'CycE': '0', 'CycA': '0', 'Cdc20': '0', 'CycB': '0', 'E2F': '0', 'RB': '1', 'P27': '1', 'Cdh1': '1', 'PPs': '0'}
Cdc20-to-P27 -> 0to1 | CycD-to-Cdh1 -> 0to-1	False		0.52087	2371	37	719	56.25	3.75	40	{'CycD': '0', 'CycE': '0', 'CycA': '0', 'Cdc20': '0', 'CycB': '0', 'E2F': '0', 'RB': '1', 'P27': '0', 'Cdh1': '1', 'PPs': '0'}
CycE-to-CycE -> 0to-1 | CycB-to-PPs -> 0to1	False		0.52131	2373	131	639	46.25	5	48.75	{'CycD': '0', 'CycE': '0', 'CycA': '0', 'Cdc20': '0', 'CycB': '0', 'E2F': '0', 'RB': '1', 'P27': '0', 'Cdh1': '1', 'PPs': '0'}
CycB-to-CycE -> 0to-1 | CycE-to-CycA -> 0to-1	False		0.52153	2374	124	638	48.75	11.25	40	{'CycD': '0', 'CycE': '0', 'CycA': '0', 'Cdc20': '0', 'CycB': '0', 'E2F': '0', 'RB': '1', 'P27': '0', 'Cdh1': '1', 'PPs': '0'}
CycB-to-CycE -> 0to-1 | CycB-to-PPs -> 0to1	False		0.52153	2374	138	640	51.25	0	48.75	{'CycD': '0', 'CycE': '0', 'CycA': '0', 'Cdc20': '0', 'CycB': '0', 'E2F': '0', 'RB': '1', 'P27': '0', 'Cdh1': '1', 'PPs': '0'}
CycE-to-CycE -> 0to-1 | CycB-to-CycA -> 0to1	False		0.52175	2375	135	641	58.75	2.5	38.75	{'CycD': '0', 'CycE': '0', 'CycA': '0', 'Cdc20': '0', 'CycB': '0', 'E2F': '0', 'RB': '1', 'P27': '0', 'Cdh1': '1', 'PPs': '0'}
CycA-to-CycE -> 0to-1 | CycB-to-PPs -> 0to1	False	[CDK2 -> CCNE1 -> -1 -> 14536078]	0.52175	2375	135	638	57.5	0	42.5	{'CycD': '0', 'CycE': '0', 'CycA': '0', 'Cdc20': '0', 'CycB': '0', 'E2F': '0', 'RB': '1', 'P27': '0', 'Cdh1': '1', 'PPs': '0'}
CycB-to-CycE -> 0to-1 | CycB-to-P27 -> -1to0	False		0.52219	2377	137	639	48.75	6.25	45	{'CycD': '0', 'CycE': '0', 'CycA': '0', 'Cdc20': '0', 'CycB': '0', 'E2F': '0', 'RB': '1', 'P27': '0', 'Cdh1': '1', 'PPs': '0'}
CycE-to-CycE -> 0to-1 | CycD-to-Cdh1 -> 0to-1	False		0.52241	2378	113	643	58.75	3.75	37.5	{'CycD': '0', 'CycE': '0', 'CycA': '0', 'Cdc20': '0', 'CycB': '0', 'E2F': '0', 'RB': '1', 'P27': '0', 'Cdh1': '1', 'PPs': '0'}
CycA-to-CycE -> 0to-1 | RB-to-PPs -> 0to1	False	[CDK2 -> CCNE1 -> -1 -> 14536078]	0.52241	2378	16	580	11.25	1.25	87.5	{'CycD': '0', 'CycE': '0', 'CycA': '0', 'Cdc20': '0', 'CycB': '0', 'E2F': '0', 'RB': '1', 'P27': '1', 'Cdh1': '1', 'PPs': '1'}
CycB-to-CycE -> 0to-1 | RB-to-PPs -> 0to1	False		0.52241	2378	6	592	10	2.5	87.5	{'CycD': '0', 'CycE': '0', 'CycA': '0', 'Cdc20': '0', 'CycB': '0', 'E2F': '0', 'RB': '1', 'P27': '1', 'Cdh1': '1', 'PPs': '1'}
Cdc20-to-P27 -> 0to1 | Cdc20-to-Cdh1 -> 0to1	False		0.52263	2379	54	696	60	1.25	38.75	{'CycD': '0', 'CycE': '0', 'CycA': '0', 'Cdc20': '0', 'CycB': '0', 'E2F': '0', 'RB': '1', 'P27': '0', 'Cdh1': '1', 'PPs': '0'}
CycB-to-CycE -> 0to-1 | E2F-to-CycB -> 0to1	False	[E2F1 -> CDK1 -> 1 -> 14618416]	0.52285	2380	174	638	47.5	1.25	51.25	{'CycD': '0', 'CycE': '0', 'CycA': '0', 'Cdc20': '0', 'CycB': '0', 'E2F': '0', 'RB': '1', 'P27': '0', 'Cdh1': '1', 'PPs': '0'}
PPs-to-CycE -> 0to-1 | P27-to-P27 -> -1to0	False		0.52285	2380	123	570	42.5	0	57.5	{'CycD': '0', 'CycE': '0', 'CycA': '0', 'Cdc20': '0', 'CycB': '0', 'E2F': '0', 'RB': '1', 'P27': '1', 'Cdh1': '1', 'PPs': '0'}
CycA-to-CycE -> 0to-1 | PPs-to-E2F -> 0to-1	False	[CDK2 -> CCNE1 -> -1 -> 14536078]	0.52307	2381	121	637	51.25	0	48.75	{'CycD': '0', 'CycE': '0', 'CycA': '0', 'Cdc20': '0', 'CycB': '0', 'E2F': '0', 'RB': '1', 'P27': '0', 'Cdh1': '1', 'PPs': '0'}
PPs-to-CycE -> 0to-1 | CycA-to-CycB -> 0to1	False		0.52307	2381	158	644	46.25	3.75	50	{'CycD': '0', 'CycE': '0', 'CycA': '0', 'Cdc20': '0', 'CycB': '0', 'E2F': '0', 'RB': '1', 'P27': '0', 'Cdh1': '1', 'PPs': '0'}
CycA-to-CycE -> 0to-1 | CycA-to-CycB -> 0to1	False	[CDK2 -> CCNE1 -> -1 -> 14536078]	0.52329	2382	164	638	60	1.25	38.75	{'CycD': '0', 'CycE': '0', 'CycA': '0', 'Cdc20': '0', 'CycB': '0', 'E2F': '0', 'RB': '1', 'P27': '0', 'Cdh1': '1', 'PPs': '0'}
PPs-to-CycE -> 0to-1 | CycB-to-P27 -> -1to0	False		0.52329	2382	118	642	48.75	3.75	47.5	{'CycD': '0', 'CycE': '0', 'CycA': '0', 'Cdc20': '0', 'CycB': '0', 'E2F': '0', 'RB': '1', 'P27': '0', 'Cdh1': '1', 'PPs': '0'}
Cdc20-to-CycE -> 0to-1 | CycD-to-Cdc20 -> 0to1	False		0.52351	2383	4	641	2.5	8.75	88.75	{'CycD': '0', 'CycE': '0', 'CycA': '0', 'Cdc20': '0', 'CycB': '0', 'E2F': '0', 'RB': '1', 'P27': '0', 'Cdh1': '1', 'PPs': '0'}
Cdh1-to-CycE -> 0to-1 | Cdh1-to-Cdh1 -> 0to1	False		0.52351	2383	116	639	53.75	1.25	45	{'CycD': '0', 'CycE': '0', 'CycA': '0', 'Cdc20': '0', 'CycB': '0', 'E2F': '0', 'RB': '1', 'P27': '0', 'Cdh1': '1', 'PPs': '0'}
CycE-to-RB -> -1to1 | CycE-to-P27 -> -1to0	False		0.52351	2383	64	639	65	6.25	28.75	{'CycD': '0', 'CycE': '0', 'CycA': '0', 'Cdc20': '0', 'CycB': '0', 'E2F': '0', 'RB': '1', 'P27': '0', 'Cdh1': '1', 'PPs': '0'}
CycB-to-CycE -> 0to-1 | PPs-to-Cdc20 -> 0to-1	False		0.52373	2384	127	638	53.75	1.25	45	{'CycD': '0', 'CycE': '0', 'CycA': '0', 'Cdc20': '0', 'CycB': '0', 'E2F': '0', 'RB': '1', 'P27': '0', 'Cdh1': '1', 'PPs': '0'}
PPs-to-CycE -> 0to-1 | PPs-to-Cdc20 -> 0to-1	False		0.52373	2384	118	641	53.75	3.75	42.5	{'CycD': '0', 'CycE': '0', 'CycA': '0', 'Cdc20': '0', 'CycB': '0', 'E2F': '0', 'RB': '1', 'P27': '0', 'Cdh1': '1', 'PPs': '0'}
CycB-to-CycE -> 0to-1 | P27-to-E2F -> 0to-1	False		0.52395	2385	134	640	48.75	1.25	50	{'CycD': '0', 'CycE': '0', 'CycA': '0', 'Cdc20': '0', 'CycB': '0', 'E2F': '0', 'RB': '1', 'P27': '0', 'Cdh1': '1', 'PPs': '0'}
CycB-to-CycE -> 0to-1 | PPs-to-P27 -> 1to-1	False		0.52417	2386	134	640	48.75	5	46.25	{'CycD': '0', 'CycE': '0', 'CycA': '0', 'Cdc20': '0', 'CycB': '0', 'E2F': '0', 'RB': '1', 'P27': '0', 'Cdh1': '1', 'PPs': '0'}
PPs-to-CycE -> 0to-1 | PPs-to-CycB -> 0to-1	False		0.52417	2386	103	641	48.75	0	51.25	{'CycD': '0', 'CycE': '0', 'CycA': '0', 'Cdc20': '0', 'CycB': '0', 'E2F': '0', 'RB': '1', 'P27': '0', 'Cdh1': '1', 'PPs': '0'}
E2F-to-RB -> 0to1 | P27-to-P27 -> -1to1	False		0.52438	2387	63	733	40	0	60	{'CycD': '0', 'CycE': '0', 'CycA': '0', 'Cdc20': '0', 'CycB': '0', 'E2F': '0', 'RB': '1', 'P27': '1', 'Cdh1': '1', 'PPs': '0'}
CycA-to-CycE -> 0to-1 | Cdc20-to-P27 -> 0to-1	False	[CDK2 -> CCNE1 -> -1 -> 14536078]	0.5246	2388	142	640	52.5	0	47.5	{'CycD': '0', 'CycE': '0', 'CycA': '0', 'Cdc20': '0', 'CycB': '0', 'E2F': '0', 'RB': '1', 'P27': '0', 'Cdh1': '1', 'PPs': '0'}
E2F-to-CycE -> 1to-1 | CycE-to-P27 -> -1to1	False		0.5246	2388	76	699	0	0	100	{'CycD': '0', 'CycE': '0', 'CycA': '0', 'Cdc20': '0', 'CycB': '0', 'E2F': '0', 'RB': '1', 'P27': '0', 'Cdh1': '1', 'PPs': '0'}
Cdc20-to-E2F -> 0to-1 | Cdc20-to-P27 -> 0to1	False		0.5246	2388	34	711	56.25	2.5	41.25	{'CycD': '0', 'CycE': '0', 'CycA': '0', 'Cdc20': '0', 'CycB': '0', 'E2F': '0', 'RB': '1', 'P27': '0', 'Cdh1': '1', 'PPs': '0'}
CycA-to-CycE -> 0to-1 | E2F-to-Cdh1 -> 0to-1	False	[CDK2 -> CCNE1 -> -1 -> 14536078]	0.52482	2389	144	643	53.75	0	46.25	{'CycD': '0', 'CycE': '0', 'CycA': '0', 'Cdc20': '0', 'CycB': '0', 'E2F': '0', 'RB': '1', 'P27': '0', 'Cdh1': '1', 'PPs': '0'}
CycB-to-CycE -> 0to-1 | P27-to-Cdc20 -> 0to-1	False		0.52504	2390	140	640	47.5	2.5	50	{'CycD': '0', 'CycE': '0', 'CycA': '0', 'Cdc20': '0', 'CycB': '0', 'E2F': '0', 'RB': '1', 'P27': '0', 'Cdh1': '1', 'PPs': '0'}
E2F-to-CycE -> 1to-1 | CycD-to-E2F -> 0to-1	False		0.52504	2390	11	642	0	0	100	{'CycD': '0', 'CycE': '0', 'CycA': '0', 'Cdc20': '0', 'CycB': '0', 'E2F': '0', 'RB': '1', 'P27': '0', 'Cdh1': '1', 'PPs': '0'}
P27-to-CycD -> -1to0 | CycE-to-CycE -> 0to-1	False		0.52526	2391	138	512	100	0	0	{'CycD': '0', 'CycE': '0', 'CycA': '0', 'Cdc20': '0', 'CycB': '0', 'E2F': '0', 'RB': '1', 'P27': '0', 'Cdh1': '1', 'PPs': '0'}
CycA-to-CycE -> 0to-1 | P27-to-CycA -> -1to0	False	[CDK2 -> CCNE1 -> -1 -> 14536078]	0.52548	2392	131	641	51.25	1.25	47.5	{'CycD': '0', 'CycE': '0', 'CycA': '0', 'Cdc20': '0', 'CycB': '0', 'E2F': '0', 'RB': '1', 'P27': '0', 'Cdh1': '1', 'PPs': '0'}
CycA-to-CycE -> 0to-1 | CycA-to-Cdc20 -> 0to1	False	[CDK2 -> CCNE1 -> -1 -> 14536078]	0.52548	2392	153	641	55	1.25	43.75	{'CycD': '0', 'CycE': '0', 'CycA': '0', 'Cdc20': '0', 'CycB': '0', 'E2F': '0', 'RB': '1', 'P27': '0', 'Cdh1': '1', 'PPs': '0'}
PPs-to-CycE -> 0to-1 | Cdh1-to-PPs -> 0to-1	False		0.5257	2393	127	641	53.75	2.5	43.75	{'CycD': '0', 'CycE': '0', 'CycA': '0', 'Cdc20': '0', 'CycB': '0', 'E2F': '0', 'RB': '1', 'P27': '0', 'Cdh1': '1', 'PPs': '0'}
Cdc20-to-P27 -> 0to1 | Cdh1-to-Cdh1 -> 0to1	False		0.52592	2394	54	697	56.25	5	38.75	{'CycD': '0', 'CycE': '0', 'CycA': '0', 'Cdc20': '0', 'CycB': '0', 'E2F': '0', 'RB': '1', 'P27': '0', 'Cdh1': '1', 'PPs': '0'}
CycA-to-CycE -> 0to-1 | RB-to-CycE -> 0to-1	False	[CDK2 -> CCNE1 -> -1 -> 14536078]	0.52614	2395	114	643	47.5	0	52.5	{'CycD': '0', 'CycE': '0', 'CycA': '0', 'Cdc20': '0', 'CycB': '0', 'E2F': '0', 'RB': '1', 'P27': '0', 'Cdh1': '1', 'PPs': '0'}
CycE-to-CycE -> 0to-1 | PPs-to-RB -> 1to-1	False		0.52702	2399	131	633	65	3.75	31.25	{'CycD': '0', 'CycE': '0', 'CycA': '0', 'Cdc20': '0', 'CycB': '0', 'E2F': '0', 'RB': '1', 'P27': '0', 'Cdh1': '1', 'PPs': '0'}
CycB-to-CycE -> 0to-1 | E2F-to-PPs -> 0to1	False		0.52702	2399	127	641	48.75	1.25	50	{'CycD': '0', 'CycE': '0', 'CycA': '0', 'Cdc20': '0', 'CycB': '0', 'E2F': '0', 'RB': '1', 'P27': '0', 'Cdh1': '1', 'PPs': '0'}
CycA-to-CycE -> 0to-1 | E2F-to-RB -> 0to-1	False	[CDK2 -> CCNE1 -> -1 -> 14536078]	0.52724	2400	93	641	52.5	0	47.5	{'CycD': '0', 'CycE': '0', 'CycA': '0', 'Cdc20': '0', 'CycB': '0', 'E2F': '0', 'RB': '1', 'P27': '0', 'Cdh1': '1', 'PPs': '0'}
PPs-to-CycE -> 0to-1 | CycA-to-PPs -> 0to1	False		0.52724	2400	38	580	27.5	13.75	58.75	{'CycD': '0', 'CycE': '0', 'CycA': '0', 'Cdc20': '0', 'CycB': '0', 'E2F': '0', 'RB': '1', 'P27': '0', 'Cdh1': '1', 'PPs': '0'}
Cdc20-to-P27 -> 0to1 | CycE-to-Cdh1 -> -1to0	False		0.52746	2401	65	698	50	1.25	48.75	{'CycD': '0', 'CycE': '0', 'CycA': '0', 'Cdc20': '0', 'CycB': '0', 'E2F': '0', 'RB': '1', 'P27': '0', 'Cdh1': '1', 'PPs': '0'}
CycB-to-CycE -> 0to-1 | PPs-to-CycA -> 0to-1	False		0.5279	2403	120	640	45	2.5	52.5	{'CycD': '0', 'CycE': '0', 'CycA': '0', 'Cdc20': '0', 'CycB': '0', 'E2F': '0', 'RB': '1', 'P27': '0', 'Cdh1': '1', 'PPs': '0'}
CycB-to-CycE -> 0to-1 | RB-to-P27 -> 0to-1	False		0.52812	2404	135	641	47.5	2.5	50	{'CycD': '0', 'CycE': '0', 'CycA': '0', 'Cdc20': '0', 'CycB': '0', 'E2F': '0', 'RB': '1', 'P27': '0', 'Cdh1': '1', 'PPs': '0'}
P27-to-P27 -> -1to1 | CycE-to-Cdh1 -> -1to0	False		0.52812	2404	44	733	30	0	70	{'CycD': '0', 'CycE': '0', 'CycA': '0', 'Cdc20': '0', 'CycB': '0', 'E2F': '0', 'RB': '1', 'P27': '1', 'Cdh1': '1', 'PPs': '0'}
CycB-to-CycE -> 0to-1 | Cdh1-to-PPs -> 0to-1	False		0.52856	2406	138	637	51.25	3.75	45	{'CycD': '0', 'CycE': '0', 'CycA': '0', 'Cdc20': '0', 'CycB': '0', 'E2F': '0', 'RB': '1', 'P27': '0', 'Cdh1': '1', 'PPs': '0'}
Cdh1-to-CycE -> 0to-1 | Cdc20-to-P27 -> 0to1	False		0.52856	2406	40	751	33.75	1.25	65	{'CycD': '0', 'CycE': '0', 'CycA': '0', 'Cdc20': '0', 'CycB': '0', 'E2F': '0', 'RB': '1', 'P27': '0', 'Cdh1': '1', 'PPs': '0'}
PPs-to-CycE -> 0to-1 | PPs-to-RB -> 1to-1	False		0.52856	2406	133	633	67.5	1.25	31.25	{'CycD': '0', 'CycE': '0', 'CycA': '0', 'Cdc20': '0', 'CycB': '0', 'E2F': '0', 'RB': '1', 'P27': '0', 'Cdh1': '1', 'PPs': '0'}
CycD-to-RB -> -1to0 | CycB-to-P27 -> -1to1	False		0.52856	2406	67	682	16.25	2.5	81.25	{'CycD': '0', 'CycE': '0', 'CycA': '0', 'Cdc20': '0', 'CycB': '0', 'E2F': '0', 'RB': '1', 'P27': '0', 'Cdh1': '1', 'PPs': '0'}
Cdc20-to-CycE -> 0to-1 | P27-to-Cdh1 -> 0to1	False		0.52878	2407	132	639	43.75	1.25	55	{'CycD': '0', 'CycE': '0', 'CycA': '0', 'Cdc20': '0', 'CycB': '0', 'E2F': '0', 'RB': '1', 'P27': '0', 'Cdh1': '1', 'PPs': '0'}
Cdh1-to-CycD -> 0to-1 | CycA-to-P27 -> -1to1	False		0.52966	2411	166	721	33.75	0	66.25	{'CycD': '0', 'CycE': '0', 'CycA': '0', 'Cdc20': '0', 'CycB': '0', 'E2F': '0', 'RB': '1', 'P27': '0', 'Cdh1': '1', 'PPs': '0'}
PPs-to-CycE -> 0to-1 | RB-to-CycB -> 0to-1	False		0.52988	2412	104	471	60	3.75	36.25	{'CycD': '0', 'CycE': '0', 'CycA': '0', 'Cdc20': '0', 'CycB': '0', 'E2F': '0', 'RB': '1', 'P27': '0', 'Cdh1': '1', 'PPs': '0'}
CycE-to-CycE -> 0to-1 | Cdc20-to-RB -> 0to-1	False		0.5301	2413	117	639	56.25	1.25	42.5	{'CycD': '0', 'CycE': '0', 'CycA': '0', 'Cdc20': '0', 'CycB': '0', 'E2F': '0', 'RB': '1', 'P27': '0', 'Cdh1': '1', 'PPs': '0'}
CycB-to-CycE -> 0to-1 | P27-to-RB -> 0to1	False	[CDKN1A -> RB1 -> 1 -> 10439039]	0.5301	2413	135	638	46.25	0	53.75	{'CycD': '0', 'CycE': '0', 'CycA': '0', 'Cdc20': '0', 'CycB': '0', 'E2F': '0', 'RB': '1', 'P27': '0', 'Cdh1': '1', 'PPs': '0'}
P27-to-CycD -> -1to0 | Cdc20-to-CycE -> 0to-1	False		0.53054	2415	136	512	100	0	0	{'CycD': '0', 'CycE': '0', 'CycA': '0', 'Cdc20': '0', 'CycB': '0', 'E2F': '0', 'RB': '1', 'P27': '0', 'Cdh1': '1', 'PPs': '0'}
Cdc20-to-P27 -> 0to1 | CycD-to-Cdh1 -> 0to1	False		0.53054	2415	48	674	47.5	3.75	48.75	{'CycD': '0', 'CycE': '0', 'CycA': '0', 'Cdc20': '0', 'CycB': '0', 'E2F': '0', 'RB': '1', 'P27': '0', 'Cdh1': '1', 'PPs': '0'}
[truncated: 18,189 more rows]

## Sheet: final_state_avg_500_modelB
CycD	CycE	CycA	Cdc20	CycB	E2F	RB	P27	Cdh1	PPs	Avg Count
[truncated: 98 more rows]

[truncated: 1 more sheets: state_seq_500_modelB]
