# Supplementary material for: A perturbation approach for refining Boolean models of cell cycle regulation
Source: PLoS One. 2024 Sep 6;19(9):e0306523. doi: 10.1371/journal.pone.0306523 (PMC11379194; doi:10.1371/journal.pone.0306523)
Supplement: S3 Table — This Excel file contains statistical data related to the single-edge (sheet 1) and double-edge (sheet 2) perturbation analysis of Model C (cell cycle in mammalian cell based on the Goldbeter model [2]). The data was calculated after performing 300 iterations per single-edge perturbations and 8 iterations per double perturbation. Sheet 3 shows the final states (attractors) of the model after and their corresponding sizes. (XLSX) [file pone.0306523.s003.xlsx]

## Sheet: modelC_single_perturb_it300
Perturbation (single)	Database Check	Reference	Normalized Graph Score	Absolute Graph Score	Steady State Count	Largest Basin Size	Correct (%)	Incorrect (%)	Did not Start (%)	Most Frequent Steady State(s)
Original Model	NA		1	3779	1	8192	53.88	2.33	43.79	{'CycD': '0', 'CycE': '0', 'CycA': '0', 'CycB': '0', 'E2F': '0', 'Skp2': '0', 'Cdh1': '1', 'Cdc25': '0', 'RB': '1', 'P21': '0', 'Cdc20': '0', 'Wee1': '1', 'PPs': '0'}
Cdc25-to-CycD -> 0to1	True	[CDC25A -> CyclinD/CDK4 -> 1 -> 23429262]	0.8272	3126	29	8192	61.85	2.4	35.75	{'CycD': '0', 'CycE': '0', 'CycA': '0', 'CycB': '0', 'E2F': '0', 'Skp2': '0', 'Cdh1': '1', 'Cdc25': '0', 'RB': '1', 'P21': '0', 'Cdc20': '0', 'Wee1': '1', 'PPs': '0'}
CycB-to-Cdh1 -> -1to0	True		0.96163	3634	1	8192	55.64	2.76	41.6	{'CycD': '0', 'CycE': '0', 'CycA': '0', 'CycB': '0', 'E2F': '0', 'Skp2': '0', 'Cdh1': '1', 'Cdc25': '0', 'RB': '1', 'P21': '0', 'Cdc20': '0', 'Wee1': '1', 'PPs': '0'}
CycA-to-CycE -> 0to1	True	[CDK2 -> CDK2 -> 1 -> 17361108]	0.97301	3677	1	8192	55.11	4	40.89	{'CycD': '0', 'CycE': '0', 'CycA': '0', 'CycB': '0', 'E2F': '0', 'Skp2': '0', 'Cdh1': '1', 'Cdc25': '0', 'RB': '1', 'P21': '0', 'Cdc20': '0', 'Wee1': '1', 'PPs': '0'}
CycB-to-E2F -> 0to1	True	[CDK1 -> E2F1 -> 1 -> 8087847]	0.98015	3704	1	8192	54.78	2.08	43.14	{'CycD': '0', 'CycE': '0', 'CycA': '0', 'CycB': '0', 'E2F': '0', 'Skp2': '0', 'Cdh1': '1', 'Cdc25': '0', 'RB': '1', 'P21': '0', 'Cdc20': '0', 'Wee1': '1', 'PPs': '0'}
RB-to-CycA -> -1to0	True		0.98068	3706	1	8192	54.76	2.18	43.06	{'CycD': '0', 'CycE': '0', 'CycA': '0', 'CycB': '0', 'E2F': '0', 'Skp2': '0', 'Cdh1': '1', 'Cdc25': '0', 'RB': '1', 'P21': '0', 'Cdc20': '0', 'Wee1': '1', 'PPs': '0'}
CycE-to-CycA -> 0to1	True	[CDK2 -> CDK2 -> 1 -> 17361108]	0.98148	3709	1	8192	54.73	1.8	43.47	{'CycD': '0', 'CycE': '0', 'CycA': '0', 'CycB': '0', 'E2F': '0', 'Skp2': '0', 'Cdh1': '1', 'Cdc25': '0', 'RB': '1', 'P21': '0', 'Cdc20': '0', 'Wee1': '1', 'PPs': '0'}
PPs-to-Skp2 -> 0to-1	True	[CDC14B -> SKP2 -> -1 -> 18239684]	0.98254	3713	1	8192	54.68	2.76	42.56	{'CycD': '0', 'CycE': '0', 'CycA': '0', 'CycB': '0', 'E2F': '0', 'Skp2': '0', 'Cdh1': '1', 'Cdc25': '0', 'RB': '1', 'P21': '0', 'Cdc20': '0', 'Wee1': '1', 'PPs': '0'}
CycE-to-Cdc25 -> 0to-1	True	[CDK2 -> CDC25A -> -1 -> 17110335]	0.98412	3719	1	8192	54.6	2.35	43.04	{'CycD': '0', 'CycE': '0', 'CycA': '0', 'CycB': '0', 'E2F': '0', 'Skp2': '0', 'Cdh1': '1', 'Cdc25': '0', 'RB': '1', 'P21': '0', 'Cdc20': '0', 'Wee1': '1', 'PPs': '0'}
CycA-to-P21 -> 0to-1	True	[CDK2 -> CDKN1B -> -1 -> 17409098]	0.98492	3722	1	8192	54.56	2.08	43.35	{'CycD': '0', 'CycE': '0', 'CycA': '0', 'CycB': '0', 'E2F': '0', 'Skp2': '0', 'Cdh1': '1', 'Cdc25': '0', 'RB': '1', 'P21': '0', 'Cdc20': '0', 'Wee1': '1', 'PPs': '0'}
PPs-to-Wee1 -> 0to1	True	[CDC14A -> WEE1 -> 1 -> 23051732]	0.98518	3723	1	8192	54.55	2.19	43.26	{'CycD': '0', 'CycE': '0', 'CycA': '0', 'CycB': '0', 'E2F': '0', 'Skp2': '0', 'Cdh1': '1', 'Cdc25': '0', 'RB': '1', 'P21': '0', 'Cdc20': '0', 'Wee1': '1', 'PPs': '0'}
Cdh1-to-Cdc25 -> 0to-1	True	[FZR1 -> CDC25A -> -1 -> 12234927]	0.98598	3726	1	8192	54.52	2.58	42.9	{'CycD': '0', 'CycE': '0', 'CycA': '0', 'CycB': '0', 'E2F': '0', 'Skp2': '0', 'Cdh1': '1', 'Cdc25': '0', 'RB': '1', 'P21': '0', 'Cdc20': '0', 'Wee1': '1', 'PPs': '0'}
P21-to-RB -> 0to1	True	[CDKN1A -> RB1 -> 1 -> 10439039]	0.98942	3739	1	8192	54.35	1.35	44.29	{'CycD': '0', 'CycE': '0', 'CycA': '0', 'CycB': '0', 'E2F': '0', 'Skp2': '0', 'Cdh1': '1', 'Cdc25': '0', 'RB': '1', 'P21': '0', 'Cdc20': '0', 'Wee1': '1', 'PPs': '0'}
Cdc20-to-CycA -> -1to0	True		0.99206	3749	1	8192	54.24	2.03	43.73	{'CycD': '0', 'CycE': '0', 'CycA': '0', 'CycB': '0', 'E2F': '0', 'Skp2': '0', 'Cdh1': '1', 'Cdc25': '0', 'RB': '1', 'P21': '0', 'Cdc20': '0', 'Wee1': '1', 'PPs': '0'}
CycA-to-Wee1 -> 0to-1	True	[CDK2 -> WEE1 -> -1 -> 16085715]	0.99444	3758	1	8192	54.12	2.31	43.56	{'CycD': '0', 'CycE': '0', 'CycA': '0', 'CycB': '0', 'E2F': '0', 'Skp2': '0', 'Cdh1': '1', 'Cdc25': '0', 'RB': '1', 'P21': '0', 'Cdc20': '0', 'Wee1': '1', 'PPs': '0'}
CycA-to-Skp2 -> 0to1	True	[CDK2 -> SKP2 -> 1 -> 18239684]	0.99471	3759	1	8192	54.11	1.83	44.05	{'CycD': '0', 'CycE': '0', 'CycA': '0', 'CycB': '0', 'E2F': '0', 'Skp2': '0', 'Cdh1': '1', 'Cdc25': '0', 'RB': '1', 'P21': '0', 'Cdc20': '0', 'Wee1': '1', 'PPs': '0'}
CycE-to-Skp2 -> 0to1	True	[CDK2 -> SKP2 -> 1 -> 18239684]	0.99735	3769	1	8192	53.99	2.25	43.76	{'CycD': '0', 'CycE': '0', 'CycA': '0', 'CycB': '0', 'E2F': '0', 'Skp2': '0', 'Cdh1': '1', 'Cdc25': '0', 'RB': '1', 'P21': '0', 'Cdc20': '0', 'Wee1': '1', 'PPs': '0'}
CycA-to-CycE -> 0to-1	True	[CDK2 -> CCNE1 -> -1 -> 14536078]	0.99788	3771	1	8192	53.97	1.38	44.66	{'CycD': '0', 'CycE': '0', 'CycA': '0', 'CycB': '0', 'E2F': '0', 'Skp2': '0', 'Cdh1': '1', 'Cdc25': '0', 'RB': '1', 'P21': '0', 'Cdc20': '0', 'Wee1': '1', 'PPs': '0'}
PPs-to-Cdc25 -> 0to1	True	[PPP1CA -> CDC25C -> 1 -> 14592972]	1.00318	3791	1	8192	53.72	2.61	43.67	{'CycD': '0', 'CycE': '0', 'CycA': '0', 'CycB': '0', 'E2F': '0', 'Skp2': '0', 'Cdh1': '1', 'Cdc25': '0', 'RB': '1', 'P21': '0', 'Cdc20': '0', 'Wee1': '1', 'PPs': '0'}
Cdc25-to-CycE -> 0to1	True	[CDC25A -> CyclinE/CDK2 -> 1 -> 11154267]	1.02196	3862	1	8192	52.85	5.99	41.16	{'CycD': '0', 'CycE': '0', 'CycA': '0', 'CycB': '0', 'E2F': '0', 'Skp2': '0', 'Cdh1': '1', 'Cdc25': '0', 'RB': '1', 'P21': '0', 'Cdc20': '0', 'Wee1': '1', 'PPs': '0'}
CycE-to-Cdc25 -> 0to1	True	[CyclinE/CDK2 -> CDC25C -> 1 -> 20530684]	1.21196	4580	1	8192	44.09	11.96	43.95	{'CycD': '0', 'CycE': '0', 'CycA': '0', 'CycB': '0', 'E2F': '0', 'Skp2': '0', 'Cdh1': '1', 'Cdc25': '0', 'RB': '1', 'P21': '0', 'Cdc20': '0', 'Wee1': '1', 'PPs': '0'}
CycE-to-Cdh1 -> 0to-1	True	[CDK2 -> FZR1 -> -1 -> 12560341]	1.3366	5051	1	8192	38.34	17.85	43.8	{'CycD': '0', 'CycE': '0', 'CycA': '0', 'CycB': '0', 'E2F': '0', 'Skp2': '0', 'Cdh1': '1', 'Cdc25': '0', 'RB': '1', 'P21': '0', 'Cdc20': '0', 'Wee1': '1', 'PPs': '0'}
CycA-to-Cdc25 -> 1to-1	True	[CDK2 -> CDC25A -> -1 -> 17110335]	1.37311	5189	12	7944	54.85	1.94	43.21	{'CycD': '0', 'CycE': '0', 'CycA': '0', 'CycB': '0', 'E2F': '0', 'Skp2': '0', 'Cdh1': '1', 'Cdc25': '0', 'RB': '1', 'P21': '0', 'Cdc20': '0', 'Wee1': '1', 'PPs': '0'}
RB-to-CycE -> -1to0	True		1.39534	5273	2	7412	54.68	3.26	42.06	{'CycD': '0', 'CycE': '0', 'CycA': '0', 'CycB': '0', 'E2F': '0', 'Skp2': '0', 'Cdh1': '1', 'Cdc25': '0', 'RB': '1', 'P21': '0', 'Cdc20': '0', 'Wee1': '1', 'PPs': '0'}
Skp2-to-CycD -> 0to-1	True	[SKP2 -> CCND1 -> -1 -> 11439327]	1.40725	5318	1	8192	35.08	3.39	61.53	{'CycD': '0', 'CycE': '0', 'CycA': '0', 'CycB': '0', 'E2F': '0', 'Skp2': '0', 'Cdh1': '1', 'Cdc25': '0', 'RB': '1', 'P21': '0', 'Cdc20': '0', 'Wee1': '1', 'PPs': '0'}
E2F-to-Cdc25 -> 0to1	True	[E2F1 -> CDC25A -> 1 -> 11154267]	1.51442	5723	1	8192	30.14	19.85	50.01	{'CycD': '0', 'CycE': '0', 'CycA': '0', 'CycB': '0', 'E2F': '0', 'Skp2': '0', 'Cdh1': '1', 'Cdc25': '0', 'RB': '1', 'P21': '0', 'Cdc20': '0', 'Wee1': '1', 'PPs': '0'}
E2F-to-CycB -> 0to1	True	[E2F1 -> CDK1 -> 1 -> 14618416]	1.53109	5786	1	8192	29.36	24.44	46.2	{'CycD': '0', 'CycE': '0', 'CycA': '0', 'CycB': '0', 'E2F': '0', 'Skp2': '0', 'Cdh1': '1', 'Cdc25': '0', 'RB': '1', 'P21': '0', 'Cdc20': '0', 'Wee1': '1', 'PPs': '0'}
Cdh1-to-CycB -> -1to0	True		1.54512	5839	1	8192	28.73	23.53	47.74	{'CycD': '0', 'CycE': '0', 'CycA': '0', 'CycB': '0', 'E2F': '0', 'Skp2': '0', 'Cdh1': '1', 'Cdc25': '0', 'RB': '1', 'P21': '0', 'Cdc20': '0', 'Wee1': '1', 'PPs': '0'}
CycD-to-P21 -> 0to1	True	[CDK6 -> CDKN1B -> 1 -> 16160006]	2.05927	7782	1	8192	5.01	7.3	87.69	{'CycD': '0', 'CycE': '0', 'CycA': '0', 'CycB': '0', 'E2F': '0', 'Skp2': '0', 'Cdh1': '1', 'Cdc25': '0', 'RB': '1', 'P21': '0', 'Cdc20': '0', 'Wee1': '1', 'PPs': '0'}
Wee1-to-CycE -> 0to-1	True	[WEE1 -> CDK2 -> -1 -> 11029659]	2.71553	10262	2	7502	0	0.3	99.7	{'CycD': '0', 'CycE': '0', 'CycA': '0', 'CycB': '0', 'E2F': '0', 'Skp2': '0', 'Cdh1': '1', 'Cdc25': '0', 'RB': '1', 'P21': '0', 'Cdc20': '0', 'Wee1': '1', 'PPs': '0'}
E2F-to-CycA -> 1to0	True		3.54221	13386	2	7146	0.47	57.47	42.06	{'CycD': '0', 'CycE': '0', 'CycA': '0', 'CycB': '0', 'E2F': '0', 'Skp2': '0', 'Cdh1': '1', 'Cdc25': '0', 'RB': '1', 'P21': '0', 'Cdc20': '0', 'Wee1': '1', 'PPs': '0'}
Cdh1-to-Skp2 -> -1to0	True		4.81027	18178	2	7512	3.01	0.28	96.71	{'CycD': '0', 'CycE': '0', 'CycA': '0', 'CycB': '0', 'E2F': '0', 'Skp2': '1', 'Cdh1': '1', 'Cdc25': '0', 'RB': '1', 'P21': '0', 'Cdc20': '0', 'Wee1': '1', 'PPs': '0'}
CycE-to-PPs -> 0to-1	True	[CDK2 -> PPP1CA -> -1 -> 12202491]	5.53056	20900	2	6636	53.8	2.55	43.65	{'CycD': '0', 'CycE': '0', 'CycA': '0', 'CycB': '0', 'E2F': '0', 'Skp2': '0', 'Cdh1': '1', 'Cdc25': '0', 'RB': '1', 'P21': '0', 'Cdc20': '0', 'Wee1': '1', 'PPs': '0'}
CycA-to-RB -> 0to-1	True	[CyclinA2/CDK2 -> RB1 -> -1 -> 9139732]	5.7883	21874	2	6679	54.56	2.79	42.65	{'CycD': '0', 'CycE': '0', 'CycA': '0', 'CycB': '0', 'E2F': '0', 'Skp2': '0', 'Cdh1': '1', 'Cdc25': '0', 'RB': '1', 'P21': '0', 'Cdc20': '0', 'Wee1': '1', 'PPs': '0'}
CycB-to-RB -> 0to-1	True	[CDK1 -> RB1 -> -1 -> 1756735]	5.79016	21881	2	6683	53.95	2.5	43.55	{'CycD': '0', 'CycE': '0', 'CycA': '0', 'CycB': '0', 'E2F': '0', 'Skp2': '0', 'Cdh1': '1', 'Cdc25': '0', 'RB': '1', 'P21': '0', 'Cdc20': '0', 'Wee1': '1', 'PPs': '0'}
PPs-to-RB -> 1to0	True		6.29399	23785	2	6515	55.31	3.32	41.36	{'CycD': '0', 'CycE': '0', 'CycA': '0', 'CycB': '0', 'E2F': '0', 'Skp2': '0', 'Cdh1': '1', 'Cdc25': '0', 'RB': '1', 'P21': '0', 'Cdc20': '0', 'Wee1': '1', 'PPs': '0'}
CycE-to-RB -> 0to-1	True	[CyclinE/CDK2 -> RB1 -> -1 -> 10207050]	6.30167	23814	2	6514	55.15	1.47	43.39	{'CycD': '0', 'CycE': '0', 'CycA': '0', 'CycB': '0', 'E2F': '0', 'Skp2': '0', 'Cdh1': '1', 'Cdc25': '0', 'RB': '1', 'P21': '0', 'Cdc20': '0', 'Wee1': '1', 'PPs': '0'}
CycA-to-PPs -> 0to-1	True	[CDK2 -> PPP1CA -> -1 -> 12202491]	6.7539	25523	3	6161	54.18	2.36	43.46	{'CycD': '0', 'CycE': '0', 'CycA': '0', 'CycB': '0', 'E2F': '0', 'Skp2': '0', 'Cdh1': '1', 'Cdc25': '0', 'RB': '1', 'P21': '0', 'Cdc20': '0', 'Wee1': '1', 'PPs': '0'}
CycD-to-P21 -> 0to-1	True	[CDK6 -> CDKN1A -> -1 -> 16508017]	7.16301	27069	2	5120	69.6	2.42	27.98	{'CycD': '0', 'CycE': '0', 'CycA': '0', 'CycB': '0', 'E2F': '0', 'Skp2': '0', 'Cdh1': '1', 'Cdc25': '0', 'RB': '1', 'P21': '0', 'Cdc20': '0', 'Wee1': '1', 'PPs': '0'}
CycB-to-P21 -> 0to-1	True	[CDK1 -> CDKN1B -> -1 -> 10931950]	10.009	37824	3	3669	54.41	2.38	43.22	{'CycD': '0', 'CycE': '0', 'CycA': '0', 'CycB': '0', 'E2F': '0', 'Skp2': '0', 'Cdh1': '1', 'Cdc25': '0', 'RB': '1', 'P21': '0', 'Cdc20': '0', 'Wee1': '1', 'PPs': '0'}
Skp2-to-P21 -> 0to-1	True	[SKP2 -> CDKN1B -> -1 -> 15998794]	10.1117	38212	3	3573	59.29	2.43	38.28	{'CycD': '0', 'CycE': '0', 'CycA': '0', 'CycB': '0', 'E2F': '0', 'Skp2': '0', 'Cdh1': '1', 'Cdc25': '0', 'RB': '1', 'P21': '0', 'Cdc20': '0', 'Wee1': '1', 'PPs': '0'}
CycB-to-PPs -> 0to-1	True	[CDK1 -> PPP1CA -> -1 -> 12202491]	10.6946	40415	4	3863	54.36	2.56	43.07	{'CycD': '0', 'CycE': '0', 'CycA': '0', 'CycB': '0', 'E2F': '0', 'Skp2': '0', 'Cdh1': '1', 'Cdc25': '0', 'RB': '1', 'P21': '0', 'Cdc20': '0', 'Wee1': '1', 'PPs': '0'}
PPs-to-P21 -> 1to0	True		11.281	42631	3	3069	67.98	2.27	29.75	{'CycD': '1', 'CycE': '0', 'CycA': '0', 'CycB': '1', 'E2F': '0', 'Skp2': '1', 'Cdh1': '0', 'Cdc25': '1', 'RB': '1', 'P21': '0', 'Cdc20': '1', 'Wee1': '0', 'PPs': '1'}
Cdc20-to-PPs -> 1to0	True		11.7708	44482	4	3459	54.35	2.53	43.11	{'CycD': '0', 'CycE': '0', 'CycA': '0', 'CycB': '0', 'E2F': '0', 'Skp2': '0', 'Cdh1': '1', 'Cdc25': '0', 'RB': '1', 'P21': '0', 'Cdc20': '0', 'Wee1': '1', 'PPs': '0'}
CycB-to-Cdc20 -> 1to0	True		11.9611	45201	5	3172	0	55.48	44.52	{'CycD': '0', 'CycE': '0', 'CycA': '0', 'CycB': '0', 'E2F': '0', 'Skp2': '0', 'Cdh1': '1', 'Cdc25': '0', 'RB': '1', 'P21': '0', 'Cdc20': '0', 'Wee1': '1', 'PPs': '0'}
CycA-to-CycA -> 0to-1	NA		0.97751	3694	1	8192	54.91	2.25	42.84	{'CycD': '0', 'CycE': '0', 'CycA': '0', 'CycB': '0', 'E2F': '0', 'Skp2': '0', 'Cdh1': '1', 'Cdc25': '0', 'RB': '1', 'P21': '0', 'Cdc20': '0', 'Wee1': '1', 'PPs': '0'}
Skp2-to-Skp2 -> 1to0	NA		0.98624	3727	1	8192	54.5	3.47	42.03	{'CycD': '0', 'CycE': '0', 'CycA': '0', 'CycB': '0', 'E2F': '0', 'Skp2': '0', 'Cdh1': '1', 'Cdc25': '0', 'RB': '1', 'P21': '0', 'Cdc20': '0', 'Wee1': '1', 'PPs': '0'}
Skp2-to-Skp2 -> 1to-1	NA		0.99735	3769	1	8192	53.99	4.85	41.16	{'CycD': '0', 'CycE': '0', 'CycA': '0', 'CycB': '0', 'E2F': '0', 'Skp2': '0', 'Cdh1': '1', 'Cdc25': '0', 'RB': '1', 'P21': '0', 'Cdc20': '0', 'Wee1': '1', 'PPs': '0'}
Original Graph	NA		1	3779	1	8192	53.88	2.33	43.79	{'CycD': '0', 'CycE': '0', 'CycA': '0', 'CycB': '0', 'E2F': '0', 'Skp2': '0', 'Cdh1': '1', 'Cdc25': '0', 'RB': '1', 'P21': '0', 'Cdc20': '0', 'Wee1': '1', 'PPs': '0'}
CycE-to-CycE -> 0to-1	NA		1.00159	3785	1	8192	53.79	2.41	43.8	{'CycD': '0', 'CycE': '0', 'CycA': '0', 'CycB': '0', 'E2F': '0', 'Skp2': '0', 'Cdh1': '1', 'Cdc25': '0', 'RB': '1', 'P21': '0', 'Cdc20': '0', 'Wee1': '1', 'PPs': '0'}
CycB-to-CycB -> 1to0	NA		1.33051	5028	2	7970	57.57	2.25	40.18	{'CycD': '0', 'CycE': '0', 'CycA': '0', 'CycB': '0', 'E2F': '0', 'Skp2': '0', 'Cdh1': '1', 'Cdc25': '0', 'RB': '1', 'P21': '0', 'Cdc20': '0', 'Wee1': '1', 'PPs': '0'}
CycE-to-CycE -> 0to1	NA		1.43212	5412	1	8192	33.94	26.89	39.18	{'CycD': '0', 'CycE': '0', 'CycA': '0', 'CycB': '0', 'E2F': '0', 'Skp2': '0', 'Cdh1': '1', 'Cdc25': '0', 'RB': '1', 'P21': '0', 'Cdc20': '0', 'Wee1': '1', 'PPs': '0'}
P21-to-P21 -> -1to0	NA		1.44483	5460	2	7446	33.35	0.81	65.83	{'CycD': '0', 'CycE': '0', 'CycA': '0', 'CycB': '0', 'E2F': '0', 'Skp2': '0', 'Cdh1': '1', 'Cdc25': '0', 'RB': '1', 'P21': '1', 'Cdc20': '0', 'Wee1': '1', 'PPs': '0'}
CycA-to-CycA -> 0to1	NA		1.64858	6230	1	8192	23.95	21.25	54.8	{'CycD': '0', 'CycE': '0', 'CycA': '0', 'CycB': '0', 'E2F': '0', 'Skp2': '0', 'Cdh1': '1', 'Cdc25': '0', 'RB': '1', 'P21': '0', 'Cdc20': '0', 'Wee1': '1', 'PPs': '0'}
CycB-to-CycB -> 1to-1	NA		2.00476	7576	3	7612	57.08	2.19	40.73	{'CycD': '0', 'CycE': '0', 'CycA': '0', 'CycB': '0', 'E2F': '0', 'Skp2': '0', 'Cdh1': '1', 'Cdc25': '0', 'RB': '1', 'P21': '0', 'Cdc20': '0', 'Wee1': '1', 'PPs': '0'}
CycD-to-CycD -> 0to-1	NA		2.07515	7842	1	8192	4.27	9.26	86.47	{'CycD': '0', 'CycE': '0', 'CycA': '0', 'CycB': '0', 'E2F': '0', 'Skp2': '0', 'Cdh1': '1', 'Cdc25': '0', 'RB': '1', 'P21': '0', 'Cdc20': '0', 'Wee1': '1', 'PPs': '0'}
P21-to-P21 -> -1to1	NA		2.09685	7924	1	8192	3.27	0.26	96.47	{'CycD': '0', 'CycE': '0', 'CycA': '0', 'CycB': '0', 'E2F': '0', 'Skp2': '0', 'Cdh1': '1', 'Cdc25': '0', 'RB': '1', 'P21': '1', 'Cdc20': '0', 'Wee1': '1', 'PPs': '0'}
E2F-to-E2F -> 1to0	NA		2.63456	9956	3	7408	0	0	100	{'CycD': '0', 'CycE': '0', 'CycA': '0', 'CycB': '0', 'E2F': '0', 'Skp2': '0', 'Cdh1': '1', 'Cdc25': '0', 'RB': '1', 'P21': '0', 'Cdc20': '0', 'Wee1': '1', 'PPs': '0'}
E2F-to-E2F -> 1to-1	NA		2.75602	10415	3	7240	0	0	100	{'CycD': '0', 'CycE': '0', 'CycA': '0', 'CycB': '0', 'E2F': '0', 'Skp2': '0', 'Cdh1': '1', 'Cdc25': '0', 'RB': '1', 'P21': '0', 'Cdc20': '0', 'Wee1': '1', 'PPs': '0'}
Wee1-to-Wee1 -> 1to0	NA		2.7711	10472	2	6736	54.4	2.39	43.22	{'CycD': '0', 'CycE': '0', 'CycA': '0', 'CycB': '0', 'E2F': '0', 'Skp2': '0', 'Cdh1': '1', 'Cdc25': '0', 'RB': '1', 'P21': '0', 'Cdc20': '0', 'Wee1': '0', 'PPs': '0'}
Cdc25-to-Cdc25 -> -1to0	NA		3.0651	11583	2	6636	39.6	12.41	47.99	{'CycD': '0', 'CycE': '0', 'CycA': '0', 'CycB': '0', 'E2F': '0', 'Skp2': '0', 'Cdh1': '1', 'Cdc25': '1', 'RB': '1', 'P21': '0', 'Cdc20': '0', 'Wee1': '1', 'PPs': '0'}
PPs-to-PPs -> -1to0	NA		3.39243	12820	2	7372	33.5	1.62	64.88	{'CycD': '0', 'CycE': '0', 'CycA': '0', 'CycB': '0', 'E2F': '0', 'Skp2': '0', 'Cdh1': '1', 'Cdc25': '0', 'RB': '1', 'P21': '1', 'Cdc20': '0', 'Wee1': '1', 'PPs': '1'}
Wee1-to-Wee1 -> 1to-1	NA		3.8235	14449	1	8192	23.61	18.07	58.31	{'CycD': '0', 'CycE': '0', 'CycA': '0', 'CycB': '0', 'E2F': '0', 'Skp2': '0', 'Cdh1': '1', 'Cdc25': '0', 'RB': '1', 'P21': '0', 'Cdc20': '0', 'Wee1': '0', 'PPs': '0'}
Cdc25-to-Cdc25 -> -1to1	NA		3.88833	14694	1	8192	20.62	23.95	55.43	{'CycD': '0', 'CycE': '0', 'CycA': '0', 'CycB': '0', 'E2F': '0', 'Skp2': '0', 'Cdh1': '1', 'Cdc25': '1', 'RB': '1', 'P21': '0', 'Cdc20': '0', 'Wee1': '1', 'PPs': '0'}
PPs-to-PPs -> -1to1	NA		4.29637	16236	1	8192	1.8	3.67	94.53	{'CycD': '0', 'CycE': '0', 'CycA': '0', 'CycB': '0', 'E2F': '0', 'Skp2': '0', 'Cdh1': '1', 'Cdc25': '0', 'RB': '1', 'P21': '1', 'Cdc20': '0', 'Wee1': '1', 'PPs': '1'}
Cdc20-to-Cdc20 -> -1to0	NA		4.75734	17978	2	7089	53.61	2.83	43.55	{'CycD': '0', 'CycE': '0', 'CycA': '0', 'CycB': '0', 'E2F': '0', 'Skp2': '0', 'Cdh1': '1', 'Cdc25': '0', 'RB': '1', 'P21': '1', 'Cdc20': '1', 'Wee1': '1', 'PPs': '1'}
Cdh1-to-Cdh1 -> 1to0	NA		5.39534	20389	3	6409	29.06	2.05	68.89	{'CycD': '0', 'CycE': '0', 'CycA': '0', 'CycB': '0', 'E2F': '0', 'Skp2': '1', 'Cdh1': '0', 'Cdc25': '0', 'RB': '1', 'P21': '0', 'Cdc20': '0', 'Wee1': '1', 'PPs': '0'}
RB-to-RB -> 1to0	NA		5.8452	22089	2	6613	61.7	1.59	36.71	{'CycD': '0', 'CycE': '0', 'CycA': '0', 'CycB': '0', 'E2F': '0', 'Skp2': '0', 'Cdh1': '1', 'Cdc25': '0', 'RB': '1', 'P21': '0', 'Cdc20': '0', 'Wee1': '1', 'PPs': '0'}
Cdc20-to-Cdc20 -> -1to1	NA		6.49325	24538	1	8192	0.46	16.42	83.12	{'CycD': '0', 'CycE': '0', 'CycA': '0', 'CycB': '0', 'E2F': '0', 'Skp2': '0', 'Cdh1': '1', 'Cdc25': '0', 'RB': '1', 'P21': '1', 'Cdc20': '1', 'Wee1': '1', 'PPs': '1'}
Cdh1-to-Cdh1 -> 1to-1	NA		6.80683	25723	2	7671	5.06	3.82	91.11	{'CycD': '0', 'CycE': '0', 'CycA': '0', 'CycB': '0', 'E2F': '0', 'Skp2': '1', 'Cdh1': '0', 'Cdc25': '0', 'RB': '1', 'P21': '0', 'Cdc20': '0', 'Wee1': '1', 'PPs': '0'}
CycD-to-CycD -> 0to1	NA		12.4361	46996	1587	464	100	0	0	{'CycD': '1', 'CycE': '1', 'CycA': '0', 'CycB': '0', 'E2F': '1', 'Skp2': '0', 'Cdh1': '1', 'Cdc25': '0', 'RB': '0', 'P21': '0', 'Cdc20': '0', 'Wee1': '1', 'PPs': '0'}
RB-to-RB -> 1to-1	NA		14.937	56447	1128	1674	98.41	1.59	0	{'CycD': '1', 'CycE': '1', 'CycA': '1', 'CycB': '1', 'E2F': '1', 'Skp2': '1', 'Cdh1': '0', 'Cdc25': '1', 'RB': '0', 'P21': '0', 'Cdc20': '1', 'Wee1': '0', 'PPs': '1'}
Wee1-to-P21 -> 0to-1	False		0.65361	2470	1	8192	69.84	2.16	28	{'CycD': '0', 'CycE': '0', 'CycA': '0', 'CycB': '0', 'E2F': '0', 'Skp2': '0', 'Cdh1': '1', 'Cdc25': '0', 'RB': '1', 'P21': '0', 'Cdc20': '0', 'Wee1': '1', 'PPs': '0'}
Skp2-to-CycD -> 0to1	False		0.68272	2580	246	8183	69.19	1.86	28.95	{'CycD': '0', 'CycE': '0', 'CycA': '0', 'CycB': '0', 'E2F': '0', 'Skp2': '0', 'Cdh1': '1', 'Cdc25': '0', 'RB': '1', 'P21': '0', 'Cdc20': '0', 'Wee1': '1', 'PPs': '0'}
Cdh1-to-P21 -> 0to-1	False		0.74173	2803	1	8192	65.78	2.15	32.07	{'CycD': '0', 'CycE': '0', 'CycA': '0', 'CycB': '0', 'E2F': '0', 'Skp2': '0', 'Cdh1': '1', 'Cdc25': '0', 'RB': '1', 'P21': '0', 'Cdc20': '0', 'Wee1': '1', 'PPs': '0'}
PPs-to-CycD -> 0to1	False		0.74279	2807	216	8185	66.24	2.03	31.73	{'CycD': '0', 'CycE': '0', 'CycA': '0', 'CycB': '0', 'E2F': '0', 'Skp2': '0', 'Cdh1': '1', 'Cdc25': '0', 'RB': '1', 'P21': '0', 'Cdc20': '0', 'Wee1': '1', 'PPs': '0'}
E2F-to-CycD -> 0to1	False		0.90315	3413	1	8192	58.33	1.59	40.07	{'CycD': '0', 'CycE': '0', 'CycA': '0', 'CycB': '0', 'E2F': '0', 'Skp2': '0', 'Cdh1': '1', 'Cdc25': '0', 'RB': '1', 'P21': '0', 'Cdc20': '0', 'Wee1': '1', 'PPs': '0'}
RB-to-CycB -> 0to-1	False		0.92035	3478	1	8192	57.54	1.99	40.47	{'CycD': '0', 'CycE': '0', 'CycA': '0', 'CycB': '0', 'E2F': '0', 'Skp2': '0', 'Cdh1': '1', 'Cdc25': '0', 'RB': '1', 'P21': '0', 'Cdc20': '0', 'Wee1': '1', 'PPs': '0'}
Cdc25-to-RB -> 0to1	False		0.93834	3546	1	8192	56.72	0.95	42.33	{'CycD': '0', 'CycE': '0', 'CycA': '0', 'CycB': '0', 'E2F': '0', 'Skp2': '0', 'Cdh1': '1', 'Cdc25': '0', 'RB': '1', 'P21': '0', 'Cdc20': '0', 'Wee1': '1', 'PPs': '0'}
Cdc25-to-E2F -> 0to-1	False		0.94231	3561	1	8192	56.53	0.96	42.51	{'CycD': '0', 'CycE': '0', 'CycA': '0', 'CycB': '0', 'E2F': '0', 'Skp2': '0', 'Cdh1': '1', 'Cdc25': '0', 'RB': '1', 'P21': '0', 'Cdc20': '0', 'Wee1': '1', 'PPs': '0'}
PPs-to-CycB -> 0to-1	False		0.95396	3605	1	8192	55.99	2.01	42	{'CycD': '0', 'CycE': '0', 'CycA': '0', 'CycB': '0', 'E2F': '0', 'Skp2': '0', 'Cdh1': '1', 'Cdc25': '0', 'RB': '1', 'P21': '0', 'Cdc20': '0', 'Wee1': '1', 'PPs': '0'}
Skp2-to-Cdh1 -> 0to1	False		0.95528	3610	1	8192	55.93	2.74	41.33	{'CycD': '0', 'CycE': '0', 'CycA': '0', 'CycB': '0', 'E2F': '0', 'Skp2': '0', 'Cdh1': '1', 'Cdc25': '0', 'RB': '1', 'P21': '0', 'Cdc20': '0', 'Wee1': '1', 'PPs': '0'}
CycB-to-Cdh1 -> -1to1	False		0.9611	3632	5	8192	55.67	2.97	41.36	{'CycD': '0', 'CycE': '0', 'CycA': '0', 'CycB': '0', 'E2F': '0', 'Skp2': '0', 'Cdh1': '1', 'Cdc25': '0', 'RB': '1', 'P21': '0', 'Cdc20': '0', 'Wee1': '1', 'PPs': '0'}
P21-to-Cdc20 -> 0to-1	False		0.96216	3636	1	8192	55.61	2.22	42.17	{'CycD': '0', 'CycE': '0', 'CycA': '0', 'CycB': '0', 'E2F': '0', 'Skp2': '0', 'Cdh1': '1', 'Cdc25': '0', 'RB': '1', 'P21': '0', 'Cdc20': '0', 'Wee1': '1', 'PPs': '0'}
Cdc20-to-Cdc25 -> 0to-1	False		0.96295	3639	1	8192	55.57	2.23	42.2	{'CycD': '0', 'CycE': '0', 'CycA': '0', 'CycB': '0', 'E2F': '0', 'Skp2': '0', 'Cdh1': '1', 'Cdc25': '0', 'RB': '1', 'P21': '0', 'Cdc20': '0', 'Wee1': '1', 'PPs': '0'}
Skp2-to-Wee1 -> 0to1	False		0.96375	3642	1	8192	55.54	2.31	42.15	{'CycD': '0', 'CycE': '0', 'CycA': '0', 'CycB': '0', 'E2F': '0', 'Skp2': '0', 'Cdh1': '1', 'Cdc25': '0', 'RB': '1', 'P21': '0', 'Cdc20': '0', 'Wee1': '1', 'PPs': '0'}
Skp2-to-E2F -> 0to-1	False		0.96454	3645	1	8192	55.51	1.99	42.5	{'CycD': '0', 'CycE': '0', 'CycA': '0', 'CycB': '0', 'E2F': '0', 'Skp2': '0', 'Cdh1': '1', 'Cdc25': '0', 'RB': '1', 'P21': '0', 'Cdc20': '0', 'Wee1': '1', 'PPs': '0'}
PPs-to-Cdh1 -> 0to1	False		0.96454	3645	1	8192	55.5	2.49	42.01	{'CycD': '0', 'CycE': '0', 'CycA': '0', 'CycB': '0', 'E2F': '0', 'Skp2': '0', 'Cdh1': '1', 'Cdc25': '0', 'RB': '1', 'P21': '0', 'Cdc20': '0', 'Wee1': '1', 'PPs': '0'}
Cdc25-to-CycA -> 1to-1	False		0.96533	3648	1	8192	55.47	1.73	42.8	{'CycD': '0', 'CycE': '0', 'CycA': '0', 'CycB': '0', 'E2F': '0', 'Skp2': '0', 'Cdh1': '1', 'Cdc25': '0', 'RB': '1', 'P21': '0', 'Cdc20': '0', 'Wee1': '1', 'PPs': '0'}
Cdc20-to-Cdh1 -> 0to1	False		0.96533	3648	1	8192	55.47	2.59	41.94	{'CycD': '0', 'CycE': '0', 'CycA': '0', 'CycB': '0', 'E2F': '0', 'Skp2': '0', 'Cdh1': '1', 'Cdc25': '0', 'RB': '1', 'P21': '0', 'Cdc20': '0', 'Wee1': '1', 'PPs': '0'}
CycB-to-Wee1 -> -1to1	False		0.9656	3649	2	8192	55.46	1.94	42.6	{'CycD': '0', 'CycE': '0', 'CycA': '0', 'CycB': '0', 'E2F': '0', 'Skp2': '0', 'Cdh1': '1', 'Cdc25': '0', 'RB': '1', 'P21': '0', 'Cdc20': '0', 'Wee1': '1', 'PPs': '0'}
CycA-to-Cdh1 -> -1to1	False		0.96586	3650	73	8191	55.48	3.06	41.46	{'CycD': '0', 'CycE': '0', 'CycA': '0', 'CycB': '0', 'E2F': '0', 'Skp2': '0', 'Cdh1': '1', 'Cdc25': '0', 'RB': '1', 'P21': '0', 'Cdc20': '0', 'Wee1': '1', 'PPs': '0'}
P21-to-RB -> 0to-1	False		0.96613	3651	1	8192	55.44	10.05	34.51	{'CycD': '0', 'CycE': '0', 'CycA': '0', 'CycB': '0', 'E2F': '0', 'Skp2': '0', 'Cdh1': '1', 'Cdc25': '0', 'RB': '1', 'P21': '0', 'Cdc20': '0', 'Wee1': '1', 'PPs': '0'}
Cdc25-to-CycA -> 1to0	False		0.96666	3653	1	8192	55.41	1.54	43.05	{'CycD': '0', 'CycE': '0', 'CycA': '0', 'CycB': '0', 'E2F': '0', 'Skp2': '0', 'Cdh1': '1', 'Cdc25': '0', 'RB': '1', 'P21': '0', 'Cdc20': '0', 'Wee1': '1', 'PPs': '0'}
Cdc20-to-CycD -> 0to1	False		0.96719	3655	1	8192	55.39	2.26	42.35	{'CycD': '0', 'CycE': '0', 'CycA': '0', 'CycB': '0', 'E2F': '0', 'Skp2': '0', 'Cdh1': '1', 'Cdc25': '0', 'RB': '1', 'P21': '0', 'Cdc20': '0', 'Wee1': '1', 'PPs': '0'}
Cdc25-to-Wee1 -> 0to1	False		0.96745	3656	1	8192	55.38	2.3	42.32	{'CycD': '0', 'CycE': '0', 'CycA': '0', 'CycB': '0', 'E2F': '0', 'Skp2': '0', 'Cdh1': '1', 'Cdc25': '0', 'RB': '1', 'P21': '0', 'Cdc20': '0', 'Wee1': '1', 'PPs': '0'}
CycE-to-CycD -> 0to1	False		0.96772	3657	1	8192	55.35	1.22	43.43	{'CycD': '0', 'CycE': '0', 'CycA': '0', 'CycB': '0', 'E2F': '0', 'Skp2': '0', 'Cdh1': '1', 'Cdc25': '0', 'RB': '1', 'P21': '0', 'Cdc20': '0', 'Wee1': '1', 'PPs': '0'}
P21-to-CycE -> -1to0	False		0.96772	3657	1	8192	55.36	3.17	41.47	{'CycD': '0', 'CycE': '0', 'CycA': '0', 'CycB': '0', 'E2F': '0', 'Skp2': '0', 'Cdh1': '1', 'Cdc25': '0', 'RB': '1', 'P21': '0', 'Cdc20': '0', 'Wee1': '1', 'PPs': '0'}
Skp2-to-RB -> 0to1	False		0.96772	3657	1	8192	55.35	1.7	42.95	{'CycD': '0', 'CycE': '0', 'CycA': '0', 'CycB': '0', 'E2F': '0', 'Skp2': '0', 'Cdh1': '1', 'Cdc25': '0', 'RB': '1', 'P21': '0', 'Cdc20': '0', 'Wee1': '1', 'PPs': '0'}
CycB-to-Cdc25 -> 1to0	False		0.96904	3662	1	8192	55.3	2.12	42.57	{'CycD': '0', 'CycE': '0', 'CycA': '0', 'CycB': '0', 'E2F': '0', 'Skp2': '0', 'Cdh1': '1', 'Cdc25': '0', 'RB': '1', 'P21': '0', 'Cdc20': '0', 'Wee1': '1', 'PPs': '0'}
CycB-to-Cdc25 -> 1to-1	False		0.96904	3662	4	8192	55.3	1.95	42.75	{'CycD': '0', 'CycE': '0', 'CycA': '0', 'CycB': '0', 'E2F': '0', 'Skp2': '0', 'Cdh1': '1', 'Cdc25': '0', 'RB': '1', 'P21': '0', 'Cdc20': '0', 'Wee1': '1', 'PPs': '0'}
CycB-to-Skp2 -> 0to-1	False		0.9693	3663	1	8192	55.28	3.9	40.82	{'CycD': '0', 'CycE': '0', 'CycA': '0', 'CycB': '0', 'E2F': '0', 'Skp2': '0', 'Cdh1': '1', 'Cdc25': '0', 'RB': '1', 'P21': '0', 'Cdc20': '0', 'Wee1': '1', 'PPs': '0'}
RB-to-Cdc25 -> 0to-1	False		0.96983	3665	1	8192	55.26	1.86	42.88	{'CycD': '0', 'CycE': '0', 'CycA': '0', 'CycB': '0', 'E2F': '0', 'Skp2': '0', 'Cdh1': '1', 'Cdc25': '0', 'RB': '1', 'P21': '0', 'Cdc20': '0', 'Wee1': '1', 'PPs': '0'}
CycB-to-CycD -> 0to1	False		0.9701	3666	1	8192	55.25	2.02	42.73	{'CycD': '0', 'CycE': '0', 'CycA': '0', 'CycB': '0', 'E2F': '0', 'Skp2': '0', 'Cdh1': '1', 'Cdc25': '0', 'RB': '1', 'P21': '0', 'Cdc20': '0', 'Wee1': '1', 'PPs': '0'}
Cdc20-to-Wee1 -> 0to-1	False		0.97169	3672	1	8192	55.18	2.14	42.69	{'CycD': '0', 'CycE': '0', 'CycA': '0', 'CycB': '0', 'E2F': '0', 'Skp2': '0', 'Cdh1': '1', 'Cdc25': '0', 'RB': '1', 'P21': '0', 'Cdc20': '0', 'Wee1': '1', 'PPs': '0'}
Cdc25-to-Cdh1 -> 0to1	False		0.97221	3674	1	8192	55.15	3.3	41.55	{'CycD': '0', 'CycE': '0', 'CycA': '0', 'CycB': '0', 'E2F': '0', 'Skp2': '0', 'Cdh1': '1', 'Cdc25': '0', 'RB': '1', 'P21': '0', 'Cdc20': '0', 'Wee1': '1', 'PPs': '0'}
P21-to-Skp2 -> 0to1	False		0.97327	3678	1	8192	55.1	1.89	43.01	{'CycD': '0', 'CycE': '0', 'CycA': '0', 'CycB': '0', 'E2F': '0', 'Skp2': '0', 'Cdh1': '1', 'Cdc25': '0', 'RB': '1', 'P21': '0', 'Cdc20': '0', 'Wee1': '1', 'PPs': '0'}
CycD-to-Cdh1 -> 0to1	False		0.97327	3678	1	8192	55.1	3.36	41.53	{'CycD': '0', 'CycE': '0', 'CycA': '0', 'CycB': '0', 'E2F': '0', 'Skp2': '0', 'Cdh1': '1', 'Cdc25': '0', 'RB': '1', 'P21': '0', 'Cdc20': '0', 'Wee1': '1', 'PPs': '0'}
P21-to-Cdh1 -> 0to1	False		0.97327	3678	1	8192	55.1	2.34	42.55	{'CycD': '0', 'CycE': '0', 'CycA': '0', 'CycB': '0', 'E2F': '0', 'Skp2': '0', 'Cdh1': '1', 'Cdc25': '0', 'RB': '1', 'P21': '0', 'Cdc20': '0', 'Wee1': '1', 'PPs': '0'}
CycA-to-RB -> 0to1	False		0.97327	3678	1	8192	55.1	1.69	43.21	{'CycD': '0', 'CycE': '0', 'CycA': '0', 'CycB': '0', 'E2F': '0', 'Skp2': '0', 'Cdh1': '1', 'Cdc25': '0', 'RB': '1', 'P21': '0', 'Cdc20': '0', 'Wee1': '1', 'PPs': '0'}
CycE-to-Cdh1 -> 0to1	False		0.97539	3686	1	8192	55.01	2.3	42.69	{'CycD': '0', 'CycE': '0', 'CycA': '0', 'CycB': '0', 'E2F': '0', 'Skp2': '0', 'Cdh1': '1', 'Cdc25': '0', 'RB': '1', 'P21': '0', 'Cdc20': '0', 'Wee1': '1', 'PPs': '0'}
Cdc20-to-RB -> 0to1	False		0.97618	3689	1	8192	54.97	2.07	42.96	{'CycD': '0', 'CycE': '0', 'CycA': '0', 'CycB': '0', 'E2F': '0', 'Skp2': '0', 'Cdh1': '1', 'Cdc25': '0', 'RB': '1', 'P21': '0', 'Cdc20': '0', 'Wee1': '1', 'PPs': '0'}
CycB-to-Wee1 -> -1to0	False		0.97618	3689	1	8192	54.97	2.44	42.59	{'CycD': '0', 'CycE': '0', 'CycA': '0', 'CycB': '0', 'E2F': '0', 'Skp2': '0', 'Cdh1': '1', 'Cdc25': '0', 'RB': '1', 'P21': '0', 'Cdc20': '0', 'Wee1': '1', 'PPs': '0'}
E2F-to-P21 -> 0to-1	False		0.97645	3690	1	8192	54.96	2.32	42.72	{'CycD': '0', 'CycE': '0', 'CycA': '0', 'CycB': '0', 'E2F': '0', 'Skp2': '0', 'Cdh1': '1', 'Cdc25': '0', 'RB': '1', 'P21': '0', 'Cdc20': '0', 'Wee1': '1', 'PPs': '0'}
Cdc20-to-Cdh1 -> 0to-1	False		0.97671	3691	1	8192	54.95	2.18	42.88	{'CycD': '0', 'CycE': '0', 'CycA': '0', 'CycB': '0', 'E2F': '0', 'Skp2': '0', 'Cdh1': '1', 'Cdc25': '0', 'RB': '1', 'P21': '0', 'Cdc20': '0', 'Wee1': '1', 'PPs': '0'}
CycB-to-CycD -> 0to-1	False		0.97724	3693	1	8192	54.92	2.16	42.93	{'CycD': '0', 'CycE': '0', 'CycA': '0', 'CycB': '0', 'E2F': '0', 'Skp2': '0', 'Cdh1': '1', 'Cdc25': '0', 'RB': '1', 'P21': '0', 'Cdc20': '0', 'Wee1': '1', 'PPs': '0'}
CycB-to-PPs -> 0to1	False		0.97724	3693	1	8192	54.92	2.32	42.76	{'CycD': '0', 'CycE': '0', 'CycA': '0', 'CycB': '0', 'E2F': '0', 'Skp2': '0', 'Cdh1': '1', 'Cdc25': '0', 'RB': '1', 'P21': '0', 'Cdc20': '0', 'Wee1': '1', 'PPs': '0'}
Cdc20-to-Wee1 -> 0to1	False		0.97777	3695	1	8192	54.9	2.02	43.08	{'CycD': '0', 'CycE': '0', 'CycA': '0', 'CycB': '0', 'E2F': '0', 'Skp2': '0', 'Cdh1': '1', 'Cdc25': '0', 'RB': '1', 'P21': '0', 'Cdc20': '0', 'Wee1': '1', 'PPs': '0'}
Skp2-to-CycA -> 0to-1	False		0.9783	3697	1	8192	54.86	2.43	42.71	{'CycD': '0', 'CycE': '0', 'CycA': '0', 'CycB': '0', 'E2F': '0', 'Skp2': '0', 'Cdh1': '1', 'Cdc25': '0', 'RB': '1', 'P21': '0', 'Cdc20': '0', 'Wee1': '1', 'PPs': '0'}
CycA-to-CycB -> 0to1	False		0.9783	3697	1	8192	54.88	2.26	42.86	{'CycD': '0', 'CycE': '0', 'CycA': '0', 'CycB': '0', 'E2F': '0', 'Skp2': '0', 'Cdh1': '1', 'Cdc25': '0', 'RB': '1', 'P21': '0', 'Cdc20': '0', 'Wee1': '1', 'PPs': '0'}
CycA-to-Cdh1 -> -1to0	False		0.97883	3699	1	8192	54.84	3.21	41.95	{'CycD': '0', 'CycE': '0', 'CycA': '0', 'CycB': '0', 'E2F': '0', 'Skp2': '0', 'Cdh1': '1', 'Cdc25': '0', 'RB': '1', 'P21': '0', 'Cdc20': '0', 'Wee1': '1', 'PPs': '0'}
PPs-to-CycA -> 0to-1	False		0.97909	3700	1	8192	54.83	2.1	43.06	{'CycD': '0', 'CycE': '0', 'CycA': '0', 'CycB': '0', 'E2F': '0', 'Skp2': '0', 'Cdh1': '1', 'Cdc25': '0', 'RB': '1', 'P21': '0', 'Cdc20': '0', 'Wee1': '1', 'PPs': '0'}
CycE-to-Skp2 -> 0to-1	False		0.97962	3702	1	8192	54.81	2.24	42.95	{'CycD': '0', 'CycE': '0', 'CycA': '0', 'CycB': '0', 'E2F': '0', 'Skp2': '0', 'Cdh1': '1', 'Cdc25': '0', 'RB': '1', 'P21': '0', 'Cdc20': '0', 'Wee1': '1', 'PPs': '0'}
RB-to-Cdh1 -> 0to1	False		0.98015	3704	1	8192	54.78	2.47	42.75	{'CycD': '0', 'CycE': '0', 'CycA': '0', 'CycB': '0', 'E2F': '0', 'Skp2': '0', 'Cdh1': '1', 'Cdc25': '0', 'RB': '1', 'P21': '0', 'Cdc20': '0', 'Wee1': '1', 'PPs': '0'}
Cdc20-to-CycA -> -1to1	False		0.98095	3707	1	8192	54.75	2.33	42.92	{'CycD': '0', 'CycE': '0', 'CycA': '0', 'CycB': '0', 'E2F': '0', 'Skp2': '0', 'Cdh1': '1', 'Cdc25': '0', 'RB': '1', 'P21': '0', 'Cdc20': '0', 'Wee1': '1', 'PPs': '0'}
P21-to-E2F -> 0to-1	False		0.98095	3707	1	8192	54.75	1.71	43.54	{'CycD': '0', 'CycE': '0', 'CycA': '0', 'CycB': '0', 'E2F': '0', 'Skp2': '0', 'Cdh1': '1', 'Cdc25': '0', 'RB': '1', 'P21': '0', 'Cdc20': '0', 'Wee1': '1', 'PPs': '0'}
CycD-to-Skp2 -> 0to-1	False		0.98148	3709	1	8192	54.73	4.08	41.19	{'CycD': '0', 'CycE': '0', 'CycA': '0', 'CycB': '0', 'E2F': '0', 'Skp2': '0', 'Cdh1': '1', 'Cdc25': '0', 'RB': '1', 'P21': '0', 'Cdc20': '0', 'Wee1': '1', 'PPs': '0'}
CycA-to-CycD -> 0to1	False		0.98201	3711	1	8192	54.7	2.12	43.18	{'CycD': '0', 'CycE': '0', 'CycA': '0', 'CycB': '0', 'E2F': '0', 'Skp2': '0', 'Cdh1': '1', 'Cdc25': '0', 'RB': '1', 'P21': '0', 'Cdc20': '0', 'Wee1': '1', 'PPs': '0'}
E2F-to-RB -> 0to1	False		0.98201	3711	67	8191	54.73	1.47	43.8	{'CycD': '0', 'CycE': '0', 'CycA': '0', 'CycB': '0', 'E2F': '0', 'Skp2': '0', 'Cdh1': '1', 'Cdc25': '0', 'RB': '1', 'P21': '0', 'Cdc20': '0', 'Wee1': '1', 'PPs': '0'}
Cdc20-to-P21 -> 0to1	False		0.98306	3715	1	8192	54.65	2.27	43.08	{'CycD': '0', 'CycE': '0', 'CycA': '0', 'CycB': '0', 'E2F': '0', 'Skp2': '0', 'Cdh1': '1', 'Cdc25': '0', 'RB': '1', 'P21': '0', 'Cdc20': '0', 'Wee1': '1', 'PPs': '0'}
CycE-to-RB -> 0to1	False		0.98359	3717	81	8191	54.66	2.35	42.99	{'CycD': '0', 'CycE': '0', 'CycA': '0', 'CycB': '0', 'E2F': '0', 'Skp2': '0', 'Cdh1': '1', 'Cdc25': '0', 'RB': '1', 'P21': '0', 'Cdc20': '0', 'Wee1': '1', 'PPs': '0'}
PPs-to-E2F -> 0to-1	False		0.98412	3719	1	8192	54.6	2.34	43.05	{'CycD': '0', 'CycE': '0', 'CycA': '0', 'CycB': '0', 'E2F': '0', 'Skp2': '0', 'Cdh1': '1', 'Cdc25': '0', 'RB': '1', 'P21': '0', 'Cdc20': '0', 'Wee1': '1', 'PPs': '0'}
Cdc20-to-Cdc25 -> 0to1	False		0.98412	3719	1	8192	54.6	2.22	43.18	{'CycD': '0', 'CycE': '0', 'CycA': '0', 'CycB': '0', 'E2F': '0', 'Skp2': '0', 'Cdh1': '1', 'Cdc25': '0', 'RB': '1', 'P21': '0', 'Cdc20': '0', 'Wee1': '1', 'PPs': '0'}
Cdc20-to-CycE -> 0to1	False		0.98465	3721	1	8192	54.57	4.06	41.36	{'CycD': '0', 'CycE': '0', 'CycA': '0', 'CycB': '0', 'E2F': '0', 'Skp2': '0', 'Cdh1': '1', 'Cdc25': '0', 'RB': '1', 'P21': '0', 'Cdc20': '0', 'Wee1': '1', 'PPs': '0'}
PPs-to-CycA -> 0to1	False		0.98492	3722	1	8192	54.56	2.25	43.19	{'CycD': '0', 'CycE': '0', 'CycA': '0', 'CycB': '0', 'E2F': '0', 'Skp2': '0', 'Cdh1': '1', 'Cdc25': '0', 'RB': '1', 'P21': '0', 'Cdc20': '0', 'Wee1': '1', 'PPs': '0'}
Cdc20-to-Skp2 -> 0to1	False		0.98598	3726	1	8192	54.52	2.21	43.27	{'CycD': '0', 'CycE': '0', 'CycA': '0', 'CycB': '0', 'E2F': '0', 'Skp2': '0', 'Cdh1': '1', 'Cdc25': '0', 'RB': '1', 'P21': '0', 'Cdc20': '0', 'Wee1': '1', 'PPs': '0'}
Cdh1-to-PPs -> 0to-1	False		0.98624	3727	1	8192	54.51	2.26	43.23	{'CycD': '0', 'CycE': '0', 'CycA': '0', 'CycB': '0', 'E2F': '0', 'Skp2': '0', 'Cdh1': '1', 'Cdc25': '0', 'RB': '1', 'P21': '0', 'Cdc20': '0', 'Wee1': '1', 'PPs': '0'}
E2F-to-Cdh1 -> 0to1	False		0.98677	3729	1	8192	54.48	3.64	41.89	{'CycD': '0', 'CycE': '0', 'CycA': '0', 'CycB': '0', 'E2F': '0', 'Skp2': '0', 'Cdh1': '1', 'Cdc25': '0', 'RB': '1', 'P21': '0', 'Cdc20': '0', 'Wee1': '1', 'PPs': '0'}
Cdc20-to-E2F -> 0to-1	False		0.98703	3730	1	8192	54.47	2.26	43.27	{'CycD': '0', 'CycE': '0', 'CycA': '0', 'CycB': '0', 'E2F': '0', 'Skp2': '0', 'Cdh1': '1', 'Cdc25': '0', 'RB': '1', 'P21': '0', 'Cdc20': '0', 'Wee1': '1', 'PPs': '0'}
RB-to-Wee1 -> 0to1	False		0.9873	3731	1	8192	54.46	2.23	43.31	{'CycD': '0', 'CycE': '0', 'CycA': '0', 'CycB': '0', 'E2F': '0', 'Skp2': '0', 'Cdh1': '1', 'Cdc25': '0', 'RB': '1', 'P21': '0', 'Cdc20': '0', 'Wee1': '1', 'PPs': '0'}
P21-to-E2F -> 0to1	False		0.98756	3732	1	8192	54.45	2.3	43.25	{'CycD': '0', 'CycE': '0', 'CycA': '0', 'CycB': '0', 'E2F': '0', 'Skp2': '0', 'Cdh1': '1', 'Cdc25': '0', 'RB': '1', 'P21': '0', 'Cdc20': '0', 'Wee1': '1', 'PPs': '0'}
RB-to-Skp2 -> 0to-1	False		0.98756	3732	1	8192	54.45	2.9	42.66	{'CycD': '0', 'CycE': '0', 'CycA': '0', 'CycB': '0', 'E2F': '0', 'Skp2': '0', 'Cdh1': '1', 'Cdc25': '0', 'RB': '1', 'P21': '0', 'Cdc20': '0', 'Wee1': '1', 'PPs': '0'}
P21-to-PPs -> 0to-1	False		0.98783	3733	1	8192	54.43	2.17	43.41	{'CycD': '0', 'CycE': '0', 'CycA': '0', 'CycB': '0', 'E2F': '0', 'Skp2': '0', 'Cdh1': '1', 'Cdc25': '0', 'RB': '1', 'P21': '0', 'Cdc20': '0', 'Wee1': '1', 'PPs': '0'}
Cdc20-to-CycD -> 0to-1	False		0.98836	3735	1	8192	54.41	2.39	43.21	{'CycD': '0', 'CycE': '0', 'CycA': '0', 'CycB': '0', 'E2F': '0', 'Skp2': '0', 'Cdh1': '1', 'Cdc25': '0', 'RB': '1', 'P21': '0', 'Cdc20': '0', 'Wee1': '1', 'PPs': '0'}
Wee1-to-PPs -> 0to-1	False		0.98889	3737	1	8192	54.39	2.32	43.29	{'CycD': '0', 'CycE': '0', 'CycA': '0', 'CycB': '0', 'E2F': '0', 'Skp2': '0', 'Cdh1': '1', 'Cdc25': '0', 'RB': '1', 'P21': '0', 'Cdc20': '0', 'Wee1': '1', 'PPs': '0'}
CycA-to-E2F -> 0to-1	False		0.98915	3738	1	8192	54.38	1.79	43.83	{'CycD': '0', 'CycE': '0', 'CycA': '0', 'CycB': '0', 'E2F': '0', 'Skp2': '0', 'Cdh1': '1', 'Cdc25': '0', 'RB': '1', 'P21': '0', 'Cdc20': '0', 'Wee1': '1', 'PPs': '0'}
Cdc20-to-E2F -> 0to1	False		0.98915	3738	1	8192	54.38	2.15	43.48	{'CycD': '0', 'CycE': '0', 'CycA': '0', 'CycB': '0', 'E2F': '0', 'Skp2': '0', 'Cdh1': '1', 'Cdc25': '0', 'RB': '1', 'P21': '0', 'Cdc20': '0', 'Wee1': '1', 'PPs': '0'}
CycB-to-CycE -> 0to-1	False		0.98968	3740	1	8192	54.34	2.24	43.42	{'CycD': '0', 'CycE': '0', 'CycA': '0', 'CycB': '0', 'E2F': '0', 'Skp2': '0', 'Cdh1': '1', 'Cdc25': '0', 'RB': '1', 'P21': '0', 'Cdc20': '0', 'Wee1': '1', 'PPs': '0'}
Cdc25-to-Skp2 -> 0to-1	False		0.98994	3741	1	8192	54.33	4.19	41.48	{'CycD': '0', 'CycE': '0', 'CycA': '0', 'CycB': '0', 'E2F': '0', 'Skp2': '0', 'Cdh1': '1', 'Cdc25': '0', 'RB': '1', 'P21': '0', 'Cdc20': '0', 'Wee1': '1', 'PPs': '0'}
CycE-to-CycB -> 0to-1	False		0.99021	3742	1	8192	54.32	1.91	43.77	{'CycD': '0', 'CycE': '0', 'CycA': '0', 'CycB': '0', 'E2F': '0', 'Skp2': '0', 'Cdh1': '1', 'Cdc25': '0', 'RB': '1', 'P21': '0', 'Cdc20': '0', 'Wee1': '1', 'PPs': '0'}
P21-to-CycA -> -1to0	False		0.99074	3744	1	8192	54.3	2.19	43.51	{'CycD': '0', 'CycE': '0', 'CycA': '0', 'CycB': '0', 'E2F': '0', 'Skp2': '0', 'Cdh1': '1', 'Cdc25': '0', 'RB': '1', 'P21': '0', 'Cdc20': '0', 'Wee1': '1', 'PPs': '0'}
CycB-to-E2F -> 0to-1	False		0.99074	3744	1	8192	54.3	2.08	43.61	{'CycD': '0', 'CycE': '0', 'CycA': '0', 'CycB': '0', 'E2F': '0', 'Skp2': '0', 'Cdh1': '1', 'Cdc25': '0', 'RB': '1', 'P21': '0', 'Cdc20': '0', 'Wee1': '1', 'PPs': '0'}
Wee1-to-Cdh1 -> 0to1	False		0.99074	3744	1	8192	54.29	3.72	41.99	{'CycD': '0', 'CycE': '0', 'CycA': '0', 'CycB': '0', 'E2F': '0', 'Skp2': '0', 'Cdh1': '1', 'Cdc25': '0', 'RB': '1', 'P21': '0', 'Cdc20': '0', 'Wee1': '1', 'PPs': '0'}
CycB-to-CycA -> 0to1	False		0.99286	3752	1	8192	54.2	2.23	43.57	{'CycD': '0', 'CycE': '0', 'CycA': '0', 'CycB': '0', 'E2F': '0', 'Skp2': '0', 'Cdh1': '1', 'Cdc25': '0', 'RB': '1', 'P21': '0', 'Cdc20': '0', 'Wee1': '1', 'PPs': '0'}
CycA-to-E2F -> 0to1	False		0.99391	3756	1	8192	54.15	2.28	43.57	{'CycD': '0', 'CycE': '0', 'CycA': '0', 'CycB': '0', 'E2F': '0', 'Skp2': '0', 'Cdh1': '1', 'Cdc25': '0', 'RB': '1', 'P21': '0', 'Cdc20': '0', 'Wee1': '1', 'PPs': '0'}
CycB-to-CycE -> 0to1	False		0.99444	3758	1	8192	54.12	4.44	41.44	{'CycD': '0', 'CycE': '0', 'CycA': '0', 'CycB': '0', 'E2F': '0', 'Skp2': '0', 'Cdh1': '1', 'Cdc25': '0', 'RB': '1', 'P21': '0', 'Cdc20': '0', 'Wee1': '1', 'PPs': '0'}
PPs-to-Skp2 -> 0to1	False		0.99444	3758	1	8192	54.12	2.27	43.6	{'CycD': '0', 'CycE': '0', 'CycA': '0', 'CycB': '0', 'E2F': '0', 'Skp2': '0', 'Cdh1': '1', 'Cdc25': '0', 'RB': '1', 'P21': '0', 'Cdc20': '0', 'Wee1': '1', 'PPs': '0'}
PPs-to-CycE -> 0to-1	False		0.99471	3759	1	8192	54.11	2.26	43.62	{'CycD': '0', 'CycE': '0', 'CycA': '0', 'CycB': '0', 'E2F': '0', 'Skp2': '0', 'Cdh1': '1', 'Cdc25': '0', 'RB': '1', 'P21': '0', 'Cdc20': '0', 'Wee1': '1', 'PPs': '0'}
Cdc20-to-Skp2 -> 0to-1	False		0.99497	3760	1	8192	54.1	3.76	42.14	{'CycD': '0', 'CycE': '0', 'CycA': '0', 'CycB': '0', 'E2F': '0', 'Skp2': '0', 'Cdh1': '1', 'Cdc25': '0', 'RB': '1', 'P21': '0', 'Cdc20': '0', 'Wee1': '1', 'PPs': '0'}
PPs-to-E2F -> 0to1	False		0.9955	3762	1	8192	54.07	2.53	43.4	{'CycD': '0', 'CycE': '0', 'CycA': '0', 'CycB': '0', 'E2F': '0', 'Skp2': '0', 'Cdh1': '1', 'Cdc25': '0', 'RB': '1', 'P21': '0', 'Cdc20': '0', 'Wee1': '1', 'PPs': '0'}
E2F-to-Skp2 -> 0to-1	False		0.9963	3765	1	8192	54.04	3.89	42.07	{'CycD': '0', 'CycE': '0', 'CycA': '0', 'CycB': '0', 'E2F': '0', 'Skp2': '0', 'Cdh1': '1', 'Cdc25': '0', 'RB': '1', 'P21': '0', 'Cdc20': '0', 'Wee1': '1', 'PPs': '0'}
CycB-to-P21 -> 0to1	False		0.9963	3765	1	8192	54.04	2.11	43.84	{'CycD': '0', 'CycE': '0', 'CycA': '0', 'CycB': '0', 'E2F': '0', 'Skp2': '0', 'Cdh1': '1', 'Cdc25': '0', 'RB': '1', 'P21': '0', 'Cdc20': '0', 'Wee1': '1', 'PPs': '0'}
P21-to-Wee1 -> 0to1	False		0.9963	3765	1	8192	54.04	2.22	43.74	{'CycD': '0', 'CycE': '0', 'CycA': '0', 'CycB': '0', 'E2F': '0', 'Skp2': '0', 'Cdh1': '1', 'Cdc25': '0', 'RB': '1', 'P21': '0', 'Cdc20': '0', 'Wee1': '1', 'PPs': '0'}
CycD-to-E2F -> 0to1	False		0.99656	3766	1	8192	54.03	2.89	43.08	{'CycD': '0', 'CycE': '0', 'CycA': '0', 'CycB': '0', 'E2F': '0', 'Skp2': '0', 'Cdh1': '1', 'Cdc25': '0', 'RB': '1', 'P21': '0', 'Cdc20': '0', 'Wee1': '1', 'PPs': '0'}
Skp2-to-CycE -> -1to0	False		0.99682	3767	1	8192	54.01	4.36	41.62	{'CycD': '0', 'CycE': '0', 'CycA': '0', 'CycB': '0', 'E2F': '0', 'Skp2': '0', 'Cdh1': '1', 'Cdc25': '0', 'RB': '1', 'P21': '0', 'Cdc20': '0', 'Wee1': '1', 'PPs': '0'}
PPs-to-Cdc25 -> 0to-1	False		0.99709	3768	1	8192	54	2.28	43.72	{'CycD': '0', 'CycE': '0', 'CycA': '0', 'CycB': '0', 'E2F': '0', 'Skp2': '0', 'Cdh1': '1', 'Cdc25': '0', 'RB': '1', 'P21': '0', 'Cdc20': '0', 'Wee1': '1', 'PPs': '0'}
Wee1-to-Cdc20 -> 0to-1	False		0.99709	3768	1	8192	54	2.39	43.61	{'CycD': '0', 'CycE': '0', 'CycA': '0', 'CycB': '0', 'E2F': '0', 'Skp2': '0', 'Cdh1': '1', 'Cdc25': '0', 'RB': '1', 'P21': '0', 'Cdc20': '0', 'Wee1': '1', 'PPs': '0'}
P21-to-Cdc25 -> 0to-1	False		0.99788	3771	1	8192	53.97	2.28	43.75	{'CycD': '0', 'CycE': '0', 'CycA': '0', 'CycB': '0', 'E2F': '0', 'Skp2': '0', 'Cdh1': '1', 'Cdc25': '0', 'RB': '1', 'P21': '0', 'Cdc20': '0', 'Wee1': '1', 'PPs': '0'}
Cdc25-to-Skp2 -> 0to1	False		0.99841	3773	1	8192	53.94	1.27	44.79	{'CycD': '0', 'CycE': '0', 'CycA': '0', 'CycB': '0', 'E2F': '0', 'Skp2': '0', 'Cdh1': '1', 'Cdc25': '0', 'RB': '1', 'P21': '0', 'Cdc20': '0', 'Wee1': '1', 'PPs': '0'}
Skp2-to-E2F -> 0to1	False		0.99894	3775	1	8192	53.92	2.53	43.55	{'CycD': '0', 'CycE': '0', 'CycA': '0', 'CycB': '0', 'E2F': '0', 'Skp2': '0', 'Cdh1': '1', 'Cdc25': '0', 'RB': '1', 'P21': '0', 'Cdc20': '0', 'Wee1': '1', 'PPs': '0'}
CycA-to-P21 -> 0to1	False		0.99947	3777	1	8192	53.9	1.85	44.25	{'CycD': '0', 'CycE': '0', 'CycA': '0', 'CycB': '0', 'E2F': '0', 'Skp2': '0', 'Cdh1': '1', 'Cdc25': '0', 'RB': '1', 'P21': '0', 'Cdc20': '0', 'Wee1': '1', 'PPs': '0'}
CycB-to-Skp2 -> 0to1	False		1.00026	3780	1	8192	53.85	2.16	43.99	{'CycD': '0', 'CycE': '0', 'CycA': '0', 'CycB': '0', 'E2F': '0', 'Skp2': '0', 'Cdh1': '1', 'Cdc25': '0', 'RB': '1', 'P21': '0', 'Cdc20': '0', 'Wee1': '1', 'PPs': '0'}
CycE-to-P21 -> -1to0	False		1.00212	3787	1	8192	53.77	2.47	43.76	{'CycD': '0', 'CycE': '0', 'CycA': '0', 'CycB': '0', 'E2F': '0', 'Skp2': '0', 'Cdh1': '1', 'Cdc25': '0', 'RB': '1', 'P21': '0', 'Cdc20': '0', 'Wee1': '1', 'PPs': '0'}
Cdh1-to-Cdc20 -> 0to-1	False		1.00265	3789	1	8192	53.75	2.49	43.76	{'CycD': '0', 'CycE': '0', 'CycA': '0', 'CycB': '0', 'E2F': '0', 'Skp2': '0', 'Cdh1': '1', 'Cdc25': '0', 'RB': '1', 'P21': '0', 'Cdc20': '0', 'Wee1': '1', 'PPs': '0'}
Wee1-to-Skp2 -> 0to-1	False		1.00318	3791	1	8192	53.72	3.43	42.85	{'CycD': '0', 'CycE': '0', 'CycA': '0', 'CycB': '0', 'E2F': '0', 'Skp2': '0', 'Cdh1': '1', 'Cdc25': '0', 'RB': '1', 'P21': '0', 'Cdc20': '0', 'Wee1': '1', 'PPs': '0'}
CycA-to-Skp2 -> 0to-1	False		1.00344	3792	1	8192	53.71	3.52	42.77	{'CycD': '0', 'CycE': '0', 'CycA': '0', 'CycB': '0', 'E2F': '0', 'Skp2': '0', 'Cdh1': '1', 'Cdc25': '0', 'RB': '1', 'P21': '0', 'Cdc20': '0', 'Wee1': '1', 'PPs': '0'}
CycA-to-Wee1 -> 0to1	False		1.0037	3793	1	8192	53.7	2.45	43.85	{'CycD': '0', 'CycE': '0', 'CycA': '0', 'CycB': '0', 'E2F': '0', 'Skp2': '0', 'Cdh1': '1', 'Cdc25': '0', 'RB': '1', 'P21': '0', 'Cdc20': '0', 'Wee1': '1', 'PPs': '0'}
P21-to-Skp2 -> 0to-1	False		1.00423	3795	1	8192	53.68	2.59	43.73	{'CycD': '0', 'CycE': '0', 'CycA': '0', 'CycB': '0', 'E2F': '0', 'Skp2': '0', 'Cdh1': '1', 'Cdc25': '0', 'RB': '1', 'P21': '0', 'Cdc20': '0', 'Wee1': '1', 'PPs': '0'}
P21-to-CycA -> -1to1	False		1.00609	3802	1	8192	53.59	2.64	43.77	{'CycD': '0', 'CycE': '0', 'CycA': '0', 'CycB': '0', 'E2F': '0', 'Skp2': '0', 'Cdh1': '1', 'Cdc25': '0', 'RB': '1', 'P21': '0', 'Cdc20': '0', 'Wee1': '1', 'PPs': '0'}
CycB-to-RB -> 0to1	False		1.00609	3802	1	8192	53.58	2.43	43.99	{'CycD': '0', 'CycE': '0', 'CycA': '0', 'CycB': '0', 'E2F': '0', 'Skp2': '0', 'Cdh1': '1', 'Cdc25': '0', 'RB': '1', 'P21': '0', 'Cdc20': '0', 'Wee1': '1', 'PPs': '0'}
PPs-to-Cdh1 -> 0to-1	False		1.00688	3805	1	8192	53.55	1.95	44.5	{'CycD': '0', 'CycE': '0', 'CycA': '0', 'CycB': '0', 'E2F': '0', 'Skp2': '0', 'Cdh1': '1', 'Cdc25': '0', 'RB': '1', 'P21': '0', 'Cdc20': '0', 'Wee1': '1', 'PPs': '0'}
Cdc25-to-E2F -> 0to1	False		1.00873	3812	1	8192	53.47	2.85	43.68	{'CycD': '0', 'CycE': '0', 'CycA': '0', 'CycB': '0', 'E2F': '0', 'Skp2': '0', 'Cdh1': '1', 'Cdc25': '0', 'RB': '1', 'P21': '0', 'Cdc20': '0', 'Wee1': '1', 'PPs': '0'}
P21-to-Cdh1 -> 0to-1	False		1.00873	3812	1	8192	53.47	1.94	44.59	{'CycD': '0', 'CycE': '0', 'CycA': '0', 'CycB': '0', 'E2F': '0', 'Skp2': '0', 'Cdh1': '1', 'Cdc25': '0', 'RB': '1', 'P21': '0', 'Cdc20': '0', 'Wee1': '1', 'PPs': '0'}
CycB-to-CycA -> 0to-1	False		1.01058	3819	1	8192	53.39	2.31	44.3	{'CycD': '0', 'CycE': '0', 'CycA': '0', 'CycB': '0', 'E2F': '0', 'Skp2': '0', 'Cdh1': '1', 'Cdc25': '0', 'RB': '1', 'P21': '0', 'Cdc20': '0', 'Wee1': '1', 'PPs': '0'}
PPs-to-Cdc20 -> 0to-1	False		1.01164	3823	2	8192	53.33	2.34	44.32	{'CycD': '0', 'CycE': '0', 'CycA': '0', 'CycB': '0', 'E2F': '0', 'Skp2': '0', 'Cdh1': '1', 'Cdc25': '0', 'RB': '1', 'P21': '0', 'Cdc20': '0', 'Wee1': '1', 'PPs': '0'}
Cdc20-to-CycE -> 0to-1	False		1.01244	3826	1	8192	53.29	2.69	44.02	{'CycD': '0', 'CycE': '0', 'CycA': '0', 'CycB': '0', 'E2F': '0', 'Skp2': '0', 'Cdh1': '1', 'Cdc25': '0', 'RB': '1', 'P21': '0', 'Cdc20': '0', 'Wee1': '1', 'PPs': '0'}
PPs-to-CycE -> 0to1	False		1.01376	3831	1	8192	53.23	3.56	43.21	{'CycD': '0', 'CycE': '0', 'CycA': '0', 'CycB': '0', 'E2F': '0', 'Skp2': '0', 'Cdh1': '1', 'Cdc25': '0', 'RB': '1', 'P21': '0', 'Cdc20': '0', 'Wee1': '1', 'PPs': '0'}
P21-to-CycE -> -1to1	False		1.01641	3841	1	8192	53.11	7.03	39.85	{'CycD': '0', 'CycE': '0', 'CycA': '0', 'CycB': '0', 'E2F': '0', 'Skp2': '0', 'Cdh1': '1', 'Cdc25': '0', 'RB': '1', 'P21': '0', 'Cdc20': '0', 'Wee1': '1', 'PPs': '0'}
PPs-to-Wee1 -> 0to-1	False		1.02117	3859	1	8192	52.9	2.6	44.5	{'CycD': '0', 'CycE': '0', 'CycA': '0', 'CycB': '0', 'E2F': '0', 'Skp2': '0', 'Cdh1': '1', 'Cdc25': '0', 'RB': '1', 'P21': '0', 'Cdc20': '0', 'Wee1': '1', 'PPs': '0'}
Cdc25-to-CycE -> 0to-1	False		1.02382	3869	1	8192	52.77	1.07	46.16	{'CycD': '0', 'CycE': '0', 'CycA': '0', 'CycB': '0', 'E2F': '0', 'Skp2': '0', 'Cdh1': '1', 'Cdc25': '0', 'RB': '1', 'P21': '0', 'Cdc20': '0', 'Wee1': '1', 'PPs': '0'}
P21-to-Cdc25 -> 0to1	False		1.03308	3904	1	8192	52.34	3.28	44.38	{'CycD': '0', 'CycE': '0', 'CycA': '0', 'CycB': '0', 'E2F': '0', 'Skp2': '0', 'Cdh1': '1', 'Cdc25': '0', 'RB': '1', 'P21': '0', 'Cdc20': '0', 'Wee1': '1', 'PPs': '0'}
P21-to-Wee1 -> 0to-1	False		1.04578	3952	1	8192	51.76	3.03	45.21	{'CycD': '0', 'CycE': '0', 'CycA': '0', 'CycB': '0', 'E2F': '0', 'Skp2': '0', 'Cdh1': '1', 'Cdc25': '0', 'RB': '1', 'P21': '0', 'Cdc20': '0', 'Wee1': '1', 'PPs': '0'}
CycA-to-CycD -> 0to-1	False		1.05716	3995	1	8192	51.23	4.58	44.19	{'CycD': '0', 'CycE': '0', 'CycA': '0', 'CycB': '0', 'E2F': '0', 'Skp2': '0', 'Cdh1': '1', 'Cdc25': '0', 'RB': '1', 'P21': '0', 'Cdc20': '0', 'Wee1': '1', 'PPs': '0'}
CycA-to-PPs -> 0to1	False		1.06536	4026	1	8192	50.85	4.67	44.48	{'CycD': '0', 'CycE': '0', 'CycA': '0', 'CycB': '0', 'E2F': '0', 'Skp2': '0', 'Cdh1': '1', 'Cdc25': '0', 'RB': '1', 'P21': '0', 'Cdc20': '0', 'Wee1': '1', 'PPs': '0'}
Cdc25-to-Cdh1 -> 0to-1	False		1.077	4070	1	8192	50.32	1.78	47.9	{'CycD': '0', 'CycE': '0', 'CycA': '0', 'CycB': '0', 'E2F': '0', 'Skp2': '0', 'Cdh1': '1', 'Cdc25': '0', 'RB': '1', 'P21': '0', 'Cdc20': '0', 'Wee1': '1', 'PPs': '0'}
PPs-to-CycD -> 0to-1	False		1.09738	4147	1	8192	49.38	2.61	48.01	{'CycD': '0', 'CycE': '0', 'CycA': '0', 'CycB': '0', 'E2F': '0', 'Skp2': '0', 'Cdh1': '1', 'Cdc25': '0', 'RB': '1', 'P21': '0', 'Cdc20': '0', 'Wee1': '1', 'PPs': '0'}
Cdc25-to-Wee1 -> 0to-1	False		1.10029	4158	1	8192	49.24	3.33	47.43	{'CycD': '0', 'CycE': '0', 'CycA': '0', 'CycB': '0', 'E2F': '0', 'Skp2': '0', 'Cdh1': '1', 'Cdc25': '0', 'RB': '1', 'P21': '0', 'Cdc20': '0', 'Wee1': '1', 'PPs': '0'}
RB-to-CycA -> -1to1	False		1.12808	4263	65	8176	49.12	2.42	48.46	{'CycD': '0', 'CycE': '0', 'CycA': '0', 'CycB': '0', 'E2F': '0', 'Skp2': '0', 'Cdh1': '1', 'Cdc25': '0', 'RB': '1', 'P21': '0', 'Cdc20': '0', 'Wee1': '1', 'PPs': '0'}
Wee1-to-Cdc25 -> 0to-1	False		1.13231	4279	2	8088	55.35	2.46	42.19	{'CycD': '0', 'CycE': '0', 'CycA': '0', 'CycB': '0', 'E2F': '0', 'Skp2': '0', 'Cdh1': '1', 'Cdc25': '0', 'RB': '1', 'P21': '0', 'Cdc20': '0', 'Wee1': '1', 'PPs': '0'}
Skp2-to-CycA -> 0to1	False		1.14184	4315	1	8192	47.32	3.9	48.78	{'CycD': '0', 'CycE': '0', 'CycA': '0', 'CycB': '0', 'E2F': '0', 'Skp2': '0', 'Cdh1': '1', 'Cdc25': '0', 'RB': '1', 'P21': '0', 'Cdc20': '0', 'Wee1': '1', 'PPs': '0'}
Cdc25-to-P21 -> 0to1	False		1.14316	4320	1	8192	47.27	1.86	50.86	{'CycD': '0', 'CycE': '0', 'CycA': '0', 'CycB': '0', 'E2F': '0', 'Skp2': '0', 'Cdh1': '1', 'Cdc25': '0', 'RB': '1', 'P21': '0', 'Cdc20': '0', 'Wee1': '1', 'PPs': '0'}
CycD-to-Cdc25 -> 0to-1	False		1.16433	4400	2	8062	55.8	2.42	41.78	{'CycD': '0', 'CycE': '0', 'CycA': '0', 'CycB': '0', 'E2F': '0', 'Skp2': '0', 'Cdh1': '1', 'Cdc25': '0', 'RB': '1', 'P21': '0', 'Cdc20': '0', 'Wee1': '1', 'PPs': '0'}
E2F-to-Cdc25 -> 0to-1	False		1.16777	4413	2	8081	54.29	2.15	43.56	{'CycD': '0', 'CycE': '0', 'CycA': '0', 'CycB': '0', 'E2F': '0', 'Skp2': '0', 'Cdh1': '1', 'Cdc25': '0', 'RB': '1', 'P21': '0', 'Cdc20': '0', 'Wee1': '1', 'PPs': '0'}
Skp2-to-Cdc25 -> 0to-1	False		1.16777	4413	2	8080	54.33	2.15	43.52	{'CycD': '0', 'CycE': '0', 'CycA': '0', 'CycB': '0', 'E2F': '0', 'Skp2': '0', 'Cdh1': '1', 'Cdc25': '0', 'RB': '1', 'P21': '0', 'Cdc20': '0', 'Wee1': '1', 'PPs': '0'}
Cdc25-to-PPs -> 0to1	False		1.17015	4422	1	8192	46.02	2.58	51.4	{'CycD': '0', 'CycE': '0', 'CycA': '0', 'CycB': '0', 'E2F': '0', 'Skp2': '0', 'Cdh1': '1', 'Cdc25': '0', 'RB': '1', 'P21': '0', 'Cdc20': '0', 'Wee1': '1', 'PPs': '0'}
Cdc25-to-CycD -> 0to-1	False		1.18153	4465	1	8192	45.49	2.18	52.33	{'CycD': '0', 'CycE': '0', 'CycA': '0', 'CycB': '0', 'E2F': '0', 'Skp2': '0', 'Cdh1': '1', 'Cdc25': '0', 'RB': '1', 'P21': '0', 'Cdc20': '0', 'Wee1': '1', 'PPs': '0'}
CycA-to-Cdc25 -> 1to0	False		1.18735	4487	2	8070	54.17	2.3	43.53	{'CycD': '0', 'CycE': '0', 'CycA': '0', 'CycB': '0', 'E2F': '0', 'Skp2': '0', 'Cdh1': '1', 'Cdc25': '0', 'RB': '1', 'P21': '0', 'Cdc20': '0', 'Wee1': '1', 'PPs': '0'}
Skp2-to-Wee1 -> 0to-1	False		1.2064	4559	1	8192	44.35	5.44	50.21	{'CycD': '0', 'CycE': '0', 'CycA': '0', 'CycB': '0', 'E2F': '0', 'Skp2': '0', 'Cdh1': '1', 'Cdc25': '0', 'RB': '1', 'P21': '0', 'Cdc20': '0', 'Wee1': '1', 'PPs': '0'}
Skp2-to-Cdc25 -> 0to1	False		1.2117	4579	1	8192	44.1	5.75	50.15	{'CycD': '0', 'CycE': '0', 'CycA': '0', 'CycB': '0', 'E2F': '0', 'Skp2': '0', 'Cdh1': '1', 'Cdc25': '0', 'RB': '1', 'P21': '0', 'Cdc20': '0', 'Wee1': '1', 'PPs': '0'}
Wee1-to-CycB -> -1to0	False		1.31569	4972	1	8192	39.3	3.54	57.16	{'CycD': '0', 'CycE': '0', 'CycA': '0', 'CycB': '0', 'E2F': '0', 'Skp2': '0', 'Cdh1': '1', 'Cdc25': '0', 'RB': '1', 'P21': '0', 'Cdc20': '0', 'Wee1': '1', 'PPs': '0'}
CycE-to-E2F -> 0to1	False		1.31728	4978	2	7782	54.24	2.22	43.54	{'CycD': '0', 'CycE': '0', 'CycA': '0', 'CycB': '0', 'E2F': '0', 'Skp2': '0', 'Cdh1': '1', 'Cdc25': '0', 'RB': '1', 'P21': '0', 'Cdc20': '0', 'Wee1': '1', 'PPs': '0'}
CycE-to-PPs -> 0to1	False		1.33289	5037	1	8192	38.51	18.47	43.02	{'CycD': '0', 'CycE': '0', 'CycA': '0', 'CycB': '0', 'E2F': '0', 'Skp2': '0', 'Cdh1': '1', 'Cdc25': '0', 'RB': '1', 'P21': '0', 'Cdc20': '0', 'Wee1': '1', 'PPs': '0'}
E2F-to-Wee1 -> 0to-1	False		1.34506	5083	1	8192	37.95	12.62	49.43	{'CycD': '0', 'CycE': '0', 'CycA': '0', 'CycB': '0', 'E2F': '0', 'Skp2': '0', 'Cdh1': '1', 'Cdc25': '0', 'RB': '1', 'P21': '0', 'Cdc20': '0', 'Wee1': '1', 'PPs': '0'}
Skp2-to-P21 -> 0to1	False		1.35274	5112	1	8192	37.59	3.3	59.1	{'CycD': '0', 'CycE': '0', 'CycA': '0', 'CycB': '0', 'E2F': '0', 'Skp2': '0', 'Cdh1': '1', 'Cdc25': '0', 'RB': '1', 'P21': '0', 'Cdc20': '0', 'Wee1': '1', 'PPs': '0'}
Skp2-to-PPs -> 0to1	False		1.36015	5140	1	8192	37.25	2.93	59.82	{'CycD': '0', 'CycE': '0', 'CycA': '0', 'CycB': '0', 'E2F': '0', 'Skp2': '0', 'Cdh1': '1', 'Cdc25': '0', 'RB': '1', 'P21': '0', 'Cdc20': '0', 'Wee1': '1', 'PPs': '0'}
CycD-to-CycE -> 0to1	False		1.41651	5353	1	8192	34.66	24.5	40.84	{'CycD': '0', 'CycE': '0', 'CycA': '0', 'CycB': '0', 'E2F': '0', 'Skp2': '0', 'Cdh1': '1', 'Cdc25': '0', 'RB': '1', 'P21': '0', 'Cdc20': '0', 'Wee1': '1', 'PPs': '0'}
Wee1-to-CycE -> 0to1	False		1.42842	5398	1	8192	34.1	24.9	41	{'CycD': '0', 'CycE': '0', 'CycA': '0', 'CycB': '0', 'E2F': '0', 'Skp2': '0', 'Cdh1': '1', 'Cdc25': '0', 'RB': '1', 'P21': '0', 'Cdc20': '0', 'Wee1': '1', 'PPs': '0'}
Skp2-to-Cdc20 -> 0to1	False		1.43662	5429	1	8192	33.73	10.44	55.83	{'CycD': '0', 'CycE': '0', 'CycA': '0', 'CycB': '0', 'E2F': '0', 'Skp2': '0', 'Cdh1': '1', 'Cdc25': '0', 'RB': '1', 'P21': '0', 'Cdc20': '0', 'Wee1': '1', 'PPs': '0'}
RB-to-P21 -> 0to1	False		1.47155	5561	1	8192	32.11	3.04	64.84	{'CycD': '0', 'CycE': '0', 'CycA': '0', 'CycB': '0', 'E2F': '0', 'Skp2': '0', 'Cdh1': '1', 'Cdc25': '0', 'RB': '1', 'P21': '1', 'Cdc20': '0', 'Wee1': '1', 'PPs': '0'}
CycE-to-CycB -> 0to1	False		1.49563	5652	1	8192	31	25.6	43.4	{'CycD': '0', 'CycE': '0', 'CycA': '0', 'CycB': '0', 'E2F': '0', 'Skp2': '0', 'Cdh1': '1', 'Cdc25': '0', 'RB': '1', 'P21': '0', 'Cdc20': '0', 'Wee1': '1', 'PPs': '0'}
Cdc25-to-Cdc20 -> 0to1	False		1.5004	5670	1	8192	30.78	19.74	49.48	{'CycD': '0', 'CycE': '0', 'CycA': '0', 'CycB': '0', 'E2F': '0', 'Skp2': '0', 'Cdh1': '1', 'Cdc25': '0', 'RB': '1', 'P21': '0', 'Cdc20': '0', 'Wee1': '1', 'PPs': '0'}
RB-to-CycD -> 0to-1	False		1.5774	5961	1	8192	27.24	1.78	70.98	{'CycD': '0', 'CycE': '0', 'CycA': '0', 'CycB': '0', 'E2F': '0', 'Skp2': '0', 'Cdh1': '1', 'Cdc25': '0', 'RB': '1', 'P21': '0', 'Cdc20': '0', 'Wee1': '1', 'PPs': '0'}
CycE-to-CycD -> 0to-1	False		1.61895	6118	1	8192	25.31	30.91	43.78	{'CycD': '0', 'CycE': '0', 'CycA': '0', 'CycB': '0', 'E2F': '0', 'Skp2': '0', 'Cdh1': '1', 'Cdc25': '0', 'RB': '1', 'P21': '0', 'Cdc20': '0', 'Wee1': '1', 'PPs': '0'}
Cdh1-to-CycA -> 0to1	False		1.62186	6129	1	8192	25.19	21.93	52.89	{'CycD': '0', 'CycE': '0', 'CycA': '0', 'CycB': '0', 'E2F': '0', 'Skp2': '0', 'Cdh1': '1', 'Cdc25': '0', 'RB': '1', 'P21': '0', 'Cdc20': '0', 'Wee1': '1', 'PPs': '0'}
Wee1-to-CycA -> -1to0	False		1.63985	6197	1	8192	24.35	20.32	55.32	{'CycD': '0', 'CycE': '0', 'CycA': '0', 'CycB': '0', 'E2F': '0', 'Skp2': '0', 'Cdh1': '1', 'Cdc25': '0', 'RB': '1', 'P21': '0', 'Cdc20': '0', 'Wee1': '1', 'PPs': '0'}
E2F-to-PPs -> 0to1	False		1.64276	6208	1	8192	24.22	12.49	63.29	{'CycD': '0', 'CycE': '0', 'CycA': '0', 'CycB': '0', 'E2F': '0', 'Skp2': '0', 'Cdh1': '1', 'Cdc25': '0', 'RB': '1', 'P21': '0', 'Cdc20': '0', 'Wee1': '1', 'PPs': '0'}
CycD-to-Wee1 -> 0to-1	False		1.64726	6225	1	8192	24.01	17.86	58.12	{'CycD': '0', 'CycE': '0', 'CycA': '0', 'CycB': '0', 'E2F': '0', 'Skp2': '0', 'Cdh1': '1', 'Cdc25': '0', 'RB': '1', 'P21': '0', 'Cdc20': '0', 'Wee1': '1', 'PPs': '0'}
CycD-to-CycA -> 0to1	False		1.64806	6228	1	8192	23.97	20.42	55.61	{'CycD': '0', 'CycE': '0', 'CycA': '0', 'CycB': '0', 'E2F': '0', 'Skp2': '0', 'Cdh1': '1', 'Cdc25': '0', 'RB': '1', 'P21': '0', 'Cdc20': '0', 'Wee1': '1', 'PPs': '0'}
CycA-to-Cdc20 -> 0to1	False		1.66367	6287	1	8192	23.26	33.12	43.61	{'CycD': '0', 'CycE': '0', 'CycA': '0', 'CycB': '0', 'E2F': '0', 'Skp2': '0', 'Cdh1': '1', 'Cdc25': '0', 'RB': '1', 'P21': '0', 'Cdc20': '0', 'Wee1': '1', 'PPs': '0'}
E2F-to-P21 -> 0to1	False		1.67346	6324	1	8192	22.8	0.71	76.49	{'CycD': '0', 'CycE': '0', 'CycA': '0', 'CycB': '0', 'E2F': '0', 'Skp2': '0', 'Cdh1': '1', 'Cdc25': '0', 'RB': '1', 'P21': '0', 'Cdc20': '0', 'Wee1': '1', 'PPs': '0'}
E2F-to-CycB -> 0to-1	False		1.68881	6382	2	7817	54.1	2.43	43.47	{'CycD': '0', 'CycE': '0', 'CycA': '0', 'CycB': '0', 'E2F': '0', 'Skp2': '0', 'Cdh1': '1', 'Cdc25': '0', 'RB': '1', 'P21': '0', 'Cdc20': '0', 'Wee1': '1', 'PPs': '0'}
CycD-to-CycB -> 0to1	False		1.71103	6466	1	8192	21.07	21.11	57.81	{'CycD': '0', 'CycE': '0', 'CycA': '0', 'CycB': '0', 'E2F': '0', 'Skp2': '0', 'Cdh1': '1', 'Cdc25': '0', 'RB': '1', 'P21': '0', 'Cdc20': '0', 'Wee1': '1', 'PPs': '0'}
CycD-to-Cdc25 -> 0to1	False		1.71289	6473	1	8192	20.99	23.23	55.78	{'CycD': '0', 'CycE': '0', 'CycA': '0', 'CycB': '0', 'E2F': '0', 'Skp2': '0', 'Cdh1': '1', 'Cdc25': '0', 'RB': '1', 'P21': '0', 'Cdc20': '0', 'Wee1': '1', 'PPs': '0'}
Cdh1-to-CycE -> 0to1	False		1.8497	6990	2	7369	34.78	24.33	40.89	{'CycD': '0', 'CycE': '0', 'CycA': '0', 'CycB': '0', 'E2F': '0', 'Skp2': '0', 'Cdh1': '1', 'Cdc25': '0', 'RB': '1', 'P21': '0', 'Cdc20': '0', 'Wee1': '1', 'PPs': '0'}
E2F-to-CycD -> 0to-1	False		1.85869	7024	1	8192	14.26	24.79	60.95	{'CycD': '0', 'CycE': '0', 'CycA': '0', 'CycB': '0', 'E2F': '0', 'Skp2': '0', 'Cdh1': '1', 'Cdc25': '0', 'RB': '1', 'P21': '0', 'Cdc20': '0', 'Wee1': '1', 'PPs': '0'}
CycE-to-P21 -> -1to1	False		1.90553	7201	1	8192	12.09	44.44	43.47	{'CycD': '0', 'CycE': '0', 'CycA': '0', 'CycB': '0', 'E2F': '0', 'Skp2': '0', 'Cdh1': '1', 'Cdc25': '0', 'RB': '1', 'P21': '0', 'Cdc20': '0', 'Wee1': '1', 'PPs': '0'}
Skp2-to-CycB -> 0to-1	False		1.9132	7230	2	7667	56.59	1.99	41.42	{'CycD': '0', 'CycE': '0', 'CycA': '0', 'CycB': '0', 'E2F': '0', 'Skp2': '0', 'Cdh1': '1', 'Cdc25': '0', 'RB': '1', 'P21': '0', 'Cdc20': '0', 'Wee1': '1', 'PPs': '0'}
Wee1-to-CycA -> -1to1	False		1.93755	7322	1	8192	10.61	20.57	68.81	{'CycD': '0', 'CycE': '0', 'CycA': '0', 'CycB': '0', 'E2F': '0', 'Skp2': '0', 'Cdh1': '1', 'Cdc25': '0', 'RB': '1', 'P21': '0', 'Cdc20': '0', 'Wee1': '1', 'PPs': '0'}
CycA-to-CycB -> 0to-1	False		1.9484	7363	2	7675	54.33	2.23	43.44	{'CycD': '0', 'CycE': '0', 'CycA': '0', 'CycB': '0', 'E2F': '0', 'Skp2': '0', 'Cdh1': '1', 'Cdc25': '0', 'RB': '1', 'P21': '0', 'Cdc20': '0', 'Wee1': '1', 'PPs': '0'}
Cdc25-to-CycB -> 1to0	False		1.95263	7379	4	7634	57.59	1.98	40.43	{'CycD': '0', 'CycE': '0', 'CycA': '0', 'CycB': '0', 'E2F': '0', 'Skp2': '0', 'Cdh1': '1', 'Cdc25': '0', 'RB': '1', 'P21': '0', 'Cdc20': '0', 'Wee1': '1', 'PPs': '0'}
CycE-to-Cdc20 -> 0to1	False		1.97221	7453	1	8192	9.02	47.77	43.21	{'CycD': '0', 'CycE': '0', 'CycA': '0', 'CycB': '0', 'E2F': '0', 'Skp2': '0', 'Cdh1': '1', 'Cdc25': '0', 'RB': '1', 'P21': '0', 'Cdc20': '0', 'Wee1': '1', 'PPs': '0'}
CycD-to-CycB -> 0to-1	False		2.00688	7584	2	7612	56.94	1.94	41.12	{'CycD': '0', 'CycE': '0', 'CycA': '0', 'CycB': '0', 'E2F': '0', 'Skp2': '0', 'Cdh1': '1', 'Cdc25': '0', 'RB': '1', 'P21': '0', 'Cdc20': '0', 'Wee1': '1', 'PPs': '0'}
E2F-to-Cdc20 -> 0to1	False		2.03414	7687	1	8192	6.17	38.89	54.95	{'CycD': '0', 'CycE': '0', 'CycA': '0', 'CycB': '0', 'E2F': '0', 'Skp2': '0', 'Cdh1': '1', 'Cdc25': '0', 'RB': '1', 'P21': '0', 'Cdc20': '0', 'Wee1': '1', 'PPs': '0'}
Cdh1-to-CycD -> 0to-1	False		2.0426	7719	1	8192	5.77	11.79	82.44	{'CycD': '0', 'CycE': '0', 'CycA': '0', 'CycB': '0', 'E2F': '0', 'Skp2': '0', 'Cdh1': '1', 'Cdc25': '0', 'RB': '1', 'P21': '0', 'Cdc20': '0', 'Wee1': '1', 'PPs': '0'}
Cdh1-to-P21 -> 0to1	False		2.04604	7732	1	8192	5.61	0.49	93.9	{'CycD': '0', 'CycE': '0', 'CycA': '0', 'CycB': '0', 'E2F': '0', 'Skp2': '0', 'Cdh1': '1', 'Cdc25': '0', 'RB': '1', 'P21': '1', 'Cdc20': '0', 'Wee1': '1', 'PPs': '0'}
Wee1-to-CycD -> 0to-1	False		2.04948	7745	1	8192	5.46	8.53	86.01	{'CycD': '0', 'CycE': '0', 'CycA': '0', 'CycB': '0', 'E2F': '0', 'Skp2': '0', 'Cdh1': '1', 'Cdc25': '0', 'RB': '1', 'P21': '0', 'Cdc20': '0', 'Wee1': '1', 'PPs': '0'}
E2F-to-Cdh1 -> 0to-1	False		2.05822	7778	2	7893	23.28	13.4	63.32	{'CycD': '0', 'CycE': '0', 'CycA': '0', 'CycB': '0', 'E2F': '0', 'Skp2': '0', 'Cdh1': '1', 'Cdc25': '0', 'RB': '1', 'P21': '0', 'Cdc20': '0', 'Wee1': '1', 'PPs': '0'}
Wee1-to-P21 -> 0to1	False		2.10214	7944	1	8192	3.03	0.18	96.79	{'CycD': '0', 'CycE': '0', 'CycA': '0', 'CycB': '0', 'E2F': '0', 'Skp2': '0', 'Cdh1': '1', 'Cdc25': '0', 'RB': '1', 'P21': '1', 'Cdc20': '0', 'Wee1': '1', 'PPs': '0'}
CycD-to-PPs -> 0to1	False		2.1249	8030	1	8192	1.98	4.05	93.97	{'CycD': '0', 'CycE': '0', 'CycA': '0', 'CycB': '0', 'E2F': '0', 'Skp2': '0', 'Cdh1': '1', 'Cdc25': '0', 'RB': '1', 'P21': '0', 'Cdc20': '0', 'Wee1': '1', 'PPs': '0'}
CycD-to-Cdc20 -> 0to1	False		2.15163	8131	1	8192	0.74	17.47	81.79	{'CycD': '0', 'CycE': '0', 'CycA': '0', 'CycB': '0', 'E2F': '0', 'Skp2': '0', 'Cdh1': '1', 'Cdc25': '0', 'RB': '1', 'P21': '0', 'Cdc20': '0', 'Wee1': '1', 'PPs': '0'}
E2F-to-Skp2 -> 0to1	False		2.20535	8334	2	7729	20.86	1.12	78.01	{'CycD': '0', 'CycE': '0', 'CycA': '0', 'CycB': '0', 'E2F': '0', 'Skp2': '0', 'Cdh1': '1', 'Cdc25': '0', 'RB': '1', 'P21': '0', 'Cdc20': '0', 'Wee1': '1', 'PPs': '0'}
Wee1-to-RB -> 0to1	False		2.371	8960	2	7423	0.01	0.1	99.89	{'CycD': '0', 'CycE': '0', 'CycA': '0', 'CycB': '0', 'E2F': '0', 'Skp2': '0', 'Cdh1': '1', 'Cdc25': '0', 'RB': '1', 'P21': '0', 'Cdc20': '0', 'Wee1': '1', 'PPs': '0'}
Cdh1-to-RB -> 0to1	False		2.39111	9036	2	7278	0.85	2.43	96.72	{'CycD': '0', 'CycE': '0', 'CycA': '0', 'CycB': '0', 'E2F': '0', 'Skp2': '0', 'Cdh1': '1', 'Cdc25': '0', 'RB': '1', 'P21': '0', 'Cdc20': '0', 'Wee1': '1', 'PPs': '0'}
CycD-to-RB -> -1to0	False		2.43662	9208	2	7176	0	0	100	{'CycD': '0', 'CycE': '0', 'CycA': '0', 'CycB': '0', 'E2F': '0', 'Skp2': '0', 'Cdh1': '1', 'Cdc25': '0', 'RB': '1', 'P21': '0', 'Cdc20': '0', 'Wee1': '1', 'PPs': '0'}
CycD-to-RB -> -1to1	False		2.43768	9212	2	7172	0	0	100	{'CycD': '0', 'CycE': '0', 'CycA': '0', 'CycB': '0', 'E2F': '0', 'Skp2': '0', 'Cdh1': '1', 'Cdc25': '0', 'RB': '1', 'P21': '0', 'Cdc20': '0', 'Wee1': '1', 'PPs': '0'}
Wee1-to-E2F -> 0to-1	False		2.54194	9606	2	7485	0	0.05	99.95	{'CycD': '0', 'CycE': '0', 'CycA': '0', 'CycB': '0', 'E2F': '0', 'Skp2': '0', 'Cdh1': '1', 'Cdc25': '0', 'RB': '1', 'P21': '0', 'Cdc20': '0', 'Wee1': '1', 'PPs': '0'}
CycE-to-E2F -> 0to-1	False		2.60228	9834	2	7499	13.81	43.38	42.81	{'CycD': '0', 'CycE': '0', 'CycA': '0', 'CycB': '0', 'E2F': '0', 'Skp2': '0', 'Cdh1': '1', 'Cdc25': '0', 'RB': '1', 'P21': '0', 'Cdc20': '0', 'Wee1': '1', 'PPs': '0'}
Cdh1-to-E2F -> 0to-1	False		2.72215	10287	3	7306	0.38	1.33	98.29	{'CycD': '0', 'CycE': '0', 'CycA': '0', 'CycB': '0', 'E2F': '0', 'Skp2': '0', 'Cdh1': '1', 'Cdc25': '0', 'RB': '1', 'P21': '0', 'Cdc20': '0', 'Wee1': '1', 'PPs': '0'}
E2F-to-CycE -> 1to0	False		2.72956	10315	2	7484	0	0	100	{'CycD': '0', 'CycE': '0', 'CycA': '0', 'CycB': '0', 'E2F': '0', 'Skp2': '0', 'Cdh1': '1', 'Cdc25': '0', 'RB': '1', 'P21': '0', 'Cdc20': '0', 'Wee1': '1', 'PPs': '0'}
Cdh1-to-CycE -> 0to-1	False		2.73379	10331	2	7470	0.34	1.5	98.16	{'CycD': '0', 'CycE': '0', 'CycA': '0', 'CycB': '0', 'E2F': '0', 'Skp2': '0', 'Cdh1': '1', 'Cdc25': '0', 'RB': '1', 'P21': '0', 'Cdc20': '0', 'Wee1': '1', 'PPs': '0'}
CycD-to-CycE -> 0to-1	False		2.742	10362	2	7460	0.3	0.92	98.78	{'CycD': '0', 'CycE': '0', 'CycA': '0', 'CycB': '0', 'E2F': '0', 'Skp2': '0', 'Cdh1': '1', 'Cdc25': '0', 'RB': '1', 'P21': '0', 'Cdc20': '0', 'Wee1': '1', 'PPs': '0'}
CycD-to-E2F -> 0to-1	False		2.74967	10391	3	7241	0.28	0.79	98.93	{'CycD': '0', 'CycE': '0', 'CycA': '0', 'CycB': '0', 'E2F': '0', 'Skp2': '0', 'Cdh1': '1', 'Cdc25': '0', 'RB': '1', 'P21': '0', 'Cdc20': '0', 'Wee1': '1', 'PPs': '0'}
CycD-to-Cdh1 -> 0to-1	False		2.75523	10412	2	7671	4.72	4.72	90.56	{'CycD': '0', 'CycE': '0', 'CycA': '0', 'CycB': '0', 'E2F': '0', 'Skp2': '0', 'Cdh1': '1', 'Cdc25': '0', 'RB': '1', 'P21': '0', 'Cdc20': '0', 'Wee1': '1', 'PPs': '0'}
E2F-to-CycE -> 1to-1	False		2.76025	10431	2	7446	0	0	100	{'CycD': '0', 'CycE': '0', 'CycA': '0', 'CycB': '0', 'E2F': '0', 'Skp2': '0', 'Cdh1': '1', 'Cdc25': '0', 'RB': '1', 'P21': '0', 'Cdc20': '0', 'Wee1': '1', 'PPs': '0'}
CycD-to-Skp2 -> 0to1	False		2.82165	10663	2	7511	3.07	1.07	95.85	{'CycD': '0', 'CycE': '0', 'CycA': '0', 'CycB': '0', 'E2F': '0', 'Skp2': '0', 'Cdh1': '1', 'Cdc25': '0', 'RB': '1', 'P21': '0', 'Cdc20': '0', 'Wee1': '1', 'PPs': '0'}
Cdh1-to-Wee1 -> 0to1	False		3.09923	11712	2	7298	0.71	56.09	43.2	{'CycD': '0', 'CycE': '0', 'CycA': '0', 'CycB': '0', 'E2F': '0', 'Skp2': '0', 'Cdh1': '1', 'Cdc25': '0', 'RB': '1', 'P21': '0', 'Cdc20': '0', 'Wee1': '1', 'PPs': '0'}
E2F-to-Wee1 -> 0to1	False		3.14713	11893	2	7253	0.66	56.61	42.73	{'CycD': '0', 'CycE': '0', 'CycA': '0', 'CycB': '0', 'E2F': '0', 'Skp2': '0', 'Cdh1': '1', 'Cdc25': '0', 'RB': '1', 'P21': '0', 'Cdc20': '0', 'Wee1': '1', 'PPs': '0'}
RB-to-Skp2 -> 0to1	False		3.16274	11952	1	8192	54.1	2.36	43.53	{'CycD': '0', 'CycE': '0', 'CycA': '0', 'CycB': '0', 'E2F': '0', 'Skp2': '1', 'Cdh1': '1', 'Cdc25': '0', 'RB': '1', 'P21': '0', 'Cdc20': '0', 'Wee1': '1', 'PPs': '0'}
CycE-to-Wee1 -> -1to0	False		3.16274	11952	2	7237	0.72	56.01	43.27	{'CycD': '0', 'CycE': '0', 'CycA': '0', 'CycB': '0', 'E2F': '0', 'Skp2': '0', 'Cdh1': '1', 'Cdc25': '0', 'RB': '1', 'P21': '0', 'Cdc20': '0', 'Wee1': '1', 'PPs': '0'}
Wee1-to-E2F -> 0to1	False		3.17412	11995	1	8192	53.57	2.83	43.59	{'CycD': '0', 'CycE': '0', 'CycA': '0', 'CycB': '0', 'E2F': '1', 'Skp2': '0', 'Cdh1': '1', 'Cdc25': '0', 'RB': '1', 'P21': '0', 'Cdc20': '0', 'Wee1': '1', 'PPs': '0'}
P21-to-PPs -> 0to1	False		3.1773	12007	2	7199	41.3	1.46	57.24	{'CycD': '0', 'CycE': '0', 'CycA': '0', 'CycB': '0', 'E2F': '0', 'Skp2': '0', 'Cdh1': '1', 'Cdc25': '0', 'RB': '1', 'P21': '1', 'Cdc20': '0', 'Wee1': '1', 'PPs': '1'}
CycD-to-Wee1 -> 0to1	False		3.33448	12601	2	7067	1.11	56.72	42.17	{'CycD': '0', 'CycE': '0', 'CycA': '0', 'CycB': '0', 'E2F': '0', 'Skp2': '0', 'Cdh1': '1', 'Cdc25': '0', 'RB': '1', 'P21': '0', 'Cdc20': '0', 'Wee1': '1', 'PPs': '0'}
RB-to-Cdc25 -> 0to1	False		3.3538	12674	1	8192	45.29	6.14	48.57	{'CycD': '0', 'CycE': '0', 'CycA': '0', 'CycB': '0', 'E2F': '0', 'Skp2': '0', 'Cdh1': '1', 'Cdc25': '1', 'RB': '1', 'P21': '0', 'Cdc20': '0', 'Wee1': '1', 'PPs': '0'}
RB-to-Wee1 -> 0to-1	False		3.35724	12687	1	8192	45.14	5.41	49.46	{'CycD': '0', 'CycE': '0', 'CycA': '0', 'CycB': '0', 'E2F': '0', 'Skp2': '0', 'Cdh1': '1', 'Cdc25': '0', 'RB': '1', 'P21': '0', 'Cdc20': '0', 'Wee1': '0', 'PPs': '0'}
CycE-to-Wee1 -> -1to1	False		3.36729	12725	2	7043	0.75	55.83	43.42	{'CycD': '0', 'CycE': '0', 'CycA': '0', 'CycB': '0', 'E2F': '0', 'Skp2': '0', 'Cdh1': '1', 'Cdc25': '0', 'RB': '1', 'P21': '0', 'Cdc20': '0', 'Wee1': '1', 'PPs': '0'}
RB-to-E2F -> -1to0	False		3.37629	12759	2	7782	54.27	2.65	43.08	{'CycD': '0', 'CycE': '0', 'CycA': '0', 'CycB': '0', 'E2F': '1', 'Skp2': '0', 'Cdh1': '1', 'Cdc25': '0', 'RB': '1', 'P21': '0', 'Cdc20': '0', 'Wee1': '1', 'PPs': '0'}
RB-to-E2F -> -1to1	False		3.38291	12784	2	7782	53.96	2.69	43.35	{'CycD': '0', 'CycE': '0', 'CycA': '0', 'CycB': '0', 'E2F': '1', 'Skp2': '0', 'Cdh1': '1', 'Cdc25': '0', 'RB': '1', 'P21': '0', 'Cdc20': '0', 'Wee1': '1', 'PPs': '0'}
Cdh1-to-E2F -> 0to1	False		3.38343	12786	2	7800	53.49	2.69	43.82	{'CycD': '0', 'CycE': '0', 'CycA': '0', 'CycB': '0', 'E2F': '1', 'Skp2': '0', 'Cdh1': '1', 'Cdc25': '0', 'RB': '1', 'P21': '0', 'Cdc20': '0', 'Wee1': '1', 'PPs': '0'}
CycE-to-CycA -> 0to-1	False		3.4316	12968	2	7233	0.21	56.12	43.67	{'CycD': '0', 'CycE': '0', 'CycA': '0', 'CycB': '0', 'E2F': '0', 'Skp2': '0', 'Cdh1': '1', 'Cdc25': '0', 'RB': '1', 'P21': '0', 'Cdc20': '0', 'Wee1': '1', 'PPs': '0'}
Cdh1-to-CycA -> 0to-1	False		3.46811	13106	2	7200	0.55	56.8	42.65	{'CycD': '0', 'CycE': '0', 'CycA': '0', 'CycB': '0', 'E2F': '0', 'Skp2': '0', 'Cdh1': '1', 'Cdc25': '0', 'RB': '1', 'P21': '0', 'Cdc20': '0', 'Wee1': '1', 'PPs': '0'}
CycD-to-CycA -> 0to-1	False		3.59963	13603	2	7099	0.68	57.84	41.48	{'CycD': '0', 'CycE': '0', 'CycA': '0', 'CycB': '0', 'E2F': '0', 'Skp2': '0', 'Cdh1': '1', 'Cdc25': '0', 'RB': '1', 'P21': '0', 'Cdc20': '0', 'Wee1': '1', 'PPs': '0'}
E2F-to-CycA -> 1to-1	False		3.67849	13901	2	7050	0	57.65	42.35	{'CycD': '0', 'CycE': '0', 'CycA': '0', 'CycB': '0', 'E2F': '0', 'Skp2': '0', 'Cdh1': '1', 'Cdc25': '0', 'RB': '1', 'P21': '0', 'Cdc20': '0', 'Wee1': '1', 'PPs': '0'}
Cdh1-to-Wee1 -> 0to-1	False		3.72823	14089	1	8192	28.01	18.77	53.22	{'CycD': '0', 'CycE': '0', 'CycA': '0', 'CycB': '0', 'E2F': '0', 'Skp2': '0', 'Cdh1': '1', 'Cdc25': '0', 'RB': '1', 'P21': '0', 'Cdc20': '0', 'Wee1': '0', 'PPs': '0'}
Cdh1-to-Cdc25 -> 0to1	False		3.82641	14460	1	8192	23.49	25.06	51.45	{'CycD': '0', 'CycE': '0', 'CycA': '0', 'CycB': '0', 'E2F': '0', 'Skp2': '0', 'Cdh1': '1', 'Cdc25': '1', 'RB': '1', 'P21': '0', 'Cdc20': '0', 'Wee1': '1', 'PPs': '0'}
Wee1-to-Cdc25 -> 0to1	False		3.83673	14499	1	8192	23.01	21.44	55.55	{'CycD': '0', 'CycE': '0', 'CycA': '0', 'CycB': '0', 'E2F': '0', 'Skp2': '0', 'Cdh1': '1', 'Cdc25': '1', 'RB': '1', 'P21': '0', 'Cdc20': '0', 'Wee1': '1', 'PPs': '0'}
RB-to-PPs -> 0to1	False		3.97539	15023	1	8192	16.61	1.19	82.2	{'CycD': '0', 'CycE': '0', 'CycA': '0', 'CycB': '0', 'E2F': '0', 'Skp2': '0', 'Cdh1': '1', 'Cdc25': '0', 'RB': '1', 'P21': '1', 'Cdc20': '0', 'Wee1': '1', 'PPs': '1'}
Wee1-to-PPs -> 0to1	False		4.25589	16083	1	8192	3.68	1.8	94.52	{'CycD': '0', 'CycE': '0', 'CycA': '0', 'CycB': '0', 'E2F': '0', 'Skp2': '0', 'Cdh1': '1', 'Cdc25': '0', 'RB': '1', 'P21': '1', 'Cdc20': '0', 'Wee1': '1', 'PPs': '1'}
Cdh1-to-PPs -> 0to1	False		4.25668	16086	1	8192	3.64	5.96	90.41	{'CycD': '0', 'CycE': '0', 'CycA': '0', 'CycB': '0', 'E2F': '0', 'Skp2': '0', 'Cdh1': '1', 'Cdc25': '0', 'RB': '1', 'P21': '1', 'Cdc20': '0', 'Wee1': '1', 'PPs': '1'}
Wee1-to-Skp2 -> 0to1	False		4.7801	18064	2	7566	2.43	0.47	97.1	{'CycD': '0', 'CycE': '0', 'CycA': '0', 'CycB': '0', 'E2F': '0', 'Skp2': '1', 'Cdh1': '1', 'Cdc25': '0', 'RB': '1', 'P21': '0', 'Cdc20': '0', 'Wee1': '1', 'PPs': '0'}
P21-to-Cdc20 -> 0to1	False		4.80286	18150	2	6891	46.67	2.07	51.26	{'CycD': '0', 'CycE': '0', 'CycA': '0', 'CycB': '0', 'E2F': '0', 'Skp2': '0', 'Cdh1': '1', 'Cdc25': '0', 'RB': '1', 'P21': '1', 'Cdc20': '1', 'Wee1': '1', 'PPs': '1'}
Cdh1-to-Skp2 -> -1to1	False		4.81847	18209	2	7512	2.65	0.38	96.98	{'CycD': '0', 'CycE': '0', 'CycA': '0', 'CycB': '0', 'E2F': '0', 'Skp2': '1', 'Cdh1': '1', 'Cdc25': '0', 'RB': '1', 'P21': '0', 'Cdc20': '0', 'Wee1': '1', 'PPs': '0'}
PPs-to-Cdc20 -> 0to1	False		4.87431	18420	2	7047	47.19	2.31	50.5	{'CycD': '0', 'CycE': '0', 'CycA': '0', 'CycB': '0', 'E2F': '0', 'Skp2': '0', 'Cdh1': '1', 'Cdc25': '0', 'RB': '1', 'P21': '1', 'Cdc20': '1', 'Wee1': '1', 'PPs': '1'}
RB-to-PPs -> 0to-1	False		5.24795	19832	2	5508	54.51	2.21	43.28	{'CycD': '0', 'CycE': '0', 'CycA': '0', 'CycB': '0', 'E2F': '0', 'Skp2': '0', 'Cdh1': '1', 'Cdc25': '0', 'RB': '1', 'P21': '0', 'Cdc20': '0', 'Wee1': '1', 'PPs': '0'}
Skp2-to-Cdh1 -> 0to-1	False		5.33078	20145	3	6247	28.43	1.62	69.95	{'CycD': '0', 'CycE': '0', 'CycA': '0', 'CycB': '0', 'E2F': '0', 'Skp2': '1', 'Cdh1': '0', 'Cdc25': '0', 'RB': '1', 'P21': '0', 'Cdc20': '0', 'Wee1': '1', 'PPs': '0'}
RB-to-Cdh1 -> 0to-1	False		5.40646	20431	1	8192	50.6	2.01	47.39	{'CycD': '0', 'CycE': '0', 'CycA': '0', 'CycB': '0', 'E2F': '0', 'Skp2': '1', 'Cdh1': '0', 'Cdc25': '0', 'RB': '1', 'P21': '0', 'Cdc20': '0', 'Wee1': '1', 'PPs': '0'}
Skp2-to-RB -> 0to-1	False		5.40725	20434	2	6794	55.41	6.04	38.55	{'CycD': '0', 'CycE': '0', 'CycA': '0', 'CycB': '0', 'E2F': '0', 'Skp2': '0', 'Cdh1': '1', 'Cdc25': '0', 'RB': '1', 'P21': '0', 'Cdc20': '0', 'Wee1': '1', 'PPs': '0'}
RB-to-Cdc20 -> 0to1	False		5.86081	22148	1	8192	29.64	3.53	66.83	{'CycD': '0', 'CycE': '0', 'CycA': '0', 'CycB': '0', 'E2F': '0', 'Skp2': '0', 'Cdh1': '1', 'Cdc25': '0', 'RB': '1', 'P21': '1', 'Cdc20': '1', 'Wee1': '1', 'PPs': '1'}
Cdc20-to-RB -> 0to-1	False		5.88171	22227	2	6649	54.76	2.54	42.7	{'CycD': '0', 'CycE': '0', 'CycA': '0', 'CycB': '0', 'E2F': '0', 'Skp2': '0', 'Cdh1': '1', 'Cdc25': '0', 'RB': '1', 'P21': '0', 'Cdc20': '0', 'Wee1': '1', 'PPs': '0'}
CycE-to-Cdc20 -> 0to-1	False		5.91109	22338	2	6775	0.3	56.24	43.46	{'CycD': '0', 'CycE': '0', 'CycA': '0', 'CycB': '0', 'E2F': '0', 'Skp2': '0', 'Cdh1': '1', 'Cdc25': '0', 'RB': '1', 'P21': '0', 'Cdc20': '0', 'Wee1': '1', 'PPs': '0'}
E2F-to-RB -> 0to-1	False		5.92405	22387	2	6605	59.25	1.73	39.02	{'CycD': '0', 'CycE': '0', 'CycA': '0', 'CycB': '0', 'E2F': '0', 'Skp2': '0', 'Cdh1': '1', 'Cdc25': '0', 'RB': '1', 'P21': '0', 'Cdc20': '0', 'Wee1': '1', 'PPs': '0'}
Cdc25-to-RB -> 0to-1	False		5.94946	22483	2	6631	54.2	4.36	41.44	{'CycD': '0', 'CycE': '0', 'CycA': '0', 'CycB': '0', 'E2F': '0', 'Skp2': '0', 'Cdh1': '1', 'Cdc25': '0', 'RB': '1', 'P21': '0', 'Cdc20': '0', 'Wee1': '1', 'PPs': '0'}
Cdc25-to-CycB -> 1to-1	False		6.20852	23462	3	6296	10.43	48.66	40.92	{'CycD': '0', 'CycE': '0', 'CycA': '0', 'CycB': '0', 'E2F': '0', 'Skp2': '0', 'Cdh1': '1', 'Cdc25': '0', 'RB': '1', 'P21': '0', 'Cdc20': '0', 'Wee1': '1', 'PPs': '0'}
Wee1-to-Cdc20 -> 0to1	False		6.37047	24074	1	8192	6.12	10.78	83.09	{'CycD': '0', 'CycE': '0', 'CycA': '0', 'CycB': '0', 'E2F': '0', 'Skp2': '0', 'Cdh1': '1', 'Cdc25': '0', 'RB': '1', 'P21': '1', 'Cdc20': '1', 'Wee1': '1', 'PPs': '1'}
RB-to-Cdc20 -> 0to-1	False		6.41704	24250	3	4370	54.19	2.71	43.1	{'CycD': '0', 'CycE': '0', 'CycA': '0', 'CycB': '0', 'E2F': '0', 'Skp2': '0', 'Cdh1': '1', 'Cdc25': '0', 'RB': '1', 'P21': '0', 'Cdc20': '0', 'Wee1': '1', 'PPs': '0'}
Cdh1-to-Cdc20 -> 0to1	False		6.47023	24451	1	8192	1.52	19.89	78.59	{'CycD': '0', 'CycE': '0', 'CycA': '0', 'CycB': '0', 'E2F': '0', 'Skp2': '0', 'Cdh1': '1', 'Cdc25': '0', 'RB': '1', 'P21': '1', 'Cdc20': '1', 'Wee1': '1', 'PPs': '1'}
Wee1-to-Cdh1 -> 0to-1	False		6.78195	25629	2	7673	6.17	2.78	91.05	{'CycD': '0', 'CycE': '0', 'CycA': '0', 'CycB': '0', 'E2F': '0', 'Skp2': '1', 'Cdh1': '0', 'Cdc25': '0', 'RB': '1', 'P21': '0', 'Cdc20': '0', 'Wee1': '1', 'PPs': '0'}
E2F-to-PPs -> 0to-1	False		6.94999	26264	3	6095	54.53	2.55	42.92	{'CycD': '0', 'CycE': '0', 'CycA': '0', 'CycB': '0', 'E2F': '0', 'Skp2': '0', 'Cdh1': '1', 'Cdc25': '0', 'RB': '1', 'P21': '0', 'Cdc20': '0', 'Wee1': '1', 'PPs': '0'}
E2F-to-Cdc20 -> 0to-1	False		6.9611	26306	3	6330	0.26	56.93	42.81	{'CycD': '0', 'CycE': '0', 'CycA': '0', 'CycB': '0', 'E2F': '0', 'Skp2': '0', 'Cdh1': '1', 'Cdc25': '0', 'RB': '1', 'P21': '0', 'Cdc20': '0', 'Wee1': '1', 'PPs': '0'}
P21-to-CycD -> -1to0	False		7.10347	26844	1036	4096	100	0	0	{'CycD': '0', 'CycE': '0', 'CycA': '0', 'CycB': '0', 'E2F': '0', 'Skp2': '0', 'Cdh1': '1', 'Cdc25': '0', 'RB': '1', 'P21': '0', 'Cdc20': '0', 'Wee1': '1', 'PPs': '0'}
PPs-to-RB -> 1to-1	False		7.78222	29409	3	6012	54.19	5.43	40.39	{'CycD': '0', 'CycE': '0', 'CycA': '0', 'CycB': '0', 'E2F': '0', 'Skp2': '0', 'Cdh1': '1', 'Cdc25': '0', 'RB': '1', 'P21': '0', 'Cdc20': '0', 'Wee1': '1', 'PPs': '0'}
CycD-to-Cdc20 -> 0to-1	False		8.00714	30259	3	5893	0.27	55.26	44.47	{'CycD': '0', 'CycE': '0', 'CycA': '0', 'CycB': '0', 'E2F': '0', 'Skp2': '0', 'Cdh1': '1', 'Cdc25': '0', 'RB': '1', 'P21': '0', 'Cdc20': '0', 'Wee1': '1', 'PPs': '0'}
Wee1-to-RB -> 0to-1	False		8.00767	30261	1032	1221	100	0	0	{'CycD': 'C', 'CycE': 'C', 'CycA': 'C', 'CycB': 'C', 'E2F': 'C', 'Skp2': 'C', 'Cdh1': 'C', 'Cdc25': 'C', 'RB': 'C', 'P21': 'C', 'Cdc20': 'C', 'Wee1': 'C', 'PPs': 'C'}
CycD-to-PPs -> 0to-1	False		8.46388	31985	3	5548	54.04	2.58	43.38	{'CycD': '0', 'CycE': '0', 'CycA': '0', 'CycB': '0', 'E2F': '0', 'Skp2': '0', 'Cdh1': '1', 'Cdc25': '0', 'RB': '1', 'P21': '0', 'Cdc20': '0', 'Wee1': '1', 'PPs': '0'}
CycA-to-Cdc20 -> 0to-1	False		9.05927	34235	4	5053	0.03	57.06	42.91	{'CycD': '0', 'CycE': '0', 'CycA': '0', 'CycB': '0', 'E2F': '0', 'Skp2': '0', 'Cdh1': '1', 'Cdc25': '0', 'RB': '1', 'P21': '0', 'Cdc20': '0', 'Wee1': '1', 'PPs': '0'}
Skp2-to-CycE -> -1to1	False		9.21302	34816	3	4653	47.43	12.69	39.89	{'CycD': '0', 'CycE': '0', 'CycA': '0', 'CycB': '0', 'E2F': '0', 'Skp2': '0', 'Cdh1': '1', 'Cdc25': '0', 'RB': '1', 'P21': '0', 'Cdc20': '0', 'Wee1': '1', 'PPs': '0'}
Wee1-to-CycB -> -1to1	False		9.6507	36470	253	847	5.88	15.33	78.79	{'CycD': '0', 'CycE': '0', 'CycA': '0', 'CycB': '1', 'E2F': '0', 'Skp2': '1', 'Cdh1': '0', 'Cdc25': '1', 'RB': '1', 'P21': '1', 'Cdc20': '1', 'Wee1': '0', 'PPs': '1'}
Cdh1-to-CycB -> -1to1	False		9.65652	36492	254	773	4.85	22.17	72.98	{'CycD': '0', 'CycE': '0', 'CycA': '0', 'CycB': '1', 'E2F': '0', 'Skp2': '1', 'Cdh1': '0', 'Cdc25': '1', 'RB': '1', 'P21': '1', 'Cdc20': '1', 'Wee1': '0', 'PPs': '1'}
Cdh1-to-RB -> 0to-1	False		9.9013	37417	1102	568	100	0	0	{'CycD': '0', 'CycE': '1', 'CycA': '0', 'CycB': '0', 'E2F': '1', 'Skp2': '0', 'Cdh1': '1', 'Cdc25': '0', 'RB': '0', 'P21': '0', 'Cdc20': '0', 'Wee1': '0', 'PPs': '0'}
Skp2-to-Cdc20 -> 0to-1	False		10.3557	39134	5	3697	20.89	35.34	43.77	{'CycD': '0', 'CycE': '0', 'CycA': '0', 'CycB': '0', 'E2F': '0', 'Skp2': '0', 'Cdh1': '1', 'Cdc25': '0', 'RB': '1', 'P21': '0', 'Cdc20': '0', 'Wee1': '1', 'PPs': '0'}
Cdc20-to-P21 -> 0to-1	False		10.3898	39263	3	3480	54.83	2.45	42.72	{'CycD': '0', 'CycE': '0', 'CycA': '0', 'CycB': '0', 'E2F': '0', 'Skp2': '0', 'Cdh1': '1', 'Cdc25': '0', 'RB': '1', 'P21': '0', 'Cdc20': '0', 'Wee1': '1', 'PPs': '0'}
P21-to-CycB -> -1to0	False		10.3938	39278	2	5055	52.48	2.47	45.05	{'CycD': '0', 'CycE': '0', 'CycA': '0', 'CycB': '1', 'E2F': '0', 'Skp2': '1', 'Cdh1': '0', 'Cdc25': '1', 'RB': '1', 'P21': '1', 'Cdc20': '1', 'Wee1': '0', 'PPs': '1'}
Cdc25-to-P21 -> 0to-1	False		10.3951	39283	3	3447	57.24	2.38	40.39	{'CycD': '0', 'CycE': '0', 'CycA': '0', 'CycB': '0', 'E2F': '0', 'Skp2': '0', 'Cdh1': '1', 'Cdc25': '0', 'RB': '1', 'P21': '0', 'Cdc20': '0', 'Wee1': '1', 'PPs': '0'}
RB-to-P21 -> 0to-1	False		10.4382	39446	3	3300	68.67	2.19	29.15	{'CycD': '0', 'CycE': '0', 'CycA': '0', 'CycB': '0', 'E2F': '0', 'Skp2': '0', 'Cdh1': '1', 'Cdc25': '0', 'RB': '1', 'P21': '0', 'Cdc20': '0', 'Wee1': '1', 'PPs': '0'}
Skp2-to-PPs -> 0to-1	False		10.4731	39578	4	3966	55.46	2.32	42.22	{'CycD': '0', 'CycE': '0', 'CycA': '0', 'CycB': '0', 'E2F': '0', 'Skp2': '0', 'Cdh1': '1', 'Cdc25': '0', 'RB': '1', 'P21': '0', 'Cdc20': '0', 'Wee1': '1', 'PPs': '0'}
Cdc20-to-CycB -> -1to0	False		10.5544	39885	2	5162	54.18	2.25	43.57	{'CycD': '0', 'CycE': '0', 'CycA': '0', 'CycB': '1', 'E2F': '0', 'Skp2': '1', 'Cdh1': '0', 'Cdc25': '1', 'RB': '1', 'P21': '1', 'Cdc20': '1', 'Wee1': '0', 'PPs': '1'}
PPs-to-CycB -> 0to1	False		10.5867	40007	2	5155	52.08	2.38	45.54	{'CycD': '0', 'CycE': '0', 'CycA': '0', 'CycB': '1', 'E2F': '0', 'Skp2': '1', 'Cdh1': '0', 'Cdc25': '1', 'RB': '1', 'P21': '1', 'Cdc20': '1', 'Wee1': '0', 'PPs': '1'}
Skp2-to-CycB -> 0to1	False		10.8957	41175	2	5236	44.75	2.39	52.86	{'CycD': '0', 'CycE': '0', 'CycA': '0', 'CycB': '1', 'E2F': '0', 'Skp2': '1', 'Cdh1': '0', 'Cdc25': '1', 'RB': '1', 'P21': '1', 'Cdc20': '1', 'Wee1': '0', 'PPs': '1'}
Cdc25-to-PPs -> 0to-1	False		10.9272	41294	4	3770	54.94	2.65	42.42	{'CycD': '0', 'CycE': '0', 'CycA': '0', 'CycB': '0', 'E2F': '0', 'Skp2': '0', 'Cdh1': '1', 'Cdc25': '0', 'RB': '1', 'P21': '0', 'Cdc20': '0', 'Wee1': '1', 'PPs': '0'}
PPs-to-P21 -> 1to-1	False		11.2675	42580	3	3071	68.83	2.43	28.74	{'CycD': '1', 'CycE': '0', 'CycA': '0', 'CycB': '1', 'E2F': '0', 'Skp2': '1', 'Cdh1': '0', 'Cdc25': '1', 'RB': '1', 'P21': '0', 'Cdc20': '1', 'Wee1': '0', 'PPs': '1'}
Cdc25-to-Cdc20 -> 0to-1	False		11.3072	42730	5	3435	6.28	49.59	44.12	{'CycD': '0', 'CycE': '0', 'CycA': '0', 'CycB': '0', 'E2F': '0', 'Skp2': '0', 'Cdh1': '1', 'Cdc25': '0', 'RB': '1', 'P21': '0', 'Cdc20': '0', 'Wee1': '1', 'PPs': '0'}
Cdc20-to-PPs -> 1to-1	False		11.7581	44434	4	3456	55.24	2.48	42.28	{'CycD': '0', 'CycE': '0', 'CycA': '0', 'CycB': '0', 'E2F': '0', 'Skp2': '0', 'Cdh1': '1', 'Cdc25': '0', 'RB': '1', 'P21': '0', 'Cdc20': '0', 'Wee1': '1', 'PPs': '0'}
RB-to-CycB -> 0to1	False		11.9558	45181	2	5792	43.42	3.22	53.36	{'CycD': '0', 'CycE': '0', 'CycA': '0', 'CycB': '1', 'E2F': '0', 'Skp2': '1', 'Cdh1': '0', 'Cdc25': '1', 'RB': '1', 'P21': '1', 'Cdc20': '1', 'Wee1': '0', 'PPs': '1'}
CycB-to-Cdc20 -> 1to-1	False		11.9619	45204	5	3170	0	55.74	44.26	{'CycD': '0', 'CycE': '0', 'CycA': '0', 'CycB': '0', 'E2F': '0', 'Skp2': '0', 'Cdh1': '1', 'Cdc25': '0', 'RB': '1', 'P21': '0', 'Cdc20': '0', 'Wee1': '1', 'PPs': '0'}
Cdc20-to-CycB -> -1to1	False		12.2411	46259	2	6061	53.22	2.8	43.98	{'CycD': '0', 'CycE': '0', 'CycA': '0', 'CycB': '1', 'E2F': '0', 'Skp2': '1', 'Cdh1': '0', 'Cdc25': '1', 'RB': '1', 'P21': '1', 'Cdc20': '1', 'Wee1': '0', 'PPs': '1'}
RB-to-CycE -> -1to1	False		12.2747	46386	3	4417	35.77	64.23	0	{'CycD': '0', 'CycE': '1', 'CycA': '0', 'CycB': '0', 'E2F': '0', 'Skp2': '0', 'Cdh1': '1', 'Cdc25': '0', 'RB': '1', 'P21': '0', 'Cdc20': '0', 'Wee1': '0', 'PPs': '0'}
P21-to-CycB -> -1to1	False		12.2972	46471	2	6052	49.91	2.59	47.5	{'CycD': '0', 'CycE': '0', 'CycA': '0', 'CycB': '1', 'E2F': '0', 'Skp2': '1', 'Cdh1': '0', 'Cdc25': '1', 'RB': '1', 'P21': '1', 'Cdc20': '1', 'Wee1': '0', 'PPs': '1'}
P21-to-CycD -> -1to1	False		12.4596	47085	1139	1018	100	0	0	{'CycD': '0', 'CycE': '0', 'CycA': '0', 'CycB': '0', 'E2F': '0', 'Skp2': '0', 'Cdh1': '1', 'Cdc25': '0', 'RB': '1', 'P21': '0', 'Cdc20': '0', 'Wee1': '1', 'PPs': '0'}
Cdh1-to-CycD -> 0to1	False		12.5541	47442	1490	472	100	0	0	{'CycD': '1', 'CycE': '1', 'CycA': '0', 'CycB': '0', 'E2F': '1', 'Skp2': '0', 'Cdh1': '1', 'Cdc25': '0', 'RB': '0', 'P21': '0', 'Cdc20': '0', 'Wee1': '0', 'PPs': '0'}
Wee1-to-CycD -> 0to1	False		12.6306	47731	1507	472	100	0	0	{'CycD': '1', 'CycE': '1', 'CycA': '0', 'CycB': '0', 'E2F': '1', 'Skp2': '0', 'Cdh1': '1', 'Cdc25': '0', 'RB': '0', 'P21': '0', 'Cdc20': '0', 'Wee1': '0', 'PPs': '0'}
RB-to-CycD -> 0to1	False		13.6115	51438	1936	477	100	0	0	{'CycD': '1', 'CycE': '1', 'CycA': '0', 'CycB': '0', 'E2F': '1', 'Skp2': '0', 'Cdh1': '1', 'Cdc25': '0', 'RB': '0', 'P21': '0', 'Cdc20': '0', 'Wee1': '0', 'PPs': '0'}

## Sheet: modelC_double_perturb_it8
Perturbation (double)	Databese Check	Reference	Normalized Graph Score	Absolute Graph Score	Steady State Count	Largest Basin Size	Correct (%)	Incorrect (%)	Did not Start (%)	Most Frequent Steady State(s)
Original Model	NA		1	3328	1	8192	59.38	2.73	37.89	{'CycD': '0', 'CycE': '0', 'CycA': '0', 'CycB': '0', 'E2F': '0', 'Skp2': '0', 'Cdh1': '1', 'Cdc25': '0', 'RB': '1', 'P21': '0', 'Cdc20': '0', 'Wee1': '1', 'PPs': '0'}
Cdc25-to-CycD -> 0to1 | Skp2-to-Skp2 -> 1to-1	True	[CDC25A -> CyclinD/CDK4 -> 1 -> 23429262]	0.85607	2849	22	8187	65.62	3.91	30.47	{'CycD': '0', 'CycE': '0', 'CycA': '0', 'CycB': '0', 'E2F': '0', 'Skp2': '0', 'Cdh1': '1', 'Cdc25': '0', 'RB': '1', 'P21': '0', 'Cdc20': '0', 'Wee1': '1', 'PPs': '0'}
CycA-to-CycE -> 0to-1 | RB-to-RB -> 1to0	True	[CDK2 -> CCNE1 -> -1 -> 14536078]	0.86538	2880	1	8192	64.84	0.39	34.77	{'CycD': '0', 'CycE': '0', 'CycA': '0', 'CycB': '0', 'E2F': '0', 'Skp2': '0', 'Cdh1': '1', 'Cdc25': '0', 'RB': '1', 'P21': '0', 'Cdc20': '0', 'Wee1': '1', 'PPs': '0'}
Cdc25-to-CycD -> 0to1 | Cdh1-to-Cdc25 -> 0to-1	True	[CDC25A -> CyclinD/CDK4 -> 1 -> 23429262] [FZR1 -> CDC25A -> -1 -> 12234927]	0.8756	2914	33	8186	64.84	1.17	33.98	{'CycD': '0', 'CycE': '0', 'CycA': '0', 'CycB': '0', 'E2F': '0', 'Skp2': '0', 'Cdh1': '1', 'Cdc25': '0', 'RB': '1', 'P21': '0', 'Cdc20': '0', 'Wee1': '1', 'PPs': '0'}
Cdc25-to-CycD -> 0to1 | CycE-to-Skp2 -> 0to1	True	[CDC25A -> CyclinD/CDK4 -> 1 -> 23429262] [CDK2 -> SKP2 -> 1 -> 18239684]	0.88522	2946	24	8187	64.45	3.12	32.42	{'CycD': '0', 'CycE': '0', 'CycA': '0', 'CycB': '0', 'E2F': '0', 'Skp2': '0', 'Cdh1': '1', 'Cdc25': '0', 'RB': '1', 'P21': '0', 'Cdc20': '0', 'Wee1': '1', 'PPs': '0'}
Cdc25-to-CycD -> 0to1 | RB-to-CycA -> -1to0	True	[CDC25A -> CyclinD/CDK4 -> 1 -> 23429262]	0.89784	2988	62	8179	64.45	1.56	33.98	{'CycD': '0', 'CycE': '0', 'CycA': '0', 'CycB': '0', 'E2F': '0', 'Skp2': '0', 'Cdh1': '1', 'Cdc25': '0', 'RB': '1', 'P21': '0', 'Cdc20': '0', 'Wee1': '1', 'PPs': '0'}
Cdc25-to-CycD -> 0to1 | CycE-to-CycA -> 0to1	True	[CDC25A -> CyclinD/CDK4 -> 1 -> 23429262] [CDK2 -> CDK2 -> 1 -> 17361108]	0.90024	2996	27	8188	63.67	1.95	34.38	{'CycD': '0', 'CycE': '0', 'CycA': '0', 'CycB': '0', 'E2F': '0', 'Skp2': '0', 'Cdh1': '1', 'Cdc25': '0', 'RB': '1', 'P21': '0', 'Cdc20': '0', 'Wee1': '1', 'PPs': '0'}
Cdc25-to-CycD -> 0to1 | Skp2-to-Skp2 -> 1to0	True	[CDC25A -> CyclinD/CDK4 -> 1 -> 23429262]	0.91166	3034	25	8187	63.28	3.91	32.81	{'CycD': '0', 'CycE': '0', 'CycA': '0', 'CycB': '0', 'E2F': '0', 'Skp2': '0', 'Cdh1': '1', 'Cdc25': '0', 'RB': '1', 'P21': '0', 'Cdc20': '0', 'Wee1': '1', 'PPs': '0'}
Cdc25-to-CycD -> 0to1 | P21-to-RB -> 0to1	True	[CDC25A -> CyclinD/CDK4 -> 1 -> 23429262] [CDKN1A -> RB1 -> 1 -> 10439039]	0.91256	3037	29	8187	63.28	1.56	35.16	{'CycD': '0', 'CycE': '0', 'CycA': '0', 'CycB': '0', 'E2F': '0', 'Skp2': '0', 'Cdh1': '1', 'Cdc25': '0', 'RB': '1', 'P21': '0', 'Cdc20': '0', 'Wee1': '1', 'PPs': '0'}
Cdc25-to-CycD -> 0to1 | CycA-to-P21 -> 0to-1	True	[CDC25A -> CyclinD/CDK4 -> 1 -> 23429262] [CDK2 -> CDKN1B -> -1 -> 17409098]	0.92218	3069	24	8187	62.89	1.17	35.94	{'CycD': '0', 'CycE': '0', 'CycA': '0', 'CycB': '0', 'E2F': '0', 'Skp2': '0', 'Cdh1': '1', 'Cdc25': '0', 'RB': '1', 'P21': '0', 'Cdc20': '0', 'Wee1': '1', 'PPs': '0'}
CycE-to-Cdc25 -> 0to-1 | P21-to-RB -> 0to1	True	[CDK2 -> CDC25A -> -1 -> 17110335] [CDKN1A -> RB1 -> 1 -> 10439039]	0.92308	3072	1	8192	62.5	0	37.5	{'CycD': '0', 'CycE': '0', 'CycA': '0', 'CycB': '0', 'E2F': '0', 'Skp2': '0', 'Cdh1': '1', 'Cdc25': '0', 'RB': '1', 'P21': '0', 'Cdc20': '0', 'Wee1': '1', 'PPs': '0'}
Cdc25-to-CycD -> 0to1 | CycE-to-Cdc25 -> 0to-1	True	[CDC25A -> CyclinD/CDK4 -> 1 -> 23429262] [CDK2 -> CDC25A -> -1 -> 17110335]	0.92428	3076	36	8185	62.89	1.17	35.94	{'CycD': '0', 'CycE': '0', 'CycA': '0', 'CycB': '0', 'E2F': '0', 'Skp2': '0', 'Cdh1': '1', 'Cdc25': '0', 'RB': '1', 'P21': '0', 'Cdc20': '0', 'Wee1': '1', 'PPs': '0'}
Cdc25-to-CycD -> 0to1 | Cdc20-to-CycA -> -1to0	True	[CDC25A -> CyclinD/CDK4 -> 1 -> 23429262]	0.92758	3087	57	8179	63.28	1.56	35.16	{'CycD': '0', 'CycE': '0', 'CycA': '0', 'CycB': '0', 'E2F': '0', 'Skp2': '0', 'Cdh1': '1', 'Cdc25': '0', 'RB': '1', 'P21': '0', 'Cdc20': '0', 'Wee1': '1', 'PPs': '0'}
Cdc25-to-CycD -> 0to1 | PPs-to-Wee1 -> 0to1	True	[CDC25A -> CyclinD/CDK4 -> 1 -> 23429262] [PPsA -> WEE1 -> 1 -> 23051732]	0.92819	3089	46	8184	62.89	1.56	35.55	{'CycD': '0', 'CycE': '0', 'CycA': '0', 'CycB': '0', 'E2F': '0', 'Skp2': '0', 'Cdh1': '1', 'Cdc25': '0', 'RB': '1', 'P21': '0', 'Cdc20': '0', 'Wee1': '1', 'PPs': '0'}
Cdc25-to-CycD -> 0to1 | CycA-to-Wee1 -> 0to-1	True	[CDC25A -> CyclinD/CDK4 -> 1 -> 23429262] [CDK2 -> WEE1 -> -1 -> 16085715]	0.92999	3095	25	8188	62.5	2.73	34.77	{'CycD': '0', 'CycE': '0', 'CycA': '0', 'CycB': '0', 'E2F': '0', 'Skp2': '0', 'Cdh1': '1', 'Cdc25': '0', 'RB': '1', 'P21': '0', 'Cdc20': '0', 'Wee1': '1', 'PPs': '0'}
Cdc25-to-CycD -> 0to1 | CycB-to-Cdh1 -> -1to0	True	[CDC25A -> CyclinD/CDK4 -> 1 -> 23429262]	0.9357	3114	35	8186	62.5	1.56	35.94	{'CycD': '0', 'CycE': '0', 'CycA': '0', 'CycB': '0', 'E2F': '0', 'Skp2': '0', 'Cdh1': '1', 'Cdc25': '0', 'RB': '1', 'P21': '0', 'Cdc20': '0', 'Wee1': '1', 'PPs': '0'}
Cdc25-to-CycD -> 0to1 | CycA-to-CycE -> 0to-1	True	[CDC25A -> CyclinD/CDK4 -> 1 -> 23429262] [CDK2 -> CCNE1 -> -1 -> 14536078]	0.94141	3133	28	8188	62.11	2.34	35.55	{'CycD': '0', 'CycE': '0', 'CycA': '0', 'CycB': '0', 'E2F': '0', 'Skp2': '0', 'Cdh1': '1', 'Cdc25': '0', 'RB': '1', 'P21': '0', 'Cdc20': '0', 'Wee1': '1', 'PPs': '0'}
Cdc25-to-CycE -> 0to1 | Cdc20-to-CycA -> -1to0	True	[CDC25A -> CyclinE/CDK2 -> 1 -> 11154267]	0.94231	3136	1	8192	61.72	3.12	35.16	{'CycD': '0', 'CycE': '0', 'CycA': '0', 'CycB': '0', 'E2F': '0', 'Skp2': '0', 'Cdh1': '1', 'Cdc25': '0', 'RB': '1', 'P21': '0', 'Cdc20': '0', 'Wee1': '1', 'PPs': '0'}
CycA-to-Cdc25 -> 1to-1 | CycA-to-Wee1 -> 0to-1	True	[CDK2 -> CDC25A -> -1 -> 17110335] [CDK2 -> WEE1 -> -1 -> 16085715]	0.94381	3141	8	8191	61.72	1.17	37.11	{'CycD': '0', 'CycE': '0', 'CycA': '0', 'CycB': '0', 'E2F': '0', 'Skp2': '0', 'Cdh1': '1', 'Cdc25': '0', 'RB': '1', 'P21': '0', 'Cdc20': '0', 'Wee1': '1', 'PPs': '0'}
Cdc25-to-CycD -> 0to1 | CycE-to-CycE -> 0to-1	True	[CDC25A -> CyclinD/CDK4 -> 1 -> 23429262]	0.94922	3159	28	8188	61.72	1.17	37.11	{'CycD': '0', 'CycE': '0', 'CycA': '0', 'CycB': '0', 'E2F': '0', 'Skp2': '0', 'Cdh1': '1', 'Cdc25': '0', 'RB': '1', 'P21': '0', 'Cdc20': '0', 'Wee1': '1', 'PPs': '0'}
Cdc25-to-CycD -> 0to1 | PPs-to-Skp2 -> 0to-1	True	[CDC25A -> CyclinD/CDK4 -> 1 -> 23429262] [PPsB -> SKP2 -> -1 -> 18239684]	0.95162	3167	30	8186	61.72	3.52	34.77	{'CycD': '0', 'CycE': '0', 'CycA': '0', 'CycB': '0', 'E2F': '0', 'Skp2': '0', 'Cdh1': '1', 'Cdc25': '0', 'RB': '1', 'P21': '0', 'Cdc20': '0', 'Wee1': '1', 'PPs': '0'}
Cdc20-to-CycA -> -1to0 | CycE-to-Cdc25 -> 0to-1	True	[CDK2 -> CDC25A -> -1 -> 17110335]	0.95192	3168	1	8192	61.33	0.78	37.89	{'CycD': '0', 'CycE': '0', 'CycA': '0', 'CycB': '0', 'E2F': '0', 'Skp2': '0', 'Cdh1': '1', 'Cdc25': '0', 'RB': '1', 'P21': '0', 'Cdc20': '0', 'Wee1': '1', 'PPs': '0'}
CycB-to-Cdh1 -> -1to0 | Skp2-to-P21 -> 0to-1	True	[SKP2 -> CDKN1B -> -1 -> 15998794]	0.95613	3182	39	8184	61.72	2.73	35.55	{'CycD': '0', 'CycE': '0', 'CycA': '0', 'CycB': '0', 'E2F': '0', 'Skp2': '0', 'Cdh1': '1', 'Cdc25': '0', 'RB': '1', 'P21': '0', 'Cdc20': '0', 'Wee1': '1', 'PPs': '0'}
RB-to-CycE -> -1to0 | CycE-to-Skp2 -> 0to1	True	[CDK2 -> SKP2 -> 1 -> 18239684]	0.96154	3200	1	8192	60.94	3.91	35.16	{'CycD': '0', 'CycE': '0', 'CycA': '0', 'CycB': '0', 'E2F': '0', 'Skp2': '0', 'Cdh1': '1', 'Cdc25': '0', 'RB': '1', 'P21': '0', 'Cdc20': '0', 'Wee1': '1', 'PPs': '0'}
CycE-to-CycA -> 0to1 | CycA-to-P21 -> 0to-1	True	[CDK2 -> CDK2 -> 1 -> 17361108] [CDK2 -> CDKN1B -> -1 -> 17409098]	0.98077	3264	1	8192	60.16	1.95	37.89	{'CycD': '0', 'CycE': '0', 'CycA': '0', 'CycB': '0', 'E2F': '0', 'Skp2': '0', 'Cdh1': '1', 'Cdc25': '0', 'RB': '1', 'P21': '0', 'Cdc20': '0', 'Wee1': '1', 'PPs': '0'}
CycA-to-P21 -> 0to-1 | CycA-to-Wee1 -> 0to-1	True	[CDK2 -> CDKN1B -> -1 -> 17409098] [CDK2 -> WEE1 -> -1 -> 16085715]	0.98077	3264	1	8192	60.16	3.12	36.72	{'CycD': '0', 'CycE': '0', 'CycA': '0', 'CycB': '0', 'E2F': '0', 'Skp2': '0', 'Cdh1': '1', 'Cdc25': '0', 'RB': '1', 'P21': '0', 'Cdc20': '0', 'Wee1': '1', 'PPs': '0'}
Cdc25-to-CycD -> 0to1 | CycA-to-Skp2 -> 0to1	True	[CDC25A -> CyclinD/CDK4 -> 1 -> 23429262] [CDK2 -> SKP2 -> 1 -> 18239684]	0.98137	3266	28	8187	60.55	2.73	36.72	{'CycD': '0', 'CycE': '0', 'CycA': '0', 'CycB': '0', 'E2F': '0', 'Skp2': '0', 'Cdh1': '1', 'Cdc25': '0', 'RB': '1', 'P21': '0', 'Cdc20': '0', 'Wee1': '1', 'PPs': '0'}
CycB-to-Cdh1 -> -1to0 | CycB-to-P21 -> 0to-1	True	[CDK1 -> CDKN1B -> -1 -> 10931950]	0.98227	3269	29	8186	60.55	1.95	37.5	{'CycD': '0', 'CycE': '0', 'CycA': '0', 'CycB': '0', 'E2F': '0', 'Skp2': '0', 'Cdh1': '1', 'Cdc25': '0', 'RB': '1', 'P21': '0', 'Cdc20': '0', 'Wee1': '1', 'PPs': '0'}
Cdc25-to-CycD -> 0to1 | CycB-to-E2F -> 0to1	True	[CDC25A -> CyclinD/CDK4 -> 1 -> 23429262] [CDK1 -> E2F1 -> 1 -> 8087847]	0.98768	3287	38	8185	60.55	1.17	38.28	{'CycD': '0', 'CycE': '0', 'CycA': '0', 'CycB': '0', 'E2F': '0', 'Skp2': '0', 'Cdh1': '1', 'Cdc25': '0', 'RB': '1', 'P21': '0', 'Cdc20': '0', 'Wee1': '1', 'PPs': '0'}
CycA-to-CycE -> 0to1 | CycB-to-CycB -> 1to0	True	[CDK2 -> CDK2 -> 1 -> 17361108]	0.99038	3296	1	8192	59.77	4.69	35.55	{'CycD': '0', 'CycE': '0', 'CycA': '0', 'CycB': '0', 'E2F': '0', 'Skp2': '0', 'Cdh1': '1', 'Cdc25': '0', 'RB': '1', 'P21': '0', 'Cdc20': '0', 'Wee1': '1', 'PPs': '0'}
CycB-to-E2F -> 0to1 | CycB-to-Cdh1 -> -1to0	True	[CDK1 -> E2F1 -> 1 -> 8087847]	0.99038	3296	1	8192	59.77	1.56	38.67	{'CycD': '0', 'CycE': '0', 'CycA': '0', 'CycB': '0', 'E2F': '0', 'Skp2': '0', 'Cdh1': '1', 'Cdc25': '0', 'RB': '1', 'P21': '0', 'Cdc20': '0', 'Wee1': '1', 'PPs': '0'}
CycA-to-Skp2 -> 0to1 | CycE-to-Cdc25 -> 0to-1	True	[CDK2 -> SKP2 -> 1 -> 18239684] [CDK2 -> CDC25A -> -1 -> 17110335]	0.99038	3296	1	8192	59.77	1.56	38.67	{'CycD': '0', 'CycE': '0', 'CycA': '0', 'CycB': '0', 'E2F': '0', 'Skp2': '0', 'Cdh1': '1', 'Cdc25': '0', 'RB': '1', 'P21': '0', 'Cdc20': '0', 'Wee1': '1', 'PPs': '0'}
CycE-to-CycA -> 0to1 | CycB-to-E2F -> 0to1	True	[CDK2 -> CDK2 -> 1 -> 17361108] [CDK1 -> E2F1 -> 1 -> 8087847]	1	3328	1	8192	59.38	2.73	37.89	{'CycD': '0', 'CycE': '0', 'CycA': '0', 'CycB': '0', 'E2F': '0', 'Skp2': '0', 'Cdh1': '1', 'Cdc25': '0', 'RB': '1', 'P21': '0', 'Cdc20': '0', 'Wee1': '1', 'PPs': '0'}
CycB-to-CycB -> 1to0 | E2F-to-CycB -> 0to1	True	[E2F1 -> CDK1 -> 1 -> 14618416]	1	3328	1	8192	59.38	2.34	38.28	{'CycD': '0', 'CycE': '0', 'CycA': '0', 'CycB': '0', 'E2F': '0', 'Skp2': '0', 'Cdh1': '1', 'Cdc25': '0', 'RB': '1', 'P21': '0', 'Cdc20': '0', 'Wee1': '1', 'PPs': '0'}
Skp2-to-Skp2 -> 1to0 | CycB-to-Cdh1 -> -1to0	True		1	3328	1	8192	59.38	3.12	37.5	{'CycD': '0', 'CycE': '0', 'CycA': '0', 'CycB': '0', 'E2F': '0', 'Skp2': '0', 'Cdh1': '1', 'Cdc25': '0', 'RB': '1', 'P21': '0', 'Cdc20': '0', 'Wee1': '1', 'PPs': '0'}
CycB-to-CycB -> 1to-1 | CycA-to-Wee1 -> 0to-1	True	[CDK2 -> WEE1 -> -1 -> 16085715]	1.0003	3329	4	8192	59.38	3.91	36.72	{'CycD': '0', 'CycE': '0', 'CycA': '0', 'CycB': '0', 'E2F': '0', 'Skp2': '0', 'Cdh1': '1', 'Cdc25': '0', 'RB': '1', 'P21': '0', 'Cdc20': '0', 'Wee1': '1', 'PPs': '0'}
Cdc25-to-CycD -> 0to1 | CycA-to-CycE -> 0to1	True	[CDC25A -> CyclinD/CDK4 -> 1 -> 23429262] [CDK2 -> CDK2 -> 1 -> 17361108]	1.00871	3357	27	8187	59.38	5.47	35.16	{'CycD': '0', 'CycE': '0', 'CycA': '0', 'CycB': '0', 'E2F': '0', 'Skp2': '0', 'Cdh1': '1', 'Cdc25': '0', 'RB': '1', 'P21': '0', 'Cdc20': '0', 'Wee1': '1', 'PPs': '0'}
CycA-to-CycE -> 0to-1 | CycA-to-CycA -> 0to-1	True	[CDK2 -> CCNE1 -> -1 -> 14536078]	1.00962	3360	1	8192	58.98	1.56	39.45	{'CycD': '0', 'CycE': '0', 'CycA': '0', 'CycB': '0', 'E2F': '0', 'Skp2': '0', 'Cdh1': '1', 'Cdc25': '0', 'RB': '1', 'P21': '0', 'Cdc20': '0', 'Wee1': '1', 'PPs': '0'}
CycA-to-CycE -> 0to-1 | CycB-to-E2F -> 0to1	True	[CDK2 -> CCNE1 -> -1 -> 14536078] [CDK1 -> E2F1 -> 1 -> 8087847]	1.00962	3360	1	8192	58.98	0.39	40.62	{'CycD': '0', 'CycE': '0', 'CycA': '0', 'CycB': '0', 'E2F': '0', 'Skp2': '0', 'Cdh1': '1', 'Cdc25': '0', 'RB': '1', 'P21': '0', 'Cdc20': '0', 'Wee1': '1', 'PPs': '0'}
CycE-to-CycA -> 0to1 | CycE-to-Skp2 -> 0to1	True	[CDK2 -> CDK2 -> 1 -> 17361108] [CDK2 -> SKP2 -> 1 -> 18239684]	1.00962	3360	1	8192	58.98	1.95	39.06	{'CycD': '0', 'CycE': '0', 'CycA': '0', 'CycB': '0', 'E2F': '0', 'Skp2': '0', 'Cdh1': '1', 'Cdc25': '0', 'RB': '1', 'P21': '0', 'Cdc20': '0', 'Wee1': '1', 'PPs': '0'}
CycE-to-CycA -> 0to1 | CycA-to-Skp2 -> 0to1	True	[CDK2 -> CDK2 -> 1 -> 17361108] [CDK2 -> SKP2 -> 1 -> 18239684]	1.00962	3360	1	8192	58.98	0.78	40.23	{'CycD': '0', 'CycE': '0', 'CycA': '0', 'CycB': '0', 'E2F': '0', 'Skp2': '0', 'Cdh1': '1', 'Cdc25': '0', 'RB': '1', 'P21': '0', 'Cdc20': '0', 'Wee1': '1', 'PPs': '0'}
PPs-to-Cdc25 -> 0to1 | CycA-to-P21 -> 0to-1	True	[PPP1CA -> CDC25C -> 1 -> 14592972] [CDK2 -> CDKN1B -> -1 -> 17409098]	1.00962	3360	1	8192	58.98	1.56	39.45	{'CycD': '0', 'CycE': '0', 'CycA': '0', 'CycB': '0', 'E2F': '0', 'Skp2': '0', 'Cdh1': '1', 'Cdc25': '0', 'RB': '1', 'P21': '0', 'Cdc20': '0', 'Wee1': '1', 'PPs': '0'}
Cdc25-to-CycD -> 0to1 | CycA-to-CycA -> 0to-1	True	[CDC25A -> CyclinD/CDK4 -> 1 -> 23429262]	1.01562	3380	12	8190	58.98	1.17	39.84	{'CycD': '0', 'CycE': '0', 'CycA': '0', 'CycB': '0', 'E2F': '0', 'Skp2': '0', 'Cdh1': '1', 'Cdc25': '0', 'RB': '1', 'P21': '0', 'Cdc20': '0', 'Wee1': '1', 'PPs': '0'}
Cdc25-to-CycD -> 0to1 | Cdc25-to-CycE -> 0to1	True	[CDC25A -> CyclinD/CDK4 -> 1 -> 23429262] [CDC25A -> CyclinE/CDK2 -> 1 -> 11154267]	1.01803	3388	28	8187	58.98	4.3	36.72	{'CycD': '0', 'CycE': '0', 'CycA': '0', 'CycB': '0', 'E2F': '0', 'Skp2': '0', 'Cdh1': '1', 'Cdc25': '0', 'RB': '1', 'P21': '0', 'Cdc20': '0', 'Wee1': '1', 'PPs': '0'}
CycA-to-CycE -> 0to1 | Skp2-to-Skp2 -> 1to-1	True	[CDK2 -> CDK2 -> 1 -> 17361108]	1.01923	3392	1	8192	58.59	3.91	37.5	{'CycD': '0', 'CycE': '0', 'CycA': '0', 'CycB': '0', 'E2F': '0', 'Skp2': '0', 'Cdh1': '1', 'Cdc25': '0', 'RB': '1', 'P21': '0', 'Cdc20': '0', 'Wee1': '1', 'PPs': '0'}
CycE-to-Skp2 -> 0to1 | PPs-to-Cdc25 -> 0to1	True	[CDK2 -> SKP2 -> 1 -> 18239684] [PPP1CA -> CDC25C -> 1 -> 14592972]	1.01923	3392	1	8192	58.59	2.34	39.06	{'CycD': '0', 'CycE': '0', 'CycA': '0', 'CycB': '0', 'E2F': '0', 'Skp2': '0', 'Cdh1': '1', 'Cdc25': '0', 'RB': '1', 'P21': '0', 'Cdc20': '0', 'Wee1': '1', 'PPs': '0'}
PPs-to-Skp2 -> 0to-1 | Skp2-to-P21 -> 0to-1	True	[PPsB -> SKP2 -> -1 -> 18239684] [SKP2 -> CDKN1B -> -1 -> 15998794]	1.01923	3392	1	8192	58.59	2.34	39.06	{'CycD': '0', 'CycE': '0', 'CycA': '0', 'CycB': '0', 'E2F': '0', 'Skp2': '0', 'Cdh1': '1', 'Cdc25': '0', 'RB': '1', 'P21': '0', 'Cdc20': '0', 'Wee1': '1', 'PPs': '0'}
CycB-to-Cdh1 -> -1to0 | PPs-to-Wee1 -> 0to1	True	[PPsA -> WEE1 -> 1 -> 23051732]	1.01923	3392	1	8192	58.59	2.73	38.67	{'CycD': '0', 'CycE': '0', 'CycA': '0', 'CycB': '0', 'E2F': '0', 'Skp2': '0', 'Cdh1': '1', 'Cdc25': '0', 'RB': '1', 'P21': '0', 'Cdc20': '0', 'Wee1': '1', 'PPs': '0'}
CycA-to-CycE -> 0to-1 | CycA-to-Skp2 -> 0to1	True	[CDK2 -> CCNE1 -> -1 -> 14536078] [CDK2 -> SKP2 -> 1 -> 18239684]	1.02885	3424	1	8192	58.2	1.56	40.23	{'CycD': '0', 'CycE': '0', 'CycA': '0', 'CycB': '0', 'E2F': '0', 'Skp2': '0', 'Cdh1': '1', 'Cdc25': '0', 'RB': '1', 'P21': '0', 'Cdc20': '0', 'Wee1': '1', 'PPs': '0'}
CycE-to-CycA -> 0to1 | PPs-to-Wee1 -> 0to1	True	[CDK2 -> CDK2 -> 1 -> 17361108] [PPsA -> WEE1 -> 1 -> 23051732]	1.02885	3424	1	8192	58.2	1.95	39.84	{'CycD': '0', 'CycE': '0', 'CycA': '0', 'CycB': '0', 'E2F': '0', 'Skp2': '0', 'Cdh1': '1', 'Cdc25': '0', 'RB': '1', 'P21': '0', 'Cdc20': '0', 'Wee1': '1', 'PPs': '0'}
CycB-to-CycB -> 1to-1 | E2F-to-CycB -> 0to1	True	[E2F1 -> CDK1 -> 1 -> 14618416]	1.02885	3424	2	8192	58.2	1.95	39.84	{'CycD': '0', 'CycE': '0', 'CycA': '0', 'CycB': '0', 'E2F': '0', 'Skp2': '0', 'Cdh1': '1', 'Cdc25': '0', 'RB': '1', 'P21': '0', 'Cdc20': '0', 'Wee1': '1', 'PPs': '0'}
P21-to-RB -> 0to1 | PPs-to-Wee1 -> 0to1	True	[CDKN1A -> RB1 -> 1 -> 10439039] [PPsA -> WEE1 -> 1 -> 23051732]	1.02885	3424	1	8192	58.2	0.39	41.41	{'CycD': '0', 'CycE': '0', 'CycA': '0', 'CycB': '0', 'E2F': '0', 'Skp2': '0', 'Cdh1': '1', 'Cdc25': '0', 'RB': '1', 'P21': '0', 'Cdc20': '0', 'Wee1': '1', 'PPs': '0'}
CycA-to-CycE -> 0to-1 | CycE-to-Cdc25 -> 0to-1	True	[CDK2 -> CCNE1 -> -1 -> 14536078] [CDK2 -> CDC25A -> -1 -> 17110335]	1.03846	3456	1	8192	57.81	0.78	41.41	{'CycD': '0', 'CycE': '0', 'CycA': '0', 'CycB': '0', 'E2F': '0', 'Skp2': '0', 'Cdh1': '1', 'Cdc25': '0', 'RB': '1', 'P21': '0', 'Cdc20': '0', 'Wee1': '1', 'PPs': '0'}
RB-to-CycA -> -1to0 | CycE-to-Skp2 -> 0to1	True	[CDK2 -> SKP2 -> 1 -> 18239684]	1.03846	3456	1	8192	57.81	1.17	41.02	{'CycD': '0', 'CycE': '0', 'CycA': '0', 'CycB': '0', 'E2F': '0', 'Skp2': '0', 'Cdh1': '1', 'Cdc25': '0', 'RB': '1', 'P21': '0', 'Cdc20': '0', 'Wee1': '1', 'PPs': '0'}
Cdc20-to-CycA -> -1to0 | Skp2-to-Skp2 -> 1to0	True		1.03846	3456	1	8192	57.81	4.3	37.89	{'CycD': '0', 'CycE': '0', 'CycA': '0', 'CycB': '0', 'E2F': '0', 'Skp2': '0', 'Cdh1': '1', 'Cdc25': '0', 'RB': '1', 'P21': '0', 'Cdc20': '0', 'Wee1': '1', 'PPs': '0'}
CycB-to-CycB -> 1to0 | CycA-to-Wee1 -> 0to-1	True	[CDK2 -> WEE1 -> -1 -> 16085715]	1.03846	3456	1	8192	57.81	3.12	39.06	{'CycD': '0', 'CycE': '0', 'CycA': '0', 'CycB': '0', 'E2F': '0', 'Skp2': '0', 'Cdh1': '1', 'Cdc25': '0', 'RB': '1', 'P21': '0', 'Cdc20': '0', 'Wee1': '1', 'PPs': '0'}
P21-to-RB -> 0to1 | CycA-to-Wee1 -> 0to-1	True	[CDKN1A -> RB1 -> 1 -> 10439039] [CDK2 -> WEE1 -> -1 -> 16085715]	1.03846	3456	1	8192	57.81	0.39	41.8	{'CycD': '0', 'CycE': '0', 'CycA': '0', 'CycB': '0', 'E2F': '0', 'Skp2': '0', 'Cdh1': '1', 'Cdc25': '0', 'RB': '1', 'P21': '0', 'Cdc20': '0', 'Wee1': '1', 'PPs': '0'}
CycA-to-Wee1 -> 0to-1 | PPs-to-Wee1 -> 0to1	True	[CDK2 -> WEE1 -> -1 -> 16085715] [PPsA -> WEE1 -> 1 -> 23051732]	1.03846	3456	1	8192	57.81	3.52	38.67	{'CycD': '0', 'CycE': '0', 'CycA': '0', 'CycB': '0', 'E2F': '0', 'Skp2': '0', 'Cdh1': '1', 'Cdc25': '0', 'RB': '1', 'P21': '0', 'Cdc20': '0', 'Wee1': '1', 'PPs': '0'}
CycE-to-CycE -> 0to-1 | Cdc20-to-CycA -> -1to0	True		1.04808	3488	1	8192	57.42	1.56	41.02	{'CycD': '0', 'CycE': '0', 'CycA': '0', 'CycB': '0', 'E2F': '0', 'Skp2': '0', 'Cdh1': '1', 'Cdc25': '0', 'RB': '1', 'P21': '0', 'Cdc20': '0', 'Wee1': '1', 'PPs': '0'}
CycA-to-CycE -> 0to1 | PPs-to-Skp2 -> 0to-1	True	[CDK2 -> CDK2 -> 1 -> 17361108] [PPsB -> SKP2 -> -1 -> 18239684]	1.04808	3488	1	8192	57.42	3.12	39.45	{'CycD': '0', 'CycE': '0', 'CycA': '0', 'CycB': '0', 'E2F': '0', 'Skp2': '0', 'Cdh1': '1', 'Cdc25': '0', 'RB': '1', 'P21': '0', 'Cdc20': '0', 'Wee1': '1', 'PPs': '0'}
CycA-to-CycA -> 0to-1 | PPs-to-Skp2 -> 0to-1	True	[PPsB -> SKP2 -> -1 -> 18239684]	1.04808	3488	1	8192	57.42	3.52	39.06	{'CycD': '0', 'CycE': '0', 'CycA': '0', 'CycB': '0', 'E2F': '0', 'Skp2': '0', 'Cdh1': '1', 'Cdc25': '0', 'RB': '1', 'P21': '0', 'Cdc20': '0', 'Wee1': '1', 'PPs': '0'}
CycA-to-CycA -> 0to-1 | CycB-to-Cdh1 -> -1to0	True		1.04808	3488	1	8192	57.42	1.95	40.62	{'CycD': '0', 'CycE': '0', 'CycA': '0', 'CycB': '0', 'E2F': '0', 'Skp2': '0', 'Cdh1': '1', 'Cdc25': '0', 'RB': '1', 'P21': '0', 'Cdc20': '0', 'Wee1': '1', 'PPs': '0'}
RB-to-CycA -> -1to0 | PPs-to-Skp2 -> 0to-1	True	[PPsB -> SKP2 -> -1 -> 18239684]	1.04808	3488	1	8192	57.42	2.73	39.84	{'CycD': '0', 'CycE': '0', 'CycA': '0', 'CycB': '0', 'E2F': '0', 'Skp2': '0', 'Cdh1': '1', 'Cdc25': '0', 'RB': '1', 'P21': '0', 'Cdc20': '0', 'Wee1': '1', 'PPs': '0'}
Cdc20-to-CycA -> -1to0 | Skp2-to-Skp2 -> 1to-1	True		1.04808	3488	1	8192	57.42	5.08	37.5	{'CycD': '0', 'CycE': '0', 'CycA': '0', 'CycB': '0', 'E2F': '0', 'Skp2': '0', 'Cdh1': '1', 'Cdc25': '0', 'RB': '1', 'P21': '0', 'Cdc20': '0', 'Wee1': '1', 'PPs': '0'}
CycB-to-E2F -> 0to1 | Cdh1-to-Cdc25 -> 0to-1	True	[CDK1 -> E2F1 -> 1 -> 8087847] [FZR1 -> CDC25A -> -1 -> 12234927]	1.04808	3488	1	8192	57.42	2.34	40.23	{'CycD': '0', 'CycE': '0', 'CycA': '0', 'CycB': '0', 'E2F': '0', 'Skp2': '0', 'Cdh1': '1', 'Cdc25': '0', 'RB': '1', 'P21': '0', 'Cdc20': '0', 'Wee1': '1', 'PPs': '0'}
CycA-to-Skp2 -> 0to1 | Cdh1-to-Cdc25 -> 0to-1	True	[CDK2 -> SKP2 -> 1 -> 18239684] [FZR1 -> CDC25A -> -1 -> 12234927]	1.04808	3488	1	8192	57.42	1.56	41.02	{'CycD': '0', 'CycE': '0', 'CycA': '0', 'CycB': '0', 'E2F': '0', 'Skp2': '0', 'Cdh1': '1', 'Cdc25': '0', 'RB': '1', 'P21': '0', 'Cdc20': '0', 'Wee1': '1', 'PPs': '0'}
CycA-to-CycA -> 0to-1 | RB-to-CycA -> -1to0	True		1.05769	3520	1	8192	57.03	2.34	40.62	{'CycD': '0', 'CycE': '0', 'CycA': '0', 'CycB': '0', 'E2F': '0', 'Skp2': '0', 'Cdh1': '1', 'Cdc25': '0', 'RB': '1', 'P21': '0', 'Cdc20': '0', 'Wee1': '1', 'PPs': '0'}
RB-to-CycA -> -1to0 | Skp2-to-Skp2 -> 1to0	True		1.05769	3520	1	8192	57.03	3.91	39.06	{'CycD': '0', 'CycE': '0', 'CycA': '0', 'CycB': '0', 'E2F': '0', 'Skp2': '0', 'Cdh1': '1', 'Cdc25': '0', 'RB': '1', 'P21': '0', 'Cdc20': '0', 'Wee1': '1', 'PPs': '0'}
Cdc20-to-CycA -> -1to0 | PPs-to-Skp2 -> 0to-1	True	[PPsB -> SKP2 -> -1 -> 18239684]	1.05769	3520	1	8192	57.03	3.12	39.84	{'CycD': '0', 'CycE': '0', 'CycA': '0', 'CycB': '0', 'E2F': '0', 'Skp2': '0', 'Cdh1': '1', 'Cdc25': '0', 'RB': '1', 'P21': '0', 'Cdc20': '0', 'Wee1': '1', 'PPs': '0'}
Cdc20-to-CycA -> -1to0 | CycB-to-Cdh1 -> -1to0	True		1.05769	3520	1	8192	57.03	3.52	39.45	{'CycD': '0', 'CycE': '0', 'CycA': '0', 'CycB': '0', 'E2F': '0', 'Skp2': '0', 'Cdh1': '1', 'Cdc25': '0', 'RB': '1', 'P21': '0', 'Cdc20': '0', 'Wee1': '1', 'PPs': '0'}
PPs-to-Skp2 -> 0to-1 | CycA-to-P21 -> 0to-1	True	[PPsB -> SKP2 -> -1 -> 18239684] [CDK2 -> CDKN1B -> -1 -> 17409098]	1.05769	3520	1	8192	57.03	3.91	39.06	{'CycD': '0', 'CycE': '0', 'CycA': '0', 'CycB': '0', 'E2F': '0', 'Skp2': '0', 'Cdh1': '1', 'Cdc25': '0', 'RB': '1', 'P21': '0', 'Cdc20': '0', 'Wee1': '1', 'PPs': '0'}
CycB-to-Cdh1 -> -1to0 | CycA-to-Wee1 -> 0to-1	True	[CDK2 -> WEE1 -> -1 -> 16085715]	1.05769	3520	1	8192	57.03	1.17	41.8	{'CycD': '0', 'CycE': '0', 'CycA': '0', 'CycB': '0', 'E2F': '0', 'Skp2': '0', 'Cdh1': '1', 'Cdc25': '0', 'RB': '1', 'P21': '0', 'Cdc20': '0', 'Wee1': '1', 'PPs': '0'}
CycA-to-CycA -> 0to-1 | CycA-to-Cdc25 -> 1to-1	True	[CDK2 -> CDC25A -> -1 -> 17110335]	1.0622	3535	23	8189	57.03	0.78	42.19	{'CycD': '0', 'CycE': '0', 'CycA': '0', 'CycB': '0', 'E2F': '0', 'Skp2': '0', 'Cdh1': '1', 'Cdc25': '0', 'RB': '1', 'P21': '0', 'Cdc20': '0', 'Wee1': '1', 'PPs': '0'}
CycB-to-P21 -> 0to-1 | PPs-to-Wee1 -> 0to1	True	[CDK1 -> CDKN1B -> -1 -> 10931950] [PPsA -> WEE1 -> 1 -> 23051732]	1.0625	3536	21	8189	57.03	3.12	39.84	{'CycD': '0', 'CycE': '0', 'CycA': '0', 'CycB': '0', 'E2F': '0', 'Skp2': '0', 'Cdh1': '1', 'Cdc25': '0', 'RB': '1', 'P21': '0', 'Cdc20': '0', 'Wee1': '1', 'PPs': '0'}
CycE-to-CycE -> 0to1 | Wee1-to-CycE -> 0to-1	True	[WEE1 -> CDK2 -> -1 -> 11029659]	1.06731	3552	1	8192	56.64	3.91	39.45	{'CycD': '0', 'CycE': '0', 'CycA': '0', 'CycB': '0', 'E2F': '0', 'Skp2': '0', 'Cdh1': '1', 'Cdc25': '0', 'RB': '1', 'P21': '0', 'Cdc20': '0', 'Wee1': '1', 'PPs': '0'}
CycE-to-CycE -> 0to-1 | CycE-to-CycA -> 0to1	True	[CDK2 -> CDK2 -> 1 -> 17361108]	1.06731	3552	1	8192	56.64	2.34	41.02	{'CycD': '0', 'CycE': '0', 'CycA': '0', 'CycB': '0', 'E2F': '0', 'Skp2': '0', 'Cdh1': '1', 'Cdc25': '0', 'RB': '1', 'P21': '0', 'Cdc20': '0', 'Wee1': '1', 'PPs': '0'}
CycA-to-CycE -> 0to1 | PPs-to-Cdc25 -> 0to1	True	[CDK2 -> CDK2 -> 1 -> 17361108] [PPP1CA -> CDC25C -> 1 -> 14592972]	1.06731	3552	1	8192	56.64	4.3	39.06	{'CycD': '0', 'CycE': '0', 'CycA': '0', 'CycB': '0', 'E2F': '0', 'Skp2': '0', 'Cdh1': '1', 'Cdc25': '0', 'RB': '1', 'P21': '0', 'Cdc20': '0', 'Wee1': '1', 'PPs': '0'}
CycA-to-CycE -> 0to-1 | CycB-to-Cdh1 -> -1to0	True	[CDK2 -> CCNE1 -> -1 -> 14536078]	1.06731	3552	1	8192	56.64	1.56	41.8	{'CycD': '0', 'CycE': '0', 'CycA': '0', 'CycB': '0', 'E2F': '0', 'Skp2': '0', 'Cdh1': '1', 'Cdc25': '0', 'RB': '1', 'P21': '0', 'Cdc20': '0', 'Wee1': '1', 'PPs': '0'}
CycE-to-CycA -> 0to1 | CycA-to-CycA -> 0to-1	True	[CDK2 -> CDK2 -> 1 -> 17361108]	1.06731	3552	1	8192	56.64	2.73	40.62	{'CycD': '0', 'CycE': '0', 'CycA': '0', 'CycB': '0', 'E2F': '0', 'Skp2': '0', 'Cdh1': '1', 'Cdc25': '0', 'RB': '1', 'P21': '0', 'Cdc20': '0', 'Wee1': '1', 'PPs': '0'}
CycA-to-CycA -> 0to1 | E2F-to-CycA -> 1to0	True		1.06731	3552	1	8192	56.64	1.56	41.8	{'CycD': '0', 'CycE': '0', 'CycA': '0', 'CycB': '0', 'E2F': '0', 'Skp2': '0', 'Cdh1': '1', 'Cdc25': '0', 'RB': '1', 'P21': '0', 'Cdc20': '0', 'Wee1': '1', 'PPs': '0'}
CycA-to-CycA -> 0to-1 | PPs-to-Wee1 -> 0to1	True	[PPsA -> WEE1 -> 1 -> 23051732]	1.06731	3552	1	8192	56.64	2.34	41.02	{'CycD': '0', 'CycE': '0', 'CycA': '0', 'CycB': '0', 'E2F': '0', 'Skp2': '0', 'Cdh1': '1', 'Cdc25': '0', 'RB': '1', 'P21': '0', 'Cdc20': '0', 'Wee1': '1', 'PPs': '0'}
RB-to-CycA -> -1to0 | CycB-to-E2F -> 0to1	True	[CDK1 -> E2F1 -> 1 -> 8087847]	1.06731	3552	1	8192	56.64	2.34	41.02	{'CycD': '0', 'CycE': '0', 'CycA': '0', 'CycB': '0', 'E2F': '0', 'Skp2': '0', 'Cdh1': '1', 'Cdc25': '0', 'RB': '1', 'P21': '0', 'Cdc20': '0', 'Wee1': '1', 'PPs': '0'}
RB-to-CycA -> -1to0 | P21-to-RB -> 0to1	True	[CDKN1A -> RB1 -> 1 -> 10439039]	1.06731	3552	1	8192	56.64	0.78	42.58	{'CycD': '0', 'CycE': '0', 'CycA': '0', 'CycB': '0', 'E2F': '0', 'Skp2': '0', 'Cdh1': '1', 'Cdc25': '0', 'RB': '1', 'P21': '0', 'Cdc20': '0', 'Wee1': '1', 'PPs': '0'}
CycB-to-E2F -> 0to1 | PPs-to-Wee1 -> 0to1	True	[CDK1 -> E2F1 -> 1 -> 8087847] [PPsA -> WEE1 -> 1 -> 23051732]	1.06731	3552	1	8192	56.64	2.73	40.62	{'CycD': '0', 'CycE': '0', 'CycA': '0', 'CycB': '0', 'E2F': '0', 'Skp2': '0', 'Cdh1': '1', 'Cdc25': '0', 'RB': '1', 'P21': '0', 'Cdc20': '0', 'Wee1': '1', 'PPs': '0'}
Skp2-to-Skp2 -> 1to-1 | Cdh1-to-Skp2 -> -1to0	True		1.06731	3552	1	8192	56.64	3.52	39.84	{'CycD': '0', 'CycE': '0', 'CycA': '0', 'CycB': '0', 'E2F': '0', 'Skp2': '0', 'Cdh1': '1', 'Cdc25': '0', 'RB': '1', 'P21': '0', 'Cdc20': '0', 'Wee1': '1', 'PPs': '0'}
Skp2-to-Skp2 -> 1to-1 | CycE-to-Cdc25 -> 0to-1	True	[CDK2 -> CDC25A -> -1 -> 17110335]	1.06731	3552	1	8192	56.64	3.91	39.45	{'CycD': '0', 'CycE': '0', 'CycA': '0', 'CycB': '0', 'E2F': '0', 'Skp2': '0', 'Cdh1': '1', 'Cdc25': '0', 'RB': '1', 'P21': '0', 'Cdc20': '0', 'Wee1': '1', 'PPs': '0'}
P21-to-RB -> 0to1 | CycA-to-P21 -> 0to-1	True	[CDKN1A -> RB1 -> 1 -> 10439039] [CDK2 -> CDKN1B -> -1 -> 17409098]	1.06731	3552	1	8192	56.64	3.12	40.23	{'CycD': '0', 'CycE': '0', 'CycA': '0', 'CycB': '0', 'E2F': '0', 'Skp2': '0', 'Cdh1': '1', 'Cdc25': '0', 'RB': '1', 'P21': '0', 'Cdc20': '0', 'Wee1': '1', 'PPs': '0'}
CycE-to-CycE -> 0to-1 | CycE-to-Cdc25 -> 0to-1	True	[CDK2 -> CDC25A -> -1 -> 17110335]	1.07692	3584	1	8192	56.25	1.17	42.58	{'CycD': '0', 'CycE': '0', 'CycA': '0', 'CycB': '0', 'E2F': '0', 'Skp2': '0', 'Cdh1': '1', 'Cdc25': '0', 'RB': '1', 'P21': '0', 'Cdc20': '0', 'Wee1': '1', 'PPs': '0'}
CycE-to-CycE -> 0to-1 | CycB-to-RB -> 0to-1	True	[CDK1 -> RB1 -> -1 -> 1756735]	1.07692	3584	1	8192	56.25	1.95	41.8	{'CycD': '0', 'CycE': '0', 'CycA': '0', 'CycB': '0', 'E2F': '0', 'Skp2': '0', 'Cdh1': '1', 'Cdc25': '0', 'RB': '1', 'P21': '0', 'Cdc20': '0', 'Wee1': '1', 'PPs': '0'}
CycE-to-CycE -> 0to-1 | CycA-to-P21 -> 0to-1	True	[CDK2 -> CDKN1B -> -1 -> 17409098]	1.07692	3584	1	8192	56.25	1.17	42.58	{'CycD': '0', 'CycE': '0', 'CycA': '0', 'CycB': '0', 'E2F': '0', 'Skp2': '0', 'Cdh1': '1', 'Cdc25': '0', 'RB': '1', 'P21': '0', 'Cdc20': '0', 'Wee1': '1', 'PPs': '0'}
CycA-to-CycE -> 0to-1 | PPs-to-RB -> 1to0	True	[CDK2 -> CCNE1 -> -1 -> 14536078]	1.07692	3584	1	8192	56.25	1.56	42.19	{'CycD': '0', 'CycE': '0', 'CycA': '0', 'CycB': '0', 'E2F': '0', 'Skp2': '0', 'Cdh1': '1', 'Cdc25': '0', 'RB': '1', 'P21': '0', 'Cdc20': '0', 'Wee1': '1', 'PPs': '0'}
CycE-to-CycA -> 0to1 | Cdh1-to-Cdc25 -> 0to-1	True	[CDK2 -> CDK2 -> 1 -> 17361108] [FZR1 -> CDC25A -> -1 -> 12234927]	1.07692	3584	1	8192	56.25	2.73	41.02	{'CycD': '0', 'CycE': '0', 'CycA': '0', 'CycB': '0', 'E2F': '0', 'Skp2': '0', 'Cdh1': '1', 'Cdc25': '0', 'RB': '1', 'P21': '0', 'Cdc20': '0', 'Wee1': '1', 'PPs': '0'}
CycB-to-E2F -> 0to1 | P21-to-RB -> 0to1	True	[CDK1 -> E2F1 -> 1 -> 8087847] [CDKN1A -> RB1 -> 1 -> 10439039]	1.07692	3584	1	8192	56.25	2.34	41.41	{'CycD': '0', 'CycE': '0', 'CycA': '0', 'CycB': '0', 'E2F': '0', 'Skp2': '0', 'Cdh1': '1', 'Cdc25': '0', 'RB': '1', 'P21': '0', 'Cdc20': '0', 'Wee1': '1', 'PPs': '0'}
PPs-to-Skp2 -> 0to-1 | PPs-to-Wee1 -> 0to1	True	[PPsB -> SKP2 -> -1 -> 18239684] [PPsA -> WEE1 -> 1 -> 23051732]	1.07692	3584	1	8192	56.25	1.17	42.58	{'CycD': '0', 'CycE': '0', 'CycA': '0', 'CycB': '0', 'E2F': '0', 'Skp2': '0', 'Cdh1': '1', 'Cdc25': '0', 'RB': '1', 'P21': '0', 'Cdc20': '0', 'Wee1': '1', 'PPs': '0'}
CycD-to-P21 -> 0to-1 | P21-to-P21 -> -1to1	True	[CDK6 -> CDKN1A -> -1 -> 16508017]	1.07692	3584	1	8192	56.25	1.17	42.58	{'CycD': '0', 'CycE': '0', 'CycA': '0', 'CycB': '0', 'E2F': '0', 'Skp2': '0', 'Cdh1': '1', 'Cdc25': '0', 'RB': '1', 'P21': '1', 'Cdc20': '0', 'Wee1': '1', 'PPs': '0'}
CycE-to-CycE -> 0to-1 | CycE-to-PPs -> 0to-1	True	[CDK2 -> PPP1CA -> -1 -> 12202491]	1.08654	3616	1	8192	55.86	1.56	42.58	{'CycD': '0', 'CycE': '0', 'CycA': '0', 'CycB': '0', 'E2F': '0', 'Skp2': '0', 'Cdh1': '1', 'Cdc25': '0', 'RB': '1', 'P21': '0', 'Cdc20': '0', 'Wee1': '1', 'PPs': '0'}
CycA-to-CycE -> 0to-1 | PPs-to-Skp2 -> 0to-1	True	[CDK2 -> CCNE1 -> -1 -> 14536078] [PPsB -> SKP2 -> -1 -> 18239684]	1.08654	3616	1	8192	55.86	0.78	43.36	{'CycD': '0', 'CycE': '0', 'CycA': '0', 'CycB': '0', 'E2F': '0', 'Skp2': '0', 'Cdh1': '1', 'Cdc25': '0', 'RB': '1', 'P21': '0', 'Cdc20': '0', 'Wee1': '1', 'PPs': '0'}
CycE-to-CycA -> 0to1 | E2F-to-CycA -> 1to0	True	[CDK2 -> CDK2 -> 1 -> 17361108]	1.08654	3616	1	8192	55.86	1.17	42.97	{'CycD': '0', 'CycE': '0', 'CycA': '0', 'CycB': '0', 'E2F': '0', 'Skp2': '0', 'Cdh1': '1', 'Cdc25': '0', 'RB': '1', 'P21': '0', 'Cdc20': '0', 'Wee1': '1', 'PPs': '0'}
CycA-to-CycA -> 0to-1 | CycE-to-Cdc25 -> 0to-1	True	[CDK2 -> CDC25A -> -1 -> 17110335]	1.08654	3616	1	8192	55.86	1.56	42.58	{'CycD': '0', 'CycE': '0', 'CycA': '0', 'CycB': '0', 'E2F': '0', 'Skp2': '0', 'Cdh1': '1', 'Cdc25': '0', 'RB': '1', 'P21': '0', 'Cdc20': '0', 'Wee1': '1', 'PPs': '0'}
RB-to-CycA -> -1to0 | CycA-to-Wee1 -> 0to-1	True	[CDK2 -> WEE1 -> -1 -> 16085715]	1.08654	3616	1	8192	55.86	1.17	42.97	{'CycD': '0', 'CycE': '0', 'CycA': '0', 'CycB': '0', 'E2F': '0', 'Skp2': '0', 'Cdh1': '1', 'Cdc25': '0', 'RB': '1', 'P21': '0', 'Cdc20': '0', 'Wee1': '1', 'PPs': '0'}
PPs-to-Skp2 -> 0to-1 | Cdh1-to-Cdc25 -> 0to-1	True	[PPsB -> SKP2 -> -1 -> 18239684] [FZR1 -> CDC25A -> -1 -> 12234927]	1.08654	3616	1	8192	55.86	2.73	41.41	{'CycD': '0', 'CycE': '0', 'CycA': '0', 'CycB': '0', 'E2F': '0', 'Skp2': '0', 'Cdh1': '1', 'Cdc25': '0', 'RB': '1', 'P21': '0', 'Cdc20': '0', 'Wee1': '1', 'PPs': '0'}
CycA-to-CycE -> 0to1 | CycE-to-Cdc25 -> 0to-1	True	[CDK2 -> CDK2 -> 1 -> 17361108] [CDK2 -> CDC25A -> -1 -> 17110335]	1.08684	3617	2	8192	55.86	1.95	42.19	{'CycD': '0', 'CycE': '0', 'CycA': '0', 'CycB': '0', 'E2F': '0', 'Skp2': '0', 'Cdh1': '1', 'Cdc25': '0', 'RB': '1', 'P21': '0', 'Cdc20': '0', 'Wee1': '1', 'PPs': '0'}
CycA-to-CycE -> 0to1 | CycB-to-CycB -> 1to-1	True	[CDK2 -> CDK2 -> 1 -> 17361108]	1.08984	3627	65	8171	57.81	1.95	40.23	{'CycD': '0', 'CycE': '0', 'CycA': '0', 'CycB': '0', 'E2F': '0', 'Skp2': '0', 'Cdh1': '1', 'Cdc25': '0', 'RB': '1', 'P21': '0', 'Cdc20': '0', 'Wee1': '1', 'PPs': '0'}
Cdc25-to-CycE -> 0to1 | P21-to-RB -> 0to1	True	[CDC25A -> CyclinE/CDK2 -> 1 -> 11154267] [CDKN1A -> RB1 -> 1 -> 10439039]	1.09615	3648	1	8192	55.47	5.86	38.67	{'CycD': '0', 'CycE': '0', 'CycA': '0', 'CycB': '0', 'E2F': '0', 'Skp2': '0', 'Cdh1': '1', 'Cdc25': '0', 'RB': '1', 'P21': '0', 'Cdc20': '0', 'Wee1': '1', 'PPs': '0'}
CycE-to-CycA -> 0to1 | CycB-to-Cdh1 -> -1to0	True	[CDK2 -> CDK2 -> 1 -> 17361108]	1.09615	3648	1	8192	55.47	1.95	42.58	{'CycD': '0', 'CycE': '0', 'CycA': '0', 'CycB': '0', 'E2F': '0', 'Skp2': '0', 'Cdh1': '1', 'Cdc25': '0', 'RB': '1', 'P21': '0', 'Cdc20': '0', 'Wee1': '1', 'PPs': '0'}
CycE-to-CycA -> 0to1 | PPs-to-Cdc25 -> 0to1	True	[CDK2 -> CDK2 -> 1 -> 17361108] [PPP1CA -> CDC25C -> 1 -> 14592972]	1.09615	3648	1	8192	55.47	1.56	42.97	{'CycD': '0', 'CycE': '0', 'CycA': '0', 'CycB': '0', 'E2F': '0', 'Skp2': '0', 'Cdh1': '1', 'Cdc25': '0', 'RB': '1', 'P21': '0', 'Cdc20': '0', 'Wee1': '1', 'PPs': '0'}
RB-to-CycA -> -1to0 | Cdh1-to-Cdc25 -> 0to-1	True	[FZR1 -> CDC25A -> -1 -> 12234927]	1.09615	3648	1	8192	55.47	3.12	41.41	{'CycD': '0', 'CycE': '0', 'CycA': '0', 'CycB': '0', 'E2F': '0', 'Skp2': '0', 'Cdh1': '1', 'Cdc25': '0', 'RB': '1', 'P21': '0', 'Cdc20': '0', 'Wee1': '1', 'PPs': '0'}
Cdc20-to-CycA -> -1to0 | CycB-to-E2F -> 0to1	True	[CDK1 -> E2F1 -> 1 -> 8087847]	1.09615	3648	1	8192	55.47	1.17	43.36	{'CycD': '0', 'CycE': '0', 'CycA': '0', 'CycB': '0', 'E2F': '0', 'Skp2': '0', 'Cdh1': '1', 'Cdc25': '0', 'RB': '1', 'P21': '0', 'Cdc20': '0', 'Wee1': '1', 'PPs': '0'}
Cdc20-to-CycA -> -1to0 | CycA-to-Skp2 -> 0to1	True	[CDK2 -> SKP2 -> 1 -> 18239684]	1.09615	3648	1	8192	55.47	2.34	42.19	{'CycD': '0', 'CycE': '0', 'CycA': '0', 'CycB': '0', 'E2F': '0', 'Skp2': '0', 'Cdh1': '1', 'Cdc25': '0', 'RB': '1', 'P21': '0', 'Cdc20': '0', 'Wee1': '1', 'PPs': '0'}
CycE-to-Skp2 -> 0to1 | PPs-to-Wee1 -> 0to1	True	[CDK2 -> SKP2 -> 1 -> 18239684] [PPsA -> WEE1 -> 1 -> 23051732]	1.09615	3648	1	8192	55.47	1.56	42.97	{'CycD': '0', 'CycE': '0', 'CycA': '0', 'CycB': '0', 'E2F': '0', 'Skp2': '0', 'Cdh1': '1', 'Cdc25': '0', 'RB': '1', 'P21': '0', 'Cdc20': '0', 'Wee1': '1', 'PPs': '0'}
Skp2-to-Skp2 -> 1to0 | PPs-to-Skp2 -> 0to-1	True	[PPsB -> SKP2 -> -1 -> 18239684]	1.09615	3648	1	8192	55.47	1.56	42.97	{'CycD': '0', 'CycE': '0', 'CycA': '0', 'CycB': '0', 'E2F': '0', 'Skp2': '0', 'Cdh1': '1', 'Cdc25': '0', 'RB': '1', 'P21': '0', 'Cdc20': '0', 'Wee1': '1', 'PPs': '0'}
Cdh1-to-Cdc25 -> 0to-1 | CycA-to-Wee1 -> 0to-1	True	[FZR1 -> CDC25A -> -1 -> 12234927] [CDK2 -> WEE1 -> -1 -> 16085715]	1.09615	3648	1	8192	55.47	2.73	41.8	{'CycD': '0', 'CycE': '0', 'CycA': '0', 'CycB': '0', 'E2F': '0', 'Skp2': '0', 'Cdh1': '1', 'Cdc25': '0', 'RB': '1', 'P21': '0', 'Cdc20': '0', 'Wee1': '1', 'PPs': '0'}
CycA-to-CycE -> 0to1 | CycA-to-CycA -> 0to-1	True	[CDK2 -> CDK2 -> 1 -> 17361108]	1.10577	3680	1	8192	55.08	5.86	39.06	{'CycD': '0', 'CycE': '0', 'CycA': '0', 'CycB': '0', 'E2F': '0', 'Skp2': '0', 'Cdh1': '1', 'Cdc25': '0', 'RB': '1', 'P21': '0', 'Cdc20': '0', 'Wee1': '1', 'PPs': '0'}
CycA-to-CycE -> 0to-1 | CycA-to-RB -> 0to-1	True	[CDK2 -> CCNE1 -> -1 -> 14536078] [CyclinA2/CDK2 -> RB1 -> -1 -> 9139732]	1.10577	3680	1	8192	55.08	0.39	44.53	{'CycD': '0', 'CycE': '0', 'CycA': '0', 'CycB': '0', 'E2F': '0', 'Skp2': '0', 'Cdh1': '1', 'Cdc25': '0', 'RB': '1', 'P21': '0', 'Cdc20': '0', 'Wee1': '1', 'PPs': '0'}
CycA-to-CycE -> 0to-1 | CycB-to-RB -> 0to-1	True	[CDK2 -> CCNE1 -> -1 -> 14536078] [CDK1 -> RB1 -> -1 -> 1756735]	1.10577	3680	1	8192	55.08	1.56	43.36	{'CycD': '0', 'CycE': '0', 'CycA': '0', 'CycB': '0', 'E2F': '0', 'Skp2': '0', 'Cdh1': '1', 'Cdc25': '0', 'RB': '1', 'P21': '0', 'Cdc20': '0', 'Wee1': '1', 'PPs': '0'}
CycA-to-CycE -> 0to-1 | CycA-to-Wee1 -> 0to-1	True	[CDK2 -> CCNE1 -> -1 -> 14536078] [CDK2 -> WEE1 -> -1 -> 16085715]	1.10577	3680	1	8192	55.08	1.17	43.75	{'CycD': '0', 'CycE': '0', 'CycA': '0', 'CycB': '0', 'E2F': '0', 'Skp2': '0', 'Cdh1': '1', 'Cdc25': '0', 'RB': '1', 'P21': '0', 'Cdc20': '0', 'Wee1': '1', 'PPs': '0'}
CycA-to-CycE -> 0to-1 | PPs-to-Wee1 -> 0to1	True	[CDK2 -> CCNE1 -> -1 -> 14536078] [PPsA -> WEE1 -> 1 -> 23051732]	1.10577	3680	1	8192	55.08	2.34	42.58	{'CycD': '0', 'CycE': '0', 'CycA': '0', 'CycB': '0', 'E2F': '0', 'Skp2': '0', 'Cdh1': '1', 'Cdc25': '0', 'RB': '1', 'P21': '0', 'Cdc20': '0', 'Wee1': '1', 'PPs': '0'}
CycE-to-CycA -> 0to1 | CycA-to-Wee1 -> 0to-1	True	[CDK2 -> CDK2 -> 1 -> 17361108] [CDK2 -> WEE1 -> -1 -> 16085715]	1.10577	3680	1	8192	55.08	1.17	43.75	{'CycD': '0', 'CycE': '0', 'CycA': '0', 'CycB': '0', 'E2F': '0', 'Skp2': '0', 'Cdh1': '1', 'Cdc25': '0', 'RB': '1', 'P21': '0', 'Cdc20': '0', 'Wee1': '1', 'PPs': '0'}
Cdc20-to-CycA -> -1to0 | CycE-to-Skp2 -> 0to1	True	[CDK2 -> SKP2 -> 1 -> 18239684]	1.10577	3680	1	8192	55.08	3.91	41.02	{'CycD': '0', 'CycE': '0', 'CycA': '0', 'CycB': '0', 'E2F': '0', 'Skp2': '0', 'Cdh1': '1', 'Cdc25': '0', 'RB': '1', 'P21': '0', 'Cdc20': '0', 'Wee1': '1', 'PPs': '0'}
Cdc20-to-CycA -> -1to0 | Cdh1-to-Cdc25 -> 0to-1	True	[FZR1 -> CDC25A -> -1 -> 12234927]	1.10577	3680	1	8192	55.08	3.12	41.8	{'CycD': '0', 'CycE': '0', 'CycA': '0', 'CycB': '0', 'E2F': '0', 'Skp2': '0', 'Cdh1': '1', 'Cdc25': '0', 'RB': '1', 'P21': '0', 'Cdc20': '0', 'Wee1': '1', 'PPs': '0'}
Cdc20-to-CycA -> -1to0 | CycA-to-Wee1 -> 0to-1	True	[CDK2 -> WEE1 -> -1 -> 16085715]	1.10577	3680	1	8192	55.08	1.56	43.36	{'CycD': '0', 'CycE': '0', 'CycA': '0', 'CycB': '0', 'E2F': '0', 'Skp2': '0', 'Cdh1': '1', 'Cdc25': '0', 'RB': '1', 'P21': '0', 'Cdc20': '0', 'Wee1': '1', 'PPs': '0'}
CycB-to-E2F -> 0to1 | CycA-to-Wee1 -> 0to-1	True	[CDK1 -> E2F1 -> 1 -> 8087847] [CDK2 -> WEE1 -> -1 -> 16085715]	1.10577	3680	1	8192	55.08	1.95	42.97	{'CycD': '0', 'CycE': '0', 'CycA': '0', 'CycB': '0', 'E2F': '0', 'Skp2': '0', 'Cdh1': '1', 'Cdc25': '0', 'RB': '1', 'P21': '0', 'Cdc20': '0', 'Wee1': '1', 'PPs': '0'}
CycE-to-Skp2 -> 0to1 | CycA-to-Skp2 -> 0to1	True	[CDK2 -> SKP2 -> 1 -> 18239684] [CDK2 -> SKP2 -> 1 -> 18239684]	1.10577	3680	1	8192	55.08	1.17	43.75	{'CycD': '0', 'CycE': '0', 'CycA': '0', 'CycB': '0', 'E2F': '0', 'Skp2': '0', 'Cdh1': '1', 'Cdc25': '0', 'RB': '1', 'P21': '0', 'Cdc20': '0', 'Wee1': '1', 'PPs': '0'}
Skp2-to-Skp2 -> 1to-1 | CycB-to-Cdh1 -> -1to0	True		1.10577	3680	1	8192	55.08	3.91	41.02	{'CycD': '0', 'CycE': '0', 'CycA': '0', 'CycB': '0', 'E2F': '0', 'Skp2': '0', 'Cdh1': '1', 'Cdc25': '0', 'RB': '1', 'P21': '0', 'Cdc20': '0', 'Wee1': '1', 'PPs': '0'}
Skp2-to-Skp2 -> 1to-1 | PPs-to-Wee1 -> 0to1	True	[PPsA -> WEE1 -> 1 -> 23051732]	1.10577	3680	1	8192	55.08	3.52	41.41	{'CycD': '0', 'CycE': '0', 'CycA': '0', 'CycB': '0', 'E2F': '0', 'Skp2': '0', 'Cdh1': '1', 'Cdc25': '0', 'RB': '1', 'P21': '0', 'Cdc20': '0', 'Wee1': '1', 'PPs': '0'}
CycB-to-Cdh1 -> -1to0 | Cdh1-to-Cdc25 -> 0to-1	True	[FZR1 -> CDC25A -> -1 -> 12234927]	1.10577	3680	1	8192	55.08	2.34	42.58	{'CycD': '0', 'CycE': '0', 'CycA': '0', 'CycB': '0', 'E2F': '0', 'Skp2': '0', 'Cdh1': '1', 'Cdc25': '0', 'RB': '1', 'P21': '0', 'Cdc20': '0', 'Wee1': '1', 'PPs': '0'}
PPs-to-Cdc25 -> 0to1 | CycA-to-Wee1 -> 0to-1	True	[PPP1CA -> CDC25C -> 1 -> 14592972] [CDK2 -> WEE1 -> -1 -> 16085715]	1.10577	3680	1	8192	55.08	1.95	42.97	{'CycD': '0', 'CycE': '0', 'CycA': '0', 'CycB': '0', 'E2F': '0', 'Skp2': '0', 'Cdh1': '1', 'Cdc25': '0', 'RB': '1', 'P21': '0', 'Cdc20': '0', 'Wee1': '1', 'PPs': '0'}
PPs-to-Cdc25 -> 0to1 | PPs-to-Wee1 -> 0to1	True	[PPP1CA -> CDC25C -> 1 -> 14592972] [PPsA -> WEE1 -> 1 -> 23051732]	1.10577	3680	1	8192	55.08	1.56	43.36	{'CycD': '0', 'CycE': '0', 'CycA': '0', 'CycB': '0', 'E2F': '0', 'Skp2': '0', 'Cdh1': '1', 'Cdc25': '0', 'RB': '1', 'P21': '0', 'Cdc20': '0', 'Wee1': '1', 'PPs': '0'}
CycE-to-CycE -> 0to-1 | PPs-to-Wee1 -> 0to1	True	[PPsA -> WEE1 -> 1 -> 23051732]	1.11538	3712	1	8192	54.69	1.17	44.14	{'CycD': '0', 'CycE': '0', 'CycA': '0', 'CycB': '0', 'E2F': '0', 'Skp2': '0', 'Cdh1': '1', 'Cdc25': '0', 'RB': '1', 'P21': '0', 'Cdc20': '0', 'Wee1': '1', 'PPs': '0'}
CycA-to-CycE -> 0to1 | P21-to-RB -> 0to1	True	[CDK2 -> CDK2 -> 1 -> 17361108] [CDKN1A -> RB1 -> 1 -> 10439039]	1.11538	3712	1	8192	54.69	1.95	43.36	{'CycD': '0', 'CycE': '0', 'CycA': '0', 'CycB': '0', 'E2F': '0', 'Skp2': '0', 'Cdh1': '1', 'Cdc25': '0', 'RB': '1', 'P21': '0', 'Cdc20': '0', 'Wee1': '1', 'PPs': '0'}
CycA-to-CycE -> 0to1 | CycA-to-P21 -> 0to-1	True	[CDK2 -> CDK2 -> 1 -> 17361108] [CDK2 -> CDKN1B -> -1 -> 17409098]	1.11538	3712	1	8192	54.69	3.12	42.19	{'CycD': '0', 'CycE': '0', 'CycA': '0', 'CycB': '0', 'E2F': '0', 'Skp2': '0', 'Cdh1': '1', 'Cdc25': '0', 'RB': '1', 'P21': '0', 'Cdc20': '0', 'Wee1': '1', 'PPs': '0'}
CycA-to-CycE -> 0to1 | PPs-to-Wee1 -> 0to1	True	[CDK2 -> CDK2 -> 1 -> 17361108] [PPsA -> WEE1 -> 1 -> 23051732]	1.11538	3712	1	8192	54.69	3.91	41.41	{'CycD': '0', 'CycE': '0', 'CycA': '0', 'CycB': '0', 'E2F': '0', 'Skp2': '0', 'Cdh1': '1', 'Cdc25': '0', 'RB': '1', 'P21': '0', 'Cdc20': '0', 'Wee1': '1', 'PPs': '0'}
CycA-to-CycE -> 0to-1 | Cdc25-to-CycE -> 0to1	True	[CDK2 -> CCNE1 -> -1 -> 14536078] [CDC25A -> CyclinE/CDK2 -> 1 -> 11154267]	1.11538	3712	1	8192	54.69	3.91	41.41	{'CycD': '0', 'CycE': '0', 'CycA': '0', 'CycB': '0', 'E2F': '0', 'Skp2': '0', 'Cdh1': '1', 'Cdc25': '0', 'RB': '1', 'P21': '0', 'Cdc20': '0', 'Wee1': '1', 'PPs': '0'}
CycE-to-CycA -> 0to1 | Skp2-to-Skp2 -> 1to-1	True	[CDK2 -> CDK2 -> 1 -> 17361108]	1.11538	3712	1	8192	54.69	3.91	41.41	{'CycD': '0', 'CycE': '0', 'CycA': '0', 'CycB': '0', 'E2F': '0', 'Skp2': '0', 'Cdh1': '1', 'Cdc25': '0', 'RB': '1', 'P21': '0', 'Cdc20': '0', 'Wee1': '1', 'PPs': '0'}
CycA-to-CycA -> 0to-1 | CycB-to-E2F -> 0to1	True	[CDK1 -> E2F1 -> 1 -> 8087847]	1.11538	3712	1	8192	54.69	2.73	42.58	{'CycD': '0', 'CycE': '0', 'CycA': '0', 'CycB': '0', 'E2F': '0', 'Skp2': '0', 'Cdh1': '1', 'Cdc25': '0', 'RB': '1', 'P21': '0', 'Cdc20': '0', 'Wee1': '1', 'PPs': '0'}
CycA-to-CycA -> 0to-1 | CycE-to-Skp2 -> 0to1	True	[CDK2 -> SKP2 -> 1 -> 18239684]	1.11538	3712	1	8192	54.69	3.12	42.19	{'CycD': '0', 'CycE': '0', 'CycA': '0', 'CycB': '0', 'E2F': '0', 'Skp2': '0', 'Cdh1': '1', 'Cdc25': '0', 'RB': '1', 'P21': '0', 'Cdc20': '0', 'Wee1': '1', 'PPs': '0'}
CycA-to-CycA -> 0to-1 | CycA-to-Skp2 -> 0to1	True	[CDK2 -> SKP2 -> 1 -> 18239684]	1.11538	3712	1	8192	54.69	1.56	43.75	{'CycD': '0', 'CycE': '0', 'CycA': '0', 'CycB': '0', 'E2F': '0', 'Skp2': '0', 'Cdh1': '1', 'Cdc25': '0', 'RB': '1', 'P21': '0', 'Cdc20': '0', 'Wee1': '1', 'PPs': '0'}
Cdc20-to-CycA -> -1to0 | PPs-to-Wee1 -> 0to1	True	[PPsA -> WEE1 -> 1 -> 23051732]	1.11538	3712	1	8192	54.69	0.78	44.53	{'CycD': '0', 'CycE': '0', 'CycA': '0', 'CycB': '0', 'E2F': '0', 'Skp2': '0', 'Cdh1': '1', 'Cdc25': '0', 'RB': '1', 'P21': '0', 'Cdc20': '0', 'Wee1': '1', 'PPs': '0'}
CycE-to-Skp2 -> 0to1 | CycB-to-Cdh1 -> -1to0	True	[CDK2 -> SKP2 -> 1 -> 18239684]	1.11538	3712	1	8192	54.69	2.34	42.97	{'CycD': '0', 'CycE': '0', 'CycA': '0', 'CycB': '0', 'E2F': '0', 'Skp2': '0', 'Cdh1': '1', 'Cdc25': '0', 'RB': '1', 'P21': '0', 'Cdc20': '0', 'Wee1': '1', 'PPs': '0'}
CycA-to-Skp2 -> 0to1 | P21-to-RB -> 0to1	True	[CDK2 -> SKP2 -> 1 -> 18239684] [CDKN1A -> RB1 -> 1 -> 10439039]	1.11538	3712	1	8192	54.69	1.56	43.75	{'CycD': '0', 'CycE': '0', 'CycA': '0', 'CycB': '0', 'E2F': '0', 'Skp2': '0', 'Cdh1': '1', 'Cdc25': '0', 'RB': '1', 'P21': '0', 'Cdc20': '0', 'Wee1': '1', 'PPs': '0'}
CycA-to-Skp2 -> 0to1 | CycA-to-P21 -> 0to-1	True	[CDK2 -> SKP2 -> 1 -> 18239684] [CDK2 -> CDKN1B -> -1 -> 17409098]	1.11538	3712	1	8192	54.69	1.56	43.75	{'CycD': '0', 'CycE': '0', 'CycA': '0', 'CycB': '0', 'E2F': '0', 'Skp2': '0', 'Cdh1': '1', 'Cdc25': '0', 'RB': '1', 'P21': '0', 'Cdc20': '0', 'Wee1': '1', 'PPs': '0'}
Skp2-to-Skp2 -> 1to0 | P21-to-RB -> 0to1	True	[CDKN1A -> RB1 -> 1 -> 10439039]	1.11538	3712	1	8192	54.69	1.56	43.75	{'CycD': '0', 'CycE': '0', 'CycA': '0', 'CycB': '0', 'E2F': '0', 'Skp2': '0', 'Cdh1': '1', 'Cdc25': '0', 'RB': '1', 'P21': '0', 'Cdc20': '0', 'Wee1': '1', 'PPs': '0'}
Skp2-to-Skp2 -> 1to-1 | CycA-to-Wee1 -> 0to-1	True	[CDK2 -> WEE1 -> -1 -> 16085715]	1.11538	3712	1	8192	54.69	4.3	41.02	{'CycD': '0', 'CycE': '0', 'CycA': '0', 'CycB': '0', 'E2F': '0', 'Skp2': '0', 'Cdh1': '1', 'Cdc25': '0', 'RB': '1', 'P21': '0', 'Cdc20': '0', 'Wee1': '1', 'PPs': '0'}
CycE-to-Cdc25 -> 0to1 | Cdh1-to-Cdc25 -> 0to-1	True	[CyclinE/CDK2 -> CDC25C -> 1 -> 20530684] [FZR1 -> CDC25A -> -1 -> 12234927]	1.11538	3712	1	8192	54.69	2.34	42.97	{'CycD': '0', 'CycE': '0', 'CycA': '0', 'CycB': '0', 'E2F': '0', 'Skp2': '0', 'Cdh1': '1', 'Cdc25': '0', 'RB': '1', 'P21': '0', 'Cdc20': '0', 'Wee1': '1', 'PPs': '0'}
Cdh1-to-Cdc25 -> 0to-1 | PPs-to-Cdc25 -> 0to1	True	[FZR1 -> CDC25A -> -1 -> 12234927] [PPP1CA -> CDC25C -> 1 -> 14592972]	1.11538	3712	1	8192	54.69	3.91	41.41	{'CycD': '0', 'CycE': '0', 'CycA': '0', 'CycB': '0', 'E2F': '0', 'Skp2': '0', 'Cdh1': '1', 'Cdc25': '0', 'RB': '1', 'P21': '0', 'Cdc20': '0', 'Wee1': '1', 'PPs': '0'}
CycE-to-CycE -> 0to-1 | CycB-to-Cdh1 -> -1to0	True		1.125	3744	1	8192	54.3	1.17	44.53	{'CycD': '0', 'CycE': '0', 'CycA': '0', 'CycB': '0', 'E2F': '0', 'Skp2': '0', 'Cdh1': '1', 'Cdc25': '0', 'RB': '1', 'P21': '0', 'Cdc20': '0', 'Wee1': '1', 'PPs': '0'}
CycE-to-CycE -> 0to-1 | CycA-to-RB -> 0to-1	True	[CyclinA2/CDK2 -> RB1 -> -1 -> 9139732]	1.125	3744	1	8192	54.3	2.34	43.36	{'CycD': '0', 'CycE': '0', 'CycA': '0', 'CycB': '0', 'E2F': '0', 'Skp2': '0', 'Cdh1': '1', 'Cdc25': '0', 'RB': '1', 'P21': '0', 'Cdc20': '0', 'Wee1': '1', 'PPs': '0'}
CycA-to-CycE -> 0to1 | CycA-to-Skp2 -> 0to1	True	[CDK2 -> CDK2 -> 1 -> 17361108] [CDK2 -> SKP2 -> 1 -> 18239684]	1.125	3744	1	8192	54.3	2.34	43.36	{'CycD': '0', 'CycE': '0', 'CycA': '0', 'CycB': '0', 'E2F': '0', 'Skp2': '0', 'Cdh1': '1', 'Cdc25': '0', 'RB': '1', 'P21': '0', 'Cdc20': '0', 'Wee1': '1', 'PPs': '0'}
CycA-to-CycE -> 0to1 | CycA-to-Wee1 -> 0to-1	True	[CDK2 -> CDK2 -> 1 -> 17361108] [CDK2 -> WEE1 -> -1 -> 16085715]	1.125	3744	1	8192	54.3	5.08	40.62	{'CycD': '0', 'CycE': '0', 'CycA': '0', 'CycB': '0', 'E2F': '0', 'Skp2': '0', 'Cdh1': '1', 'Cdc25': '0', 'RB': '1', 'P21': '0', 'Cdc20': '0', 'Wee1': '1', 'PPs': '0'}
CycA-to-CycE -> 0to-1 | P21-to-RB -> 0to1	True	[CDK2 -> CCNE1 -> -1 -> 14536078] [CDKN1A -> RB1 -> 1 -> 10439039]	1.125	3744	1	8192	54.3	1.95	43.75	{'CycD': '0', 'CycE': '0', 'CycA': '0', 'CycB': '0', 'E2F': '0', 'Skp2': '0', 'Cdh1': '1', 'Cdc25': '0', 'RB': '1', 'P21': '0', 'Cdc20': '0', 'Wee1': '1', 'PPs': '0'}
CycE-to-CycA -> 0to1 | PPs-to-Skp2 -> 0to-1	True	[CDK2 -> CDK2 -> 1 -> 17361108] [PPsB -> SKP2 -> -1 -> 18239684]	1.125	3744	1	8192	54.3	3.12	42.58	{'CycD': '0', 'CycE': '0', 'CycA': '0', 'CycB': '0', 'E2F': '0', 'Skp2': '0', 'Cdh1': '1', 'Cdc25': '0', 'RB': '1', 'P21': '0', 'Cdc20': '0', 'Wee1': '1', 'PPs': '0'}
CycA-to-CycA -> 0to-1 | Cdh1-to-Cdc25 -> 0to-1	True	[FZR1 -> CDC25A -> -1 -> 12234927]	1.125	3744	1	8192	54.3	0.78	44.92	{'CycD': '0', 'CycE': '0', 'CycA': '0', 'CycB': '0', 'E2F': '0', 'Skp2': '0', 'Cdh1': '1', 'Cdc25': '0', 'RB': '1', 'P21': '0', 'Cdc20': '0', 'Wee1': '1', 'PPs': '0'}
CycA-to-CycA -> 0to-1 | PPs-to-Cdc25 -> 0to1	True	[PPP1CA -> CDC25C -> 1 -> 14592972]	1.125	3744	1	8192	54.3	0.78	44.92	{'CycD': '0', 'CycE': '0', 'CycA': '0', 'CycB': '0', 'E2F': '0', 'Skp2': '0', 'Cdh1': '1', 'Cdc25': '0', 'RB': '1', 'P21': '0', 'Cdc20': '0', 'Wee1': '1', 'PPs': '0'}
RB-to-CycA -> -1to0 | CycA-to-Skp2 -> 0to1	True	[CDK2 -> SKP2 -> 1 -> 18239684]	1.125	3744	1	8192	54.3	1.17	44.53	{'CycD': '0', 'CycE': '0', 'CycA': '0', 'CycB': '0', 'E2F': '0', 'Skp2': '0', 'Cdh1': '1', 'Cdc25': '0', 'RB': '1', 'P21': '0', 'Cdc20': '0', 'Wee1': '1', 'PPs': '0'}
CycB-to-E2F -> 0to1 | CycE-to-Cdc25 -> 0to-1	True	[CDK1 -> E2F1 -> 1 -> 8087847] [CDK2 -> CDC25A -> -1 -> 17110335]	1.125	3744	1	8192	54.3	2.34	43.36	{'CycD': '0', 'CycE': '0', 'CycA': '0', 'CycB': '0', 'E2F': '0', 'Skp2': '0', 'Cdh1': '1', 'Cdc25': '0', 'RB': '1', 'P21': '0', 'Cdc20': '0', 'Wee1': '1', 'PPs': '0'}
Skp2-to-Skp2 -> 1to0 | CycE-to-Cdc25 -> 0to-1	True	[CDK2 -> CDC25A -> -1 -> 17110335]	1.125	3744	1	8192	54.3	2.73	42.97	{'CycD': '0', 'CycE': '0', 'CycA': '0', 'CycB': '0', 'E2F': '0', 'Skp2': '0', 'Cdh1': '1', 'Cdc25': '0', 'RB': '1', 'P21': '0', 'Cdc20': '0', 'Wee1': '1', 'PPs': '0'}
Skp2-to-Skp2 -> 1to-1 | P21-to-RB -> 0to1	True	[CDKN1A -> RB1 -> 1 -> 10439039]	1.125	3744	1	8192	54.3	3.12	42.58	{'CycD': '0', 'CycE': '0', 'CycA': '0', 'CycB': '0', 'E2F': '0', 'Skp2': '0', 'Cdh1': '1', 'Cdc25': '0', 'RB': '1', 'P21': '0', 'Cdc20': '0', 'Wee1': '1', 'PPs': '0'}
PPs-to-Skp2 -> 0to-1 | PPs-to-Cdc25 -> 0to1	True	[PPsB -> SKP2 -> -1 -> 18239684] [PPP1CA -> CDC25C -> 1 -> 14592972]	1.125	3744	1	8192	54.3	3.91	41.8	{'CycD': '0', 'CycE': '0', 'CycA': '0', 'CycB': '0', 'E2F': '0', 'Skp2': '0', 'Cdh1': '1', 'Cdc25': '0', 'RB': '1', 'P21': '0', 'Cdc20': '0', 'Wee1': '1', 'PPs': '0'}
PPs-to-Skp2 -> 0to-1 | CycA-to-Wee1 -> 0to-1	True	[PPsB -> SKP2 -> -1 -> 18239684] [CDK2 -> WEE1 -> -1 -> 16085715]	1.125	3744	1	8192	54.3	1.95	43.75	{'CycD': '0', 'CycE': '0', 'CycA': '0', 'CycB': '0', 'E2F': '0', 'Skp2': '0', 'Cdh1': '1', 'Cdc25': '0', 'RB': '1', 'P21': '0', 'Cdc20': '0', 'Wee1': '1', 'PPs': '0'}
CycB-to-Cdh1 -> -1to0 | CycA-to-P21 -> 0to-1	True	[CDK2 -> CDKN1B -> -1 -> 17409098]	1.125	3744	1	8192	54.3	0.39	45.31	{'CycD': '0', 'CycE': '0', 'CycA': '0', 'CycB': '0', 'E2F': '0', 'Skp2': '0', 'Cdh1': '1', 'Cdc25': '0', 'RB': '1', 'P21': '0', 'Cdc20': '0', 'Wee1': '1', 'PPs': '0'}
Cdh1-to-Cdc25 -> 0to-1 | P21-to-RB -> 0to1	True	[FZR1 -> CDC25A -> -1 -> 12234927] [CDKN1A -> RB1 -> 1 -> 10439039]	1.125	3744	1	8192	54.3	1.17	44.53	{'CycD': '0', 'CycE': '0', 'CycA': '0', 'CycB': '0', 'E2F': '0', 'Skp2': '0', 'Cdh1': '1', 'Cdc25': '0', 'RB': '1', 'P21': '0', 'Cdc20': '0', 'Wee1': '1', 'PPs': '0'}
CycE-to-CycE -> 0to-1 | RB-to-CycA -> -1to0	True		1.13462	3776	1	8192	53.91	1.17	44.92	{'CycD': '0', 'CycE': '0', 'CycA': '0', 'CycB': '0', 'E2F': '0', 'Skp2': '0', 'Cdh1': '1', 'Cdc25': '0', 'RB': '1', 'P21': '0', 'Cdc20': '0', 'Wee1': '1', 'PPs': '0'}
CycE-to-CycE -> 0to-1 | P21-to-RB -> 0to1	True	[CDKN1A -> RB1 -> 1 -> 10439039]	1.13462	3776	1	8192	53.91	1.17	44.92	{'CycD': '0', 'CycE': '0', 'CycA': '0', 'CycB': '0', 'E2F': '0', 'Skp2': '0', 'Cdh1': '1', 'Cdc25': '0', 'RB': '1', 'P21': '0', 'Cdc20': '0', 'Wee1': '1', 'PPs': '0'}
CycA-to-CycE -> 0to-1 | CycE-to-CycA -> 0to1	True	[CDK2 -> CCNE1 -> -1 -> 14536078] [CDK2 -> CDK2 -> 1 -> 17361108]	1.13462	3776	1	8192	53.91	1.56	44.53	{'CycD': '0', 'CycE': '0', 'CycA': '0', 'CycB': '0', 'E2F': '0', 'Skp2': '0', 'Cdh1': '1', 'Cdc25': '0', 'RB': '1', 'P21': '0', 'Cdc20': '0', 'Wee1': '1', 'PPs': '0'}
CycA-to-CycE -> 0to-1 | Cdc20-to-CycA -> -1to0	True	[CDK2 -> CCNE1 -> -1 -> 14536078]	1.13462	3776	1	8192	53.91	1.17	44.92	{'CycD': '0', 'CycE': '0', 'CycA': '0', 'CycB': '0', 'E2F': '0', 'Skp2': '0', 'Cdh1': '1', 'Cdc25': '0', 'RB': '1', 'P21': '0', 'Cdc20': '0', 'Wee1': '1', 'PPs': '0'}
Cdc25-to-CycE -> 0to1 | CycB-to-Cdh1 -> -1to0	True	[CDC25A -> CyclinE/CDK2 -> 1 -> 11154267]	1.13462	3776	1	8192	53.91	5.86	40.23	{'CycD': '0', 'CycE': '0', 'CycA': '0', 'CycB': '0', 'E2F': '0', 'Skp2': '0', 'Cdh1': '1', 'Cdc25': '0', 'RB': '1', 'P21': '0', 'Cdc20': '0', 'Wee1': '1', 'PPs': '0'}
RB-to-CycA -> -1to0 | CycB-to-Cdh1 -> -1to0	True		1.13462	3776	1	8192	53.91	2.73	43.36	{'CycD': '0', 'CycE': '0', 'CycA': '0', 'CycB': '0', 'E2F': '0', 'Skp2': '0', 'Cdh1': '1', 'Cdc25': '0', 'RB': '1', 'P21': '0', 'Cdc20': '0', 'Wee1': '1', 'PPs': '0'}
CycE-to-Skp2 -> 0to1 | Skp2-to-Skp2 -> 1to-1	True	[CDK2 -> SKP2 -> 1 -> 18239684]	1.13462	3776	1	8192	53.91	2.34	43.75	{'CycD': '0', 'CycE': '0', 'CycA': '0', 'CycB': '0', 'E2F': '0', 'Skp2': '0', 'Cdh1': '1', 'Cdc25': '0', 'RB': '1', 'P21': '0', 'Cdc20': '0', 'Wee1': '1', 'PPs': '0'}
CycA-to-Skp2 -> 0to1 | Skp2-to-Skp2 -> 1to-1	True	[CDK2 -> SKP2 -> 1 -> 18239684]	1.13462	3776	1	8192	53.91	5.47	40.62	{'CycD': '0', 'CycE': '0', 'CycA': '0', 'CycB': '0', 'E2F': '0', 'Skp2': '0', 'Cdh1': '1', 'Cdc25': '0', 'RB': '1', 'P21': '0', 'Cdc20': '0', 'Wee1': '1', 'PPs': '0'}
Skp2-to-Skp2 -> 1to-1 | Skp2-to-P21 -> 0to-1	True	[SKP2 -> CDKN1B -> -1 -> 15998794]	1.13462	3776	1	8192	53.91	2.73	43.36	{'CycD': '0', 'CycE': '0', 'CycA': '0', 'CycB': '0', 'E2F': '0', 'Skp2': '0', 'Cdh1': '1', 'Cdc25': '0', 'RB': '1', 'P21': '0', 'Cdc20': '0', 'Wee1': '1', 'PPs': '0'}
PPs-to-Skp2 -> 0to-1 | CycB-to-Cdh1 -> -1to0	True	[PPsB -> SKP2 -> -1 -> 18239684]	1.13462	3776	1	8192	53.91	5.08	41.02	{'CycD': '0', 'CycE': '0', 'CycA': '0', 'CycB': '0', 'E2F': '0', 'Skp2': '0', 'Cdh1': '1', 'Cdc25': '0', 'RB': '1', 'P21': '0', 'Cdc20': '0', 'Wee1': '1', 'PPs': '0'}
Cdh1-to-Cdc25 -> 0to-1 | PPs-to-Wee1 -> 0to1	True	[FZR1 -> CDC25A -> -1 -> 12234927] [PPsA -> WEE1 -> 1 -> 23051732]	1.13462	3776	1	8192	53.91	1.17	44.92	{'CycD': '0', 'CycE': '0', 'CycA': '0', 'CycB': '0', 'E2F': '0', 'Skp2': '0', 'Cdh1': '1', 'Cdc25': '0', 'RB': '1', 'P21': '0', 'Cdc20': '0', 'Wee1': '1', 'PPs': '0'}
Cdc25-to-CycD -> 0to1 | CycE-to-Cdc25 -> 0to1	True	[CDC25A -> CyclinD/CDK4 -> 1 -> 23429262] [CyclinE/CDK2 -> CDC25C -> 1 -> 20530684]	1.13942	3792	18	8189	53.91	10.16	35.94	{'CycD': '0', 'CycE': '0', 'CycA': '0', 'CycB': '0', 'E2F': '0', 'Skp2': '0', 'Cdh1': '1', 'Cdc25': '0', 'RB': '1', 'P21': '0', 'Cdc20': '0', 'Wee1': '1', 'PPs': '0'}
CycE-to-CycE -> 0to-1 | CycA-to-CycE -> 0to1	True	[CDK2 -> CDK2 -> 1 -> 17361108]	1.14423	3808	1	8192	53.52	3.52	42.97	{'CycD': '0', 'CycE': '0', 'CycA': '0', 'CycB': '0', 'E2F': '0', 'Skp2': '0', 'Cdh1': '1', 'Cdc25': '0', 'RB': '1', 'P21': '0', 'Cdc20': '0', 'Wee1': '1', 'PPs': '0'}
CycE-to-CycE -> 0to-1 | CycE-to-Skp2 -> 0to1	True	[CDK2 -> SKP2 -> 1 -> 18239684]	1.14423	3808	1	8192	53.52	2.73	43.75	{'CycD': '0', 'CycE': '0', 'CycA': '0', 'CycB': '0', 'E2F': '0', 'Skp2': '0', 'Cdh1': '1', 'Cdc25': '0', 'RB': '1', 'P21': '0', 'Cdc20': '0', 'Wee1': '1', 'PPs': '0'}
CycA-to-CycE -> 0to1 | Cdc20-to-CycA -> -1to0	True	[CDK2 -> CDK2 -> 1 -> 17361108]	1.14423	3808	1	8192	53.52	3.91	42.58	{'CycD': '0', 'CycE': '0', 'CycA': '0', 'CycB': '0', 'E2F': '0', 'Skp2': '0', 'Cdh1': '1', 'Cdc25': '0', 'RB': '1', 'P21': '0', 'Cdc20': '0', 'Wee1': '1', 'PPs': '0'}
CycA-to-CycE -> 0to-1 | CycE-to-Skp2 -> 0to1	True	[CDK2 -> CCNE1 -> -1 -> 14536078] [CDK2 -> SKP2 -> 1 -> 18239684]	1.14423	3808	1	8192	53.52	0.39	46.09	{'CycD': '0', 'CycE': '0', 'CycA': '0', 'CycB': '0', 'E2F': '0', 'Skp2': '0', 'Cdh1': '1', 'Cdc25': '0', 'RB': '1', 'P21': '0', 'Cdc20': '0', 'Wee1': '1', 'PPs': '0'}
CycA-to-CycE -> 0to-1 | CycE-to-PPs -> 0to-1	True	[CDK2 -> CCNE1 -> -1 -> 14536078] [CDK2 -> PPP1CA -> -1 -> 12202491]	1.14423	3808	1	8192	53.52	1.17	45.31	{'CycD': '0', 'CycE': '0', 'CycA': '0', 'CycB': '0', 'E2F': '0', 'Skp2': '0', 'Cdh1': '1', 'Cdc25': '0', 'RB': '1', 'P21': '0', 'Cdc20': '0', 'Wee1': '1', 'PPs': '0'}
CycE-to-CycA -> 0to1 | CycE-to-Cdc25 -> 0to-1	True	[CDK2 -> CDK2 -> 1 -> 17361108] [CDK2 -> CDC25A -> -1 -> 17110335]	1.14423	3808	1	8192	53.52	1.95	44.53	{'CycD': '0', 'CycE': '0', 'CycA': '0', 'CycB': '0', 'E2F': '0', 'Skp2': '0', 'Cdh1': '1', 'Cdc25': '0', 'RB': '1', 'P21': '0', 'Cdc20': '0', 'Wee1': '1', 'PPs': '0'}
CycE-to-CycA -> 0to1 | P21-to-RB -> 0to1	True	[CDK2 -> CDK2 -> 1 -> 17361108] [CDKN1A -> RB1 -> 1 -> 10439039]	1.14423	3808	1	8192	53.52	1.56	44.92	{'CycD': '0', 'CycE': '0', 'CycA': '0', 'CycB': '0', 'E2F': '0', 'Skp2': '0', 'Cdh1': '1', 'Cdc25': '0', 'RB': '1', 'P21': '0', 'Cdc20': '0', 'Wee1': '1', 'PPs': '0'}
CycB-to-E2F -> 0to1 | CycA-to-Skp2 -> 0to1	True	[CDK1 -> E2F1 -> 1 -> 8087847] [CDK2 -> SKP2 -> 1 -> 18239684]	1.14423	3808	1	8192	53.52	3.12	43.36	{'CycD': '0', 'CycE': '0', 'CycA': '0', 'CycB': '0', 'E2F': '0', 'Skp2': '0', 'Cdh1': '1', 'Cdc25': '0', 'RB': '1', 'P21': '0', 'Cdc20': '0', 'Wee1': '1', 'PPs': '0'}
CycE-to-Skp2 -> 0to1 | PPs-to-Skp2 -> 0to-1	True	[CDK2 -> SKP2 -> 1 -> 18239684] [PPsB -> SKP2 -> -1 -> 18239684]	1.14423	3808	1	8192	53.52	2.34	44.14	{'CycD': '0', 'CycE': '0', 'CycA': '0', 'CycB': '0', 'E2F': '0', 'Skp2': '0', 'Cdh1': '1', 'Cdc25': '0', 'RB': '1', 'P21': '0', 'Cdc20': '0', 'Wee1': '1', 'PPs': '0'}
CycA-to-Skp2 -> 0to1 | CycB-to-Cdh1 -> -1to0	True	[CDK2 -> SKP2 -> 1 -> 18239684]	1.14423	3808	1	8192	53.52	3.12	43.36	{'CycD': '0', 'CycE': '0', 'CycA': '0', 'CycB': '0', 'E2F': '0', 'Skp2': '0', 'Cdh1': '1', 'Cdc25': '0', 'RB': '1', 'P21': '0', 'Cdc20': '0', 'Wee1': '1', 'PPs': '0'}
Skp2-to-Skp2 -> 1to0 | Cdh1-to-Cdc25 -> 0to-1	True	[FZR1 -> CDC25A -> -1 -> 12234927]	1.14423	3808	1	8192	53.52	3.12	43.36	{'CycD': '0', 'CycE': '0', 'CycA': '0', 'CycB': '0', 'E2F': '0', 'Skp2': '0', 'Cdh1': '1', 'Cdc25': '0', 'RB': '1', 'P21': '0', 'Cdc20': '0', 'Wee1': '1', 'PPs': '0'}
Skp2-to-Skp2 -> 1to0 | CycA-to-Wee1 -> 0to-1	True	[CDK2 -> WEE1 -> -1 -> 16085715]	1.14423	3808	1	8192	53.52	2.73	43.75	{'CycD': '0', 'CycE': '0', 'CycA': '0', 'CycB': '0', 'E2F': '0', 'Skp2': '0', 'Cdh1': '1', 'Cdc25': '0', 'RB': '1', 'P21': '0', 'Cdc20': '0', 'Wee1': '1', 'PPs': '0'}
CycE-to-Cdc25 -> 0to-1 | CycA-to-P21 -> 0to-1	True	[CDK2 -> CDC25A -> -1 -> 17110335] [CDK2 -> CDKN1B -> -1 -> 17409098]	1.14423	3808	1	8192	53.52	1.95	44.53	{'CycD': '0', 'CycE': '0', 'CycA': '0', 'CycB': '0', 'E2F': '0', 'Skp2': '0', 'Cdh1': '1', 'Cdc25': '0', 'RB': '1', 'P21': '0', 'Cdc20': '0', 'Wee1': '1', 'PPs': '0'}
E2F-to-Cdc25 -> 0to1 | Cdh1-to-Cdc25 -> 0to-1	True	[E2F1 -> CDC25A -> 1 -> 11154267] [FZR1 -> CDC25A -> -1 -> 12234927]	1.14423	3808	1	8192	53.52	2.34	44.14	{'CycD': '0', 'CycE': '0', 'CycA': '0', 'CycB': '0', 'E2F': '0', 'Skp2': '0', 'Cdh1': '1', 'Cdc25': '0', 'RB': '1', 'P21': '0', 'Cdc20': '0', 'Wee1': '1', 'PPs': '0'}
CycE-to-CycE -> 0to-1 | Cdh1-to-Cdc25 -> 0to-1	True	[FZR1 -> CDC25A -> -1 -> 12234927]	1.15385	3840	1	8192	53.12	3.52	43.36	{'CycD': '0', 'CycE': '0', 'CycA': '0', 'CycB': '0', 'E2F': '0', 'Skp2': '0', 'Cdh1': '1', 'Cdc25': '0', 'RB': '1', 'P21': '0', 'Cdc20': '0', 'Wee1': '1', 'PPs': '0'}
CycE-to-CycE -> 0to-1 | PPs-to-Cdc25 -> 0to1	True	[PPP1CA -> CDC25C -> 1 -> 14592972]	1.15385	3840	1	8192	53.12	5.08	41.8	{'CycD': '0', 'CycE': '0', 'CycA': '0', 'CycB': '0', 'E2F': '0', 'Skp2': '0', 'Cdh1': '1', 'Cdc25': '0', 'RB': '1', 'P21': '0', 'Cdc20': '0', 'Wee1': '1', 'PPs': '0'}
CycA-to-CycE -> 0to-1 | CycA-to-P21 -> 0to-1	True	[CDK2 -> CCNE1 -> -1 -> 14536078] [CDK2 -> CDKN1B -> -1 -> 17409098]	1.15385	3840	1	8192	53.12	1.17	45.7	{'CycD': '0', 'CycE': '0', 'CycA': '0', 'CycB': '0', 'E2F': '0', 'Skp2': '0', 'Cdh1': '1', 'Cdc25': '0', 'RB': '1', 'P21': '0', 'Cdc20': '0', 'Wee1': '1', 'PPs': '0'}
Cdc25-to-CycE -> 0to1 | CycE-to-CycA -> 0to1	True	[CDC25A -> CyclinE/CDK2 -> 1 -> 11154267] [CDK2 -> CDK2 -> 1 -> 17361108]	1.15385	3840	1	8192	53.12	6.25	40.62	{'CycD': '0', 'CycE': '0', 'CycA': '0', 'CycB': '0', 'E2F': '0', 'Skp2': '0', 'Cdh1': '1', 'Cdc25': '0', 'RB': '1', 'P21': '0', 'Cdc20': '0', 'Wee1': '1', 'PPs': '0'}
CycA-to-CycA -> 0to-1 | CycA-to-Wee1 -> 0to-1	True	[CDK2 -> WEE1 -> -1 -> 16085715]	1.15385	3840	1	8192	53.12	1.56	45.31	{'CycD': '0', 'CycE': '0', 'CycA': '0', 'CycB': '0', 'E2F': '0', 'Skp2': '0', 'Cdh1': '1', 'Cdc25': '0', 'RB': '1', 'P21': '0', 'Cdc20': '0', 'Wee1': '1', 'PPs': '0'}
RB-to-CycA -> -1to0 | PPs-to-Cdc25 -> 0to1	True	[PPP1CA -> CDC25C -> 1 -> 14592972]	1.15385	3840	1	8192	53.12	3.12	43.75	{'CycD': '0', 'CycE': '0', 'CycA': '0', 'CycB': '0', 'E2F': '0', 'Skp2': '0', 'Cdh1': '1', 'Cdc25': '0', 'RB': '1', 'P21': '0', 'Cdc20': '0', 'Wee1': '1', 'PPs': '0'}
CycE-to-Skp2 -> 0to1 | Cdh1-to-Cdc25 -> 0to-1	True	[CDK2 -> SKP2 -> 1 -> 18239684] [FZR1 -> CDC25A -> -1 -> 12234927]	1.15385	3840	1	8192	53.12	3.52	43.36	{'CycD': '0', 'CycE': '0', 'CycA': '0', 'CycB': '0', 'E2F': '0', 'Skp2': '0', 'Cdh1': '1', 'Cdc25': '0', 'RB': '1', 'P21': '0', 'Cdc20': '0', 'Wee1': '1', 'PPs': '0'}
PPs-to-Cdc25 -> 0to1 | P21-to-RB -> 0to1	True	[PPP1CA -> CDC25C -> 1 -> 14592972] [CDKN1A -> RB1 -> 1 -> 10439039]	1.15385	3840	1	8192	53.12	1.56	45.31	{'CycD': '0', 'CycE': '0', 'CycA': '0', 'CycB': '0', 'E2F': '0', 'Skp2': '0', 'Cdh1': '1', 'Cdc25': '0', 'RB': '1', 'P21': '0', 'Cdc20': '0', 'Wee1': '1', 'PPs': '0'}
Cdc25-to-CycE -> 0to1 | CycB-to-CycB -> 1to-1	True	[CDC25A -> CyclinE/CDK2 -> 1 -> 11154267]	1.15475	3843	81	8167	55.47	5.08	39.45	{'CycD': '0', 'CycE': '0', 'CycA': '0', 'CycB': '0', 'E2F': '0', 'Skp2': '0', 'Cdh1': '1', 'Cdc25': '0', 'RB': '1', 'P21': '0', 'Cdc20': '0', 'Wee1': '1', 'PPs': '0'}
CycE-to-CycE -> 0to-1 | CycA-to-CycE -> 0to-1	True	[CDK2 -> CCNE1 -> -1 -> 14536078]	1.16346	3872	1	8192	52.73	0.39	46.88	{'CycD': '0', 'CycE': '0', 'CycA': '0', 'CycB': '0', 'E2F': '0', 'Skp2': '0', 'Cdh1': '1', 'Cdc25': '0', 'RB': '1', 'P21': '0', 'Cdc20': '0', 'Wee1': '1', 'PPs': '0'}
CycE-to-CycE -> 0to-1 | CycE-to-RB -> 0to-1	True	[CyclinE/CDK2 -> RB1 -> -1 -> 10207050]	1.16346	3872	1	8192	52.73	1.56	45.7	{'CycD': '0', 'CycE': '0', 'CycA': '0', 'CycB': '0', 'E2F': '0', 'Skp2': '0', 'Cdh1': '1', 'Cdc25': '0', 'RB': '1', 'P21': '0', 'Cdc20': '0', 'Wee1': '1', 'PPs': '0'}
CycA-to-CycE -> 0to1 | CycE-to-CycA -> 0to1	True	[CDK2 -> CDK2 -> 1 -> 17361108] [CDK2 -> CDK2 -> 1 -> 17361108]	1.16346	3872	1	8192	52.73	3.12	44.14	{'CycD': '0', 'CycE': '0', 'CycA': '0', 'CycB': '0', 'E2F': '0', 'Skp2': '0', 'Cdh1': '1', 'Cdc25': '0', 'RB': '1', 'P21': '0', 'Cdc20': '0', 'Wee1': '1', 'PPs': '0'}
CycA-to-CycE -> 0to1 | RB-to-CycA -> -1to0	True	[CDK2 -> CDK2 -> 1 -> 17361108]	1.16346	3872	1	8192	52.73	4.3	42.97	{'CycD': '0', 'CycE': '0', 'CycA': '0', 'CycB': '0', 'E2F': '0', 'Skp2': '0', 'Cdh1': '1', 'Cdc25': '0', 'RB': '1', 'P21': '0', 'Cdc20': '0', 'Wee1': '1', 'PPs': '0'}
CycA-to-CycE -> 0to1 | CycB-to-Cdh1 -> -1to0	True	[CDK2 -> CDK2 -> 1 -> 17361108]	1.16346	3872	1	8192	52.73	4.3	42.97	{'CycD': '0', 'CycE': '0', 'CycA': '0', 'CycB': '0', 'E2F': '0', 'Skp2': '0', 'Cdh1': '1', 'Cdc25': '0', 'RB': '1', 'P21': '0', 'Cdc20': '0', 'Wee1': '1', 'PPs': '0'}
Cdc25-to-CycE -> 0to1 | CycA-to-Skp2 -> 0to1	True	[CDC25A -> CyclinE/CDK2 -> 1 -> 11154267] [CDK2 -> SKP2 -> 1 -> 18239684]	1.16346	3872	1	8192	52.73	6.25	41.02	{'CycD': '0', 'CycE': '0', 'CycA': '0', 'CycB': '0', 'E2F': '0', 'Skp2': '0', 'Cdh1': '1', 'Cdc25': '0', 'RB': '1', 'P21': '0', 'Cdc20': '0', 'Wee1': '1', 'PPs': '0'}
CycA-to-CycA -> 0to-1 | P21-to-RB -> 0to1	True	[CDKN1A -> RB1 -> 1 -> 10439039]	1.16346	3872	1	8192	52.73	2.34	44.92	{'CycD': '0', 'CycE': '0', 'CycA': '0', 'CycB': '0', 'E2F': '0', 'Skp2': '0', 'Cdh1': '1', 'Cdc25': '0', 'RB': '1', 'P21': '0', 'Cdc20': '0', 'Wee1': '1', 'PPs': '0'}
Cdc20-to-CycA -> -1to0 | P21-to-RB -> 0to1	True	[CDKN1A -> RB1 -> 1 -> 10439039]	1.16346	3872	1	8192	52.73	0.78	46.48	{'CycD': '0', 'CycE': '0', 'CycA': '0', 'CycB': '0', 'E2F': '0', 'Skp2': '0', 'Cdh1': '1', 'Cdc25': '0', 'RB': '1', 'P21': '0', 'Cdc20': '0', 'Wee1': '1', 'PPs': '0'}
CycE-to-Skp2 -> 0to1 | Skp2-to-Skp2 -> 1to0	True	[CDK2 -> SKP2 -> 1 -> 18239684]	1.16346	3872	1	8192	52.73	5.47	41.8	{'CycD': '0', 'CycE': '0', 'CycA': '0', 'CycB': '0', 'E2F': '0', 'Skp2': '0', 'Cdh1': '1', 'Cdc25': '0', 'RB': '1', 'P21': '0', 'Cdc20': '0', 'Wee1': '1', 'PPs': '0'}
Skp2-to-Skp2 -> 1to0 | PPs-to-Wee1 -> 0to1	True	[PPsA -> WEE1 -> 1 -> 23051732]	1.16346	3872	1	8192	52.73	3.12	44.14	{'CycD': '0', 'CycE': '0', 'CycA': '0', 'CycB': '0', 'E2F': '0', 'Skp2': '0', 'Cdh1': '1', 'Cdc25': '0', 'RB': '1', 'P21': '0', 'Cdc20': '0', 'Wee1': '1', 'PPs': '0'}
Skp2-to-Skp2 -> 1to-1 | Cdh1-to-Cdc25 -> 0to-1	True	[FZR1 -> CDC25A -> -1 -> 12234927]	1.16346	3872	1	8192	52.73	3.91	43.36	{'CycD': '0', 'CycE': '0', 'CycA': '0', 'CycB': '0', 'E2F': '0', 'Skp2': '0', 'Cdh1': '1', 'Cdc25': '0', 'RB': '1', 'P21': '0', 'Cdc20': '0', 'Wee1': '1', 'PPs': '0'}
CycA-to-P21 -> 0to-1 | PPs-to-Wee1 -> 0to1	True	[CDK2 -> CDKN1B -> -1 -> 17409098] [PPsA -> WEE1 -> 1 -> 23051732]	1.16346	3872	1	8192	52.73	4.3	42.97	{'CycD': '0', 'CycE': '0', 'CycA': '0', 'CycB': '0', 'E2F': '0', 'Skp2': '0', 'Cdh1': '1', 'Cdc25': '0', 'RB': '1', 'P21': '0', 'Cdc20': '0', 'Wee1': '1', 'PPs': '0'}
CycE-to-CycE -> 0to-1 | Cdc25-to-CycE -> 0to1	True	[CDC25A -> CyclinE/CDK2 -> 1 -> 11154267]	1.17308	3904	1	8192	52.34	5.47	42.19	{'CycD': '0', 'CycE': '0', 'CycA': '0', 'CycB': '0', 'E2F': '0', 'Skp2': '0', 'Cdh1': '1', 'Cdc25': '0', 'RB': '1', 'P21': '0', 'Cdc20': '0', 'Wee1': '1', 'PPs': '0'}
CycA-to-CycE -> 0to1 | Cdc25-to-CycE -> 0to1	True	[CDK2 -> CDK2 -> 1 -> 17361108] [CDC25A -> CyclinE/CDK2 -> 1 -> 11154267]	1.17308	3904	1	8192	52.34	7.42	40.23	{'CycD': '0', 'CycE': '0', 'CycA': '0', 'CycB': '0', 'E2F': '0', 'Skp2': '0', 'Cdh1': '1', 'Cdc25': '0', 'RB': '1', 'P21': '0', 'Cdc20': '0', 'Wee1': '1', 'PPs': '0'}
CycA-to-CycE -> 0to1 | Cdh1-to-Cdc25 -> 0to-1	True	[CDK2 -> CDK2 -> 1 -> 17361108] [FZR1 -> CDC25A -> -1 -> 12234927]	1.17308	3904	1	8192	52.34	3.12	44.53	{'CycD': '0', 'CycE': '0', 'CycA': '0', 'CycB': '0', 'E2F': '0', 'Skp2': '0', 'Cdh1': '1', 'Cdc25': '0', 'RB': '1', 'P21': '0', 'Cdc20': '0', 'Wee1': '1', 'PPs': '0'}
CycA-to-CycE -> 0to-1 | RB-to-CycA -> -1to0	True	[CDK2 -> CCNE1 -> -1 -> 14536078]	1.17308	3904	1	8192	52.34	0.39	47.27	{'CycD': '0', 'CycE': '0', 'CycA': '0', 'CycB': '0', 'E2F': '0', 'Skp2': '0', 'Cdh1': '1', 'Cdc25': '0', 'RB': '1', 'P21': '0', 'Cdc20': '0', 'Wee1': '1', 'PPs': '0'}
CycA-to-CycE -> 0to-1 | PPs-to-Cdc25 -> 0to1	True	[CDK2 -> CCNE1 -> -1 -> 14536078] [PPP1CA -> CDC25C -> 1 -> 14592972]	1.17308	3904	1	8192	52.34	2.34	45.31	{'CycD': '0', 'CycE': '0', 'CycA': '0', 'CycB': '0', 'E2F': '0', 'Skp2': '0', 'Cdh1': '1', 'Cdc25': '0', 'RB': '1', 'P21': '0', 'Cdc20': '0', 'Wee1': '1', 'PPs': '0'}
Cdc25-to-CycE -> 0to1 | CycA-to-CycA -> 0to-1	True	[CDC25A -> CyclinE/CDK2 -> 1 -> 11154267]	1.17308	3904	1	8192	52.34	4.3	43.36	{'CycD': '0', 'CycE': '0', 'CycA': '0', 'CycB': '0', 'E2F': '0', 'Skp2': '0', 'Cdh1': '1', 'Cdc25': '0', 'RB': '1', 'P21': '0', 'Cdc20': '0', 'Wee1': '1', 'PPs': '0'}
Cdc25-to-CycE -> 0to1 | RB-to-CycA -> -1to0	True	[CDC25A -> CyclinE/CDK2 -> 1 -> 11154267]	1.17308	3904	1	8192	52.34	6.64	41.02	{'CycD': '0', 'CycE': '0', 'CycA': '0', 'CycB': '0', 'E2F': '0', 'Skp2': '0', 'Cdh1': '1', 'Cdc25': '0', 'RB': '1', 'P21': '0', 'Cdc20': '0', 'Wee1': '1', 'PPs': '0'}
Cdc25-to-CycE -> 0to1 | CycB-to-CycB -> 1to0	True	[CDC25A -> CyclinE/CDK2 -> 1 -> 11154267]	1.17308	3904	1	8192	52.34	6.64	41.02	{'CycD': '0', 'CycE': '0', 'CycA': '0', 'CycB': '0', 'E2F': '0', 'Skp2': '0', 'Cdh1': '1', 'Cdc25': '0', 'RB': '1', 'P21': '0', 'Cdc20': '0', 'Wee1': '1', 'PPs': '0'}
Cdc25-to-CycE -> 0to1 | CycE-to-Skp2 -> 0to1	True	[CDC25A -> CyclinE/CDK2 -> 1 -> 11154267] [CDK2 -> SKP2 -> 1 -> 18239684]	1.17308	3904	1	8192	52.34	3.91	43.75	{'CycD': '0', 'CycE': '0', 'CycA': '0', 'CycB': '0', 'E2F': '0', 'Skp2': '0', 'Cdh1': '1', 'Cdc25': '0', 'RB': '1', 'P21': '0', 'Cdc20': '0', 'Wee1': '1', 'PPs': '0'}
CycE-to-CycA -> 0to1 | RB-to-CycA -> -1to0	True	[CDK2 -> CDK2 -> 1 -> 17361108]	1.17308	3904	1	8192	52.34	1.95	45.7	{'CycD': '0', 'CycE': '0', 'CycA': '0', 'CycB': '0', 'E2F': '0', 'Skp2': '0', 'Cdh1': '1', 'Cdc25': '0', 'RB': '1', 'P21': '0', 'Cdc20': '0', 'Wee1': '1', 'PPs': '0'}
CycE-to-CycA -> 0to1 | Skp2-to-Skp2 -> 1to0	True	[CDK2 -> CDK2 -> 1 -> 17361108]	1.17308	3904	1	8192	52.34	3.52	44.14	{'CycD': '0', 'CycE': '0', 'CycA': '0', 'CycB': '0', 'E2F': '0', 'Skp2': '0', 'Cdh1': '1', 'Cdc25': '0', 'RB': '1', 'P21': '0', 'Cdc20': '0', 'Wee1': '1', 'PPs': '0'}
CycB-to-E2F -> 0to1 | CycE-to-Skp2 -> 0to1	True	[CDK1 -> E2F1 -> 1 -> 8087847] [CDK2 -> SKP2 -> 1 -> 18239684]	1.17308	3904	1	8192	52.34	2.73	44.92	{'CycD': '0', 'CycE': '0', 'CycA': '0', 'CycB': '0', 'E2F': '0', 'Skp2': '0', 'Cdh1': '1', 'Cdc25': '0', 'RB': '1', 'P21': '0', 'Cdc20': '0', 'Wee1': '1', 'PPs': '0'}
CycA-to-Skp2 -> 0to1 | PPs-to-Wee1 -> 0to1	True	[CDK2 -> SKP2 -> 1 -> 18239684] [PPsA -> WEE1 -> 1 -> 23051732]	1.17308	3904	1	8192	52.34	3.52	44.14	{'CycD': '0', 'CycE': '0', 'CycA': '0', 'CycB': '0', 'E2F': '0', 'Skp2': '0', 'Cdh1': '1', 'Cdc25': '0', 'RB': '1', 'P21': '0', 'Cdc20': '0', 'Wee1': '1', 'PPs': '0'}
Skp2-to-Skp2 -> 1to-1 | CycA-to-P21 -> 0to-1	True	[CDK2 -> CDKN1B -> -1 -> 17409098]	1.17308	3904	1	8192	52.34	3.52	44.14	{'CycD': '0', 'CycE': '0', 'CycA': '0', 'CycB': '0', 'E2F': '0', 'Skp2': '0', 'Cdh1': '1', 'Cdc25': '0', 'RB': '1', 'P21': '0', 'Cdc20': '0', 'Wee1': '1', 'PPs': '0'}
Cdh1-to-Cdc25 -> 0to-1 | Cdc25-to-Cdc25 -> -1to0	True	[FZR1 -> CDC25A -> -1 -> 12234927]	1.17308	3904	1	8192	52.34	3.52	44.14	{'CycD': '0', 'CycE': '0', 'CycA': '0', 'CycB': '0', 'E2F': '0', 'Skp2': '0', 'Cdh1': '1', 'Cdc25': '0', 'RB': '1', 'P21': '0', 'Cdc20': '0', 'Wee1': '1', 'PPs': '0'}
CycE-to-CycE -> 0to-1 | RB-to-CycE -> -1to0	True		1.18269	3936	1	8192	51.95	2.34	45.7	{'CycD': '0', 'CycE': '0', 'CycA': '0', 'CycB': '0', 'E2F': '0', 'Skp2': '0', 'Cdh1': '1', 'Cdc25': '0', 'RB': '1', 'P21': '0', 'Cdc20': '0', 'Wee1': '1', 'PPs': '0'}
CycE-to-CycE -> 0to-1 | CycA-to-Skp2 -> 0to1	True	[CDK2 -> SKP2 -> 1 -> 18239684]	1.18269	3936	1	8192	51.95	2.34	45.7	{'CycD': '0', 'CycE': '0', 'CycA': '0', 'CycB': '0', 'E2F': '0', 'Skp2': '0', 'Cdh1': '1', 'Cdc25': '0', 'RB': '1', 'P21': '0', 'Cdc20': '0', 'Wee1': '1', 'PPs': '0'}
Cdc25-to-CycE -> 0to1 | PPs-to-Cdc25 -> 0to1	True	[CDC25A -> CyclinE/CDK2 -> 1 -> 11154267] [PPP1CA -> CDC25C -> 1 -> 14592972]	1.18269	3936	1	8192	51.95	7.81	40.23	{'CycD': '0', 'CycE': '0', 'CycA': '0', 'CycB': '0', 'E2F': '0', 'Skp2': '0', 'Cdh1': '1', 'Cdc25': '0', 'RB': '1', 'P21': '0', 'Cdc20': '0', 'Wee1': '1', 'PPs': '0'}
CycE-to-CycA -> 0to1 | Cdc20-to-CycA -> -1to0	True	[CDK2 -> CDK2 -> 1 -> 17361108]	1.18269	3936	1	8192	51.95	0.39	47.66	{'CycD': '0', 'CycE': '0', 'CycA': '0', 'CycB': '0', 'E2F': '0', 'Skp2': '0', 'Cdh1': '1', 'Cdc25': '0', 'RB': '1', 'P21': '0', 'Cdc20': '0', 'Wee1': '1', 'PPs': '0'}
CycE-to-Skp2 -> 0to1 | CycA-to-P21 -> 0to-1	True	[CDK2 -> SKP2 -> 1 -> 18239684] [CDK2 -> CDKN1B -> -1 -> 17409098]	1.18269	3936	1	8192	51.95	3.12	44.92	{'CycD': '0', 'CycE': '0', 'CycA': '0', 'CycB': '0', 'E2F': '0', 'Skp2': '0', 'Cdh1': '1', 'Cdc25': '0', 'RB': '1', 'P21': '0', 'Cdc20': '0', 'Wee1': '1', 'PPs': '0'}
CycA-to-Skp2 -> 0to1 | PPs-to-Skp2 -> 0to-1	True	[CDK2 -> SKP2 -> 1 -> 18239684] [PPsB -> SKP2 -> -1 -> 18239684]	1.18269	3936	1	8192	51.95	0.78	47.27	{'CycD': '0', 'CycE': '0', 'CycA': '0', 'CycB': '0', 'E2F': '0', 'Skp2': '0', 'Cdh1': '1', 'Cdc25': '0', 'RB': '1', 'P21': '0', 'Cdc20': '0', 'Wee1': '1', 'PPs': '0'}
Skp2-to-Skp2 -> 1to0 | PPs-to-Cdc25 -> 0to1	True	[PPP1CA -> CDC25C -> 1 -> 14592972]	1.18269	3936	1	8192	51.95	3.12	44.92	{'CycD': '0', 'CycE': '0', 'CycA': '0', 'CycB': '0', 'E2F': '0', 'Skp2': '0', 'Cdh1': '1', 'Cdc25': '0', 'RB': '1', 'P21': '0', 'Cdc20': '0', 'Wee1': '1', 'PPs': '0'}
Cdh1-to-Cdc25 -> 0to-1 | CycA-to-P21 -> 0to-1	True	[FZR1 -> CDC25A -> -1 -> 12234927] [CDK2 -> CDKN1B -> -1 -> 17409098]	1.18269	3936	1	8192	51.95	3.12	44.92	{'CycD': '0', 'CycE': '0', 'CycA': '0', 'CycB': '0', 'E2F': '0', 'Skp2': '0', 'Cdh1': '1', 'Cdc25': '0', 'RB': '1', 'P21': '0', 'Cdc20': '0', 'Wee1': '1', 'PPs': '0'}
Skp2-to-CycD -> 0to-1 | RB-to-RB -> 1to0	True	[SKP2 -> CCND1 -> -1 -> 11439327]	1.19231	3968	1	8192	51.56	1.95	46.48	{'CycD': '0', 'CycE': '0', 'CycA': '0', 'CycB': '0', 'E2F': '0', 'Skp2': '0', 'Cdh1': '1', 'Cdc25': '0', 'RB': '1', 'P21': '0', 'Cdc20': '0', 'Wee1': '1', 'PPs': '0'}
CycA-to-CycE -> 0to1 | CycE-to-Skp2 -> 0to1	True	[CDK2 -> CDK2 -> 1 -> 17361108] [CDK2 -> SKP2 -> 1 -> 18239684]	1.19231	3968	1	8192	51.56	4.3	44.14	{'CycD': '0', 'CycE': '0', 'CycA': '0', 'CycB': '0', 'E2F': '0', 'Skp2': '0', 'Cdh1': '1', 'Cdc25': '0', 'RB': '1', 'P21': '0', 'Cdc20': '0', 'Wee1': '1', 'PPs': '0'}
CycA-to-CycE -> 0to1 | Skp2-to-Skp2 -> 1to0	True	[CDK2 -> CDK2 -> 1 -> 17361108]	1.19231	3968	1	8192	51.56	7.03	41.41	{'CycD': '0', 'CycE': '0', 'CycA': '0', 'CycB': '0', 'E2F': '0', 'Skp2': '0', 'Cdh1': '1', 'Cdc25': '0', 'RB': '1', 'P21': '0', 'Cdc20': '0', 'Wee1': '1', 'PPs': '0'}
CycA-to-CycE -> 0to-1 | Cdh1-to-Cdc25 -> 0to-1	True	[CDK2 -> CCNE1 -> -1 -> 14536078] [FZR1 -> CDC25A -> -1 -> 12234927]	1.19231	3968	1	8192	51.56	1.56	46.88	{'CycD': '0', 'CycE': '0', 'CycA': '0', 'CycB': '0', 'E2F': '0', 'Skp2': '0', 'Cdh1': '1', 'Cdc25': '0', 'RB': '1', 'P21': '0', 'Cdc20': '0', 'Wee1': '1', 'PPs': '0'}
CycE-to-CycA -> 0to1 | CycE-to-Cdh1 -> 0to-1	True	[CDK2 -> CDK2 -> 1 -> 17361108] [CDK2 -> FZR1 -> -1 -> 12560341]	1.19231	3968	1	8192	51.56	7.81	40.62	{'CycD': '0', 'CycE': '0', 'CycA': '0', 'CycB': '0', 'E2F': '0', 'Skp2': '0', 'Cdh1': '1', 'Cdc25': '0', 'RB': '1', 'P21': '0', 'Cdc20': '0', 'Wee1': '1', 'PPs': '0'}
CycE-to-CycA -> 0to1 | CycE-to-Cdc25 -> 0to1	True	[CDK2 -> CDK2 -> 1 -> 17361108] [CyclinE/CDK2 -> CDC25C -> 1 -> 20530684]	1.19231	3968	1	8192	51.56	11.72	36.72	{'CycD': '0', 'CycE': '0', 'CycA': '0', 'CycB': '0', 'E2F': '0', 'Skp2': '0', 'Cdh1': '1', 'Cdc25': '0', 'RB': '1', 'P21': '0', 'Cdc20': '0', 'Wee1': '1', 'PPs': '0'}
CycA-to-Skp2 -> 0to1 | PPs-to-Cdc25 -> 0to1	True	[CDK2 -> SKP2 -> 1 -> 18239684] [PPP1CA -> CDC25C -> 1 -> 14592972]	1.19231	3968	1	8192	51.56	1.56	46.88	{'CycD': '0', 'CycE': '0', 'CycA': '0', 'CycB': '0', 'E2F': '0', 'Skp2': '0', 'Cdh1': '1', 'Cdc25': '0', 'RB': '1', 'P21': '0', 'Cdc20': '0', 'Wee1': '1', 'PPs': '0'}
PPs-to-Skp2 -> 0to-1 | P21-to-RB -> 0to1	True	[PPsB -> SKP2 -> -1 -> 18239684] [CDKN1A -> RB1 -> 1 -> 10439039]	1.19231	3968	1	8192	51.56	2.34	46.09	{'CycD': '0', 'CycE': '0', 'CycA': '0', 'CycB': '0', 'E2F': '0', 'Skp2': '0', 'Cdh1': '1', 'Cdc25': '0', 'RB': '1', 'P21': '0', 'Cdc20': '0', 'Wee1': '1', 'PPs': '0'}
Skp2-to-Skp2 -> 1to-1 | CycA-to-Cdc25 -> 1to-1	True	[CDK2 -> CDC25A -> -1 -> 17110335]	1.19351	3972	47	8181	52.34	2.73	44.92	{'CycD': '0', 'CycE': '0', 'CycA': '0', 'CycB': '0', 'E2F': '0', 'Skp2': '0', 'Cdh1': '1', 'Cdc25': '0', 'RB': '1', 'P21': '0', 'Cdc20': '0', 'Wee1': '1', 'PPs': '0'}
CycE-to-CycE -> 0to-1 | PPs-to-Skp2 -> 0to-1	True	[PPsB -> SKP2 -> -1 -> 18239684]	1.20192	4000	1	8192	51.17	3.52	45.31	{'CycD': '0', 'CycE': '0', 'CycA': '0', 'CycB': '0', 'E2F': '0', 'Skp2': '0', 'Cdh1': '1', 'Cdc25': '0', 'RB': '1', 'P21': '0', 'Cdc20': '0', 'Wee1': '1', 'PPs': '0'}
Cdc25-to-CycE -> 0to1 | CycE-to-Cdc25 -> 0to-1	True	[CDC25A -> CyclinE/CDK2 -> 1 -> 11154267] [CDK2 -> CDC25A -> -1 -> 17110335]	1.20192	4000	1	8192	51.17	5.47	43.36	{'CycD': '0', 'CycE': '0', 'CycA': '0', 'CycB': '0', 'E2F': '0', 'Skp2': '0', 'Cdh1': '1', 'Cdc25': '0', 'RB': '1', 'P21': '0', 'Cdc20': '0', 'Wee1': '1', 'PPs': '0'}
Cdc25-to-CycE -> 0to1 | Cdh1-to-Cdc25 -> 0to-1	True	[CDC25A -> CyclinE/CDK2 -> 1 -> 11154267] [FZR1 -> CDC25A -> -1 -> 12234927]	1.20192	4000	1	8192	51.17	6.25	42.58	{'CycD': '0', 'CycE': '0', 'CycA': '0', 'CycB': '0', 'E2F': '0', 'Skp2': '0', 'Cdh1': '1', 'Cdc25': '0', 'RB': '1', 'P21': '0', 'Cdc20': '0', 'Wee1': '1', 'PPs': '0'}
Cdc25-to-CycE -> 0to1 | CycA-to-Wee1 -> 0to-1	True	[CDC25A -> CyclinE/CDK2 -> 1 -> 11154267] [CDK2 -> WEE1 -> -1 -> 16085715]	1.20192	4000	1	8192	51.17	8.2	40.62	{'CycD': '0', 'CycE': '0', 'CycA': '0', 'CycB': '0', 'E2F': '0', 'Skp2': '0', 'Cdh1': '1', 'Cdc25': '0', 'RB': '1', 'P21': '0', 'Cdc20': '0', 'Wee1': '1', 'PPs': '0'}
RB-to-CycA -> -1to0 | Skp2-to-Skp2 -> 1to-1	True		1.20192	4000	1	8192	51.17	3.91	44.92	{'CycD': '0', 'CycE': '0', 'CycA': '0', 'CycB': '0', 'E2F': '0', 'Skp2': '0', 'Cdh1': '1', 'Cdc25': '0', 'RB': '1', 'P21': '0', 'Cdc20': '0', 'Wee1': '1', 'PPs': '0'}
Cdc20-to-CycA -> -1to0 | PPs-to-Cdc25 -> 0to1	True	[PPP1CA -> CDC25C -> 1 -> 14592972]	1.20192	4000	1	8192	51.17	1.17	47.66	{'CycD': '0', 'CycE': '0', 'CycA': '0', 'CycB': '0', 'E2F': '0', 'Skp2': '0', 'Cdh1': '1', 'Cdc25': '0', 'RB': '1', 'P21': '0', 'Cdc20': '0', 'Wee1': '1', 'PPs': '0'}
CycE-to-Skp2 -> 0to1 | CycA-to-Wee1 -> 0to-1	True	[CDK2 -> SKP2 -> 1 -> 18239684] [CDK2 -> WEE1 -> -1 -> 16085715]	1.20192	4000	1	8192	51.17	3.12	45.7	{'CycD': '0', 'CycE': '0', 'CycA': '0', 'CycB': '0', 'E2F': '0', 'Skp2': '0', 'Cdh1': '1', 'Cdc25': '0', 'RB': '1', 'P21': '0', 'Cdc20': '0', 'Wee1': '1', 'PPs': '0'}
CycA-to-Skp2 -> 0to1 | Skp2-to-Skp2 -> 1to0	True	[CDK2 -> SKP2 -> 1 -> 18239684]	1.20192	4000	1	8192	51.17	2.73	46.09	{'CycD': '0', 'CycE': '0', 'CycA': '0', 'CycB': '0', 'E2F': '0', 'Skp2': '0', 'Cdh1': '1', 'Cdc25': '0', 'RB': '1', 'P21': '0', 'Cdc20': '0', 'Wee1': '1', 'PPs': '0'}
CycE-to-CycE -> 0to-1 | CycA-to-Wee1 -> 0to-1	True	[CDK2 -> WEE1 -> -1 -> 16085715]	1.21154	4032	1	8192	50.78	2.34	46.88	{'CycD': '0', 'CycE': '0', 'CycA': '0', 'CycB': '0', 'E2F': '0', 'Skp2': '0', 'Cdh1': '1', 'Cdc25': '0', 'RB': '1', 'P21': '0', 'Cdc20': '0', 'Wee1': '1', 'PPs': '0'}
CycA-to-CycE -> 0to-1 | Skp2-to-Skp2 -> 1to-1	True	[CDK2 -> CCNE1 -> -1 -> 14536078]	1.21154	4032	1	8192	50.78	1.56	47.66	{'CycD': '0', 'CycE': '0', 'CycA': '0', 'CycB': '0', 'E2F': '0', 'Skp2': '0', 'Cdh1': '1', 'Cdc25': '0', 'RB': '1', 'P21': '0', 'Cdc20': '0', 'Wee1': '1', 'PPs': '0'}
RB-to-CycA -> -1to0 | Cdc20-to-CycA -> -1to0	True		1.21154	4032	1	8192	50.78	1.56	47.66	{'CycD': '0', 'CycE': '0', 'CycA': '0', 'CycB': '0', 'E2F': '0', 'Skp2': '0', 'Cdh1': '1', 'Cdc25': '0', 'RB': '1', 'P21': '0', 'Cdc20': '0', 'Wee1': '1', 'PPs': '0'}
RB-to-CycA -> -1to0 | CycE-to-Cdc25 -> 0to1	True	[CyclinE/CDK2 -> CDC25C -> 1 -> 20530684]	1.21154	4032	1	8192	50.78	8.98	40.23	{'CycD': '0', 'CycE': '0', 'CycA': '0', 'CycB': '0', 'E2F': '0', 'Skp2': '0', 'Cdh1': '1', 'Cdc25': '0', 'RB': '1', 'P21': '0', 'Cdc20': '0', 'Wee1': '1', 'PPs': '0'}
CycE-to-Skp2 -> 0to1 | CycE-to-Cdc25 -> 0to-1	True	[CDK2 -> SKP2 -> 1 -> 18239684] [CDK2 -> CDC25A -> -1 -> 17110335]	1.21154	4032	1	8192	50.78	2.34	46.88	{'CycD': '0', 'CycE': '0', 'CycA': '0', 'CycB': '0', 'E2F': '0', 'Skp2': '0', 'Cdh1': '1', 'Cdc25': '0', 'RB': '1', 'P21': '0', 'Cdc20': '0', 'Wee1': '1', 'PPs': '0'}
CycE-to-Skp2 -> 0to1 | P21-to-RB -> 0to1	True	[CDK2 -> SKP2 -> 1 -> 18239684] [CDKN1A -> RB1 -> 1 -> 10439039]	1.21154	4032	1	8192	50.78	0.78	48.44	{'CycD': '0', 'CycE': '0', 'CycA': '0', 'CycB': '0', 'E2F': '0', 'Skp2': '0', 'Cdh1': '1', 'Cdc25': '0', 'RB': '1', 'P21': '0', 'Cdc20': '0', 'Wee1': '1', 'PPs': '0'}
CycA-to-Skp2 -> 0to1 | CycA-to-Wee1 -> 0to-1	True	[CDK2 -> SKP2 -> 1 -> 18239684] [CDK2 -> WEE1 -> -1 -> 16085715]	1.21154	4032	1	8192	50.78	3.91	45.31	{'CycD': '0', 'CycE': '0', 'CycA': '0', 'CycB': '0', 'E2F': '0', 'Skp2': '0', 'Cdh1': '1', 'Cdc25': '0', 'RB': '1', 'P21': '0', 'Cdc20': '0', 'Wee1': '1', 'PPs': '0'}
CycB-to-Cdh1 -> -1to0 | CycE-to-Cdc25 -> 0to-1	True	[CDK2 -> CDC25A -> -1 -> 17110335]	1.21154	4032	1	8192	50.78	3.52	45.7	{'CycD': '0', 'CycE': '0', 'CycA': '0', 'CycB': '0', 'E2F': '0', 'Skp2': '0', 'Cdh1': '1', 'Cdc25': '0', 'RB': '1', 'P21': '0', 'Cdc20': '0', 'Wee1': '1', 'PPs': '0'}
CycE-to-Cdc25 -> 0to-1 | PPs-to-Cdc25 -> 0to1	True	[CDK2 -> CDC25A -> -1 -> 17110335] [PPP1CA -> CDC25C -> 1 -> 14592972]	1.21154	4032	1	8192	50.78	2.34	46.88	{'CycD': '0', 'CycE': '0', 'CycA': '0', 'CycB': '0', 'E2F': '0', 'Skp2': '0', 'Cdh1': '1', 'Cdc25': '0', 'RB': '1', 'P21': '0', 'Cdc20': '0', 'Wee1': '1', 'PPs': '0'}
CycE-to-Cdc25 -> 0to-1 | CycA-to-Wee1 -> 0to-1	True	[CDK2 -> CDC25A -> -1 -> 17110335] [CDK2 -> WEE1 -> -1 -> 16085715]	1.21154	4032	1	8192	50.78	1.95	47.27	{'CycD': '0', 'CycE': '0', 'CycA': '0', 'CycB': '0', 'E2F': '0', 'Skp2': '0', 'Cdh1': '1', 'Cdc25': '0', 'RB': '1', 'P21': '0', 'Cdc20': '0', 'Wee1': '1', 'PPs': '0'}
Cdc25-to-CycE -> 0to1 | PPs-to-Wee1 -> 0to1	True	[CDC25A -> CyclinE/CDK2 -> 1 -> 11154267] [PPsA -> WEE1 -> 1 -> 23051732]	1.21184	4033	2	8192	50.78	4.3	44.92	{'CycD': '0', 'CycE': '0', 'CycA': '0', 'CycB': '0', 'E2F': '0', 'Skp2': '0', 'Cdh1': '1', 'Cdc25': '0', 'RB': '1', 'P21': '0', 'Cdc20': '0', 'Wee1': '1', 'PPs': '0'}
CycA-to-CycA -> 0to-1 | CycA-to-P21 -> 0to-1	True	[CDK2 -> CDKN1B -> -1 -> 17409098]	1.22115	4064	1	8192	50.39	3.91	45.7	{'CycD': '0', 'CycE': '0', 'CycA': '0', 'CycB': '0', 'E2F': '0', 'Skp2': '0', 'Cdh1': '1', 'Cdc25': '0', 'RB': '1', 'P21': '0', 'Cdc20': '0', 'Wee1': '1', 'PPs': '0'}
RB-to-CycA -> -1to0 | CycE-to-Cdc25 -> 0to-1	True	[CDK2 -> CDC25A -> -1 -> 17110335]	1.22115	4064	1	8192	50.39	0.78	48.83	{'CycD': '0', 'CycE': '0', 'CycA': '0', 'CycB': '0', 'E2F': '0', 'Skp2': '0', 'Cdh1': '1', 'Cdc25': '0', 'RB': '1', 'P21': '0', 'Cdc20': '0', 'Wee1': '1', 'PPs': '0'}
Skp2-to-Skp2 -> 1to-1 | PPs-to-Cdc25 -> 0to1	True	[PPP1CA -> CDC25C -> 1 -> 14592972]	1.22115	4064	1	8192	50.39	5.47	44.14	{'CycD': '0', 'CycE': '0', 'CycA': '0', 'CycB': '0', 'E2F': '0', 'Skp2': '0', 'Cdh1': '1', 'Cdc25': '0', 'RB': '1', 'P21': '0', 'Cdc20': '0', 'Wee1': '1', 'PPs': '0'}
CycE-to-Cdc25 -> 0to-1 | PPs-to-Wee1 -> 0to1	True	[CDK2 -> CDC25A -> -1 -> 17110335] [PPsA -> WEE1 -> 1 -> 23051732]	1.22115	4064	2	8192	50.39	1.56	48.05	{'CycD': '0', 'CycE': '0', 'CycA': '0', 'CycB': '0', 'E2F': '0', 'Skp2': '0', 'Cdh1': '1', 'Cdc25': '0', 'RB': '1', 'P21': '0', 'Cdc20': '0', 'Wee1': '1', 'PPs': '0'}
CycA-to-CycE -> 0to1 | CycA-to-Cdc25 -> 1to-1	True	[CDK2 -> CDK2 -> 1 -> 17361108] [CDK2 -> CDC25A -> -1 -> 17110335]	1.22897	4090	38	8184	50.78	2.34	46.88	{'CycD': '0', 'CycE': '0', 'CycA': '0', 'CycB': '0', 'E2F': '0', 'Skp2': '0', 'Cdh1': '1', 'Cdc25': '0', 'RB': '1', 'P21': '0', 'Cdc20': '0', 'Wee1': '1', 'PPs': '0'}
CycE-to-CycE -> 0to-1 | PPs-to-RB -> 1to0	True		1.23077	4096	1	8192	50	1.95	48.05	{'CycD': '0', 'CycE': '0', 'CycA': '0', 'CycB': '0', 'E2F': '0', 'Skp2': '0', 'Cdh1': '1', 'Cdc25': '0', 'RB': '1', 'P21': '0', 'Cdc20': '0', 'Wee1': '1', 'PPs': '0'}
CycA-to-CycE -> 0to-1 | Skp2-to-Skp2 -> 1to0	True	[CDK2 -> CCNE1 -> -1 -> 14536078]	1.23077	4096	1	8192	50	1.56	48.44	{'CycD': '0', 'CycE': '0', 'CycA': '0', 'CycB': '0', 'E2F': '0', 'Skp2': '0', 'Cdh1': '1', 'Cdc25': '0', 'RB': '1', 'P21': '0', 'Cdc20': '0', 'Wee1': '1', 'PPs': '0'}
RB-to-CycA -> -1to0 | PPs-to-Wee1 -> 0to1	True	[PPsA -> WEE1 -> 1 -> 23051732]	1.23077	4096	1	8192	50	2.73	47.27	{'CycD': '0', 'CycE': '0', 'CycA': '0', 'CycB': '0', 'E2F': '0', 'Skp2': '0', 'Cdh1': '1', 'Cdc25': '0', 'RB': '1', 'P21': '0', 'Cdc20': '0', 'Wee1': '1', 'PPs': '0'}
CycB-to-Cdh1 -> -1to0 | PPs-to-Cdc25 -> 0to1	True	[PPP1CA -> CDC25C -> 1 -> 14592972]	1.23077	4096	1	8192	50	5.08	44.92	{'CycD': '0', 'CycE': '0', 'CycA': '0', 'CycB': '0', 'E2F': '0', 'Skp2': '0', 'Cdh1': '1', 'Cdc25': '0', 'RB': '1', 'P21': '0', 'Cdc20': '0', 'Wee1': '1', 'PPs': '0'}
CycB-to-Cdh1 -> -1to0 | P21-to-RB -> 0to1	True	[CDKN1A -> RB1 -> 1 -> 10439039]	1.23077	4096	1	8192	50	1.95	48.05	{'CycD': '0', 'CycE': '0', 'CycA': '0', 'CycB': '0', 'E2F': '0', 'Skp2': '0', 'Cdh1': '1', 'Cdc25': '0', 'RB': '1', 'P21': '0', 'Cdc20': '0', 'Wee1': '1', 'PPs': '0'}
CycE-to-Cdc25 -> 0to-1 | Cdh1-to-Cdc25 -> 0to-1	True	[CDK2 -> CDC25A -> -1 -> 17110335] [FZR1 -> CDC25A -> -1 -> 12234927]	1.23077	4096	1	8192	50	1.56	48.44	{'CycD': '0', 'CycE': '0', 'CycA': '0', 'CycB': '0', 'E2F': '0', 'Skp2': '0', 'Cdh1': '1', 'Cdc25': '0', 'RB': '1', 'P21': '0', 'Cdc20': '0', 'Wee1': '1', 'PPs': '0'}
CycB-to-E2F -> 0to1 | PPs-to-Cdc25 -> 0to1	True	[CDK1 -> E2F1 -> 1 -> 8087847] [PPP1CA -> CDC25C -> 1 -> 14592972]	1.24038	4128	1	8192	49.61	3.12	47.27	{'CycD': '0', 'CycE': '0', 'CycA': '0', 'CycB': '0', 'E2F': '0', 'Skp2': '0', 'Cdh1': '1', 'Cdc25': '0', 'RB': '1', 'P21': '0', 'Cdc20': '0', 'Wee1': '1', 'PPs': '0'}
CycE-to-CycE -> 0to-1 | CycB-to-E2F -> 0to1	True	[CDK1 -> E2F1 -> 1 -> 8087847]	1.25	4160	1	8192	49.22	2.73	48.05	{'CycD': '0', 'CycE': '0', 'CycA': '0', 'CycB': '0', 'E2F': '0', 'Skp2': '0', 'Cdh1': '1', 'Cdc25': '0', 'RB': '1', 'P21': '0', 'Cdc20': '0', 'Wee1': '1', 'PPs': '0'}
Cdc25-to-CycE -> 0to1 | CycA-to-P21 -> 0to-1	True	[CDC25A -> CyclinE/CDK2 -> 1 -> 11154267] [CDK2 -> CDKN1B -> -1 -> 17409098]	1.25	4160	1	8192	49.22	10.16	40.62	{'CycD': '0', 'CycE': '0', 'CycA': '0', 'CycB': '0', 'E2F': '0', 'Skp2': '0', 'Cdh1': '1', 'Cdc25': '0', 'RB': '1', 'P21': '0', 'Cdc20': '0', 'Wee1': '1', 'PPs': '0'}
Skp2-to-Skp2 -> 1to-1 | PPs-to-Skp2 -> 0to-1	True	[PPsB -> SKP2 -> -1 -> 18239684]	1.25	4160	1	8192	49.22	6.25	44.53	{'CycD': '0', 'CycE': '0', 'CycA': '0', 'CycB': '0', 'E2F': '0', 'Skp2': '0', 'Cdh1': '1', 'Cdc25': '0', 'RB': '1', 'P21': '0', 'Cdc20': '0', 'Wee1': '1', 'PPs': '0'}
PPs-to-Skp2 -> 0to-1 | CycE-to-Cdc25 -> 0to-1	True	[PPsB -> SKP2 -> -1 -> 18239684] [CDK2 -> CDC25A -> -1 -> 17110335]	1.25	4160	1	8192	49.22	0.78	50	{'CycD': '0', 'CycE': '0', 'CycA': '0', 'CycB': '0', 'E2F': '0', 'Skp2': '0', 'Cdh1': '1', 'Cdc25': '0', 'RB': '1', 'P21': '0', 'Cdc20': '0', 'Wee1': '1', 'PPs': '0'}
Skp2-to-Skp2 -> 1to0 | CycA-to-Cdc25 -> 1to-1	True	[CDK2 -> CDC25A -> -1 -> 17110335]	1.25361	4172	43	8099	55.86	2.34	41.8	{'CycD': '0', 'CycE': '0', 'CycA': '0', 'CycB': '0', 'E2F': '0', 'Skp2': '0', 'Cdh1': '1', 'Cdc25': '0', 'RB': '1', 'P21': '0', 'Cdc20': '0', 'Wee1': '1', 'PPs': '0'}
RB-to-CycE -> -1to0 | CycE-to-CycA -> 0to1	True	[CDK2 -> CDK2 -> 1 -> 17361108]	1.25511	4177	2	7719	60.55	2.34	37.11	{'CycD': '0', 'CycE': '0', 'CycA': '0', 'CycB': '0', 'E2F': '0', 'Skp2': '0', 'Cdh1': '1', 'Cdc25': '0', 'RB': '1', 'P21': '0', 'Cdc20': '0', 'Wee1': '1', 'PPs': '0'}
Skp2-to-Skp2 -> 1to0 | CycA-to-P21 -> 0to-1	True	[CDK2 -> CDKN1B -> -1 -> 17409098]	1.25962	4192	1	8192	48.83	3.52	47.66	{'CycD': '0', 'CycE': '0', 'CycA': '0', 'CycB': '0', 'E2F': '0', 'Skp2': '0', 'Cdh1': '1', 'Cdc25': '0', 'RB': '1', 'P21': '0', 'Cdc20': '0', 'Wee1': '1', 'PPs': '0'}
CycA-to-CycE -> 0to1 | CycE-to-Cdc25 -> 0to1	True	[CDK2 -> CDK2 -> 1 -> 17361108] [CyclinE/CDK2 -> CDC25C -> 1 -> 20530684]	1.26923	4224	1	8192	48.44	10.94	40.62	{'CycD': '0', 'CycE': '0', 'CycA': '0', 'CycB': '0', 'E2F': '0', 'Skp2': '0', 'Cdh1': '1', 'Cdc25': '0', 'RB': '1', 'P21': '0', 'Cdc20': '0', 'Wee1': '1', 'PPs': '0'}
CycA-to-CycE -> 0to-1 | CycE-to-RB -> 0to-1	True	[CDK2 -> CCNE1 -> -1 -> 14536078] [CyclinE/CDK2 -> RB1 -> -1 -> 10207050]	1.26923	4224	1	8192	48.44	0.78	50.78	{'CycD': '0', 'CycE': '0', 'CycA': '0', 'CycB': '0', 'E2F': '0', 'Skp2': '0', 'Cdh1': '1', 'Cdc25': '0', 'RB': '1', 'P21': '0', 'Cdc20': '0', 'Wee1': '1', 'PPs': '0'}
Cdh1-to-Cdc25 -> 0to-1 | Cdc25-to-Cdc25 -> -1to1	True	[FZR1 -> CDC25A -> -1 -> 12234927]	1.26923	4224	1	8192	48.44	3.52	48.05	{'CycD': '0', 'CycE': '0', 'CycA': '0', 'CycB': '0', 'E2F': '0', 'Skp2': '0', 'Cdh1': '1', 'Cdc25': '0', 'RB': '1', 'P21': '0', 'Cdc20': '0', 'Wee1': '1', 'PPs': '0'}
CycA-to-CycE -> 0to-1 | CycE-to-Cdc25 -> 0to1	True	[CDK2 -> CCNE1 -> -1 -> 14536078] [CyclinE/CDK2 -> CDC25C -> 1 -> 20530684]	1.28846	4288	1	8192	47.66	10.55	41.8	{'CycD': '0', 'CycE': '0', 'CycA': '0', 'CycB': '0', 'E2F': '0', 'Skp2': '0', 'Cdh1': '1', 'Cdc25': '0', 'RB': '1', 'P21': '0', 'Cdc20': '0', 'Wee1': '1', 'PPs': '0'}
CycA-to-CycA -> 0to-1 | Cdc20-to-CycA -> -1to0	True		1.30769	4352	1	8192	46.88	2.73	50.39	{'CycD': '0', 'CycE': '0', 'CycA': '0', 'CycB': '0', 'E2F': '0', 'Skp2': '0', 'Cdh1': '1', 'Cdc25': '0', 'RB': '1', 'P21': '0', 'Cdc20': '0', 'Wee1': '1', 'PPs': '0'}
CycB-to-Cdh1 -> -1to0 | CycE-to-Cdc25 -> 0to1	True	[CyclinE/CDK2 -> CDC25C -> 1 -> 20530684]	1.30769	4352	1	8192	46.88	10.55	42.58	{'CycD': '0', 'CycE': '0', 'CycA': '0', 'CycB': '0', 'E2F': '0', 'Skp2': '0', 'Cdh1': '1', 'Cdc25': '0', 'RB': '1', 'P21': '0', 'Cdc20': '0', 'Wee1': '1', 'PPs': '0'}
Cdc25-to-CycD -> 0to1 | CycE-to-Cdh1 -> 0to-1	True	[CDC25A -> CyclinD/CDK4 -> 1 -> 23429262] [CDK2 -> FZR1 -> -1 -> 12560341]	1.32181	4399	14	8190	46.48	21.09	32.42	{'CycD': '0', 'CycE': '0', 'CycA': '0', 'CycB': '0', 'E2F': '0', 'Skp2': '0', 'Cdh1': '1', 'Cdc25': '0', 'RB': '1', 'P21': '0', 'Cdc20': '0', 'Wee1': '1', 'PPs': '0'}
CycE-to-Skp2 -> 0to1 | CycE-to-Cdc25 -> 0to1	True	[CDK2 -> SKP2 -> 1 -> 18239684] [CyclinE/CDK2 -> CDC25C -> 1 -> 20530684]	1.32692	4416	1	8192	46.09	13.67	40.23	{'CycD': '0', 'CycE': '0', 'CycA': '0', 'CycB': '0', 'E2F': '0', 'Skp2': '0', 'Cdh1': '1', 'Cdc25': '0', 'RB': '1', 'P21': '0', 'Cdc20': '0', 'Wee1': '1', 'PPs': '0'}
CycE-to-Cdc25 -> 0to1 | P21-to-RB -> 0to1	True	[CyclinE/CDK2 -> CDC25C -> 1 -> 20530684] [CDKN1A -> RB1 -> 1 -> 10439039]	1.32692	4416	1	8192	46.09	9.77	44.14	{'CycD': '0', 'CycE': '0', 'CycA': '0', 'CycB': '0', 'E2F': '0', 'Skp2': '0', 'Cdh1': '1', 'Cdc25': '0', 'RB': '1', 'P21': '0', 'Cdc20': '0', 'Wee1': '1', 'PPs': '0'}
Skp2-to-CycD -> 0to-1 | Cdc25-to-CycD -> 0to1	True	[SKP2 -> CCND1 -> -1 -> 11439327] [CDC25A -> CyclinD/CDK4 -> 1 -> 23429262]	1.33654	4448	1	8192	45.7	3.91	50.39	{'CycD': '0', 'CycE': '0', 'CycA': '0', 'CycB': '0', 'E2F': '0', 'Skp2': '0', 'Cdh1': '1', 'Cdc25': '0', 'RB': '1', 'P21': '0', 'Cdc20': '0', 'Wee1': '1', 'PPs': '0'}
RB-to-CycE -> -1to0 | CycE-to-Cdc25 -> 0to1	True	[CyclinE/CDK2 -> CDC25C -> 1 -> 20530684]	1.33654	4448	1	8192	45.7	15.62	38.67	{'CycD': '0', 'CycE': '0', 'CycA': '0', 'CycB': '0', 'E2F': '0', 'Skp2': '0', 'Cdh1': '1', 'Cdc25': '0', 'RB': '1', 'P21': '0', 'Cdc20': '0', 'Wee1': '1', 'PPs': '0'}
CycE-to-CycA -> 0to1 | E2F-to-CycB -> 0to1	True	[CDK2 -> CDK2 -> 1 -> 17361108] [E2F1 -> CDK1 -> 1 -> 14618416]	1.33654	4448	1	8192	45.7	15.62	38.67	{'CycD': '0', 'CycE': '0', 'CycA': '0', 'CycB': '0', 'E2F': '0', 'Skp2': '0', 'Cdh1': '1', 'Cdc25': '0', 'RB': '1', 'P21': '0', 'Cdc20': '0', 'Wee1': '1', 'PPs': '0'}
PPs-to-Skp2 -> 0to-1 | CycE-to-Cdc25 -> 0to1	True	[PPsB -> SKP2 -> -1 -> 18239684] [CyclinE/CDK2 -> CDC25C -> 1 -> 20530684]	1.33654	4448	1	8192	45.7	12.5	41.8	{'CycD': '0', 'CycE': '0', 'CycA': '0', 'CycB': '0', 'E2F': '0', 'Skp2': '0', 'Cdh1': '1', 'Cdc25': '0', 'RB': '1', 'P21': '0', 'Cdc20': '0', 'Wee1': '1', 'PPs': '0'}
RB-to-RB -> 1to0 | CycD-to-P21 -> 0to1	True	[CDK6 -> CDKN1B -> 1 -> 16160006]	1.33654	4448	1	8192	45.7	0	54.3	{'CycD': '0', 'CycE': '0', 'CycA': '0', 'CycB': '0', 'E2F': '0', 'Skp2': '0', 'Cdh1': '1', 'Cdc25': '0', 'RB': '1', 'P21': '0', 'Cdc20': '0', 'Wee1': '1', 'PPs': '0'}
Cdc20-to-CycA -> -1to0 | CycE-to-Cdc25 -> 0to1	True	[CyclinE/CDK2 -> CDC25C -> 1 -> 20530684]	1.34615	4480	1	8192	45.31	9.38	45.31	{'CycD': '0', 'CycE': '0', 'CycA': '0', 'CycB': '0', 'E2F': '0', 'Skp2': '0', 'Cdh1': '1', 'Cdc25': '0', 'RB': '1', 'P21': '0', 'Cdc20': '0', 'Wee1': '1', 'PPs': '0'}
Skp2-to-Skp2 -> 1to0 | CycE-to-Cdc25 -> 0to1	True	[CyclinE/CDK2 -> CDC25C -> 1 -> 20530684]	1.34615	4480	1	8192	45.31	14.06	40.62	{'CycD': '0', 'CycE': '0', 'CycA': '0', 'CycB': '0', 'E2F': '0', 'Skp2': '0', 'Cdh1': '1', 'Cdc25': '0', 'RB': '1', 'P21': '0', 'Cdc20': '0', 'Wee1': '1', 'PPs': '0'}
CycE-to-Cdc25 -> 0to1 | PPs-to-Wee1 -> 0to1	True	[CyclinE/CDK2 -> CDC25C -> 1 -> 20530684] [PPsA -> WEE1 -> 1 -> 23051732]	1.34615	4480	1	8192	45.31	14.84	39.84	{'CycD': '0', 'CycE': '0', 'CycA': '0', 'CycB': '0', 'E2F': '0', 'Skp2': '0', 'Cdh1': '1', 'Cdc25': '0', 'RB': '1', 'P21': '0', 'Cdc20': '0', 'Wee1': '1', 'PPs': '0'}
CycE-to-Cdc25 -> 0to1 | CycA-to-P21 -> 0to-1	True	[CyclinE/CDK2 -> CDC25C -> 1 -> 20530684] [CDK2 -> CDKN1B -> -1 -> 17409098]	1.35577	4512	1	8192	44.92	11.72	43.36	{'CycD': '0', 'CycE': '0', 'CycA': '0', 'CycB': '0', 'E2F': '0', 'Skp2': '0', 'Cdh1': '1', 'Cdc25': '0', 'RB': '1', 'P21': '0', 'Cdc20': '0', 'Wee1': '1', 'PPs': '0'}
Skp2-to-CycD -> 0to-1 | CycD-to-P21 -> 0to-1	True	[SKP2 -> CCND1 -> -1 -> 11439327] [CDK6 -> CDKN1A -> -1 -> 16508017]	1.36538	4544	1	8192	44.53	3.52	51.95	{'CycD': '0', 'CycE': '0', 'CycA': '0', 'CycB': '0', 'E2F': '0', 'Skp2': '0', 'Cdh1': '1', 'Cdc25': '0', 'RB': '1', 'P21': '0', 'Cdc20': '0', 'Wee1': '1', 'PPs': '0'}
Cdc25-to-CycD -> 0to1 | CycE-to-CycE -> 0to1	True	[CDC25A -> CyclinD/CDK4 -> 1 -> 23429262]	1.37169	4565	22	8188	44.53	24.61	30.86	{'CycD': '0', 'CycE': '0', 'CycA': '0', 'CycB': '0', 'E2F': '0', 'Skp2': '0', 'Cdh1': '1', 'Cdc25': '0', 'RB': '1', 'P21': '0', 'Cdc20': '0', 'Wee1': '1', 'PPs': '0'}
Cdc20-to-CycA -> -1to0 | CycE-to-Cdh1 -> 0to-1	True	[CDK2 -> FZR1 -> -1 -> 12560341]	1.375	4576	1	8192	44.14	17.97	37.89	{'CycD': '0', 'CycE': '0', 'CycA': '0', 'CycB': '0', 'E2F': '0', 'Skp2': '0', 'Cdh1': '1', 'Cdc25': '0', 'RB': '1', 'P21': '0', 'Cdc20': '0', 'Wee1': '1', 'PPs': '0'}
Skp2-to-CycD -> 0to-1 | Skp2-to-Skp2 -> 1to-1	True	[SKP2 -> CCND1 -> -1 -> 11439327]	1.38462	4608	1	8192	43.75	3.52	52.73	{'CycD': '0', 'CycE': '0', 'CycA': '0', 'CycB': '0', 'E2F': '0', 'Skp2': '0', 'Cdh1': '1', 'Cdc25': '0', 'RB': '1', 'P21': '0', 'Cdc20': '0', 'Wee1': '1', 'PPs': '0'}
CycE-to-CycE -> 0to-1 | CycE-to-Cdc25 -> 0to1	True	[CyclinE/CDK2 -> CDC25C -> 1 -> 20530684]	1.38462	4608	1	8192	43.75	10.94	45.31	{'CycD': '0', 'CycE': '0', 'CycA': '0', 'CycB': '0', 'E2F': '0', 'Skp2': '0', 'Cdh1': '1', 'Cdc25': '0', 'RB': '1', 'P21': '0', 'Cdc20': '0', 'Wee1': '1', 'PPs': '0'}
Cdc25-to-CycE -> 0to1 | CycE-to-Cdc25 -> 0to1	True	[CDC25A -> CyclinE/CDK2 -> 1 -> 11154267] [CyclinE/CDK2 -> CDC25C -> 1 -> 20530684]	1.38462	4608	1	8192	43.75	14.45	41.8	{'CycD': '0', 'CycE': '0', 'CycA': '0', 'CycB': '0', 'E2F': '0', 'Skp2': '0', 'Cdh1': '1', 'Cdc25': '0', 'RB': '1', 'P21': '0', 'Cdc20': '0', 'Wee1': '1', 'PPs': '0'}
Cdc25-to-CycD -> 0to1 | RB-to-CycE -> -1to0	True	[CDC25A -> CyclinD/CDK4 -> 1 -> 23429262]	1.39153	4631	32	7408	62.89	3.12	33.98	{'CycD': '0', 'CycE': '0', 'CycA': '0', 'CycB': '0', 'E2F': '0', 'Skp2': '0', 'Cdh1': '1', 'Cdc25': '0', 'RB': '1', 'P21': '0', 'Cdc20': '0', 'Wee1': '1', 'PPs': '0'}
CycE-to-Skp2 -> 0to1 | CycE-to-Cdh1 -> 0to-1	True	[CDK2 -> SKP2 -> 1 -> 18239684] [CDK2 -> FZR1 -> -1 -> 12560341]	1.39423	4640	1	8192	43.36	17.97	38.67	{'CycD': '0', 'CycE': '0', 'CycA': '0', 'CycB': '0', 'E2F': '0', 'Skp2': '0', 'Cdh1': '1', 'Cdc25': '0', 'RB': '1', 'P21': '0', 'Cdc20': '0', 'Wee1': '1', 'PPs': '0'}
Skp2-to-Skp2 -> 1to-1 | CycE-to-Cdc25 -> 0to1	True	[CyclinE/CDK2 -> CDC25C -> 1 -> 20530684]	1.39423	4640	1	8192	43.36	17.58	39.06	{'CycD': '0', 'CycE': '0', 'CycA': '0', 'CycB': '0', 'E2F': '0', 'Skp2': '0', 'Cdh1': '1', 'Cdc25': '0', 'RB': '1', 'P21': '0', 'Cdc20': '0', 'Wee1': '1', 'PPs': '0'}
CycA-to-CycE -> 0to-1 | CycE-to-Cdh1 -> 0to-1	True	[CDK2 -> CCNE1 -> -1 -> 14536078] [CDK2 -> FZR1 -> -1 -> 12560341]	1.40385	4672	1	8192	42.97	14.06	42.97	{'CycD': '0', 'CycE': '0', 'CycA': '0', 'CycB': '0', 'E2F': '0', 'Skp2': '0', 'Cdh1': '1', 'Cdc25': '0', 'RB': '1', 'P21': '0', 'Cdc20': '0', 'Wee1': '1', 'PPs': '0'}
CycA-to-Skp2 -> 0to1 | CycE-to-Cdc25 -> 0to1	True	[CDK2 -> SKP2 -> 1 -> 18239684] [CyclinE/CDK2 -> CDC25C -> 1 -> 20530684]	1.40385	4672	1	8192	42.97	11.72	45.31	{'CycD': '0', 'CycE': '0', 'CycA': '0', 'CycB': '0', 'E2F': '0', 'Skp2': '0', 'Cdh1': '1', 'Cdc25': '0', 'RB': '1', 'P21': '0', 'Cdc20': '0', 'Wee1': '1', 'PPs': '0'}
CycE-to-Cdh1 -> 0to-1 | CycB-to-Cdh1 -> -1to0	True	[CDK2 -> FZR1 -> -1 -> 12560341]	1.40385	4672	1	8192	42.97	14.45	42.58	{'CycD': '0', 'CycE': '0', 'CycA': '0', 'CycB': '0', 'E2F': '0', 'Skp2': '0', 'Cdh1': '1', 'Cdc25': '0', 'RB': '1', 'P21': '0', 'Cdc20': '0', 'Wee1': '1', 'PPs': '0'}
CycE-to-Cdh1 -> 0to-1 | PPs-to-Wee1 -> 0to1	True	[CDK2 -> FZR1 -> -1 -> 12560341] [PPsA -> WEE1 -> 1 -> 23051732]	1.40385	4672	1	8192	42.97	21.09	35.94	{'CycD': '0', 'CycE': '0', 'CycA': '0', 'CycB': '0', 'E2F': '0', 'Skp2': '0', 'Cdh1': '1', 'Cdc25': '0', 'RB': '1', 'P21': '0', 'Cdc20': '0', 'Wee1': '1', 'PPs': '0'}
CycA-to-CycA -> 0to-1 | CycE-to-Cdc25 -> 0to1	True	[CyclinE/CDK2 -> CDC25C -> 1 -> 20530684]	1.41346	4704	1	8192	42.58	13.28	44.14	{'CycD': '0', 'CycE': '0', 'CycA': '0', 'CycB': '0', 'E2F': '0', 'Skp2': '0', 'Cdh1': '1', 'Cdc25': '0', 'RB': '1', 'P21': '0', 'Cdc20': '0', 'Wee1': '1', 'PPs': '0'}
CycB-to-CycB -> 1to0 | CycE-to-Cdh1 -> 0to-1	True	[CDK2 -> FZR1 -> -1 -> 12560341]	1.43059	4761	2	7964	61.33	1.95	36.72	{'CycD': '0', 'CycE': '0', 'CycA': '0', 'CycB': '0', 'E2F': '0', 'Skp2': '0', 'Cdh1': '1', 'Cdc25': '0', 'RB': '1', 'P21': '0', 'Cdc20': '0', 'Wee1': '1', 'PPs': '0'}
RB-to-CycA -> -1to0 | CycE-to-Cdh1 -> 0to-1	True	[CDK2 -> FZR1 -> -1 -> 12560341]	1.43269	4768	1	8192	41.8	14.45	43.75	{'CycD': '0', 'CycE': '0', 'CycA': '0', 'CycB': '0', 'E2F': '0', 'Skp2': '0', 'Cdh1': '1', 'Cdc25': '0', 'RB': '1', 'P21': '0', 'Cdc20': '0', 'Wee1': '1', 'PPs': '0'}
CycE-to-Cdc25 -> 0to1 | PPs-to-Cdc25 -> 0to1	True	[CyclinE/CDK2 -> CDC25C -> 1 -> 20530684] [PPP1CA -> CDC25C -> 1 -> 14592972]	1.43269	4768	1	8192	41.8	11.33	46.88	{'CycD': '0', 'CycE': '0', 'CycA': '0', 'CycB': '0', 'E2F': '0', 'Skp2': '0', 'Cdh1': '1', 'Cdc25': '0', 'RB': '1', 'P21': '0', 'Cdc20': '0', 'Wee1': '1', 'PPs': '0'}
Cdc25-to-CycD -> 0to1 | Cdh1-to-CycB -> -1to0	True	[CDC25A -> CyclinD/CDK4 -> 1 -> 23429262]	1.4345	4774	10	8191	41.8	17.97	40.23	{'CycD': '0', 'CycE': '0', 'CycA': '0', 'CycB': '0', 'E2F': '0', 'Skp2': '0', 'Cdh1': '1', 'Cdc25': '0', 'RB': '1', 'P21': '0', 'Cdc20': '0', 'Wee1': '1', 'PPs': '0'}
CycB-to-CycB -> 1to0 | PPs-to-Skp2 -> 0to-1	True	[PPsB -> SKP2 -> -1 -> 18239684]	1.4369	4782	2	7989	58.98	2.34	38.67	{'CycD': '0', 'CycE': '0', 'CycA': '0', 'CycB': '0', 'E2F': '0', 'Skp2': '0', 'Cdh1': '1', 'Cdc25': '0', 'RB': '1', 'P21': '0', 'Cdc20': '0', 'Wee1': '1', 'PPs': '0'}
CycE-to-CycE -> 0to1 | CycE-to-Skp2 -> 0to1	True	[CDK2 -> SKP2 -> 1 -> 18239684]	1.44231	4800	1	8192	41.41	23.44	35.16	{'CycD': '0', 'CycE': '0', 'CycA': '0', 'CycB': '0', 'E2F': '0', 'Skp2': '0', 'Cdh1': '1', 'Cdc25': '0', 'RB': '1', 'P21': '0', 'Cdc20': '0', 'Wee1': '1', 'PPs': '0'}
RB-to-CycE -> -1to0 | PPs-to-Cdc25 -> 0to1	True	[PPP1CA -> CDC25C -> 1 -> 14592972]	1.44231	4800	2	7616	55.47	6.25	38.28	{'CycD': '0', 'CycE': '0', 'CycA': '0', 'CycB': '0', 'E2F': '0', 'Skp2': '0', 'Cdh1': '1', 'Cdc25': '0', 'RB': '1', 'P21': '0', 'Cdc20': '0', 'Wee1': '1', 'PPs': '0'}
CycB-to-E2F -> 0to1 | CycE-to-Cdc25 -> 0to1	True	[CDK1 -> E2F1 -> 1 -> 8087847] [CyclinE/CDK2 -> CDC25C -> 1 -> 20530684]	1.44231	4800	1	8192	41.41	15.62	42.97	{'CycD': '0', 'CycE': '0', 'CycA': '0', 'CycB': '0', 'E2F': '0', 'Skp2': '0', 'Cdh1': '1', 'Cdc25': '0', 'RB': '1', 'P21': '0', 'Cdc20': '0', 'Wee1': '1', 'PPs': '0'}
Cdc25-to-CycD -> 0to1 | E2F-to-Cdc25 -> 0to1	True	[CDC25A -> CyclinD/CDK4 -> 1 -> 23429262] [E2F1 -> CDC25A -> 1 -> 11154267]	1.44411	4806	36	8186	41.8	16.41	41.8	{'CycD': '0', 'CycE': '0', 'CycA': '0', 'CycB': '0', 'E2F': '0', 'Skp2': '0', 'Cdh1': '1', 'Cdc25': '0', 'RB': '1', 'P21': '0', 'Cdc20': '0', 'Wee1': '1', 'PPs': '0'}
CycE-to-Cdc25 -> 0to-1 | CycA-to-Cdc25 -> 1to-1	True	[CDK2 -> CDC25A -> -1 -> 17110335] [CDK2 -> CDC25A -> -1 -> 17110335]	1.44651	4814	12	7939	59.77	1.56	38.67	{'CycD': '0', 'CycE': '0', 'CycA': '0', 'CycB': '0', 'E2F': '0', 'Skp2': '0', 'Cdh1': '1', 'Cdc25': '0', 'RB': '1', 'P21': '0', 'Cdc20': '0', 'Wee1': '1', 'PPs': '0'}
CycE-to-CycE -> 0to1 | CycA-to-CycE -> 0to1	True	[CDK2 -> CDK2 -> 1 -> 17361108]	1.45192	4832	1	8192	41.02	24.22	34.77	{'CycD': '0', 'CycE': '0', 'CycA': '0', 'CycB': '0', 'E2F': '0', 'Skp2': '0', 'Cdh1': '1', 'Cdc25': '0', 'RB': '1', 'P21': '0', 'Cdc20': '0', 'Wee1': '1', 'PPs': '0'}
CycE-to-Cdc25 -> 0to1 | CycA-to-Wee1 -> 0to-1	True	[CyclinE/CDK2 -> CDC25C -> 1 -> 20530684] [CDK2 -> WEE1 -> -1 -> 16085715]	1.45192	4832	1	8192	41.02	7.42	51.56	{'CycD': '0', 'CycE': '0', 'CycA': '0', 'CycB': '0', 'E2F': '0', 'Skp2': '0', 'Cdh1': '1', 'Cdc25': '0', 'RB': '1', 'P21': '0', 'Cdc20': '0', 'Wee1': '1', 'PPs': '0'}
CycA-to-Cdc25 -> 1to-1 | P21-to-RB -> 0to1	True	[CDK2 -> CDC25A -> -1 -> 17110335] [CDKN1A -> RB1 -> 1 -> 10439039]	1.45643	4847	9	7955	58.2	0	41.8	{'CycD': '0', 'CycE': '0', 'CycA': '0', 'CycB': '0', 'E2F': '0', 'Skp2': '0', 'Cdh1': '1', 'Cdc25': '0', 'RB': '1', 'P21': '0', 'Cdc20': '0', 'Wee1': '1', 'PPs': '0'}
CycB-to-E2F -> 0to1 | CycA-to-Cdc25 -> 1to-1	True	[CDK1 -> E2F1 -> 1 -> 8087847] [CDK2 -> CDC25A -> -1 -> 17110335]	1.46064	4861	17	7926	60.16	0	39.84	{'CycD': '0', 'CycE': '0', 'CycA': '0', 'CycB': '0', 'E2F': '0', 'Skp2': '0', 'Cdh1': '1', 'Cdc25': '0', 'RB': '1', 'P21': '0', 'Cdc20': '0', 'Wee1': '1', 'PPs': '0'}
CycE-to-CycE -> 0to1 | RB-to-CycA -> -1to0	True		1.46154	4864	1	8192	40.62	25.39	33.98	{'CycD': '0', 'CycE': '0', 'CycA': '0', 'CycB': '0', 'E2F': '0', 'Skp2': '0', 'Cdh1': '1', 'Cdc25': '0', 'RB': '1', 'P21': '0', 'Cdc20': '0', 'Wee1': '1', 'PPs': '0'}
Skp2-to-Skp2 -> 1to0 | CycE-to-Cdh1 -> 0to-1	True	[CDK2 -> FZR1 -> -1 -> 12560341]	1.46154	4864	1	8192	40.62	17.97	41.41	{'CycD': '0', 'CycE': '0', 'CycA': '0', 'CycB': '0', 'E2F': '0', 'Skp2': '0', 'Cdh1': '1', 'Cdc25': '0', 'RB': '1', 'P21': '0', 'Cdc20': '0', 'Wee1': '1', 'PPs': '0'}
CycE-to-CycE -> 0to1 | CycA-to-Cdc25 -> 1to-1	True	[CDK2 -> CDC25A -> -1 -> 17110335]	1.46575	4878	17	8190	40.62	18.75	40.62	{'CycD': '0', 'CycE': '0', 'CycA': '0', 'CycB': '0', 'E2F': '0', 'Skp2': '0', 'Cdh1': '1', 'Cdc25': '0', 'RB': '1', 'P21': '0', 'Cdc20': '0', 'Wee1': '1', 'PPs': '0'}
RB-to-CycE -> -1to0 | P21-to-RB -> 0to1	True	[CDKN1A -> RB1 -> 1 -> 10439039]	1.46635	4880	2	7448	58.59	0.39	41.02	{'CycD': '0', 'CycE': '0', 'CycA': '0', 'CycB': '0', 'E2F': '0', 'Skp2': '0', 'Cdh1': '1', 'Cdc25': '0', 'RB': '1', 'P21': '0', 'Cdc20': '0', 'Wee1': '1', 'PPs': '0'}
Skp2-to-CycD -> 0to-1 | CycA-to-PPs -> 0to-1	True	[SKP2 -> CCND1 -> -1 -> 11439327] [CDK2 -> PPP1CA -> -1 -> 12202491]	1.47115	4896	1	8192	40.23	3.12	56.64	{'CycD': '0', 'CycE': '0', 'CycA': '0', 'CycB': '0', 'E2F': '0', 'Skp2': '0', 'Cdh1': '1', 'Cdc25': '0', 'RB': '1', 'P21': '0', 'Cdc20': '0', 'Wee1': '1', 'PPs': '0'}
CycB-to-CycB -> 1to0 | Cdh1-to-CycB -> -1to0	True		1.47115	4896	2	7996	57.03	1.56	41.41	{'CycD': '0', 'CycE': '0', 'CycA': '0', 'CycB': '0', 'E2F': '0', 'Skp2': '0', 'Cdh1': '1', 'Cdc25': '0', 'RB': '1', 'P21': '0', 'Cdc20': '0', 'Wee1': '1', 'PPs': '0'}
CycA-to-Cdc25 -> 1to-1 | Cdh1-to-Cdc25 -> 0to-1	True	[CDK2 -> CDC25A -> -1 -> 17110335] [FZR1 -> CDC25A -> -1 -> 12234927]	1.47806	4919	10	7943	58.2	2.34	39.45	{'CycD': '0', 'CycE': '0', 'CycA': '0', 'CycB': '0', 'E2F': '0', 'Skp2': '0', 'Cdh1': '1', 'Cdc25': '0', 'RB': '1', 'P21': '0', 'Cdc20': '0', 'Wee1': '1', 'PPs': '0'}
Cdc25-to-CycE -> 0to1 | CycA-to-Cdc25 -> 1to-1	True	[CDC25A -> CyclinE/CDK2 -> 1 -> 11154267] [CDK2 -> CDC25A -> -1 -> 17110335]	1.48978	4958	11	7963	56.25	6.25	37.5	{'CycD': '0', 'CycE': '0', 'CycA': '0', 'CycB': '0', 'E2F': '0', 'Skp2': '0', 'Cdh1': '1', 'Cdc25': '0', 'RB': '1', 'P21': '0', 'Cdc20': '0', 'Wee1': '1', 'PPs': '0'}
Skp2-to-Skp2 -> 1to-1 | CycE-to-Cdh1 -> 0to-1	True	[CDK2 -> FZR1 -> -1 -> 12560341]	1.49038	4960	1	8192	39.45	16.41	44.14	{'CycD': '0', 'CycE': '0', 'CycA': '0', 'CycB': '0', 'E2F': '0', 'Skp2': '0', 'Cdh1': '1', 'Cdc25': '0', 'RB': '1', 'P21': '0', 'Cdc20': '0', 'Wee1': '1', 'PPs': '0'}
CycE-to-Cdh1 -> 0to-1 | CycE-to-Cdc25 -> 0to-1	True	[CDK2 -> FZR1 -> -1 -> 12560341] [CDK2 -> CDC25A -> -1 -> 17110335]	1.49038	4960	1	8192	39.45	13.28	47.27	{'CycD': '0', 'CycE': '0', 'CycA': '0', 'CycB': '0', 'E2F': '0', 'Skp2': '0', 'Cdh1': '1', 'Cdc25': '0', 'RB': '1', 'P21': '0', 'Cdc20': '0', 'Wee1': '1', 'PPs': '0'}
CycB-to-CycB -> 1to0 | PPs-to-Wee1 -> 0to1	True	[PPsA -> WEE1 -> 1 -> 23051732]	1.4985	4987	2	7937	60.94	2.34	36.72	{'CycD': '0', 'CycE': '0', 'CycA': '0', 'CycB': '0', 'E2F': '0', 'Skp2': '0', 'Cdh1': '1', 'Cdc25': '0', 'RB': '1', 'P21': '0', 'Cdc20': '0', 'Wee1': '1', 'PPs': '0'}
Skp2-to-CycD -> 0to-1 | CycA-to-CycA -> 0to-1	True	[SKP2 -> CCND1 -> -1 -> 11439327]	1.5	4992	1	8192	39.06	2.73	58.2	{'CycD': '0', 'CycE': '0', 'CycA': '0', 'CycB': '0', 'E2F': '0', 'Skp2': '0', 'Cdh1': '1', 'Cdc25': '0', 'RB': '1', 'P21': '0', 'Cdc20': '0', 'Wee1': '1', 'PPs': '0'}
CycE-to-Cdh1 -> 0to-1 | CycE-to-Cdc25 -> 0to1	True	[CDK2 -> FZR1 -> -1 -> 12560341] [CyclinE/CDK2 -> CDC25C -> 1 -> 20530684]	1.5	4992	1	8192	39.06	17.19	43.75	{'CycD': '0', 'CycE': '0', 'CycA': '0', 'CycB': '0', 'E2F': '0', 'Skp2': '0', 'Cdh1': '1', 'Cdc25': '0', 'RB': '1', 'P21': '0', 'Cdc20': '0', 'Wee1': '1', 'PPs': '0'}
RB-to-CycE -> -1to0 | RB-to-CycA -> -1to0	True		1.50691	5015	2	7684	51.17	3.52	45.31	{'CycD': '0', 'CycE': '0', 'CycA': '0', 'CycB': '0', 'E2F': '0', 'Skp2': '0', 'Cdh1': '1', 'Cdc25': '0', 'RB': '1', 'P21': '0', 'Cdc20': '0', 'Wee1': '1', 'PPs': '0'}
CycE-to-CycA -> 0to1 | CycB-to-CycB -> 1to0	True	[CDK2 -> CDK2 -> 1 -> 17361108]	1.50751	5017	2	7946	59.77	1.95	38.28	{'CycD': '0', 'CycE': '0', 'CycA': '0', 'CycB': '0', 'E2F': '0', 'Skp2': '0', 'Cdh1': '1', 'Cdc25': '0', 'RB': '1', 'P21': '0', 'Cdc20': '0', 'Wee1': '1', 'PPs': '0'}
Skp2-to-CycD -> 0to-1 | CycB-to-E2F -> 0to1	True	[SKP2 -> CCND1 -> -1 -> 11439327] [CDK1 -> E2F1 -> 1 -> 8087847]	1.50962	5024	1	8192	38.67	3.91	57.42	{'CycD': '0', 'CycE': '0', 'CycA': '0', 'CycB': '0', 'E2F': '0', 'Skp2': '0', 'Cdh1': '1', 'Cdc25': '0', 'RB': '1', 'P21': '0', 'Cdc20': '0', 'Wee1': '1', 'PPs': '0'}
CycE-to-Cdh1 -> 0to-1 | CycA-to-P21 -> 0to-1	True	[CDK2 -> FZR1 -> -1 -> 12560341] [CDK2 -> CDKN1B -> -1 -> 17409098]	1.50962	5024	1	8192	38.67	15.23	46.09	{'CycD': '0', 'CycE': '0', 'CycA': '0', 'CycB': '0', 'E2F': '0', 'Skp2': '0', 'Cdh1': '1', 'Cdc25': '0', 'RB': '1', 'P21': '0', 'Cdc20': '0', 'Wee1': '1', 'PPs': '0'}
RB-to-CycE -> -1to0 | CycA-to-P21 -> 0to-1	True	[CDK2 -> CDKN1B -> -1 -> 17409098]	1.51442	5040	2	7416	57.42	3.52	39.06	{'CycD': '0', 'CycE': '0', 'CycA': '0', 'CycB': '0', 'E2F': '0', 'Skp2': '0', 'Cdh1': '1', 'Cdc25': '0', 'RB': '1', 'P21': '0', 'Cdc20': '0', 'Wee1': '1', 'PPs': '0'}
CycE-to-CycE -> 0to1 | CycA-to-P21 -> 0to-1	True	[CDK2 -> CDKN1B -> -1 -> 17409098]	1.51923	5056	1	8192	38.28	28.12	33.59	{'CycD': '0', 'CycE': '0', 'CycA': '0', 'CycB': '0', 'E2F': '0', 'Skp2': '0', 'Cdh1': '1', 'Cdc25': '0', 'RB': '1', 'P21': '0', 'Cdc20': '0', 'Wee1': '1', 'PPs': '0'}
CycB-to-E2F -> 0to1 | CycE-to-Cdh1 -> 0to-1	True	[CDK1 -> E2F1 -> 1 -> 8087847] [CDK2 -> FZR1 -> -1 -> 12560341]	1.51923	5056	1	8192	38.28	16.41	45.31	{'CycD': '0', 'CycE': '0', 'CycA': '0', 'CycB': '0', 'E2F': '0', 'Skp2': '0', 'Cdh1': '1', 'Cdc25': '0', 'RB': '1', 'P21': '0', 'Cdc20': '0', 'Wee1': '1', 'PPs': '0'}
CycB-to-CycB -> 1to0 | CycB-to-E2F -> 0to1	True	[CDK1 -> E2F1 -> 1 -> 8087847]	1.52043	5060	2	7958	58.2	1.17	40.62	{'CycD': '0', 'CycE': '0', 'CycA': '0', 'CycB': '0', 'E2F': '0', 'Skp2': '0', 'Cdh1': '1', 'Cdc25': '0', 'RB': '1', 'P21': '0', 'Cdc20': '0', 'Wee1': '1', 'PPs': '0'}
CycB-to-CycB -> 1to0 | CycE-to-Cdc25 -> 0to1	True	[CyclinE/CDK2 -> CDC25C -> 1 -> 20530684]	1.52133	5063	2	7953	58.59	1.95	39.45	{'CycD': '0', 'CycE': '0', 'CycA': '0', 'CycB': '0', 'E2F': '0', 'Skp2': '0', 'Cdh1': '1', 'Cdc25': '0', 'RB': '1', 'P21': '0', 'Cdc20': '0', 'Wee1': '1', 'PPs': '0'}
PPs-to-Skp2 -> 0to-1 | CycA-to-Cdc25 -> 1to-1	True	[PPsB -> SKP2 -> -1 -> 18239684] [CDK2 -> CDC25A -> -1 -> 17110335]	1.52224	5066	26	7977	53.91	3.52	42.58	{'CycD': '0', 'CycE': '0', 'CycA': '0', 'CycB': '0', 'E2F': '0', 'Skp2': '0', 'Cdh1': '1', 'Cdc25': '0', 'RB': '1', 'P21': '0', 'Cdc20': '0', 'Wee1': '1', 'PPs': '0'}
Skp2-to-CycD -> 0to-1 | Skp2-to-Skp2 -> 1to0	True	[SKP2 -> CCND1 -> -1 -> 11439327]	1.52885	5088	1	8192	37.89	4.69	57.42	{'CycD': '0', 'CycE': '0', 'CycA': '0', 'CycB': '0', 'E2F': '0', 'Skp2': '0', 'Cdh1': '1', 'Cdc25': '0', 'RB': '1', 'P21': '0', 'Cdc20': '0', 'Wee1': '1', 'PPs': '0'}
CycE-to-CycE -> 0to1 | CycB-to-Cdh1 -> -1to0	True		1.52885	5088	1	8192	37.89	22.27	39.84	{'CycD': '0', 'CycE': '0', 'CycA': '0', 'CycB': '0', 'E2F': '0', 'Skp2': '0', 'Cdh1': '1', 'Cdc25': '0', 'RB': '1', 'P21': '0', 'Cdc20': '0', 'Wee1': '1', 'PPs': '0'}
CycB-to-E2F -> 0to1 | P21-to-P21 -> -1to0	True	[CDK1 -> E2F1 -> 1 -> 8087847]	1.52885	5088	2	7456	37.89	0.78	61.33	{'CycD': '0', 'CycE': '0', 'CycA': '0', 'CycB': '0', 'E2F': '0', 'Skp2': '0', 'Cdh1': '1', 'Cdc25': '0', 'RB': '1', 'P21': '1', 'Cdc20': '0', 'Wee1': '1', 'PPs': '0'}
CycE-to-Cdh1 -> 0to-1 | CycA-to-Wee1 -> 0to-1	True	[CDK2 -> FZR1 -> -1 -> 12560341] [CDK2 -> WEE1 -> -1 -> 16085715]	1.52885	5088	1	8192	37.89	16.8	45.31	{'CycD': '0', 'CycE': '0', 'CycA': '0', 'CycB': '0', 'E2F': '0', 'Skp2': '0', 'Cdh1': '1', 'Cdc25': '0', 'RB': '1', 'P21': '0', 'Cdc20': '0', 'Wee1': '1', 'PPs': '0'}
CycB-to-CycB -> 1to0 | CycB-to-Cdh1 -> -1to0	True		1.53365	5104	2	7957	57.81	3.12	39.06	{'CycD': '0', 'CycE': '0', 'CycA': '0', 'CycB': '0', 'E2F': '0', 'Skp2': '0', 'Cdh1': '1', 'Cdc25': '0', 'RB': '1', 'P21': '0', 'Cdc20': '0', 'Wee1': '1', 'PPs': '0'}
CycA-to-Cdc25 -> 1to-1 | PPs-to-Wee1 -> 0to1	True	[CDK2 -> CDC25A -> -1 -> 17110335] [PPsA -> WEE1 -> 1 -> 23051732]	1.53726	5116	23	7932	56.64	1.56	41.8	{'CycD': '0', 'CycE': '0', 'CycA': '0', 'CycB': '0', 'E2F': '0', 'Skp2': '0', 'Cdh1': '1', 'Cdc25': '0', 'RB': '1', 'P21': '0', 'Cdc20': '0', 'Wee1': '1', 'PPs': '0'}
Skp2-to-CycD -> 0to-1 | CycA-to-RB -> 0to-1	True	[SKP2 -> CCND1 -> -1 -> 11439327] [CyclinA2/CDK2 -> RB1 -> -1 -> 9139732]	1.53846	5120	1	8192	37.5	4.3	58.2	{'CycD': '0', 'CycE': '0', 'CycA': '0', 'CycB': '0', 'E2F': '0', 'Skp2': '0', 'Cdh1': '1', 'Cdc25': '0', 'RB': '1', 'P21': '0', 'Cdc20': '0', 'Wee1': '1', 'PPs': '0'}
Skp2-to-CycD -> 0to-1 | P21-to-RB -> 0to1	True	[SKP2 -> CCND1 -> -1 -> 11439327] [CDKN1A -> RB1 -> 1 -> 10439039]	1.53846	5120	1	8192	37.5	1.95	60.55	{'CycD': '0', 'CycE': '0', 'CycA': '0', 'CycB': '0', 'E2F': '0', 'Skp2': '0', 'Cdh1': '1', 'Cdc25': '0', 'RB': '1', 'P21': '0', 'Cdc20': '0', 'Wee1': '1', 'PPs': '0'}
Skp2-to-CycD -> 0to-1 | CycA-to-P21 -> 0to-1	True	[SKP2 -> CCND1 -> -1 -> 11439327] [CDK2 -> CDKN1B -> -1 -> 17409098]	1.53846	5120	1	8192	37.5	3.91	58.59	{'CycD': '0', 'CycE': '0', 'CycA': '0', 'CycB': '0', 'E2F': '0', 'Skp2': '0', 'Cdh1': '1', 'Cdc25': '0', 'RB': '1', 'P21': '0', 'Cdc20': '0', 'Wee1': '1', 'PPs': '0'}
CycE-to-CycE -> 0to1 | CycA-to-Wee1 -> 0to-1	True	[CDK2 -> WEE1 -> -1 -> 16085715]	1.53846	5120	1	8192	37.5	25.78	36.72	{'CycD': '0', 'CycE': '0', 'CycA': '0', 'CycB': '0', 'E2F': '0', 'Skp2': '0', 'Cdh1': '1', 'Cdc25': '0', 'RB': '1', 'P21': '0', 'Cdc20': '0', 'Wee1': '1', 'PPs': '0'}
CycA-to-CycA -> 0to-1 | CycE-to-Cdh1 -> 0to-1	True	[CDK2 -> FZR1 -> -1 -> 12560341]	1.53846	5120	1	8192	37.5	20.7	41.8	{'CycD': '0', 'CycE': '0', 'CycA': '0', 'CycB': '0', 'E2F': '0', 'Skp2': '0', 'Cdh1': '1', 'Cdc25': '0', 'RB': '1', 'P21': '0', 'Cdc20': '0', 'Wee1': '1', 'PPs': '0'}
CycB-to-Cdh1 -> -1to0 | E2F-to-Cdc25 -> 0to1	True	[E2F1 -> CDC25A -> 1 -> 11154267]	1.53846	5120	1	8192	37.5	16.02	46.48	{'CycD': '0', 'CycE': '0', 'CycA': '0', 'CycB': '0', 'E2F': '0', 'Skp2': '0', 'Cdh1': '1', 'Cdc25': '0', 'RB': '1', 'P21': '0', 'Cdc20': '0', 'Wee1': '1', 'PPs': '0'}
CycB-to-Cdh1 -> -1to0 | P21-to-P21 -> -1to0	True		1.53846	5120	2	7228	37.5	0.78	61.72	{'CycD': '0', 'CycE': '0', 'CycA': '0', 'CycB': '0', 'E2F': '0', 'Skp2': '0', 'Cdh1': '1', 'Cdc25': '0', 'RB': '1', 'P21': '1', 'Cdc20': '0', 'Wee1': '1', 'PPs': '0'}
P21-to-P21 -> -1to0 | CycA-to-Wee1 -> 0to-1	True	[CDK2 -> WEE1 -> -1 -> 16085715]	1.53846	5120	2	7532	37.5	0.78	61.72	{'CycD': '0', 'CycE': '0', 'CycA': '0', 'CycB': '0', 'E2F': '0', 'Skp2': '0', 'Cdh1': '1', 'Cdc25': '0', 'RB': '1', 'P21': '1', 'Cdc20': '0', 'Wee1': '1', 'PPs': '0'}
Skp2-to-CycD -> 0to-1 | Cdc25-to-CycE -> 0to1	True	[SKP2 -> CCND1 -> -1 -> 11439327] [CDC25A -> CyclinE/CDK2 -> 1 -> 11154267]	1.54808	5152	1	8192	37.11	4.3	58.59	{'CycD': '0', 'CycE': '0', 'CycA': '0', 'CycB': '0', 'E2F': '0', 'Skp2': '0', 'Cdh1': '1', 'Cdc25': '0', 'RB': '1', 'P21': '0', 'Cdc20': '0', 'Wee1': '1', 'PPs': '0'}
Skp2-to-CycD -> 0to-1 | CycE-to-CycA -> 0to1	True	[SKP2 -> CCND1 -> -1 -> 11439327] [CDK2 -> CDK2 -> 1 -> 17361108]	1.54808	5152	1	8192	37.11	1.95	60.94	{'CycD': '0', 'CycE': '0', 'CycA': '0', 'CycB': '0', 'E2F': '0', 'Skp2': '0', 'Cdh1': '1', 'Cdc25': '0', 'RB': '1', 'P21': '0', 'Cdc20': '0', 'Wee1': '1', 'PPs': '0'}
CycE-to-CycE -> 0to1 | CycA-to-CycE -> 0to-1	True	[CDK2 -> CCNE1 -> -1 -> 14536078]	1.54808	5152	1	8192	37.11	25	37.89	{'CycD': '0', 'CycE': '0', 'CycA': '0', 'CycB': '0', 'E2F': '0', 'Skp2': '0', 'Cdh1': '1', 'Cdc25': '0', 'RB': '1', 'P21': '0', 'Cdc20': '0', 'Wee1': '1', 'PPs': '0'}
CycE-to-CycE -> 0to1 | PPs-to-Cdc25 -> 0to1	True	[PPP1CA -> CDC25C -> 1 -> 14592972]	1.54808	5152	1	8192	37.11	26.56	36.33	{'CycD': '0', 'CycE': '0', 'CycA': '0', 'CycB': '0', 'E2F': '0', 'Skp2': '0', 'Cdh1': '1', 'Cdc25': '0', 'RB': '1', 'P21': '0', 'Cdc20': '0', 'Wee1': '1', 'PPs': '0'}
CycB-to-CycB -> 1to0 | PPs-to-Cdc25 -> 0to1	True	[PPP1CA -> CDC25C -> 1 -> 14592972]	1.54958	5157	2	7949	57.81	3.52	38.67	{'CycD': '0', 'CycE': '0', 'CycA': '0', 'CycB': '0', 'E2F': '0', 'Skp2': '0', 'Cdh1': '1', 'Cdc25': '0', 'RB': '1', 'P21': '0', 'Cdc20': '0', 'Wee1': '1', 'PPs': '0'}
CycA-to-Skp2 -> 0to1 | CycA-to-Cdc25 -> 1to-1	True	[CDK2 -> SKP2 -> 1 -> 18239684] [CDK2 -> CDC25A -> -1 -> 17110335]	1.55018	5159	9	7887	59.38	1.56	39.06	{'CycD': '0', 'CycE': '0', 'CycA': '0', 'CycB': '0', 'E2F': '0', 'Skp2': '0', 'Cdh1': '1', 'Cdc25': '0', 'RB': '1', 'P21': '0', 'Cdc20': '0', 'Wee1': '1', 'PPs': '0'}
CycB-to-CycB -> 1to0 | Cdh1-to-Cdc25 -> 0to-1	True	[FZR1 -> CDC25A -> -1 -> 12234927]	1.55709	5182	2	7968	55.86	3.12	41.02	{'CycD': '0', 'CycE': '0', 'CycA': '0', 'CycB': '0', 'E2F': '0', 'Skp2': '0', 'Cdh1': '1', 'Cdc25': '0', 'RB': '1', 'P21': '0', 'Cdc20': '0', 'Wee1': '1', 'PPs': '0'}
RB-to-CycE -> -1to0 | Cdc20-to-CycA -> -1to0	True		1.55739	5183	2	7520	53.12	4.3	42.58	{'CycD': '0', 'CycE': '0', 'CycA': '0', 'CycB': '0', 'E2F': '0', 'Skp2': '0', 'Cdh1': '1', 'Cdc25': '0', 'RB': '1', 'P21': '0', 'Cdc20': '0', 'Wee1': '1', 'PPs': '0'}
Skp2-to-CycD -> 0to-1 | CycB-to-Cdh1 -> -1to0	True	[SKP2 -> CCND1 -> -1 -> 11439327]	1.55769	5184	1	8192	36.72	1.56	61.72	{'CycD': '0', 'CycE': '0', 'CycA': '0', 'CycB': '0', 'E2F': '0', 'Skp2': '0', 'Cdh1': '1', 'Cdc25': '0', 'RB': '1', 'P21': '0', 'Cdc20': '0', 'Wee1': '1', 'PPs': '0'}
Skp2-to-CycD -> 0to-1 | CycE-to-RB -> 0to-1	True	[SKP2 -> CCND1 -> -1 -> 11439327] [CyclinE/CDK2 -> RB1 -> -1 -> 10207050]	1.55769	5184	1	8192	36.72	0.39	62.89	{'CycD': '0', 'CycE': '0', 'CycA': '0', 'CycB': '0', 'E2F': '0', 'Skp2': '0', 'Cdh1': '1', 'Cdc25': '0', 'RB': '1', 'P21': '0', 'Cdc20': '0', 'Wee1': '1', 'PPs': '0'}
CycE-to-CycE -> 0to1 | Cdc20-to-CycA -> -1to0	True		1.55769	5184	1	8192	36.72	25.39	37.89	{'CycD': '0', 'CycE': '0', 'CycA': '0', 'CycB': '0', 'E2F': '0', 'Skp2': '0', 'Cdh1': '1', 'Cdc25': '0', 'RB': '1', 'P21': '0', 'Cdc20': '0', 'Wee1': '1', 'PPs': '0'}
CycE-to-Cdh1 -> 0to-1 | PPs-to-Cdc25 -> 0to1	True	[CDK2 -> FZR1 -> -1 -> 12560341] [PPP1CA -> CDC25C -> 1 -> 14592972]	1.55769	5184	1	8192	36.72	18.36	44.92	{'CycD': '0', 'CycE': '0', 'CycA': '0', 'CycB': '0', 'E2F': '0', 'Skp2': '0', 'Cdh1': '1', 'Cdc25': '0', 'RB': '1', 'P21': '0', 'Cdc20': '0', 'Wee1': '1', 'PPs': '0'}
Cdc25-to-CycD -> 0to1 | E2F-to-CycB -> 0to1	True	[CDC25A -> CyclinD/CDK4 -> 1 -> 23429262] [E2F1 -> CDK1 -> 1 -> 14618416]	1.561	5195	10	8191	36.72	24.61	38.67	{'CycD': '0', 'CycE': '0', 'CycA': '0', 'CycB': '0', 'E2F': '0', 'Skp2': '0', 'Cdh1': '1', 'Cdc25': '0', 'RB': '1', 'P21': '0', 'Cdc20': '0', 'Wee1': '1', 'PPs': '0'}
CycE-to-Skp2 -> 0to1 | CycA-to-Cdc25 -> 1to-1	True	[CDK2 -> SKP2 -> 1 -> 18239684] [CDK2 -> CDC25A -> -1 -> 17110335]	1.5643	5206	12	7933	55.47	1.95	42.58	{'CycD': '0', 'CycE': '0', 'CycA': '0', 'CycB': '0', 'E2F': '0', 'Skp2': '0', 'Cdh1': '1', 'Cdc25': '0', 'RB': '1', 'P21': '0', 'Cdc20': '0', 'Wee1': '1', 'PPs': '0'}
CycE-to-CycE -> 0to1 | CycB-to-E2F -> 0to1	True	[CDK1 -> E2F1 -> 1 -> 8087847]	1.56731	5216	1	8192	36.33	30.08	33.59	{'CycD': '0', 'CycE': '0', 'CycA': '0', 'CycB': '0', 'E2F': '0', 'Skp2': '0', 'Cdh1': '1', 'Cdc25': '0', 'RB': '1', 'P21': '0', 'Cdc20': '0', 'Wee1': '1', 'PPs': '0'}
CycE-to-CycE -> 0to-1 | CycE-to-Cdh1 -> 0to-1	True	[CDK2 -> FZR1 -> -1 -> 12560341]	1.56731	5216	1	8192	36.33	19.14	44.53	{'CycD': '0', 'CycE': '0', 'CycA': '0', 'CycB': '0', 'E2F': '0', 'Skp2': '0', 'Cdh1': '1', 'Cdc25': '0', 'RB': '1', 'P21': '0', 'Cdc20': '0', 'Wee1': '1', 'PPs': '0'}
Skp2-to-CycD -> 0to-1 | CycB-to-CycB -> 1to-1	True	[SKP2 -> CCND1 -> -1 -> 11439327]	1.57692	5248	1	8192	35.94	5.08	58.98	{'CycD': '0', 'CycE': '0', 'CycA': '0', 'CycB': '0', 'E2F': '0', 'Skp2': '0', 'Cdh1': '1', 'Cdc25': '0', 'RB': '1', 'P21': '0', 'Cdc20': '0', 'Wee1': '1', 'PPs': '0'}
Skp2-to-CycD -> 0to-1 | CycE-to-Cdc25 -> 0to-1	True	[SKP2 -> CCND1 -> -1 -> 11439327] [CDK2 -> CDC25A -> -1 -> 17110335]	1.57692	5248	1	8192	35.94	3.52	60.55	{'CycD': '0', 'CycE': '0', 'CycA': '0', 'CycB': '0', 'E2F': '0', 'Skp2': '0', 'Cdh1': '1', 'Cdc25': '0', 'RB': '1', 'P21': '0', 'Cdc20': '0', 'Wee1': '1', 'PPs': '0'}
Skp2-to-CycD -> 0to-1 | CycE-to-PPs -> 0to-1	True	[SKP2 -> CCND1 -> -1 -> 11439327] [CDK2 -> PPP1CA -> -1 -> 12202491]	1.57692	5248	1	8192	35.94	3.12	60.94	{'CycD': '0', 'CycE': '0', 'CycA': '0', 'CycB': '0', 'E2F': '0', 'Skp2': '0', 'Cdh1': '1', 'Cdc25': '0', 'RB': '1', 'P21': '0', 'Cdc20': '0', 'Wee1': '1', 'PPs': '0'}
CycE-to-CycA -> 0to1 | Cdh1-to-CycB -> -1to0	True	[CDK2 -> CDK2 -> 1 -> 17361108]	1.57692	5248	1	8192	35.94	15.23	48.83	{'CycD': '0', 'CycE': '0', 'CycA': '0', 'CycB': '0', 'E2F': '0', 'Skp2': '0', 'Cdh1': '1', 'Cdc25': '0', 'RB': '1', 'P21': '0', 'Cdc20': '0', 'Wee1': '1', 'PPs': '0'}
CycA-to-Skp2 -> 0to1 | CycE-to-Cdh1 -> 0to-1	True	[CDK2 -> SKP2 -> 1 -> 18239684] [CDK2 -> FZR1 -> -1 -> 12560341]	1.57692	5248	1	8192	35.94	17.58	46.48	{'CycD': '0', 'CycE': '0', 'CycA': '0', 'CycB': '0', 'E2F': '0', 'Skp2': '0', 'Cdh1': '1', 'Cdc25': '0', 'RB': '1', 'P21': '0', 'Cdc20': '0', 'Wee1': '1', 'PPs': '0'}
PPs-to-Cdc25 -> 0to1 | P21-to-P21 -> -1to0	True	[PPP1CA -> CDC25C -> 1 -> 14592972]	1.57692	5248	2	7526	35.94	0.39	63.67	{'CycD': '0', 'CycE': '0', 'CycA': '0', 'CycB': '0', 'E2F': '0', 'Skp2': '0', 'Cdh1': '1', 'Cdc25': '0', 'RB': '1', 'P21': '1', 'Cdc20': '0', 'Wee1': '1', 'PPs': '0'}
Cdc20-to-CycA -> -1to0 | CycB-to-CycB -> 1to0	True		1.57843	5253	2	7935	57.81	3.12	39.06	{'CycD': '0', 'CycE': '0', 'CycA': '0', 'CycB': '0', 'E2F': '0', 'Skp2': '0', 'Cdh1': '1', 'Cdc25': '0', 'RB': '1', 'P21': '0', 'Cdc20': '0', 'Wee1': '1', 'PPs': '0'}
Skp2-to-CycD -> 0to-1 | CycE-to-CycE -> 0to-1	True	[SKP2 -> CCND1 -> -1 -> 11439327]	1.58654	5280	1	8192	35.55	2.34	62.11	{'CycD': '0', 'CycE': '0', 'CycA': '0', 'CycB': '0', 'E2F': '0', 'Skp2': '0', 'Cdh1': '1', 'Cdc25': '0', 'RB': '1', 'P21': '0', 'Cdc20': '0', 'Wee1': '1', 'PPs': '0'}
CycA-to-CycE -> 0to1 | CycE-to-Cdh1 -> 0to-1	True	[CDK2 -> CDK2 -> 1 -> 17361108] [CDK2 -> FZR1 -> -1 -> 12560341]	1.58654	5280	1	8192	35.55	19.14	45.31	{'CycD': '0', 'CycE': '0', 'CycA': '0', 'CycB': '0', 'E2F': '0', 'Skp2': '0', 'Cdh1': '1', 'Cdc25': '0', 'RB': '1', 'P21': '0', 'Cdc20': '0', 'Wee1': '1', 'PPs': '0'}
Cdc25-to-CycE -> 0to1 | CycE-to-Cdh1 -> 0to-1	True	[CDC25A -> CyclinE/CDK2 -> 1 -> 11154267] [CDK2 -> FZR1 -> -1 -> 12560341]	1.58654	5280	1	8192	35.55	21.88	42.58	{'CycD': '0', 'CycE': '0', 'CycA': '0', 'CycB': '0', 'E2F': '0', 'Skp2': '0', 'Cdh1': '1', 'Cdc25': '0', 'RB': '1', 'P21': '0', 'Cdc20': '0', 'Wee1': '1', 'PPs': '0'}
RB-to-CycA -> -1to0 | P21-to-P21 -> -1to0	True		1.58654	5280	2	7648	35.55	1.56	62.89	{'CycD': '0', 'CycE': '0', 'CycA': '0', 'CycB': '0', 'E2F': '0', 'Skp2': '0', 'Cdh1': '1', 'Cdc25': '0', 'RB': '1', 'P21': '1', 'Cdc20': '0', 'Wee1': '1', 'PPs': '0'}
CycE-to-Cdh1 -> 0to-1 | P21-to-RB -> 0to1	True	[CDK2 -> FZR1 -> -1 -> 12560341] [CDKN1A -> RB1 -> 1 -> 10439039]	1.58654	5280	1	8192	35.55	18.75	45.7	{'CycD': '0', 'CycE': '0', 'CycA': '0', 'CycB': '0', 'E2F': '0', 'Skp2': '0', 'Cdh1': '1', 'Cdc25': '0', 'RB': '1', 'P21': '0', 'Cdc20': '0', 'Wee1': '1', 'PPs': '0'}
Skp2-to-CycD -> 0to-1 | Cdc20-to-CycA -> -1to0	True	[SKP2 -> CCND1 -> -1 -> 11439327]	1.59615	5312	1	8192	35.16	3.91	60.94	{'CycD': '0', 'CycE': '0', 'CycA': '0', 'CycB': '0', 'E2F': '0', 'Skp2': '0', 'Cdh1': '1', 'Cdc25': '0', 'RB': '1', 'P21': '0', 'Cdc20': '0', 'Wee1': '1', 'PPs': '0'}
Skp2-to-CycD -> 0to-1 | CycA-to-Skp2 -> 0to1	True	[SKP2 -> CCND1 -> -1 -> 11439327] [CDK2 -> SKP2 -> 1 -> 18239684]	1.59615	5312	1	8192	35.16	0.78	64.06	{'CycD': '0', 'CycE': '0', 'CycA': '0', 'CycB': '0', 'E2F': '0', 'Skp2': '0', 'Cdh1': '1', 'Cdc25': '0', 'RB': '1', 'P21': '0', 'Cdc20': '0', 'Wee1': '1', 'PPs': '0'}
Skp2-to-CycD -> 0to-1 | PPs-to-Wee1 -> 0to1	True	[SKP2 -> CCND1 -> -1 -> 11439327] [PPsA -> WEE1 -> 1 -> 23051732]	1.59615	5312	1	8192	35.16	4.3	60.55	{'CycD': '0', 'CycE': '0', 'CycA': '0', 'CycB': '0', 'E2F': '0', 'Skp2': '0', 'Cdh1': '1', 'Cdc25': '0', 'RB': '1', 'P21': '0', 'Cdc20': '0', 'Wee1': '1', 'PPs': '0'}
CycB-to-CycB -> 1to0 | P21-to-RB -> 0to1	True	[CDKN1A -> RB1 -> 1 -> 10439039]	1.59946	5323	2	7985	52.73	0.78	46.48	{'CycD': '0', 'CycE': '0', 'CycA': '0', 'CycB': '0', 'E2F': '0', 'Skp2': '0', 'Cdh1': '1', 'Cdc25': '0', 'RB': '1', 'P21': '0', 'Cdc20': '0', 'Wee1': '1', 'PPs': '0'}
RB-to-CycE -> -1to0 | CycA-to-Skp2 -> 0to1	True	[CDK2 -> SKP2 -> 1 -> 18239684]	1.60186	5331	2	7446	53.12	3.12	43.75	{'CycD': '0', 'CycE': '0', 'CycA': '0', 'CycB': '0', 'E2F': '0', 'Skp2': '0', 'Cdh1': '1', 'Cdc25': '0', 'RB': '1', 'P21': '0', 'Cdc20': '0', 'Wee1': '1', 'PPs': '0'}
Skp2-to-CycD -> 0to-1 | RB-to-CycA -> -1to0	True	[SKP2 -> CCND1 -> -1 -> 11439327]	1.60577	5344	1	8192	34.77	3.12	62.11	{'CycD': '0', 'CycE': '0', 'CycA': '0', 'CycB': '0', 'E2F': '0', 'Skp2': '0', 'Cdh1': '1', 'Cdc25': '0', 'RB': '1', 'P21': '0', 'Cdc20': '0', 'Wee1': '1', 'PPs': '0'}
E2F-to-CycA -> 1to0 | E2F-to-Cdc25 -> 0to1	True	[E2F1 -> CDC25A -> 1 -> 11154267]	1.60577	5344	1	8192	34.77	25.39	39.84	{'CycD': '0', 'CycE': '0', 'CycA': '0', 'CycB': '0', 'E2F': '0', 'Skp2': '0', 'Cdh1': '1', 'Cdc25': '0', 'RB': '1', 'P21': '0', 'Cdc20': '0', 'Wee1': '1', 'PPs': '0'}
Cdc20-to-CycA -> -1to0 | E2F-to-CycB -> 0to1	True	[E2F1 -> CDK1 -> 1 -> 14618416]	1.60577	5344	1	8192	34.77	21.48	43.75	{'CycD': '0', 'CycE': '0', 'CycA': '0', 'CycB': '0', 'E2F': '0', 'Skp2': '0', 'Cdh1': '1', 'Cdc25': '0', 'RB': '1', 'P21': '0', 'Cdc20': '0', 'Wee1': '1', 'PPs': '0'}
CycE-to-Cdh1 -> 0to-1 | Cdh1-to-Cdc25 -> 0to-1	True	[CDK2 -> FZR1 -> -1 -> 12560341] [FZR1 -> CDC25A -> -1 -> 12234927]	1.60577	5344	1	8192	34.77	21.09	44.14	{'CycD': '0', 'CycE': '0', 'CycA': '0', 'CycB': '0', 'E2F': '0', 'Skp2': '0', 'Cdh1': '1', 'Cdc25': '0', 'RB': '1', 'P21': '0', 'Cdc20': '0', 'Wee1': '1', 'PPs': '0'}
CycE-to-CycE -> 0to1 | Cdh1-to-Cdc25 -> 0to-1	True	[FZR1 -> CDC25A -> -1 -> 12234927]	1.61538	5376	1	8192	34.38	26.95	38.67	{'CycD': '0', 'CycE': '0', 'CycA': '0', 'CycB': '0', 'E2F': '0', 'Skp2': '0', 'Cdh1': '1', 'Cdc25': '0', 'RB': '1', 'P21': '0', 'Cdc20': '0', 'Wee1': '1', 'PPs': '0'}
RB-to-CycE -> -1to0 | CycE-to-Cdh1 -> 0to-1	True	[CDK2 -> FZR1 -> -1 -> 12560341]	1.61538	5376	1	8192	34.38	18.36	47.27	{'CycD': '0', 'CycE': '0', 'CycA': '0', 'CycB': '0', 'E2F': '0', 'Skp2': '0', 'Cdh1': '1', 'Cdc25': '0', 'RB': '1', 'P21': '0', 'Cdc20': '0', 'Wee1': '1', 'PPs': '0'}
E2F-to-CycA -> 1to0 | CycE-to-Cdc25 -> 0to1	True	[CyclinE/CDK2 -> CDC25C -> 1 -> 20530684]	1.61538	5376	1	8192	34.38	25	40.62	{'CycD': '0', 'CycE': '0', 'CycA': '0', 'CycB': '0', 'E2F': '0', 'Skp2': '0', 'Cdh1': '1', 'Cdc25': '0', 'RB': '1', 'P21': '0', 'Cdc20': '0', 'Wee1': '1', 'PPs': '0'}
E2F-to-CycB -> 0to1 | CycE-to-Cdc25 -> 0to-1	True	[E2F1 -> CDK1 -> 1 -> 14618416] [CDK2 -> CDC25A -> -1 -> 17110335]	1.61538	5376	1	8192	34.38	19.92	45.7	{'CycD': '0', 'CycE': '0', 'CycA': '0', 'CycB': '0', 'E2F': '0', 'Skp2': '0', 'Cdh1': '1', 'Cdc25': '0', 'RB': '1', 'P21': '0', 'Cdc20': '0', 'Wee1': '1', 'PPs': '0'}
PPs-to-Skp2 -> 0to-1 | CycE-to-Cdh1 -> 0to-1	True	[PPsB -> SKP2 -> -1 -> 18239684] [CDK2 -> FZR1 -> -1 -> 12560341]	1.61538	5376	1	8192	34.38	19.53	46.09	{'CycD': '0', 'CycE': '0', 'CycA': '0', 'CycB': '0', 'E2F': '0', 'Skp2': '0', 'Cdh1': '1', 'Cdc25': '0', 'RB': '1', 'P21': '0', 'Cdc20': '0', 'Wee1': '1', 'PPs': '0'}
PPs-to-Skp2 -> 0to-1 | P21-to-P21 -> -1to0	True	[PPsB -> SKP2 -> -1 -> 18239684]	1.61538	5376	2	7431	34.38	0.78	64.84	{'CycD': '0', 'CycE': '0', 'CycA': '0', 'CycB': '0', 'E2F': '0', 'Skp2': '0', 'Cdh1': '1', 'Cdc25': '0', 'RB': '1', 'P21': '1', 'Cdc20': '0', 'Wee1': '1', 'PPs': '0'}
CycE-to-Cdc25 -> 0to-1 | E2F-to-Cdc25 -> 0to1	True	[CDK2 -> CDC25A -> -1 -> 17110335] [E2F1 -> CDC25A -> 1 -> 11154267]	1.61538	5376	1	8192	34.38	13.67	51.95	{'CycD': '0', 'CycE': '0', 'CycA': '0', 'CycB': '0', 'E2F': '0', 'Skp2': '0', 'Cdh1': '1', 'Cdc25': '0', 'RB': '1', 'P21': '0', 'Cdc20': '0', 'Wee1': '1', 'PPs': '0'}
P21-to-P21 -> -1to0 | PPs-to-Wee1 -> 0to1	True	[PPsA -> WEE1 -> 1 -> 23051732]	1.61538	5376	2	7340	34.38	0.39	65.23	{'CycD': '0', 'CycE': '0', 'CycA': '0', 'CycB': '0', 'E2F': '0', 'Skp2': '0', 'Cdh1': '1', 'Cdc25': '0', 'RB': '1', 'P21': '1', 'Cdc20': '0', 'Wee1': '1', 'PPs': '0'}
CycA-to-CycE -> 0to-1 | RB-to-CycE -> -1to0	True	[CDK2 -> CCNE1 -> -1 -> 14536078]	1.61959	5390	2	7449	52.34	1.95	45.7	{'CycD': '0', 'CycE': '0', 'CycA': '0', 'CycB': '0', 'E2F': '0', 'Skp2': '0', 'Cdh1': '1', 'Cdc25': '0', 'RB': '1', 'P21': '0', 'Cdc20': '0', 'Wee1': '1', 'PPs': '0'}
CycB-to-CycB -> 1to0 | CycA-to-P21 -> 0to-1	True	[CDK2 -> CDKN1B -> -1 -> 17409098]	1.62109	5395	2	7920	57.42	1.56	41.02	{'CycD': '0', 'CycE': '0', 'CycA': '0', 'CycB': '0', 'E2F': '0', 'Skp2': '0', 'Cdh1': '1', 'Cdc25': '0', 'RB': '1', 'P21': '0', 'Cdc20': '0', 'Wee1': '1', 'PPs': '0'}
Skp2-to-CycD -> 0to-1 | CycB-to-RB -> 0to-1	True	[SKP2 -> CCND1 -> -1 -> 11439327] [CDK1 -> RB1 -> -1 -> 1756735]	1.625	5408	1	8192	33.98	3.91	62.11	{'CycD': '0', 'CycE': '0', 'CycA': '0', 'CycB': '0', 'E2F': '0', 'Skp2': '0', 'Cdh1': '1', 'Cdc25': '0', 'RB': '1', 'P21': '0', 'Cdc20': '0', 'Wee1': '1', 'PPs': '0'}
CycE-to-CycE -> 0to1 | PPs-to-Wee1 -> 0to1	True	[PPsA -> WEE1 -> 1 -> 23051732]	1.625	5408	1	8192	33.98	25.39	40.62	{'CycD': '0', 'CycE': '0', 'CycA': '0', 'CycB': '0', 'E2F': '0', 'Skp2': '0', 'Cdh1': '1', 'Cdc25': '0', 'RB': '1', 'P21': '0', 'Cdc20': '0', 'Wee1': '1', 'PPs': '0'}
CycE-to-CycE -> 0to-1 | E2F-to-CycB -> 0to1	True	[E2F1 -> CDK1 -> 1 -> 14618416]	1.625	5408	1	8192	33.98	21.88	44.14	{'CycD': '0', 'CycE': '0', 'CycA': '0', 'CycB': '0', 'E2F': '0', 'Skp2': '0', 'Cdh1': '1', 'Cdc25': '0', 'RB': '1', 'P21': '0', 'Cdc20': '0', 'Wee1': '1', 'PPs': '0'}
CycB-to-E2F -> 0to1 | E2F-to-Cdc25 -> 0to1	True	[CDK1 -> E2F1 -> 1 -> 8087847] [E2F1 -> CDC25A -> 1 -> 11154267]	1.625	5408	1	8192	33.98	17.97	48.05	{'CycD': '0', 'CycE': '0', 'CycA': '0', 'CycB': '0', 'E2F': '0', 'Skp2': '0', 'Cdh1': '1', 'Cdc25': '0', 'RB': '1', 'P21': '0', 'Cdc20': '0', 'Wee1': '1', 'PPs': '0'}
CycE-to-Cdc25 -> 0to-1 | P21-to-P21 -> -1to0	True	[CDK2 -> CDC25A -> -1 -> 17110335]	1.625	5408	2	7282	33.98	0.78	65.23	{'CycD': '0', 'CycE': '0', 'CycA': '0', 'CycB': '0', 'E2F': '0', 'Skp2': '0', 'Cdh1': '1', 'Cdc25': '0', 'RB': '1', 'P21': '1', 'Cdc20': '0', 'Wee1': '1', 'PPs': '0'}
E2F-to-Cdc25 -> 0to1 | CycA-to-P21 -> 0to-1	True	[E2F1 -> CDC25A -> 1 -> 11154267] [CDK2 -> CDKN1B -> -1 -> 17409098]	1.625	5408	1	8192	33.98	23.83	42.19	{'CycD': '0', 'CycE': '0', 'CycA': '0', 'CycB': '0', 'E2F': '0', 'Skp2': '0', 'Cdh1': '1', 'Cdc25': '0', 'RB': '1', 'P21': '0', 'Cdc20': '0', 'Wee1': '1', 'PPs': '0'}
P21-to-RB -> 0to1 | P21-to-P21 -> -1to0	True	[CDKN1A -> RB1 -> 1 -> 10439039]	1.625	5408	2	7451	33.98	0.39	65.62	{'CycD': '0', 'CycE': '0', 'CycA': '0', 'CycB': '0', 'E2F': '0', 'Skp2': '0', 'Cdh1': '1', 'Cdc25': '0', 'RB': '1', 'P21': '1', 'Cdc20': '0', 'Wee1': '1', 'PPs': '0'}
CycA-to-P21 -> 0to-1 | P21-to-P21 -> -1to0	True	[CDK2 -> CDKN1B -> -1 -> 17409098]	1.625	5408	2	7315	33.98	0.39	65.62	{'CycD': '0', 'CycE': '0', 'CycA': '0', 'CycB': '0', 'E2F': '0', 'Skp2': '0', 'Cdh1': '1', 'Cdc25': '0', 'RB': '1', 'P21': '1', 'Cdc20': '0', 'Wee1': '1', 'PPs': '0'}
Cdc25-to-CycD -> 0to1 | CycA-to-Cdc25 -> 1to-1	True	[CDC25A -> CyclinD/CDK4 -> 1 -> 23429262] [CDK2 -> CDC25A -> -1 -> 17110335]	1.6256	5410	39	7781	64.06	2.34	33.59	{'CycD': '0', 'CycE': '0', 'CycA': '0', 'CycB': '0', 'E2F': '0', 'Skp2': '0', 'Cdh1': '1', 'Cdc25': '0', 'RB': '1', 'P21': '0', 'Cdc20': '0', 'Wee1': '1', 'PPs': '0'}
CycA-to-CycE -> 0to-1 | E2F-to-Cdc25 -> 0to1	True	[CDK2 -> CCNE1 -> -1 -> 14536078] [E2F1 -> CDC25A -> 1 -> 11154267]	1.63462	5440	1	8192	33.59	7.03	59.38	{'CycD': '0', 'CycE': '0', 'CycA': '0', 'CycB': '0', 'E2F': '0', 'Skp2': '0', 'Cdh1': '1', 'Cdc25': '0', 'RB': '1', 'P21': '0', 'Cdc20': '0', 'Wee1': '1', 'PPs': '0'}
CycB-to-CycB -> 1to0 | CycE-to-Skp2 -> 0to1	True	[CDK2 -> SKP2 -> 1 -> 18239684]	1.63942	5456	2	7961	53.12	1.95	44.92	{'CycD': '0', 'CycE': '0', 'CycA': '0', 'CycB': '0', 'E2F': '0', 'Skp2': '0', 'Cdh1': '1', 'Cdc25': '0', 'RB': '1', 'P21': '0', 'Cdc20': '0', 'Wee1': '1', 'PPs': '0'}
CycE-to-CycA -> 0to1 | E2F-to-Cdc25 -> 0to1	True	[CDK2 -> CDK2 -> 1 -> 17361108] [E2F1 -> CDC25A -> 1 -> 11154267]	1.64423	5472	1	8192	33.2	19.92	46.88	{'CycD': '0', 'CycE': '0', 'CycA': '0', 'CycB': '0', 'E2F': '0', 'Skp2': '0', 'Cdh1': '1', 'Cdc25': '0', 'RB': '1', 'P21': '0', 'Cdc20': '0', 'Wee1': '1', 'PPs': '0'}
CycE-to-Skp2 -> 0to1 | P21-to-P21 -> -1to0	True	[CDK2 -> SKP2 -> 1 -> 18239684]	1.64423	5472	2	7466	33.2	2.34	64.45	{'CycD': '0', 'CycE': '0', 'CycA': '0', 'CycB': '0', 'E2F': '0', 'Skp2': '0', 'Cdh1': '1', 'Cdc25': '0', 'RB': '1', 'P21': '1', 'Cdc20': '0', 'Wee1': '1', 'PPs': '0'}
CycA-to-CycE -> 0to1 | RB-to-CycE -> -1to0	True	[CDK2 -> CDK2 -> 1 -> 17361108]	1.64603	5478	2	7373	53.12	6.64	40.23	{'CycD': '0', 'CycE': '0', 'CycA': '0', 'CycB': '0', 'E2F': '0', 'Skp2': '0', 'Cdh1': '1', 'Cdc25': '0', 'RB': '1', 'P21': '0', 'Cdc20': '0', 'Wee1': '1', 'PPs': '0'}
CycE-to-CycA -> 0to1 | CycA-to-Cdc25 -> 1to-1	True	[CDK2 -> CDK2 -> 1 -> 17361108] [CDK2 -> CDC25A -> -1 -> 17110335]	1.65054	5493	8	7906	53.91	2.34	43.75	{'CycD': '0', 'CycE': '0', 'CycA': '0', 'CycB': '0', 'E2F': '0', 'Skp2': '0', 'Cdh1': '1', 'Cdc25': '0', 'RB': '1', 'P21': '0', 'Cdc20': '0', 'Wee1': '1', 'PPs': '0'}
CycE-to-Cdh1 -> 0to-1 | CycA-to-Cdc25 -> 1to-1	True	[CDK2 -> FZR1 -> -1 -> 12560341] [CDK2 -> CDC25A -> -1 -> 17110335]	1.65204	5498	3	7953	50.39	9.77	39.84	{'CycD': '0', 'CycE': '0', 'CycA': '0', 'CycB': '0', 'E2F': '0', 'Skp2': '0', 'Cdh1': '1', 'Cdc25': '0', 'RB': '1', 'P21': '0', 'Cdc20': '0', 'Wee1': '1', 'PPs': '0'}
Wee1-to-Wee1 -> 1to0 | PPs-to-Wee1 -> 0to1	True	[PPsA -> WEE1 -> 1 -> 23051732]	1.65355	5503	2	6497	53.52	2.34	44.14	{'CycD': '0', 'CycE': '0', 'CycA': '0', 'CycB': '0', 'E2F': '0', 'Skp2': '0', 'Cdh1': '1', 'Cdc25': '0', 'RB': '1', 'P21': '0', 'Cdc20': '0', 'Wee1': '1', 'PPs': '0'}
Skp2-to-CycD -> 0to-1 | PPs-to-Skp2 -> 0to-1	True	[SKP2 -> CCND1 -> -1 -> 11439327] [PPsB -> SKP2 -> -1 -> 18239684]	1.65385	5504	1	8192	32.81	2.73	64.45	{'CycD': '0', 'CycE': '0', 'CycA': '0', 'CycB': '0', 'E2F': '0', 'Skp2': '0', 'Cdh1': '1', 'Cdc25': '0', 'RB': '1', 'P21': '0', 'Cdc20': '0', 'Wee1': '1', 'PPs': '0'}
CycE-to-CycE -> 0to1 | CycE-to-CycA -> 0to1	True	[CDK2 -> CDK2 -> 1 -> 17361108]	1.65385	5504	1	8192	32.81	26.95	40.23	{'CycD': '0', 'CycE': '0', 'CycA': '0', 'CycB': '0', 'E2F': '0', 'Skp2': '0', 'Cdh1': '1', 'Cdc25': '0', 'RB': '1', 'P21': '0', 'Cdc20': '0', 'Wee1': '1', 'PPs': '0'}
CycA-to-CycE -> 0to1 | P21-to-P21 -> -1to0	True	[CDK2 -> CDK2 -> 1 -> 17361108]	1.65385	5504	2	7431	32.81	3.12	64.06	{'CycD': '0', 'CycE': '0', 'CycA': '0', 'CycB': '0', 'E2F': '0', 'Skp2': '0', 'Cdh1': '1', 'Cdc25': '0', 'RB': '1', 'P21': '1', 'Cdc20': '0', 'Wee1': '1', 'PPs': '0'}
Cdc25-to-CycE -> 0to1 | P21-to-P21 -> -1to0	True	[CDC25A -> CyclinE/CDK2 -> 1 -> 11154267]	1.65385	5504	2	7407	32.81	3.52	63.67	{'CycD': '0', 'CycE': '0', 'CycA': '0', 'CycB': '0', 'E2F': '0', 'Skp2': '0', 'Cdh1': '1', 'Cdc25': '0', 'RB': '1', 'P21': '1', 'Cdc20': '0', 'Wee1': '1', 'PPs': '0'}
PPs-to-Skp2 -> 0to-1 | E2F-to-Cdc25 -> 0to1	True	[PPsB -> SKP2 -> -1 -> 18239684] [E2F1 -> CDC25A -> 1 -> 11154267]	1.65385	5504	1	8192	32.81	19.14	48.05	{'CycD': '0', 'CycE': '0', 'CycA': '0', 'CycB': '0', 'E2F': '0', 'Skp2': '0', 'Cdh1': '1', 'Cdc25': '0', 'RB': '1', 'P21': '0', 'Cdc20': '0', 'Wee1': '1', 'PPs': '0'}
Cdh1-to-Cdc25 -> 0to-1 | P21-to-P21 -> -1to0	True	[FZR1 -> CDC25A -> -1 -> 12234927]	1.65385	5504	2	7364	32.81	0.78	66.41	{'CycD': '0', 'CycE': '0', 'CycA': '0', 'CycB': '0', 'E2F': '0', 'Skp2': '0', 'Cdh1': '1', 'Cdc25': '0', 'RB': '1', 'P21': '1', 'Cdc20': '0', 'Wee1': '1', 'PPs': '0'}
CycB-to-CycB -> 1to0 | CycA-to-Skp2 -> 0to1	True	[CDK2 -> SKP2 -> 1 -> 18239684]	1.65535	5509	2	7912	56.64	1.56	41.8	{'CycD': '0', 'CycE': '0', 'CycA': '0', 'CycB': '0', 'E2F': '0', 'Skp2': '0', 'Cdh1': '1', 'Cdc25': '0', 'RB': '1', 'P21': '0', 'Cdc20': '0', 'Wee1': '1', 'PPs': '0'}
CycB-to-Cdh1 -> -1to0 | CycA-to-Cdc25 -> 1to-1	True	[CDK2 -> CDC25A -> -1 -> 17110335]	1.65956	5523	21	7922	52.34	2.34	45.31	{'CycD': '0', 'CycE': '0', 'CycA': '0', 'CycB': '0', 'E2F': '0', 'Skp2': '0', 'Cdh1': '1', 'Cdc25': '0', 'RB': '1', 'P21': '0', 'Cdc20': '0', 'Wee1': '1', 'PPs': '0'}
CycE-to-CycE -> 0to1 | PPs-to-Skp2 -> 0to-1	True	[PPsB -> SKP2 -> -1 -> 18239684]	1.66346	5536	1	8192	32.42	27.73	39.84	{'CycD': '0', 'CycE': '0', 'CycA': '0', 'CycB': '0', 'E2F': '0', 'Skp2': '0', 'Cdh1': '1', 'Cdc25': '0', 'RB': '1', 'P21': '0', 'Cdc20': '0', 'Wee1': '1', 'PPs': '0'}
Cdh1-to-CycB -> -1to0 | Cdh1-to-Cdc25 -> 0to-1	True	[FZR1 -> CDC25A -> -1 -> 12234927]	1.66346	5536	1	8192	32.42	22.66	44.92	{'CycD': '0', 'CycE': '0', 'CycA': '0', 'CycB': '0', 'E2F': '0', 'Skp2': '0', 'Cdh1': '1', 'Cdc25': '0', 'RB': '1', 'P21': '0', 'Cdc20': '0', 'Wee1': '1', 'PPs': '0'}
CycA-to-Skp2 -> 0to1 | E2F-to-Cdc25 -> 0to1	True	[CDK2 -> SKP2 -> 1 -> 18239684] [E2F1 -> CDC25A -> 1 -> 11154267]	1.66346	5536	1	8192	32.42	14.84	52.73	{'CycD': '0', 'CycE': '0', 'CycA': '0', 'CycB': '0', 'E2F': '0', 'Skp2': '0', 'Cdh1': '1', 'Cdc25': '0', 'RB': '1', 'P21': '0', 'Cdc20': '0', 'Wee1': '1', 'PPs': '0'}
CycA-to-Cdc25 -> 1to-1 | PPs-to-Cdc25 -> 0to1	True	[CDK2 -> CDC25A -> -1 -> 17110335] [PPP1CA -> CDC25C -> 1 -> 14592972]	1.66797	5551	2	7971	48.44	4.3	47.27	{'CycD': '0', 'CycE': '0', 'CycA': '0', 'CycB': '0', 'E2F': '0', 'Skp2': '0', 'Cdh1': '1', 'Cdc25': '0', 'RB': '1', 'P21': '0', 'Cdc20': '0', 'Wee1': '1', 'PPs': '0'}
Skp2-to-CycD -> 0to-1 | CycA-to-CycE -> 0to1	True	[SKP2 -> CCND1 -> -1 -> 11439327] [CDK2 -> CDK2 -> 1 -> 17361108]	1.67308	5568	1	8192	32.03	5.47	62.5	{'CycD': '0', 'CycE': '0', 'CycA': '0', 'CycB': '0', 'E2F': '0', 'Skp2': '0', 'Cdh1': '1', 'Cdc25': '0', 'RB': '1', 'P21': '0', 'Cdc20': '0', 'Wee1': '1', 'PPs': '0'}
Skp2-to-CycD -> 0to-1 | CycA-to-Cdc25 -> 1to-1	True	[SKP2 -> CCND1 -> -1 -> 11439327] [CDK2 -> CDC25A -> -1 -> 17110335]	1.67308	5568	1	8192	32.03	5.08	62.89	{'CycD': '0', 'CycE': '0', 'CycA': '0', 'CycB': '0', 'E2F': '0', 'Skp2': '0', 'Cdh1': '1', 'Cdc25': '0', 'RB': '1', 'P21': '0', 'Cdc20': '0', 'Wee1': '1', 'PPs': '0'}
Skp2-to-CycD -> 0to-1 | PPs-to-RB -> 1to0	True	[SKP2 -> CCND1 -> -1 -> 11439327]	1.67308	5568	1	8192	32.03	6.25	61.72	{'CycD': '0', 'CycE': '0', 'CycA': '0', 'CycB': '0', 'E2F': '0', 'Skp2': '0', 'Cdh1': '1', 'Cdc25': '0', 'RB': '1', 'P21': '0', 'Cdc20': '0', 'Wee1': '1', 'PPs': '0'}
CycE-to-CycE -> 0to1 | Cdc25-to-CycE -> 0to1	True	[CDC25A -> CyclinE/CDK2 -> 1 -> 11154267]	1.67308	5568	1	8192	32.03	30.08	37.89	{'CycD': '0', 'CycE': '0', 'CycA': '0', 'CycB': '0', 'E2F': '0', 'Skp2': '0', 'Cdh1': '1', 'Cdc25': '0', 'RB': '1', 'P21': '0', 'Cdc20': '0', 'Wee1': '1', 'PPs': '0'}
CycA-to-CycE -> 0to1 | E2F-to-Cdc25 -> 0to1	True	[CDK2 -> CDK2 -> 1 -> 17361108] [E2F1 -> CDC25A -> 1 -> 11154267]	1.67308	5568	1	8192	32.03	27.34	40.62	{'CycD': '0', 'CycE': '0', 'CycA': '0', 'CycB': '0', 'E2F': '0', 'Skp2': '0', 'Cdh1': '1', 'Cdc25': '0', 'RB': '1', 'P21': '0', 'Cdc20': '0', 'Wee1': '1', 'PPs': '0'}
RB-to-CycA -> -1to0 | E2F-to-CycB -> 0to1	True	[E2F1 -> CDK1 -> 1 -> 14618416]	1.67308	5568	1	8192	32.03	25	42.97	{'CycD': '0', 'CycE': '0', 'CycA': '0', 'CycB': '0', 'E2F': '0', 'Skp2': '0', 'Cdh1': '1', 'Cdc25': '0', 'RB': '1', 'P21': '0', 'Cdc20': '0', 'Wee1': '1', 'PPs': '0'}
Cdc20-to-CycA -> -1to0 | P21-to-P21 -> -1to0	True		1.67308	5568	2	7504	32.03	1.17	66.8	{'CycD': '0', 'CycE': '0', 'CycA': '0', 'CycB': '0', 'E2F': '0', 'Skp2': '0', 'Cdh1': '1', 'Cdc25': '0', 'RB': '1', 'P21': '1', 'Cdc20': '0', 'Wee1': '1', 'PPs': '0'}
E2F-to-CycB -> 0to1 | PPs-to-Skp2 -> 0to-1	True	[E2F1 -> CDK1 -> 1 -> 14618416] [PPsB -> SKP2 -> -1 -> 18239684]	1.67308	5568	1	8192	32.03	21.88	46.09	{'CycD': '0', 'CycE': '0', 'CycA': '0', 'CycB': '0', 'E2F': '0', 'Skp2': '0', 'Cdh1': '1', 'Cdc25': '0', 'RB': '1', 'P21': '0', 'Cdc20': '0', 'Wee1': '1', 'PPs': '0'}
E2F-to-Cdc25 -> 0to1 | P21-to-RB -> 0to1	True	[E2F1 -> CDC25A -> 1 -> 11154267] [CDKN1A -> RB1 -> 1 -> 10439039]	1.67308	5568	1	8192	32.03	18.36	49.61	{'CycD': '0', 'CycE': '0', 'CycA': '0', 'CycB': '0', 'E2F': '0', 'Skp2': '0', 'Cdh1': '1', 'Cdc25': '0', 'RB': '1', 'P21': '0', 'Cdc20': '0', 'Wee1': '1', 'PPs': '0'}
E2F-to-Cdc25 -> 0to1 | PPs-to-Wee1 -> 0to1	True	[E2F1 -> CDC25A -> 1 -> 11154267] [PPsA -> WEE1 -> 1 -> 23051732]	1.67308	5568	1	8192	32.03	20.7	47.27	{'CycD': '0', 'CycE': '0', 'CycA': '0', 'CycB': '0', 'E2F': '0', 'Skp2': '0', 'Cdh1': '1', 'Cdc25': '0', 'RB': '1', 'P21': '0', 'Cdc20': '0', 'Wee1': '1', 'PPs': '0'}
Skp2-to-CycD -> 0to-1 | CycA-to-CycE -> 0to-1	True	[SKP2 -> CCND1 -> -1 -> 11439327] [CDK2 -> CCNE1 -> -1 -> 14536078]	1.68269	5600	1	8192	31.64	1.95	66.41	{'CycD': '0', 'CycE': '0', 'CycA': '0', 'CycB': '0', 'E2F': '0', 'Skp2': '0', 'Cdh1': '1', 'Cdc25': '0', 'RB': '1', 'P21': '0', 'Cdc20': '0', 'Wee1': '1', 'PPs': '0'}
Skp2-to-CycD -> 0to-1 | Cdh1-to-Cdc25 -> 0to-1	True	[SKP2 -> CCND1 -> -1 -> 11439327] [FZR1 -> CDC25A -> -1 -> 12234927]	1.68269	5600	1	8192	31.64	3.52	64.84	{'CycD': '0', 'CycE': '0', 'CycA': '0', 'CycB': '0', 'E2F': '0', 'Skp2': '0', 'Cdh1': '1', 'Cdc25': '0', 'RB': '1', 'P21': '0', 'Cdc20': '0', 'Wee1': '1', 'PPs': '0'}
CycE-to-CycE -> 0to1 | CycE-to-Cdc25 -> 0to-1	True	[CDK2 -> CDC25A -> -1 -> 17110335]	1.68269	5600	2	8192	31.64	31.64	36.72	{'CycD': '0', 'CycE': '0', 'CycA': '0', 'CycB': '0', 'E2F': '0', 'Skp2': '0', 'Cdh1': '1', 'Cdc25': '0', 'RB': '1', 'P21': '0', 'Cdc20': '0', 'Wee1': '1', 'PPs': '0'}
CycE-to-CycE -> 0to1 | P21-to-RB -> 0to1	True	[CDKN1A -> RB1 -> 1 -> 10439039]	1.68269	5600	1	8192	31.64	31.25	37.11	{'CycD': '0', 'CycE': '0', 'CycA': '0', 'CycB': '0', 'E2F': '0', 'Skp2': '0', 'Cdh1': '1', 'Cdc25': '0', 'RB': '1', 'P21': '0', 'Cdc20': '0', 'Wee1': '1', 'PPs': '0'}
CycE-to-CycE -> 0to-1 | Cdh1-to-CycB -> -1to0	True		1.68269	5600	1	8192	31.64	22.27	46.09	{'CycD': '0', 'CycE': '0', 'CycA': '0', 'CycB': '0', 'E2F': '0', 'Skp2': '0', 'Cdh1': '1', 'Cdc25': '0', 'RB': '1', 'P21': '0', 'Cdc20': '0', 'Wee1': '1', 'PPs': '0'}
RB-to-CycE -> -1to0 | CycA-to-Wee1 -> 0to-1	True	[CDK2 -> WEE1 -> -1 -> 16085715]	1.6899	5624	2	7444	49.61	5.08	45.31	{'CycD': '0', 'CycE': '0', 'CycA': '0', 'CycB': '0', 'E2F': '0', 'Skp2': '0', 'Cdh1': '1', 'Cdc25': '0', 'RB': '1', 'P21': '0', 'Cdc20': '0', 'Wee1': '1', 'PPs': '0'}
Skp2-to-CycD -> 0to-1 | PPs-to-Cdc25 -> 0to1	True	[SKP2 -> CCND1 -> -1 -> 11439327] [PPP1CA -> CDC25C -> 1 -> 14592972]	1.69231	5632	1	8192	31.25	3.52	65.23	{'CycD': '0', 'CycE': '0', 'CycA': '0', 'CycB': '0', 'E2F': '0', 'Skp2': '0', 'Cdh1': '1', 'Cdc25': '0', 'RB': '1', 'P21': '0', 'Cdc20': '0', 'Wee1': '1', 'PPs': '0'}
E2F-to-CycB -> 0to1 | Cdh1-to-Cdc25 -> 0to-1	True	[E2F1 -> CDK1 -> 1 -> 14618416] [FZR1 -> CDC25A -> -1 -> 12234927]	1.69231	5632	1	8192	31.25	22.66	46.09	{'CycD': '0', 'CycE': '0', 'CycA': '0', 'CycB': '0', 'E2F': '0', 'Skp2': '0', 'Cdh1': '1', 'Cdc25': '0', 'RB': '1', 'P21': '0', 'Cdc20': '0', 'Wee1': '1', 'PPs': '0'}
Skp2-to-Skp2 -> 1to0 | E2F-to-Cdc25 -> 0to1	True	[E2F1 -> CDC25A -> 1 -> 11154267]	1.69231	5632	1	8192	31.25	23.05	45.7	{'CycD': '0', 'CycE': '0', 'CycA': '0', 'CycB': '0', 'E2F': '0', 'Skp2': '0', 'Cdh1': '1', 'Cdc25': '0', 'RB': '1', 'P21': '0', 'Cdc20': '0', 'Wee1': '1', 'PPs': '0'}
CycE-to-CycA -> 0to1 | P21-to-P21 -> -1to0	True	[CDK2 -> CDK2 -> 1 -> 17361108]	1.70192	5664	2	7580	30.86	0.39	68.75	{'CycD': '0', 'CycE': '0', 'CycA': '0', 'CycB': '0', 'E2F': '0', 'Skp2': '0', 'Cdh1': '1', 'Cdc25': '0', 'RB': '1', 'P21': '1', 'Cdc20': '0', 'Wee1': '1', 'PPs': '0'}
RB-to-CycA -> -1to0 | E2F-to-Cdc25 -> 0to1	True	[E2F1 -> CDC25A -> 1 -> 11154267]	1.70192	5664	1	8192	30.86	17.97	51.17	{'CycD': '0', 'CycE': '0', 'CycA': '0', 'CycB': '0', 'E2F': '0', 'Skp2': '0', 'Cdh1': '1', 'Cdc25': '0', 'RB': '1', 'P21': '0', 'Cdc20': '0', 'Wee1': '1', 'PPs': '0'}
Cdh1-to-CycB -> -1to0 | Skp2-to-Skp2 -> 1to-1	True		1.70192	5664	1	8192	30.86	24.61	44.53	{'CycD': '0', 'CycE': '0', 'CycA': '0', 'CycB': '0', 'E2F': '0', 'Skp2': '0', 'Cdh1': '1', 'Cdc25': '0', 'RB': '1', 'P21': '0', 'Cdc20': '0', 'Wee1': '1', 'PPs': '0'}
CycE-to-Skp2 -> 0to1 | E2F-to-Cdc25 -> 0to1	True	[CDK2 -> SKP2 -> 1 -> 18239684] [E2F1 -> CDC25A -> 1 -> 11154267]	1.70192	5664	1	8192	30.86	18.36	50.78	{'CycD': '0', 'CycE': '0', 'CycA': '0', 'CycB': '0', 'E2F': '0', 'Skp2': '0', 'Cdh1': '1', 'Cdc25': '0', 'RB': '1', 'P21': '0', 'Cdc20': '0', 'Wee1': '1', 'PPs': '0'}
Cdc25-to-CycD -> 0to1 | CycA-to-CycA -> 0to1	True	[CDC25A -> CyclinD/CDK4 -> 1 -> 23429262]	1.70703	5681	20	8190	30.86	23.05	46.09	{'CycD': '0', 'CycE': '0', 'CycA': '0', 'CycB': '0', 'E2F': '0', 'Skp2': '0', 'Cdh1': '1', 'Cdc25': '0', 'RB': '1', 'P21': '0', 'Cdc20': '0', 'Wee1': '1', 'PPs': '0'}
E2F-to-CycB -> 0to1 | PPs-to-Wee1 -> 0to1	True	[E2F1 -> CDK1 -> 1 -> 14618416] [PPsA -> WEE1 -> 1 -> 23051732]	1.71154	5696	1	8192	30.47	26.56	42.97	{'CycD': '0', 'CycE': '0', 'CycA': '0', 'CycB': '0', 'E2F': '0', 'Skp2': '0', 'Cdh1': '1', 'Cdc25': '0', 'RB': '1', 'P21': '0', 'Cdc20': '0', 'Wee1': '1', 'PPs': '0'}
Cdh1-to-CycB -> -1to0 | CycE-to-Skp2 -> 0to1	True	[CDK2 -> SKP2 -> 1 -> 18239684]	1.71154	5696	1	8192	30.47	24.22	45.31	{'CycD': '0', 'CycE': '0', 'CycA': '0', 'CycB': '0', 'E2F': '0', 'Skp2': '0', 'Cdh1': '1', 'Cdc25': '0', 'RB': '1', 'P21': '0', 'Cdc20': '0', 'Wee1': '1', 'PPs': '0'}
Cdh1-to-CycB -> -1to0 | CycB-to-Cdh1 -> -1to0	True		1.71154	5696	1	8192	30.47	25.39	44.14	{'CycD': '0', 'CycE': '0', 'CycA': '0', 'CycB': '0', 'E2F': '0', 'Skp2': '0', 'Cdh1': '1', 'Cdc25': '0', 'RB': '1', 'P21': '0', 'Cdc20': '0', 'Wee1': '1', 'PPs': '0'}
CycE-to-Cdc25 -> 0to1 | E2F-to-Cdc25 -> 0to1	True	[CyclinE/CDK2 -> CDC25C -> 1 -> 20530684] [E2F1 -> CDC25A -> 1 -> 11154267]	1.71154	5696	1	8192	30.47	23.05	46.48	{'CycD': '0', 'CycE': '0', 'CycA': '0', 'CycB': '0', 'E2F': '0', 'Skp2': '0', 'Cdh1': '1', 'Cdc25': '0', 'RB': '1', 'P21': '0', 'Cdc20': '0', 'Wee1': '1', 'PPs': '0'}
RB-to-CycE -> -1to0 | Cdh1-to-Cdc25 -> 0to-1	True	[FZR1 -> CDC25A -> -1 -> 12234927]	1.71785	5717	2	7334	51.17	2.73	46.09	{'CycD': '0', 'CycE': '0', 'CycA': '0', 'CycB': '0', 'E2F': '0', 'Skp2': '0', 'Cdh1': '1', 'Cdc25': '0', 'RB': '1', 'P21': '0', 'Cdc20': '0', 'Wee1': '1', 'PPs': '0'}
Skp2-to-CycD -> 0to-1 | CycA-to-Wee1 -> 0to-1	True	[SKP2 -> CCND1 -> -1 -> 11439327] [CDK2 -> WEE1 -> -1 -> 16085715]	1.72115	5728	1	8192	30.08	2.73	67.19	{'CycD': '0', 'CycE': '0', 'CycA': '0', 'CycB': '0', 'E2F': '0', 'Skp2': '0', 'Cdh1': '1', 'Cdc25': '0', 'RB': '1', 'P21': '0', 'Cdc20': '0', 'Wee1': '1', 'PPs': '0'}
CycA-to-CycE -> 0to-1 | Cdh1-to-CycB -> -1to0	True	[CDK2 -> CCNE1 -> -1 -> 14536078]	1.72115	5728	1	8192	30.08	19.14	50.78	{'CycD': '0', 'CycE': '0', 'CycA': '0', 'CycB': '0', 'E2F': '0', 'Skp2': '0', 'Cdh1': '1', 'Cdc25': '0', 'RB': '1', 'P21': '0', 'Cdc20': '0', 'Wee1': '1', 'PPs': '0'}
CycA-to-CycE -> 0to-1 | P21-to-P21 -> -1to0	True	[CDK2 -> CCNE1 -> -1 -> 14536078]	1.72115	5728	2	7424	30.08	0	69.92	{'CycD': '0', 'CycE': '0', 'CycA': '0', 'CycB': '0', 'E2F': '0', 'Skp2': '0', 'Cdh1': '1', 'Cdc25': '0', 'RB': '1', 'P21': '1', 'Cdc20': '0', 'Wee1': '1', 'PPs': '0'}
CycA-to-CycA -> 0to1 | CycE-to-Cdc25 -> 0to-1	True	[CDK2 -> CDC25A -> -1 -> 17110335]	1.72115	5728	1	8192	30.08	17.97	51.95	{'CycD': '0', 'CycE': '0', 'CycA': '0', 'CycB': '0', 'E2F': '0', 'Skp2': '0', 'Cdh1': '1', 'Cdc25': '0', 'RB': '1', 'P21': '0', 'Cdc20': '0', 'Wee1': '1', 'PPs': '0'}
E2F-to-CycB -> 0to1 | CycE-to-Skp2 -> 0to1	True	[E2F1 -> CDK1 -> 1 -> 14618416] [CDK2 -> SKP2 -> 1 -> 18239684]	1.72115	5728	1	8192	30.08	24.22	45.7	{'CycD': '0', 'CycE': '0', 'CycA': '0', 'CycB': '0', 'E2F': '0', 'Skp2': '0', 'Cdh1': '1', 'Cdc25': '0', 'RB': '1', 'P21': '0', 'Cdc20': '0', 'Wee1': '1', 'PPs': '0'}
E2F-to-CycB -> 0to1 | P21-to-RB -> 0to1	True	[E2F1 -> CDK1 -> 1 -> 14618416] [CDKN1A -> RB1 -> 1 -> 10439039]	1.72115	5728	1	8192	30.08	26.17	43.75	{'CycD': '0', 'CycE': '0', 'CycA': '0', 'CycB': '0', 'E2F': '0', 'Skp2': '0', 'Cdh1': '1', 'Cdc25': '0', 'RB': '1', 'P21': '0', 'Cdc20': '0', 'Wee1': '1', 'PPs': '0'}
Cdh1-to-CycB -> -1to0 | Skp2-to-Skp2 -> 1to0	True		1.72115	5728	1	8192	30.08	24.61	45.31	{'CycD': '0', 'CycE': '0', 'CycA': '0', 'CycB': '0', 'E2F': '0', 'Skp2': '0', 'Cdh1': '1', 'Cdc25': '0', 'RB': '1', 'P21': '0', 'Cdc20': '0', 'Wee1': '1', 'PPs': '0'}
CycA-to-Skp2 -> 0to1 | P21-to-P21 -> -1to0	True	[CDK2 -> SKP2 -> 1 -> 18239684]	1.72115	5728	2	7454	30.08	1.17	68.75	{'CycD': '0', 'CycE': '0', 'CycA': '0', 'CycB': '0', 'E2F': '0', 'Skp2': '0', 'Cdh1': '1', 'Cdc25': '0', 'RB': '1', 'P21': '1', 'Cdc20': '0', 'Wee1': '1', 'PPs': '0'}
RB-to-CycE -> -1to0 | CycA-to-CycA -> 0to-1	True		1.72296	5734	2	7309	51.56	3.52	44.92	{'CycD': '0', 'CycE': '0', 'CycA': '0', 'CycB': '0', 'E2F': '0', 'Skp2': '0', 'Cdh1': '1', 'Cdc25': '0', 'RB': '1', 'P21': '0', 'Cdc20': '0', 'Wee1': '1', 'PPs': '0'}
Skp2-to-CycD -> 0to-1 | CycB-to-CycB -> 1to0	True	[SKP2 -> CCND1 -> -1 -> 11439327]	1.73077	5760	1	8192	29.69	3.91	66.41	{'CycD': '0', 'CycE': '0', 'CycA': '0', 'CycB': '0', 'E2F': '0', 'Skp2': '0', 'Cdh1': '1', 'Cdc25': '0', 'RB': '1', 'P21': '0', 'Cdc20': '0', 'Wee1': '1', 'PPs': '0'}
CycA-to-CycE -> 0to1 | E2F-to-CycB -> 0to1	True	[CDK2 -> CDK2 -> 1 -> 17361108] [E2F1 -> CDK1 -> 1 -> 14618416]	1.73077	5760	1	8192	29.69	26.17	44.14	{'CycD': '0', 'CycE': '0', 'CycA': '0', 'CycB': '0', 'E2F': '0', 'Skp2': '0', 'Cdh1': '1', 'Cdc25': '0', 'RB': '1', 'P21': '0', 'Cdc20': '0', 'Wee1': '1', 'PPs': '0'}
CycA-to-CycE -> 0to1 | Cdh1-to-CycB -> -1to0	True	[CDK2 -> CDK2 -> 1 -> 17361108]	1.73077	5760	1	8192	29.69	28.91	41.41	{'CycD': '0', 'CycE': '0', 'CycA': '0', 'CycB': '0', 'E2F': '0', 'Skp2': '0', 'Cdh1': '1', 'Cdc25': '0', 'RB': '1', 'P21': '0', 'Cdc20': '0', 'Wee1': '1', 'PPs': '0'}
CycA-to-CycA -> 0to1 | CycA-to-Skp2 -> 0to1	True	[CDK2 -> SKP2 -> 1 -> 18239684]	1.73077	5760	1	8192	29.69	10.16	60.16	{'CycD': '0', 'CycE': '0', 'CycA': '0', 'CycB': '0', 'E2F': '0', 'Skp2': '0', 'Cdh1': '1', 'Cdc25': '0', 'RB': '1', 'P21': '0', 'Cdc20': '0', 'Wee1': '1', 'PPs': '0'}
Cdh1-to-CycB -> -1to0 | P21-to-RB -> 0to1	True	[CDKN1A -> RB1 -> 1 -> 10439039]	1.73077	5760	1	8192	29.69	19.14	51.17	{'CycD': '0', 'CycE': '0', 'CycA': '0', 'CycB': '0', 'E2F': '0', 'Skp2': '0', 'Cdh1': '1', 'Cdc25': '0', 'RB': '1', 'P21': '0', 'Cdc20': '0', 'Wee1': '1', 'PPs': '0'}
RB-to-CycA -> -1to0 | CycA-to-Cdc25 -> 1to-1	True	[CDK2 -> CDC25A -> -1 -> 17110335]	1.73738	5782	9	7842	55.08	1.56	43.36	{'CycD': '0', 'CycE': '0', 'CycA': '0', 'CycB': '0', 'E2F': '0', 'Skp2': '0', 'Cdh1': '1', 'Cdc25': '0', 'RB': '1', 'P21': '0', 'Cdc20': '0', 'Wee1': '1', 'PPs': '0'}
CycE-to-CycE -> 0to1 | CycE-to-Cdc25 -> 0to1	True	[CyclinE/CDK2 -> CDC25C -> 1 -> 20530684]	1.74038	5792	1	8192	29.3	29.69	41.02	{'CycD': '0', 'CycE': '0', 'CycA': '0', 'CycB': '0', 'E2F': '0', 'Skp2': '0', 'Cdh1': '1', 'Cdc25': '0', 'RB': '1', 'P21': '0', 'Cdc20': '0', 'Wee1': '1', 'PPs': '0'}
CycA-to-CycA -> 0to-1 | E2F-to-Cdc25 -> 0to1	True	[E2F1 -> CDC25A -> 1 -> 11154267]	1.74038	5792	1	8192	29.3	17.19	53.52	{'CycD': '0', 'CycE': '0', 'CycA': '0', 'CycB': '0', 'E2F': '0', 'Skp2': '0', 'Cdh1': '1', 'Cdc25': '0', 'RB': '1', 'P21': '0', 'Cdc20': '0', 'Wee1': '1', 'PPs': '0'}
RB-to-CycA -> -1to0 | Cdh1-to-CycB -> -1to0	True		1.74038	5792	1	8192	29.3	21.09	49.61	{'CycD': '0', 'CycE': '0', 'CycA': '0', 'CycB': '0', 'E2F': '0', 'Skp2': '0', 'Cdh1': '1', 'Cdc25': '0', 'RB': '1', 'P21': '0', 'Cdc20': '0', 'Wee1': '1', 'PPs': '0'}
Cdh1-to-CycB -> -1to0 | PPs-to-Wee1 -> 0to1	True	[PPsA -> WEE1 -> 1 -> 23051732]	1.74038	5792	1	8192	29.3	22.66	48.05	{'CycD': '0', 'CycE': '0', 'CycA': '0', 'CycB': '0', 'E2F': '0', 'Skp2': '0', 'Cdh1': '1', 'Cdc25': '0', 'RB': '1', 'P21': '0', 'Cdc20': '0', 'Wee1': '1', 'PPs': '0'}
E2F-to-Cdc25 -> 0to1 | CycA-to-Wee1 -> 0to-1	True	[E2F1 -> CDC25A -> 1 -> 11154267] [CDK2 -> WEE1 -> -1 -> 16085715]	1.74038	5792	1	8192	29.3	14.45	56.25	{'CycD': '0', 'CycE': '0', 'CycA': '0', 'CycB': '0', 'E2F': '0', 'Skp2': '0', 'Cdh1': '1', 'Cdc25': '0', 'RB': '1', 'P21': '0', 'Cdc20': '0', 'Wee1': '1', 'PPs': '0'}
RB-to-CycE -> -1to0 | CycE-to-Cdc25 -> 0to-1	True	[CDK2 -> CDC25A -> -1 -> 17110335]	1.74189	5797	3	7198	53.52	5.08	41.41	{'CycD': '0', 'CycE': '0', 'CycA': '0', 'CycB': '0', 'E2F': '0', 'Skp2': '0', 'Cdh1': '1', 'Cdc25': '0', 'RB': '1', 'P21': '0', 'Cdc20': '0', 'Wee1': '1', 'PPs': '0'}
CycA-to-CycA -> 0to-1 | E2F-to-CycB -> 0to1	True	[E2F1 -> CDK1 -> 1 -> 14618416]	1.75	5824	1	8192	28.91	22.27	48.83	{'CycD': '0', 'CycE': '0', 'CycA': '0', 'CycB': '0', 'E2F': '0', 'Skp2': '0', 'Cdh1': '1', 'Cdc25': '0', 'RB': '1', 'P21': '0', 'Cdc20': '0', 'Wee1': '1', 'PPs': '0'}
E2F-to-CycB -> 0to1 | CycA-to-P21 -> 0to-1	True	[E2F1 -> CDK1 -> 1 -> 14618416] [CDK2 -> CDKN1B -> -1 -> 17409098]	1.75	5824	1	8192	28.91	20.31	50.78	{'CycD': '0', 'CycE': '0', 'CycA': '0', 'CycB': '0', 'E2F': '0', 'Skp2': '0', 'Cdh1': '1', 'Cdc25': '0', 'RB': '1', 'P21': '0', 'Cdc20': '0', 'Wee1': '1', 'PPs': '0'}
Cdh1-to-CycB -> -1to0 | CycB-to-E2F -> 0to1	True	[CDK1 -> E2F1 -> 1 -> 8087847]	1.75	5824	1	8192	28.91	21.48	49.61	{'CycD': '0', 'CycE': '0', 'CycA': '0', 'CycB': '0', 'E2F': '0', 'Skp2': '0', 'Cdh1': '1', 'Cdc25': '0', 'RB': '1', 'P21': '0', 'Cdc20': '0', 'Wee1': '1', 'PPs': '0'}
Skp2-to-Skp2 -> 1to-1 | E2F-to-Cdc25 -> 0to1	True	[E2F1 -> CDC25A -> 1 -> 11154267]	1.75	5824	1	8192	28.91	27.73	43.36	{'CycD': '0', 'CycE': '0', 'CycA': '0', 'CycB': '0', 'E2F': '0', 'Skp2': '0', 'Cdh1': '1', 'Cdc25': '0', 'RB': '1', 'P21': '0', 'Cdc20': '0', 'Wee1': '1', 'PPs': '0'}
E2F-to-Cdc25 -> 0to1 | PPs-to-Cdc25 -> 0to1	True	[E2F1 -> CDC25A -> 1 -> 11154267] [PPP1CA -> CDC25C -> 1 -> 14592972]	1.75	5824	1	8192	28.91	19.92	51.17	{'CycD': '0', 'CycE': '0', 'CycA': '0', 'CycB': '0', 'E2F': '0', 'Skp2': '0', 'Cdh1': '1', 'Cdc25': '0', 'RB': '1', 'P21': '0', 'Cdc20': '0', 'Wee1': '1', 'PPs': '0'}
CycE-to-CycE -> 0to1 | CycA-to-Skp2 -> 0to1	True	[CDK2 -> SKP2 -> 1 -> 18239684]	1.75962	5856	1	8192	28.52	33.98	37.5	{'CycD': '0', 'CycE': '0', 'CycA': '0', 'CycB': '0', 'E2F': '0', 'Skp2': '0', 'Cdh1': '1', 'Cdc25': '0', 'RB': '1', 'P21': '0', 'Cdc20': '0', 'Wee1': '1', 'PPs': '0'}
Cdc25-to-CycE -> 0to1 | Cdh1-to-CycB -> -1to0	True	[CDC25A -> CyclinE/CDK2 -> 1 -> 11154267]	1.75962	5856	1	8192	28.52	29.3	42.19	{'CycD': '0', 'CycE': '0', 'CycA': '0', 'CycB': '0', 'E2F': '0', 'Skp2': '0', 'Cdh1': '1', 'Cdc25': '0', 'RB': '1', 'P21': '0', 'Cdc20': '0', 'Wee1': '1', 'PPs': '0'}
E2F-to-CycB -> 0to1 | CycA-to-Cdc25 -> 1to-1	True	[E2F1 -> CDK1 -> 1 -> 14618416] [CDK2 -> CDC25A -> -1 -> 17110335]	1.75962	5856	1	8192	28.52	24.22	47.27	{'CycD': '0', 'CycE': '0', 'CycA': '0', 'CycB': '0', 'E2F': '0', 'Skp2': '0', 'Cdh1': '1', 'Cdc25': '0', 'RB': '1', 'P21': '0', 'Cdc20': '0', 'Wee1': '1', 'PPs': '0'}
CycA-to-Cdc25 -> 1to-1 | CycA-to-P21 -> 0to-1	True	[CDK2 -> CDC25A -> -1 -> 17110335] [CDK2 -> CDKN1B -> -1 -> 17409098]	1.76382	5870	40	7823	55.47	2.73	41.8	{'CycD': '0', 'CycE': '0', 'CycA': '0', 'CycB': '0', 'E2F': '0', 'Skp2': '0', 'Cdh1': '1', 'Cdc25': '0', 'RB': '1', 'P21': '0', 'Cdc20': '0', 'Wee1': '1', 'PPs': '0'}
Skp2-to-CycD -> 0to-1 | CycE-to-Skp2 -> 0to1	True	[SKP2 -> CCND1 -> -1 -> 11439327] [CDK2 -> SKP2 -> 1 -> 18239684]	1.76923	5888	1	8192	28.12	16.02	55.86	{'CycD': '0', 'CycE': '0', 'CycA': '0', 'CycB': '0', 'E2F': '0', 'Skp2': '0', 'Cdh1': '1', 'Cdc25': '0', 'RB': '1', 'P21': '0', 'Cdc20': '0', 'Wee1': '1', 'PPs': '0'}
Skp2-to-CycD -> 0to-1 | CycE-to-Cdc25 -> 0to1	True	[SKP2 -> CCND1 -> -1 -> 11439327] [CyclinE/CDK2 -> CDC25C -> 1 -> 20530684]	1.76923	5888	1	8192	28.12	10.16	61.72	{'CycD': '0', 'CycE': '0', 'CycA': '0', 'CycB': '0', 'E2F': '0', 'Skp2': '0', 'Cdh1': '1', 'Cdc25': '0', 'RB': '1', 'P21': '0', 'Cdc20': '0', 'Wee1': '1', 'PPs': '0'}
Cdc25-to-CycE -> 0to1 | E2F-to-Cdc25 -> 0to1	True	[CDC25A -> CyclinE/CDK2 -> 1 -> 11154267] [E2F1 -> CDC25A -> 1 -> 11154267]	1.76923	5888	1	8192	28.12	29.3	42.58	{'CycD': '0', 'CycE': '0', 'CycA': '0', 'CycB': '0', 'E2F': '0', 'Skp2': '0', 'Cdh1': '1', 'Cdc25': '0', 'RB': '1', 'P21': '0', 'Cdc20': '0', 'Wee1': '1', 'PPs': '0'}
Cdc20-to-CycA -> -1to0 | CycA-to-Cdc25 -> 1to-1	True	[CDK2 -> CDC25A -> -1 -> 17110335]	1.77103	5894	7	7866	51.95	2.73	45.31	{'CycD': '0', 'CycE': '0', 'CycA': '0', 'CycB': '0', 'E2F': '0', 'Skp2': '0', 'Cdh1': '1', 'Cdc25': '0', 'RB': '1', 'P21': '0', 'Cdc20': '0', 'Wee1': '1', 'PPs': '0'}
CycE-to-Cdc25 -> 0to1 | CycA-to-Cdc25 -> 1to-1	True	[CyclinE/CDK2 -> CDC25C -> 1 -> 20530684] [CDK2 -> CDC25A -> -1 -> 17110335]	1.77644	5912	2	8017	40.62	12.89	46.48	{'CycD': '0', 'CycE': '0', 'CycA': '0', 'CycB': '0', 'E2F': '0', 'Skp2': '0', 'Cdh1': '1', 'Cdc25': '0', 'RB': '1', 'P21': '0', 'Cdc20': '0', 'Wee1': '1', 'PPs': '0'}
CycA-to-CycA -> 0to1 | CycA-to-Wee1 -> 0to-1	True	[CDK2 -> WEE1 -> -1 -> 16085715]	1.77885	5920	1	8192	27.73	19.53	52.73	{'CycD': '0', 'CycE': '0', 'CycA': '0', 'CycB': '0', 'E2F': '0', 'Skp2': '0', 'Cdh1': '1', 'Cdc25': '0', 'RB': '1', 'P21': '0', 'Cdc20': '0', 'Wee1': '1', 'PPs': '0'}
Cdc20-to-CycA -> -1to0 | Cdh1-to-CycB -> -1to0	True		1.77885	5920	1	8192	27.73	22.66	49.61	{'CycD': '0', 'CycE': '0', 'CycA': '0', 'CycB': '0', 'E2F': '0', 'Skp2': '0', 'Cdh1': '1', 'Cdc25': '0', 'RB': '1', 'P21': '0', 'Cdc20': '0', 'Wee1': '1', 'PPs': '0'}
RB-to-CycE -> -1to0 | PPs-to-Wee1 -> 0to1	True	[PPsA -> WEE1 -> 1 -> 23051732]	1.78756	5949	2	7330	48.44	4.69	46.88	{'CycD': '0', 'CycE': '0', 'CycA': '0', 'CycB': '0', 'E2F': '0', 'Skp2': '0', 'Cdh1': '1', 'Cdc25': '0', 'RB': '1', 'P21': '0', 'Cdc20': '0', 'Wee1': '1', 'PPs': '0'}
Cdc20-to-CycA -> -1to0 | E2F-to-Cdc25 -> 0to1	True	[E2F1 -> CDC25A -> 1 -> 11154267]	1.78846	5952	1	8192	27.34	20.31	52.34	{'CycD': '0', 'CycE': '0', 'CycA': '0', 'CycB': '0', 'E2F': '0', 'Skp2': '0', 'Cdh1': '1', 'Cdc25': '0', 'RB': '1', 'P21': '0', 'Cdc20': '0', 'Wee1': '1', 'PPs': '0'}
E2F-to-CycB -> 0to1 | Skp2-to-Skp2 -> 1to-1	True	[E2F1 -> CDK1 -> 1 -> 14618416]	1.78846	5952	1	8192	27.34	32.81	39.84	{'CycD': '0', 'CycE': '0', 'CycA': '0', 'CycB': '0', 'E2F': '0', 'Skp2': '0', 'Cdh1': '1', 'Cdc25': '0', 'RB': '1', 'P21': '0', 'Cdc20': '0', 'Wee1': '1', 'PPs': '0'}
E2F-to-CycB -> 0to1 | CycB-to-Cdh1 -> -1to0	True	[E2F1 -> CDK1 -> 1 -> 14618416]	1.78846	5952	1	8192	27.34	23.44	49.22	{'CycD': '0', 'CycE': '0', 'CycA': '0', 'CycB': '0', 'E2F': '0', 'Skp2': '0', 'Cdh1': '1', 'Cdc25': '0', 'RB': '1', 'P21': '0', 'Cdc20': '0', 'Wee1': '1', 'PPs': '0'}
Cdh1-to-CycB -> -1to0 | CycE-to-Cdc25 -> 0to1	True	[CyclinE/CDK2 -> CDC25C -> 1 -> 20530684]	1.78846	5952	1	8192	27.34	23.83	48.83	{'CycD': '0', 'CycE': '0', 'CycA': '0', 'CycB': '0', 'E2F': '0', 'Skp2': '0', 'Cdh1': '1', 'Cdc25': '0', 'RB': '1', 'P21': '0', 'Cdc20': '0', 'Wee1': '1', 'PPs': '0'}
Cdh1-to-CycB -> -1to0 | CycE-to-Cdc25 -> 0to-1	True	[CDK2 -> CDC25A -> -1 -> 17110335]	1.78846	5952	1	8192	27.34	19.92	52.73	{'CycD': '0', 'CycE': '0', 'CycA': '0', 'CycB': '0', 'E2F': '0', 'Skp2': '0', 'Cdh1': '1', 'Cdc25': '0', 'RB': '1', 'P21': '0', 'Cdc20': '0', 'Wee1': '1', 'PPs': '0'}
CycE-to-CycA -> 0to1 | CycA-to-CycA -> 0to1	True	[CDK2 -> CDK2 -> 1 -> 17361108]	1.79808	5984	1	8192	26.95	19.92	53.12	{'CycD': '0', 'CycE': '0', 'CycA': '0', 'CycB': '0', 'E2F': '0', 'Skp2': '0', 'Cdh1': '1', 'Cdc25': '0', 'RB': '1', 'P21': '0', 'Cdc20': '0', 'Wee1': '1', 'PPs': '0'}
E2F-to-CycB -> 0to1 | CycA-to-Wee1 -> 0to-1	True	[E2F1 -> CDK1 -> 1 -> 14618416] [CDK2 -> WEE1 -> -1 -> 16085715]	1.79808	5984	1	8192	26.95	25.39	47.66	{'CycD': '0', 'CycE': '0', 'CycA': '0', 'CycB': '0', 'E2F': '0', 'Skp2': '0', 'Cdh1': '1', 'Cdc25': '0', 'RB': '1', 'P21': '0', 'Cdc20': '0', 'Wee1': '1', 'PPs': '0'}
RB-to-CycE -> -1to0 | CycB-to-Cdh1 -> -1to0	True		1.80529	6008	4	6964	56.64	5.08	38.28	{'CycD': '0', 'CycE': '0', 'CycA': '0', 'CycB': '0', 'E2F': '0', 'Skp2': '0', 'Cdh1': '1', 'Cdc25': '0', 'RB': '1', 'P21': '0', 'Cdc20': '0', 'Wee1': '1', 'PPs': '0'}
CycE-to-CycE -> 0to-1 | E2F-to-Cdc25 -> 0to1	True	[E2F1 -> CDC25A -> 1 -> 11154267]	1.80769	6016	1	8192	26.56	22.66	50.78	{'CycD': '0', 'CycE': '0', 'CycA': '0', 'CycB': '0', 'E2F': '0', 'Skp2': '0', 'Cdh1': '1', 'Cdc25': '0', 'RB': '1', 'P21': '0', 'Cdc20': '0', 'Wee1': '1', 'PPs': '0'}
RB-to-CycE -> -1to0 | Cdh1-to-CycB -> -1to0	True		1.80769	6016	1	8192	26.56	25	48.44	{'CycD': '0', 'CycE': '0', 'CycA': '0', 'CycB': '0', 'E2F': '0', 'Skp2': '0', 'Cdh1': '1', 'Cdc25': '0', 'RB': '1', 'P21': '0', 'Cdc20': '0', 'Wee1': '1', 'PPs': '0'}
CycA-to-CycA -> 0to1 | CycA-to-P21 -> 0to-1	True	[CDK2 -> CDKN1B -> -1 -> 17409098]	1.80769	6016	1	8192	26.56	21.09	52.34	{'CycD': '0', 'CycE': '0', 'CycA': '0', 'CycB': '0', 'E2F': '0', 'Skp2': '0', 'Cdh1': '1', 'Cdc25': '0', 'RB': '1', 'P21': '0', 'Cdc20': '0', 'Wee1': '1', 'PPs': '0'}
E2F-to-CycB -> 0to1 | CycA-to-Skp2 -> 0to1	True	[E2F1 -> CDK1 -> 1 -> 14618416] [CDK2 -> SKP2 -> 1 -> 18239684]	1.80769	6016	1	8192	26.56	23.83	49.61	{'CycD': '0', 'CycE': '0', 'CycA': '0', 'CycB': '0', 'E2F': '0', 'Skp2': '0', 'Cdh1': '1', 'Cdc25': '0', 'RB': '1', 'P21': '0', 'Cdc20': '0', 'Wee1': '1', 'PPs': '0'}
Cdh1-to-CycB -> -1to0 | CycA-to-Wee1 -> 0to-1	True	[CDK2 -> WEE1 -> -1 -> 16085715]	1.80769	6016	1	8192	26.56	23.83	49.61	{'CycD': '0', 'CycE': '0', 'CycA': '0', 'CycB': '0', 'E2F': '0', 'Skp2': '0', 'Cdh1': '1', 'Cdc25': '0', 'RB': '1', 'P21': '0', 'Cdc20': '0', 'Wee1': '1', 'PPs': '0'}
CycA-to-CycA -> 0to1 | CycB-to-Cdh1 -> -1to0	True		1.81731	6048	1	8192	26.17	19.92	53.91	{'CycD': '0', 'CycE': '0', 'CycA': '0', 'CycB': '0', 'E2F': '0', 'Skp2': '0', 'Cdh1': '1', 'Cdc25': '0', 'RB': '1', 'P21': '0', 'Cdc20': '0', 'Wee1': '1', 'PPs': '0'}
CycA-to-CycA -> 0to-1 | Cdh1-to-CycB -> -1to0	True		1.81731	6048	1	8192	26.17	25.39	48.44	{'CycD': '0', 'CycE': '0', 'CycA': '0', 'CycB': '0', 'E2F': '0', 'Skp2': '0', 'Cdh1': '1', 'Cdc25': '0', 'RB': '1', 'P21': '0', 'Cdc20': '0', 'Wee1': '1', 'PPs': '0'}
E2F-to-CycB -> 0to1 | Skp2-to-Skp2 -> 1to0	True	[E2F1 -> CDK1 -> 1 -> 14618416]	1.81731	6048	1	8192	26.17	26.95	46.88	{'CycD': '0', 'CycE': '0', 'CycA': '0', 'CycB': '0', 'E2F': '0', 'Skp2': '0', 'Cdh1': '1', 'Cdc25': '0', 'RB': '1', 'P21': '0', 'Cdc20': '0', 'Wee1': '1', 'PPs': '0'}
Cdh1-to-CycB -> -1to0 | PPs-to-Skp2 -> 0to-1	True	[PPsB -> SKP2 -> -1 -> 18239684]	1.81731	6048	1	8192	26.17	26.95	46.88	{'CycD': '0', 'CycE': '0', 'CycA': '0', 'CycB': '0', 'E2F': '0', 'Skp2': '0', 'Cdh1': '1', 'Cdc25': '0', 'RB': '1', 'P21': '0', 'Cdc20': '0', 'Wee1': '1', 'PPs': '0'}
CycA-to-Cdc25 -> 1to-1 | CycB-to-RB -> 0to-1	True	[CDK2 -> CDC25A -> -1 -> 17110335] [CDK1 -> RB1 -> -1 -> 1756735]	1.82242	6065	31	7844	51.56	1.95	46.48	{'CycD': '0', 'CycE': '0', 'CycA': '0', 'CycB': '0', 'E2F': '0', 'Skp2': '0', 'Cdh1': '1', 'Cdc25': '0', 'RB': '1', 'P21': '0', 'Cdc20': '0', 'Wee1': '1', 'PPs': '0'}
CycA-to-CycE -> 0to-1 | CycA-to-CycA -> 0to1	True	[CDK2 -> CCNE1 -> -1 -> 14536078]	1.83654	6112	1	8192	25.39	0.39	74.22	{'CycD': '0', 'CycE': '0', 'CycA': '0', 'CycB': '0', 'E2F': '0', 'Skp2': '0', 'Cdh1': '1', 'Cdc25': '0', 'RB': '1', 'P21': '0', 'Cdc20': '0', 'Wee1': '1', 'PPs': '0'}
E2F-to-CycB -> 0to1 | PPs-to-Cdc25 -> 0to1	True	[E2F1 -> CDK1 -> 1 -> 14618416] [PPP1CA -> CDC25C -> 1 -> 14592972]	1.83654	6112	1	8192	25.39	27.34	47.27	{'CycD': '0', 'CycE': '0', 'CycA': '0', 'CycB': '0', 'E2F': '0', 'Skp2': '0', 'Cdh1': '1', 'Cdc25': '0', 'RB': '1', 'P21': '0', 'Cdc20': '0', 'Wee1': '1', 'PPs': '0'}
Cdh1-to-CycB -> -1to0 | CycE-to-Cdh1 -> 0to-1	True	[CDK2 -> FZR1 -> -1 -> 12560341]	1.83654	6112	1	8192	25.39	29.69	44.92	{'CycD': '0', 'CycE': '0', 'CycA': '0', 'CycB': '0', 'E2F': '0', 'Skp2': '0', 'Cdh1': '1', 'Cdc25': '0', 'RB': '1', 'P21': '0', 'Cdc20': '0', 'Wee1': '1', 'PPs': '0'}
Cdh1-to-CycB -> -1to0 | PPs-to-Cdc25 -> 0to1	True	[PPP1CA -> CDC25C -> 1 -> 14592972]	1.83654	6112	1	8192	25.39	21.88	52.73	{'CycD': '0', 'CycE': '0', 'CycA': '0', 'CycB': '0', 'E2F': '0', 'Skp2': '0', 'Cdh1': '1', 'Cdc25': '0', 'RB': '1', 'P21': '0', 'Cdc20': '0', 'Wee1': '1', 'PPs': '0'}
Skp2-to-P21 -> 0to-1 | PPs-to-Wee1 -> 0to1	True	[SKP2 -> CDKN1B -> -1 -> 15998794] [PPsA -> WEE1 -> 1 -> 23051732]	1.83954	6122	187	7794	57.03	1.17	41.8	{'CycD': '0', 'CycE': '0', 'CycA': '0', 'CycB': '0', 'E2F': '0', 'Skp2': '0', 'Cdh1': '1', 'Cdc25': '0', 'RB': '1', 'P21': '0', 'Cdc20': '0', 'Wee1': '1', 'PPs': '0'}
CycE-to-Cdh1 -> 0to-1 | E2F-to-Cdc25 -> 0to1	True	[CDK2 -> FZR1 -> -1 -> 12560341] [E2F1 -> CDC25A -> 1 -> 11154267]	1.84615	6144	1	8192	25	24.61	50.39	{'CycD': '0', 'CycE': '0', 'CycA': '0', 'CycB': '0', 'E2F': '0', 'Skp2': '0', 'Cdh1': '1', 'Cdc25': '0', 'RB': '1', 'P21': '0', 'Cdc20': '0', 'Wee1': '1', 'PPs': '0'}
Cdh1-to-CycB -> -1to0 | CycA-to-Cdc25 -> 1to-1	True	[CDK2 -> CDC25A -> -1 -> 17110335]	1.85306	6167	2	7975	40.62	12.5	46.88	{'CycD': '0', 'CycE': '0', 'CycA': '0', 'CycB': '0', 'E2F': '0', 'Skp2': '0', 'Cdh1': '1', 'Cdc25': '0', 'RB': '1', 'P21': '0', 'Cdc20': '0', 'Wee1': '1', 'PPs': '0'}
CycA-to-CycA -> 0to1 | PPs-to-Wee1 -> 0to1	True	[PPsA -> WEE1 -> 1 -> 23051732]	1.85577	6176	1	8192	24.61	23.44	51.95	{'CycD': '0', 'CycE': '0', 'CycA': '0', 'CycB': '0', 'E2F': '0', 'Skp2': '0', 'Cdh1': '1', 'Cdc25': '0', 'RB': '1', 'P21': '0', 'Cdc20': '0', 'Wee1': '1', 'PPs': '0'}
Cdh1-to-CycB -> -1to0 | CycA-to-Skp2 -> 0to1	True	[CDK2 -> SKP2 -> 1 -> 18239684]	1.85577	6176	1	8192	24.61	22.27	53.12	{'CycD': '0', 'CycE': '0', 'CycA': '0', 'CycB': '0', 'E2F': '0', 'Skp2': '0', 'Cdh1': '1', 'Cdc25': '0', 'RB': '1', 'P21': '0', 'Cdc20': '0', 'Wee1': '1', 'PPs': '0'}
CycE-to-Cdc25 -> 0to1 | P21-to-P21 -> -1to0	True	[CyclinE/CDK2 -> CDC25C -> 1 -> 20530684]	1.85577	6176	2	7658	24.61	10.16	65.23	{'CycD': '0', 'CycE': '0', 'CycA': '0', 'CycB': '0', 'E2F': '0', 'Skp2': '0', 'Cdh1': '1', 'Cdc25': '0', 'RB': '1', 'P21': '1', 'Cdc20': '0', 'Wee1': '1', 'PPs': '0'}
CycA-to-CycA -> 0to1 | CycB-to-E2F -> 0to1	True	[CDK1 -> E2F1 -> 1 -> 8087847]	1.86538	6208	1	8192	24.22	21.48	54.3	{'CycD': '0', 'CycE': '0', 'CycA': '0', 'CycB': '0', 'E2F': '0', 'Skp2': '0', 'Cdh1': '1', 'Cdc25': '0', 'RB': '1', 'P21': '0', 'Cdc20': '0', 'Wee1': '1', 'PPs': '0'}
CycA-to-Cdc25 -> 1to-1 | P21-to-P21 -> -1to0	True	[CDK2 -> CDC25A -> -1 -> 17110335]	1.86719	6214	4	7024	34.77	0.39	64.84	{'CycD': '0', 'CycE': '0', 'CycA': '0', 'CycB': '0', 'E2F': '0', 'Skp2': '0', 'Cdh1': '1', 'Cdc25': '0', 'RB': '1', 'P21': '1', 'Cdc20': '0', 'Wee1': '1', 'PPs': '0'}
CycE-to-CycE -> 0to1 | CycE-to-Cdh1 -> 0to-1	True	[CDK2 -> FZR1 -> -1 -> 12560341]	1.875	6240	1	8192	23.83	33.59	42.58	{'CycD': '0', 'CycE': '0', 'CycA': '0', 'CycB': '0', 'E2F': '0', 'Skp2': '0', 'Cdh1': '1', 'Cdc25': '0', 'RB': '1', 'P21': '0', 'Cdc20': '0', 'Wee1': '1', 'PPs': '0'}
Cdc25-to-CycE -> 0to1 | E2F-to-CycB -> 0to1	True	[CDC25A -> CyclinE/CDK2 -> 1 -> 11154267] [E2F1 -> CDK1 -> 1 -> 14618416]	1.875	6240	1	8192	23.83	33.2	42.97	{'CycD': '0', 'CycE': '0', 'CycA': '0', 'CycB': '0', 'E2F': '0', 'Skp2': '0', 'Cdh1': '1', 'Cdc25': '0', 'RB': '1', 'P21': '0', 'Cdc20': '0', 'Wee1': '1', 'PPs': '0'}
E2F-to-CycB -> 0to1 | CycE-to-Cdc25 -> 0to1	True	[E2F1 -> CDK1 -> 1 -> 14618416] [CyclinE/CDK2 -> CDC25C -> 1 -> 20530684]	1.875	6240	1	8192	23.83	26.17	50	{'CycD': '0', 'CycE': '0', 'CycA': '0', 'CycB': '0', 'E2F': '0', 'Skp2': '0', 'Cdh1': '1', 'Cdc25': '0', 'RB': '1', 'P21': '0', 'Cdc20': '0', 'Wee1': '1', 'PPs': '0'}
Cdh1-to-CycB -> -1to0 | CycA-to-P21 -> 0to-1	True	[CDK2 -> CDKN1B -> -1 -> 17409098]	1.875	6240	1	8192	23.83	28.52	47.66	{'CycD': '0', 'CycE': '0', 'CycA': '0', 'CycB': '0', 'E2F': '0', 'Skp2': '0', 'Cdh1': '1', 'Cdc25': '0', 'RB': '1', 'P21': '0', 'Cdc20': '0', 'Wee1': '1', 'PPs': '0'}
Cdc25-to-CycE -> 0to1 | CycA-to-CycA -> 0to1	True	[CDC25A -> CyclinE/CDK2 -> 1 -> 11154267]	1.88462	6272	1	8192	23.44	35.16	41.41	{'CycD': '0', 'CycE': '0', 'CycA': '0', 'CycB': '0', 'E2F': '0', 'Skp2': '0', 'Cdh1': '1', 'Cdc25': '0', 'RB': '1', 'P21': '0', 'Cdc20': '0', 'Wee1': '1', 'PPs': '0'}
Skp2-to-CycD -> 0to-1 | P21-to-P21 -> -1to0	True	[SKP2 -> CCND1 -> -1 -> 11439327]	1.89423	6304	2	7210	23.05	1.56	75.39	{'CycD': '0', 'CycE': '0', 'CycA': '0', 'CycB': '0', 'E2F': '0', 'Skp2': '0', 'Cdh1': '1', 'Cdc25': '0', 'RB': '1', 'P21': '1', 'Cdc20': '0', 'Wee1': '1', 'PPs': '0'}
CycA-to-CycE -> 0to-1 | E2F-to-CycB -> 0to1	True	[CDK2 -> CCNE1 -> -1 -> 14536078] [E2F1 -> CDK1 -> 1 -> 14618416]	1.89423	6304	1	8192	23.05	22.66	54.3	{'CycD': '0', 'CycE': '0', 'CycA': '0', 'CycB': '0', 'E2F': '0', 'Skp2': '0', 'Cdh1': '1', 'Cdc25': '0', 'RB': '1', 'P21': '0', 'Cdc20': '0', 'Wee1': '1', 'PPs': '0'}
Skp2-to-CycD -> 0to-1 | CycE-to-Cdh1 -> 0to-1	True	[SKP2 -> CCND1 -> -1 -> 11439327] [CDK2 -> FZR1 -> -1 -> 12560341]	1.90385	6336	1	8192	22.66	14.84	62.5	{'CycD': '0', 'CycE': '0', 'CycA': '0', 'CycB': '0', 'E2F': '0', 'Skp2': '0', 'Cdh1': '1', 'Cdc25': '0', 'RB': '1', 'P21': '0', 'Cdc20': '0', 'Wee1': '1', 'PPs': '0'}
CycA-to-CycA -> 0to1 | Cdh1-to-Cdc25 -> 0to-1	True	[FZR1 -> CDC25A -> -1 -> 12234927]	1.91346	6368	1	8192	22.27	21.88	55.86	{'CycD': '0', 'CycE': '0', 'CycA': '0', 'CycB': '0', 'E2F': '0', 'Skp2': '0', 'Cdh1': '1', 'Cdc25': '0', 'RB': '1', 'P21': '0', 'Cdc20': '0', 'Wee1': '1', 'PPs': '0'}
Skp2-to-CycD -> 0to-1 | E2F-to-Cdc25 -> 0to1	True	[SKP2 -> CCND1 -> -1 -> 11439327] [E2F1 -> CDC25A -> 1 -> 11154267]	1.92308	6400	1	8192	21.88	12.5	65.62	{'CycD': '0', 'CycE': '0', 'CycA': '0', 'CycB': '0', 'E2F': '0', 'Skp2': '0', 'Cdh1': '1', 'Cdc25': '0', 'RB': '1', 'P21': '0', 'Cdc20': '0', 'Wee1': '1', 'PPs': '0'}
CycA-to-CycA -> 0to1 | P21-to-RB -> 0to1	True	[CDKN1A -> RB1 -> 1 -> 10439039]	1.92308	6400	1	8192	21.88	16.02	62.11	{'CycD': '0', 'CycE': '0', 'CycA': '0', 'CycB': '0', 'E2F': '0', 'Skp2': '0', 'Cdh1': '1', 'Cdc25': '0', 'RB': '1', 'P21': '0', 'Cdc20': '0', 'Wee1': '1', 'PPs': '0'}
E2F-to-CycB -> 0to1 | CycE-to-Cdh1 -> 0to-1	True	[E2F1 -> CDK1 -> 1 -> 14618416] [CDK2 -> FZR1 -> -1 -> 12560341]	1.92308	6400	1	8192	21.88	30.86	47.27	{'CycD': '0', 'CycE': '0', 'CycA': '0', 'CycB': '0', 'E2F': '0', 'Skp2': '0', 'Cdh1': '1', 'Cdc25': '0', 'RB': '1', 'P21': '0', 'Cdc20': '0', 'Wee1': '1', 'PPs': '0'}
CycE-to-Cdh1 -> 0to-1 | P21-to-P21 -> -1to0	True	[CDK2 -> FZR1 -> -1 -> 12560341]	1.92308	6400	2	7630	21.88	11.33	66.8	{'CycD': '0', 'CycE': '0', 'CycA': '0', 'CycB': '0', 'E2F': '0', 'Skp2': '0', 'Cdh1': '1', 'Cdc25': '0', 'RB': '1', 'P21': '1', 'Cdc20': '0', 'Wee1': '1', 'PPs': '0'}
RB-to-CycE -> -1to0 | P21-to-P21 -> -1to0	True		1.92788	6416	3	7325	34.77	0.39	64.84	{'CycD': '0', 'CycE': '0', 'CycA': '0', 'CycB': '0', 'E2F': '0', 'Skp2': '0', 'Cdh1': '1', 'Cdc25': '0', 'RB': '1', 'P21': '1', 'Cdc20': '0', 'Wee1': '1', 'PPs': '0'}
CycA-to-CycA -> 0to1 | CycE-to-Skp2 -> 0to1	True	[CDK2 -> SKP2 -> 1 -> 18239684]	1.93269	6432	1	8192	21.48	22.27	56.25	{'CycD': '0', 'CycE': '0', 'CycA': '0', 'CycB': '0', 'E2F': '0', 'Skp2': '0', 'Cdh1': '1', 'Cdc25': '0', 'RB': '1', 'P21': '0', 'Cdc20': '0', 'Wee1': '1', 'PPs': '0'}
CycA-to-CycA -> 0to1 | PPs-to-Skp2 -> 0to-1	True	[PPsB -> SKP2 -> -1 -> 18239684]	1.93269	6432	1	8192	21.48	24.22	54.3	{'CycD': '0', 'CycE': '0', 'CycA': '0', 'CycB': '0', 'E2F': '0', 'Skp2': '0', 'Cdh1': '1', 'Cdc25': '0', 'RB': '1', 'P21': '0', 'Cdc20': '0', 'Wee1': '1', 'PPs': '0'}
CycA-to-CycA -> 0to1 | PPs-to-Cdc25 -> 0to1	True	[PPP1CA -> CDC25C -> 1 -> 14592972]	1.93269	6432	1	8192	21.48	25.78	52.73	{'CycD': '0', 'CycE': '0', 'CycA': '0', 'CycB': '0', 'E2F': '0', 'Skp2': '0', 'Cdh1': '1', 'Cdc25': '0', 'RB': '1', 'P21': '0', 'Cdc20': '0', 'Wee1': '1', 'PPs': '0'}
CycA-to-CycE -> 0to1 | CycA-to-CycA -> 0to1	True	[CDK2 -> CDK2 -> 1 -> 17361108]	1.94231	6464	1	8192	21.09	35.16	43.75	{'CycD': '0', 'CycE': '0', 'CycA': '0', 'CycB': '0', 'E2F': '0', 'Skp2': '0', 'Cdh1': '1', 'Cdc25': '0', 'RB': '1', 'P21': '0', 'Cdc20': '0', 'Wee1': '1', 'PPs': '0'}
CycA-to-CycA -> 0to1 | Cdc20-to-CycA -> -1to0	True		1.94231	6464	1	8192	21.09	19.14	59.77	{'CycD': '0', 'CycE': '0', 'CycA': '0', 'CycB': '0', 'E2F': '0', 'Skp2': '0', 'Cdh1': '1', 'Cdc25': '0', 'RB': '1', 'P21': '0', 'Cdc20': '0', 'Wee1': '1', 'PPs': '0'}
Skp2-to-CycD -> 0to-1 | CycE-to-CycE -> 0to1	True	[SKP2 -> CCND1 -> -1 -> 11439327]	1.95192	6496	1	8192	20.7	20.31	58.98	{'CycD': '0', 'CycE': '0', 'CycA': '0', 'CycB': '0', 'E2F': '0', 'Skp2': '0', 'Cdh1': '1', 'Cdc25': '0', 'RB': '1', 'P21': '0', 'Cdc20': '0', 'Wee1': '1', 'PPs': '0'}
CycA-to-CycA -> 0to1 | E2F-to-Cdc25 -> 0to1	True	[E2F1 -> CDC25A -> 1 -> 11154267]	1.95192	6496	1	8192	20.7	20.31	58.98	{'CycD': '0', 'CycE': '0', 'CycA': '0', 'CycB': '0', 'E2F': '0', 'Skp2': '0', 'Cdh1': '1', 'Cdc25': '0', 'RB': '1', 'P21': '0', 'Cdc20': '0', 'Wee1': '1', 'PPs': '0'}
CycE-to-CycE -> 0to1 | E2F-to-CycB -> 0to1	True	[E2F1 -> CDK1 -> 1 -> 14618416]	1.96154	6528	1	8192	20.31	41.8	37.89	{'CycD': '0', 'CycE': '0', 'CycA': '0', 'CycB': '0', 'E2F': '0', 'Skp2': '0', 'Cdh1': '1', 'Cdc25': '0', 'RB': '1', 'P21': '0', 'Cdc20': '0', 'Wee1': '1', 'PPs': '0'}
CycA-to-CycA -> 0to1 | RB-to-CycA -> -1to0	True		1.97115	6560	1	8192	19.92	24.61	55.47	{'CycD': '0', 'CycE': '0', 'CycA': '0', 'CycB': '0', 'E2F': '0', 'Skp2': '0', 'Cdh1': '1', 'Cdc25': '0', 'RB': '1', 'P21': '0', 'Cdc20': '0', 'Wee1': '1', 'PPs': '0'}
RB-to-CycE -> -1to0 | E2F-to-Cdc25 -> 0to1	True	[E2F1 -> CDC25A -> 1 -> 11154267]	1.99639	6644	2	7670	31.64	17.97	50.39	{'CycD': '0', 'CycE': '0', 'CycA': '0', 'CycB': '0', 'E2F': '0', 'Skp2': '0', 'Cdh1': '1', 'Cdc25': '0', 'RB': '1', 'P21': '0', 'Cdc20': '0', 'Wee1': '1', 'PPs': '0'}
RB-to-CycE -> -1to0 | CycA-to-Cdc25 -> 1to-1	True	[CDK2 -> CDC25A -> -1 -> 17110335]	2.0009	6659	43	6988	59.77	3.12	37.11	{'CycD': '0', 'CycE': '0', 'CycA': '0', 'CycB': '0', 'E2F': '0', 'Skp2': '0', 'Cdh1': '1', 'Cdc25': '0', 'RB': '1', 'P21': '0', 'Cdc20': '0', 'Wee1': '1', 'PPs': '0'}
CycE-to-CycE -> 0to1 | Cdh1-to-CycB -> -1to0	True		2.01923	6720	1	8192	17.97	39.06	42.97	{'CycD': '0', 'CycE': '0', 'CycA': '0', 'CycB': '0', 'E2F': '0', 'Skp2': '0', 'Cdh1': '1', 'Cdc25': '0', 'RB': '1', 'P21': '0', 'Cdc20': '0', 'Wee1': '1', 'PPs': '0'}
CycA-to-CycA -> 0to1 | Cdh1-to-CycB -> -1to0	True		2.01923	6720	1	8192	17.97	24.61	57.42	{'CycD': '0', 'CycE': '0', 'CycA': '0', 'CycB': '0', 'E2F': '0', 'Skp2': '0', 'Cdh1': '1', 'Cdc25': '0', 'RB': '1', 'P21': '0', 'Cdc20': '0', 'Wee1': '1', 'PPs': '0'}
CycA-to-CycA -> 0to1 | CycE-to-Cdh1 -> 0to-1	True	[CDK2 -> FZR1 -> -1 -> 12560341]	2.01923	6720	1	8192	17.97	26.95	55.08	{'CycD': '0', 'CycE': '0', 'CycA': '0', 'CycB': '0', 'E2F': '0', 'Skp2': '0', 'Cdh1': '1', 'Cdc25': '0', 'RB': '1', 'P21': '0', 'Cdc20': '0', 'Wee1': '1', 'PPs': '0'}
CycA-to-CycA -> 0to1 | CycE-to-Cdc25 -> 0to1	True	[CyclinE/CDK2 -> CDC25C -> 1 -> 20530684]	2.01923	6720	1	8192	17.97	24.61	57.42	{'CycD': '0', 'CycE': '0', 'CycA': '0', 'CycB': '0', 'E2F': '0', 'Skp2': '0', 'Cdh1': '1', 'Cdc25': '0', 'RB': '1', 'P21': '0', 'Cdc20': '0', 'Wee1': '1', 'PPs': '0'}
E2F-to-CycB -> 0to1 | P21-to-P21 -> -1to0	True	[E2F1 -> CDK1 -> 1 -> 14618416]	2.01923	6720	2	7584	17.97	13.28	68.75	{'CycD': '0', 'CycE': '0', 'CycA': '0', 'CycB': '0', 'E2F': '0', 'Skp2': '0', 'Cdh1': '1', 'Cdc25': '0', 'RB': '1', 'P21': '1', 'Cdc20': '0', 'Wee1': '1', 'PPs': '0'}
E2F-to-Cdc25 -> 0to1 | P21-to-P21 -> -1to0	True	[E2F1 -> CDC25A -> 1 -> 11154267]	2.01923	6720	2	7566	17.97	9.77	72.27	{'CycD': '0', 'CycE': '0', 'CycA': '0', 'CycB': '0', 'E2F': '0', 'Skp2': '0', 'Cdh1': '1', 'Cdc25': '0', 'RB': '1', 'P21': '1', 'Cdc20': '0', 'Wee1': '1', 'PPs': '0'}
Skp2-to-CycD -> 0to-1 | Cdh1-to-CycB -> -1to0	True	[SKP2 -> CCND1 -> -1 -> 11439327]	2.02885	6752	1	8192	17.58	17.58	64.84	{'CycD': '0', 'CycE': '0', 'CycA': '0', 'CycB': '0', 'E2F': '0', 'Skp2': '0', 'Cdh1': '1', 'Cdc25': '0', 'RB': '1', 'P21': '0', 'Cdc20': '0', 'Wee1': '1', 'PPs': '0'}
CycE-to-CycE -> 0to1 | E2F-to-Cdc25 -> 0to1	True	[E2F1 -> CDC25A -> 1 -> 11154267]	2.02885	6752	1	8192	17.58	36.33	46.09	{'CycD': '0', 'CycE': '0', 'CycA': '0', 'CycB': '0', 'E2F': '0', 'Skp2': '0', 'Cdh1': '1', 'Cdc25': '0', 'RB': '1', 'P21': '0', 'Cdc20': '0', 'Wee1': '1', 'PPs': '0'}
Skp2-to-CycD -> 0to-1 | E2F-to-CycB -> 0to1	True	[SKP2 -> CCND1 -> -1 -> 11439327] [E2F1 -> CDK1 -> 1 -> 14618416]	2.03846	6784	1	8192	17.19	19.14	63.67	{'CycD': '0', 'CycE': '0', 'CycA': '0', 'CycB': '0', 'E2F': '0', 'Skp2': '0', 'Cdh1': '1', 'Cdc25': '0', 'RB': '1', 'P21': '0', 'Cdc20': '0', 'Wee1': '1', 'PPs': '0'}
CycA-to-CycA -> 0to1 | E2F-to-CycB -> 0to1	True	[E2F1 -> CDK1 -> 1 -> 14618416]	2.03846	6784	1	8192	17.19	23.44	59.38	{'CycD': '0', 'CycE': '0', 'CycA': '0', 'CycB': '0', 'E2F': '0', 'Skp2': '0', 'Cdh1': '1', 'Cdc25': '0', 'RB': '1', 'P21': '0', 'Cdc20': '0', 'Wee1': '1', 'PPs': '0'}
E2F-to-CycB -> 0to1 | E2F-to-Cdc25 -> 0to1	True	[E2F1 -> CDK1 -> 1 -> 14618416] [E2F1 -> CDC25A -> 1 -> 11154267]	2.03846	6784	1	8192	17.19	31.25	51.56	{'CycD': '0', 'CycE': '0', 'CycA': '0', 'CycB': '0', 'E2F': '0', 'Skp2': '0', 'Cdh1': '1', 'Cdc25': '0', 'RB': '1', 'P21': '0', 'Cdc20': '0', 'Wee1': '1', 'PPs': '0'}
Cdh1-to-CycB -> -1to0 | P21-to-P21 -> -1to0	True		2.04808	6816	2	7814	16.8	14.45	68.75	{'CycD': '0', 'CycE': '0', 'CycA': '0', 'CycB': '0', 'E2F': '0', 'Skp2': '0', 'Cdh1': '1', 'Cdc25': '0', 'RB': '1', 'P21': '1', 'Cdc20': '0', 'Wee1': '1', 'PPs': '0'}
CycA-to-Cdc25 -> 1to-1 | E2F-to-Cdc25 -> 0to1	True	[CDK2 -> CDC25A -> -1 -> 17110335] [E2F1 -> CDC25A -> 1 -> 11154267]	2.05739	6847	2	7979	32.03	20.7	47.27	{'CycD': '0', 'CycE': '0', 'CycA': '0', 'CycB': '0', 'E2F': '0', 'Skp2': '0', 'Cdh1': '1', 'Cdc25': '0', 'RB': '1', 'P21': '0', 'Cdc20': '0', 'Wee1': '1', 'PPs': '0'}
Skp2-to-CycD -> 0to-1 | CycA-to-CycA -> 0to1	True	[SKP2 -> CCND1 -> -1 -> 11439327]	2.05769	6848	1	8192	16.41	16.8	66.8	{'CycD': '0', 'CycE': '0', 'CycA': '0', 'CycB': '0', 'E2F': '0', 'Skp2': '0', 'Cdh1': '1', 'Cdc25': '0', 'RB': '1', 'P21': '0', 'Cdc20': '0', 'Wee1': '1', 'PPs': '0'}
CycB-to-CycB -> 1to-1 | PPs-to-Skp2 -> 0to-1	True	[PPsB -> SKP2 -> -1 -> 18239684]	2.0625	6864	15	7650	62.5	1.56	35.94	{'CycD': '0', 'CycE': '0', 'CycA': '0', 'CycB': '0', 'E2F': '0', 'Skp2': '0', 'Cdh1': '1', 'Cdc25': '0', 'RB': '1', 'P21': '0', 'Cdc20': '0', 'Wee1': '1', 'PPs': '0'}
CycD-to-CycD -> 0to-1 | CycE-to-RB -> 0to-1	True	[CyclinE/CDK2 -> RB1 -> -1 -> 10207050]	2.09615	6976	1	8192	14.84	0.78	84.38	{'CycD': '0', 'CycE': '0', 'CycA': '0', 'CycB': '0', 'E2F': '0', 'Skp2': '0', 'Cdh1': '1', 'Cdc25': '0', 'RB': '1', 'P21': '0', 'Cdc20': '0', 'Wee1': '1', 'PPs': '0'}
RB-to-CycE -> -1to0 | CycB-to-CycB -> 1to0	True		2.10216	6996	3	7125	53.12	3.52	43.36	{'CycD': '0', 'CycE': '0', 'CycA': '0', 'CycB': '0', 'E2F': '0', 'Skp2': '0', 'Cdh1': '1', 'Cdc25': '0', 'RB': '1', 'P21': '0', 'Cdc20': '0', 'Wee1': '1', 'PPs': '0'}
CycE-to-CycE -> 0to1 | CycD-to-P21 -> 0to1	True	[CDK6 -> CDKN1B -> 1 -> 16160006]	2.125	7072	1	8192	13.67	25	61.33	{'CycD': '0', 'CycE': '0', 'CycA': '0', 'CycB': '0', 'E2F': '0', 'Skp2': '0', 'Cdh1': '1', 'Cdc25': '0', 'RB': '1', 'P21': '0', 'Cdc20': '0', 'Wee1': '1', 'PPs': '0'}
Cdh1-to-CycB -> -1to0 | E2F-to-Cdc25 -> 0to1	True	[E2F1 -> CDC25A -> 1 -> 11154267]	2.125	7072	1	8192	13.67	28.91	57.42	{'CycD': '0', 'CycE': '0', 'CycA': '0', 'CycB': '0', 'E2F': '0', 'Skp2': '0', 'Cdh1': '1', 'Cdc25': '0', 'RB': '1', 'P21': '0', 'Cdc20': '0', 'Wee1': '1', 'PPs': '0'}
Cdc25-to-CycD -> 0to1 | P21-to-P21 -> -1to0	True	[CDC25A -> CyclinD/CDK4 -> 1 -> 23429262]	2.12831	7083	3	7394	35.16	1.56	63.28	{'CycD': '0', 'CycE': '0', 'CycA': '0', 'CycB': '0', 'E2F': '0', 'Skp2': '0', 'Cdh1': '1', 'Cdc25': '0', 'RB': '1', 'P21': '1', 'Cdc20': '0', 'Wee1': '1', 'PPs': '0'}
CycE-to-RB -> 0to-1 | CycD-to-P21 -> 0to1	True	[CyclinE/CDK2 -> RB1 -> -1 -> 10207050] [CDK6 -> CDKN1B -> 1 -> 16160006]	2.16346	7200	1	8192	12.11	0	87.89	{'CycD': '0', 'CycE': '0', 'CycA': '0', 'CycB': '0', 'E2F': '0', 'Skp2': '0', 'Cdh1': '1', 'Cdc25': '0', 'RB': '1', 'P21': '0', 'Cdc20': '0', 'Wee1': '1', 'PPs': '0'}
RB-to-CycE -> -1to0 | CycA-to-CycA -> 0to1	True		2.17007	7222	2	7653	25	21.09	53.91	{'CycD': '0', 'CycE': '0', 'CycA': '0', 'CycB': '0', 'E2F': '0', 'Skp2': '0', 'Cdh1': '1', 'Cdc25': '0', 'RB': '1', 'P21': '0', 'Cdc20': '0', 'Wee1': '1', 'PPs': '0'}
RB-to-CycE -> -1to0 | E2F-to-CycB -> 0to1	True	[E2F1 -> CDK1 -> 1 -> 14618416]	2.17007	7222	2	7621	25.78	28.52	45.7	{'CycD': '0', 'CycE': '0', 'CycA': '0', 'CycB': '0', 'E2F': '0', 'Skp2': '0', 'Cdh1': '1', 'Cdc25': '0', 'RB': '1', 'P21': '0', 'Cdc20': '0', 'Wee1': '1', 'PPs': '0'}
Skp2-to-P21 -> 0to-1 | P21-to-P21 -> -1to1	True	[SKP2 -> CDKN1B -> -1 -> 15998794]	2.17308	7232	1	8192	11.72	0.39	87.89	{'CycD': '0', 'CycE': '0', 'CycA': '0', 'CycB': '0', 'E2F': '0', 'Skp2': '0', 'Cdh1': '1', 'Cdc25': '0', 'RB': '1', 'P21': '1', 'Cdc20': '0', 'Wee1': '1', 'PPs': '0'}
CycB-to-CycB -> 1to0 | E2F-to-Cdc25 -> 0to1	True	[E2F1 -> CDC25A -> 1 -> 11154267]	2.17608	7242	2	7852	40.62	13.28	46.09	{'CycD': '0', 'CycE': '0', 'CycA': '0', 'CycB': '0', 'E2F': '0', 'Skp2': '0', 'Cdh1': '1', 'Cdc25': '0', 'RB': '1', 'P21': '0', 'Cdc20': '0', 'Wee1': '1', 'PPs': '0'}
Skp2-to-CycD -> 0to-1 | RB-to-CycE -> -1to0	True	[SKP2 -> CCND1 -> -1 -> 11439327]	2.17969	7254	2	7333	32.42	4.3	63.28	{'CycD': '0', 'CycE': '0', 'CycA': '0', 'CycB': '0', 'E2F': '0', 'Skp2': '0', 'Cdh1': '1', 'Cdc25': '0', 'RB': '1', 'P21': '0', 'Cdc20': '0', 'Wee1': '1', 'PPs': '0'}
CycB-to-CycB -> 1to-1 | P21-to-RB -> 0to1	True	[CDKN1A -> RB1 -> 1 -> 10439039]	2.18239	7263	6	7644	58.2	1.17	40.62	{'CycD': '0', 'CycE': '0', 'CycA': '0', 'CycB': '0', 'E2F': '0', 'Skp2': '0', 'Cdh1': '1', 'Cdc25': '0', 'RB': '1', 'P21': '0', 'Cdc20': '0', 'Wee1': '1', 'PPs': '0'}
CycB-to-CycB -> 1to-1 | CycE-to-Cdc25 -> 0to1	True	[CyclinE/CDK2 -> CDC25C -> 1 -> 20530684]	2.1884	7283	4	7604	61.33	1.17	37.5	{'CycD': '0', 'CycE': '0', 'CycA': '0', 'CycB': '0', 'E2F': '0', 'Skp2': '0', 'Cdh1': '1', 'Cdc25': '0', 'RB': '1', 'P21': '0', 'Cdc20': '0', 'Wee1': '1', 'PPs': '0'}
CycB-to-RB -> 0to-1 | CycD-to-P21 -> 0to1	True	[CDK1 -> RB1 -> -1 -> 1756735] [CDK6 -> CDKN1B -> 1 -> 16160006]	2.22115	7392	1	8192	9.77	5.08	85.16	{'CycD': '0', 'CycE': '0', 'CycA': '0', 'CycB': '0', 'E2F': '0', 'Skp2': '0', 'Cdh1': '1', 'Cdc25': '0', 'RB': '1', 'P21': '0', 'Cdc20': '0', 'Wee1': '1', 'PPs': '0'}
CycB-to-CycB -> 1to-1 | CycE-to-Skp2 -> 0to1	True	[CDK2 -> SKP2 -> 1 -> 18239684]	2.23107	7425	6	7616	58.59	2.73	38.67	{'CycD': '0', 'CycE': '0', 'CycA': '0', 'CycB': '0', 'E2F': '0', 'Skp2': '0', 'Cdh1': '1', 'Cdc25': '0', 'RB': '1', 'P21': '0', 'Cdc20': '0', 'Wee1': '1', 'PPs': '0'}
CycD-to-CycD -> 0to-1 | PPs-to-RB -> 1to0	True		2.24038	7456	1	8192	8.98	9.38	81.64	{'CycD': '0', 'CycE': '0', 'CycA': '0', 'CycB': '0', 'E2F': '0', 'Skp2': '0', 'Cdh1': '1', 'Cdc25': '0', 'RB': '1', 'P21': '0', 'Cdc20': '0', 'Wee1': '1', 'PPs': '0'}
PPs-to-Cdc25 -> 0to1 | CycD-to-P21 -> 0to1	True	[PPP1CA -> CDC25C -> 1 -> 14592972] [CDK6 -> CDKN1B -> 1 -> 16160006]	2.24038	7456	1	8192	8.98	7.81	83.2	{'CycD': '0', 'CycE': '0', 'CycA': '0', 'CycB': '0', 'E2F': '0', 'Skp2': '0', 'Cdh1': '1', 'Cdc25': '0', 'RB': '1', 'P21': '0', 'Cdc20': '0', 'Wee1': '1', 'PPs': '0'}
CycD-to-P21 -> 0to1 | CycA-to-P21 -> 0to-1	True	[CDK6 -> CDKN1B -> 1 -> 16160006] [CDK2 -> CDKN1B -> -1 -> 17409098]	2.25	7488	1	8192	8.59	6.25	85.16	{'CycD': '0', 'CycE': '0', 'CycA': '0', 'CycB': '0', 'E2F': '0', 'Skp2': '0', 'Cdh1': '1', 'Cdc25': '0', 'RB': '1', 'P21': '0', 'Cdc20': '0', 'Wee1': '1', 'PPs': '0'}
CycD-to-CycD -> 0to-1 | Cdc25-to-CycD -> 0to1	True	[CDC25A -> CyclinD/CDK4 -> 1 -> 23429262]	2.25962	7520	1	8192	8.2	13.67	78.12	{'CycD': '0', 'CycE': '0', 'CycA': '0', 'CycB': '0', 'E2F': '0', 'Skp2': '0', 'Cdh1': '1', 'Cdc25': '0', 'RB': '1', 'P21': '0', 'Cdc20': '0', 'Wee1': '1', 'PPs': '0'}
CycB-to-CycB -> 1to-1 | CycB-to-E2F -> 0to1	True	[CDK1 -> E2F1 -> 1 -> 8087847]	2.26893	7551	4	7575	60.55	1.56	37.89	{'CycD': '0', 'CycE': '0', 'CycA': '0', 'CycB': '0', 'E2F': '0', 'Skp2': '0', 'Cdh1': '1', 'Cdc25': '0', 'RB': '1', 'P21': '0', 'Cdc20': '0', 'Wee1': '1', 'PPs': '0'}
CycE-to-CycA -> 0to1 | CycD-to-P21 -> 0to1	True	[CDK2 -> CDK2 -> 1 -> 17361108] [CDK6 -> CDKN1B -> 1 -> 16160006]	2.26923	7552	1	8192	7.81	3.12	89.06	{'CycD': '0', 'CycE': '0', 'CycA': '0', 'CycB': '0', 'E2F': '0', 'Skp2': '0', 'Cdh1': '1', 'Cdc25': '0', 'RB': '1', 'P21': '0', 'Cdc20': '0', 'Wee1': '1', 'PPs': '0'}
CycE-to-Cdc25 -> 0to1 | CycD-to-P21 -> 0to1	True	[CyclinE/CDK2 -> CDC25C -> 1 -> 20530684] [CDK6 -> CDKN1B -> 1 -> 16160006]	2.26923	7552	1	8192	7.81	5.86	86.33	{'CycD': '0', 'CycE': '0', 'CycA': '0', 'CycB': '0', 'E2F': '0', 'Skp2': '0', 'Cdh1': '1', 'Cdc25': '0', 'RB': '1', 'P21': '0', 'Cdc20': '0', 'Wee1': '1', 'PPs': '0'}
CycA-to-Skp2 -> 0to1 | CycD-to-P21 -> 0to1	True	[CDK2 -> SKP2 -> 1 -> 18239684] [CDK6 -> CDKN1B -> 1 -> 16160006]	2.27885	7584	1	8192	7.42	7.03	85.55	{'CycD': '0', 'CycE': '0', 'CycA': '0', 'CycB': '0', 'E2F': '0', 'Skp2': '0', 'Cdh1': '1', 'Cdc25': '0', 'RB': '1', 'P21': '0', 'Cdc20': '0', 'Wee1': '1', 'PPs': '0'}
PPs-to-RB -> 1to0 | CycD-to-P21 -> 0to1	True	[CDK6 -> CDKN1B -> 1 -> 16160006]	2.27885	7584	1	8192	7.42	5.08	87.5	{'CycD': '0', 'CycE': '0', 'CycA': '0', 'CycB': '0', 'E2F': '0', 'Skp2': '0', 'Cdh1': '1', 'Cdc25': '0', 'RB': '1', 'P21': '0', 'Cdc20': '0', 'Wee1': '1', 'PPs': '0'}
CycB-to-CycB -> 1to-1 | Cdh1-to-Cdc25 -> 0to-1	True	[FZR1 -> CDC25A -> -1 -> 12234927]	2.28335	7599	9	7618	56.25	3.12	40.62	{'CycD': '0', 'CycE': '0', 'CycA': '0', 'CycB': '0', 'E2F': '0', 'Skp2': '0', 'Cdh1': '1', 'Cdc25': '0', 'RB': '1', 'P21': '0', 'Cdc20': '0', 'Wee1': '1', 'PPs': '0'}
CycD-to-CycD -> 0to-1 | CycE-to-CycA -> 0to1	True	[CDK2 -> CDK2 -> 1 -> 17361108]	2.28846	7616	1	8192	7.03	5.47	87.5	{'CycD': '0', 'CycE': '0', 'CycA': '0', 'CycB': '0', 'E2F': '0', 'Skp2': '0', 'Cdh1': '1', 'Cdc25': '0', 'RB': '1', 'P21': '0', 'Cdc20': '0', 'Wee1': '1', 'PPs': '0'}
CycB-to-CycB -> 1to-1 | CycE-to-Cdh1 -> 0to-1	True	[CDK2 -> FZR1 -> -1 -> 12560341]	2.29477	7637	3	7618	55.86	2.73	41.41	{'CycD': '0', 'CycE': '0', 'CycA': '0', 'CycB': '0', 'E2F': '0', 'Skp2': '0', 'Cdh1': '1', 'Cdc25': '0', 'RB': '1', 'P21': '0', 'Cdc20': '0', 'Wee1': '1', 'PPs': '0'}
CycB-to-Cdh1 -> -1to0 | CycD-to-P21 -> 0to1	True	[CDK6 -> CDKN1B -> 1 -> 16160006]	2.29808	7648	1	8192	6.64	5.47	87.89	{'CycD': '0', 'CycE': '0', 'CycA': '0', 'CycB': '0', 'E2F': '0', 'Skp2': '0', 'Cdh1': '1', 'Cdc25': '0', 'RB': '1', 'P21': '0', 'Cdc20': '0', 'Wee1': '1', 'PPs': '0'}
PPs-to-RB -> 1to0 | P21-to-P21 -> -1to1	True		2.29808	7648	1	8192	6.64	0.78	92.58	{'CycD': '0', 'CycE': '0', 'CycA': '0', 'CycB': '0', 'E2F': '0', 'Skp2': '0', 'Cdh1': '1', 'Cdc25': '0', 'RB': '1', 'P21': '1', 'Cdc20': '0', 'Wee1': '1', 'PPs': '0'}
CycD-to-P21 -> 0to1 | CycA-to-Wee1 -> 0to-1	True	[CDK6 -> CDKN1B -> 1 -> 16160006] [CDK2 -> WEE1 -> -1 -> 16085715]	2.29808	7648	1	8192	6.64	6.64	86.72	{'CycD': '0', 'CycE': '0', 'CycA': '0', 'CycB': '0', 'E2F': '0', 'Skp2': '0', 'Cdh1': '1', 'Cdc25': '0', 'RB': '1', 'P21': '0', 'Cdc20': '0', 'Wee1': '1', 'PPs': '0'}
CycD-to-P21 -> 0to1 | PPs-to-Wee1 -> 0to1	True	[CDK6 -> CDKN1B -> 1 -> 16160006] [PPsA -> WEE1 -> 1 -> 23051732]	2.29808	7648	1	8192	6.64	7.03	86.33	{'CycD': '0', 'CycE': '0', 'CycA': '0', 'CycB': '0', 'E2F': '0', 'Skp2': '0', 'Cdh1': '1', 'Cdc25': '0', 'RB': '1', 'P21': '0', 'Cdc20': '0', 'Wee1': '1', 'PPs': '0'}
CycB-to-CycB -> 1to-1 | Cdh1-to-CycB -> -1to0	True		2.30439	7669	6	7622	55.08	1.17	43.75	{'CycD': '0', 'CycE': '0', 'CycA': '0', 'CycB': '0', 'E2F': '0', 'Skp2': '0', 'Cdh1': '1', 'Cdc25': '0', 'RB': '1', 'P21': '0', 'Cdc20': '0', 'Wee1': '1', 'PPs': '0'}
CycD-to-CycD -> 0to-1 | CycE-to-Skp2 -> 0to1	True	[CDK2 -> SKP2 -> 1 -> 18239684]	2.30769	7680	1	8192	6.25	10.16	83.59	{'CycD': '0', 'CycE': '0', 'CycA': '0', 'CycB': '0', 'E2F': '0', 'Skp2': '0', 'Cdh1': '1', 'Cdc25': '0', 'RB': '1', 'P21': '0', 'Cdc20': '0', 'Wee1': '1', 'PPs': '0'}
CycD-to-CycD -> 0to-1 | CycA-to-Skp2 -> 0to1	True	[CDK2 -> SKP2 -> 1 -> 18239684]	2.30769	7680	1	8192	6.25	12.89	80.86	{'CycD': '0', 'CycE': '0', 'CycA': '0', 'CycB': '0', 'E2F': '0', 'Skp2': '0', 'Cdh1': '1', 'Cdc25': '0', 'RB': '1', 'P21': '0', 'Cdc20': '0', 'Wee1': '1', 'PPs': '0'}
CycD-to-CycD -> 0to-1 | CycE-to-Cdc25 -> 0to1	True	[CyclinE/CDK2 -> CDC25C -> 1 -> 20530684]	2.30769	7680	1	8192	6.25	8.59	85.16	{'CycD': '0', 'CycE': '0', 'CycA': '0', 'CycB': '0', 'E2F': '0', 'Skp2': '0', 'Cdh1': '1', 'Cdc25': '0', 'RB': '1', 'P21': '0', 'Cdc20': '0', 'Wee1': '1', 'PPs': '0'}
CycE-to-Cdc25 -> 0to-1 | CycD-to-P21 -> 0to1	True	[CDK2 -> CDC25A -> -1 -> 17110335] [CDK6 -> CDKN1B -> 1 -> 16160006]	2.30769	7680	1	8192	6.25	6.25	87.5	{'CycD': '0', 'CycE': '0', 'CycA': '0', 'CycB': '0', 'E2F': '0', 'Skp2': '0', 'Cdh1': '1', 'Cdc25': '0', 'RB': '1', 'P21': '0', 'Cdc20': '0', 'Wee1': '1', 'PPs': '0'}
CycB-to-CycB -> 1to-1 | PPs-to-Wee1 -> 0to1	True	[PPsA -> WEE1 -> 1 -> 23051732]	2.30829	7682	18	7547	61.33	1.56	37.11	{'CycD': '0', 'CycE': '0', 'CycA': '0', 'CycB': '0', 'E2F': '0', 'Skp2': '0', 'Cdh1': '1', 'Cdc25': '0', 'RB': '1', 'P21': '0', 'Cdc20': '0', 'Wee1': '1', 'PPs': '0'}
CycA-to-Cdc25 -> 1to-1 | CycD-to-P21 -> 0to1	True	[CDK2 -> CDC25A -> -1 -> 17110335] [CDK6 -> CDKN1B -> 1 -> 16160006]	2.31731	7712	1	8192	5.86	11.72	82.42	{'CycD': '0', 'CycE': '0', 'CycA': '0', 'CycB': '0', 'E2F': '0', 'Skp2': '0', 'Cdh1': '1', 'Cdc25': '0', 'RB': '1', 'P21': '0', 'Cdc20': '0', 'Wee1': '1', 'PPs': '0'}
CycA-to-RB -> 0to-1 | CycD-to-P21 -> 0to1	True	[CyclinA2/CDK2 -> RB1 -> -1 -> 9139732] [CDK6 -> CDKN1B -> 1 -> 16160006]	2.31731	7712	1	8192	5.86	7.81	86.33	{'CycD': '0', 'CycE': '0', 'CycA': '0', 'CycB': '0', 'E2F': '0', 'Skp2': '0', 'Cdh1': '1', 'Cdc25': '0', 'RB': '1', 'P21': '0', 'Cdc20': '0', 'Wee1': '1', 'PPs': '0'}
CycD-to-CycD -> 0to-1 | RB-to-CycA -> -1to0	True		2.32692	7744	1	8192	5.47	4.69	89.84	{'CycD': '0', 'CycE': '0', 'CycA': '0', 'CycB': '0', 'E2F': '0', 'Skp2': '0', 'Cdh1': '1', 'Cdc25': '0', 'RB': '1', 'P21': '0', 'Cdc20': '0', 'Wee1': '1', 'PPs': '0'}
CycA-to-CycE -> 0to1 | CycD-to-P21 -> 0to1	True	[CDK2 -> CDK2 -> 1 -> 17361108] [CDK6 -> CDKN1B -> 1 -> 16160006]	2.32692	7744	1	8192	5.47	9.38	85.16	{'CycD': '0', 'CycE': '0', 'CycA': '0', 'CycB': '0', 'E2F': '0', 'Skp2': '0', 'Cdh1': '1', 'Cdc25': '0', 'RB': '1', 'P21': '0', 'Cdc20': '0', 'Wee1': '1', 'PPs': '0'}
CycA-to-CycA -> 0to-1 | CycD-to-P21 -> 0to1	True	[CDK6 -> CDKN1B -> 1 -> 16160006]	2.32692	7744	1	8192	5.47	6.25	88.28	{'CycD': '0', 'CycE': '0', 'CycA': '0', 'CycB': '0', 'E2F': '0', 'Skp2': '0', 'Cdh1': '1', 'Cdc25': '0', 'RB': '1', 'P21': '0', 'Cdc20': '0', 'Wee1': '1', 'PPs': '0'}
Cdc20-to-CycA -> -1to0 | CycD-to-P21 -> 0to1	True	[CDK6 -> CDKN1B -> 1 -> 16160006]	2.32692	7744	1	8192	5.47	5.86	88.67	{'CycD': '0', 'CycE': '0', 'CycA': '0', 'CycB': '0', 'E2F': '0', 'Skp2': '0', 'Cdh1': '1', 'Cdc25': '0', 'RB': '1', 'P21': '0', 'Cdc20': '0', 'Wee1': '1', 'PPs': '0'}
CycB-to-CycB -> 1to0 | CycD-to-P21 -> 0to1	True	[CDK6 -> CDKN1B -> 1 -> 16160006]	2.32692	7744	1	8192	5.47	7.03	87.5	{'CycD': '0', 'CycE': '0', 'CycA': '0', 'CycB': '0', 'E2F': '0', 'Skp2': '0', 'Cdh1': '1', 'Cdc25': '0', 'RB': '1', 'P21': '0', 'Cdc20': '0', 'Wee1': '1', 'PPs': '0'}
Skp2-to-Skp2 -> 1to-1 | CycD-to-P21 -> 0to1	True	[CDK6 -> CDKN1B -> 1 -> 16160006]	2.32692	7744	1	8192	5.47	8.98	85.55	{'CycD': '0', 'CycE': '0', 'CycA': '0', 'CycB': '0', 'E2F': '0', 'Skp2': '0', 'Cdh1': '1', 'Cdc25': '0', 'RB': '1', 'P21': '0', 'Cdc20': '0', 'Wee1': '1', 'PPs': '0'}
PPs-to-Skp2 -> 0to-1 | CycD-to-P21 -> 0to1	True	[PPsB -> SKP2 -> -1 -> 18239684] [CDK6 -> CDKN1B -> 1 -> 16160006]	2.32692	7744	1	8192	5.47	4.3	90.23	{'CycD': '0', 'CycE': '0', 'CycA': '0', 'CycB': '0', 'E2F': '0', 'Skp2': '0', 'Cdh1': '1', 'Cdc25': '0', 'RB': '1', 'P21': '0', 'Cdc20': '0', 'Wee1': '1', 'PPs': '0'}
PPs-to-Skp2 -> 0to-1 | P21-to-P21 -> -1to1	True	[PPsB -> SKP2 -> -1 -> 18239684]	2.32692	7744	1	8192	5.47	0.39	94.14	{'CycD': '0', 'CycE': '0', 'CycA': '0', 'CycB': '0', 'E2F': '0', 'Skp2': '0', 'Cdh1': '1', 'Cdc25': '0', 'RB': '1', 'P21': '1', 'Cdc20': '0', 'Wee1': '1', 'PPs': '0'}
CycB-to-CycB -> 1to-1 | PPs-to-Cdc25 -> 0to1	True	[PPP1CA -> CDC25C -> 1 -> 14592972]	2.33413	7768	2	7590	56.64	2.34	41.02	{'CycD': '0', 'CycE': '0', 'CycA': '0', 'CycB': '0', 'E2F': '0', 'Skp2': '0', 'Cdh1': '1', 'Cdc25': '0', 'RB': '1', 'P21': '0', 'Cdc20': '0', 'Wee1': '1', 'PPs': '0'}
CycD-to-CycD -> 0to-1 | CycB-to-E2F -> 0to1	True	[CDK1 -> E2F1 -> 1 -> 8087847]	2.33654	7776	1	8192	5.08	8.2	86.72	{'CycD': '0', 'CycE': '0', 'CycA': '0', 'CycB': '0', 'E2F': '0', 'Skp2': '0', 'Cdh1': '1', 'Cdc25': '0', 'RB': '1', 'P21': '0', 'Cdc20': '0', 'Wee1': '1', 'PPs': '0'}
CycD-to-CycD -> 0to-1 | PPs-to-Skp2 -> 0to-1	True	[PPsB -> SKP2 -> -1 -> 18239684]	2.33654	7776	1	8192	5.08	5.47	89.45	{'CycD': '0', 'CycE': '0', 'CycA': '0', 'CycB': '0', 'E2F': '0', 'Skp2': '0', 'Cdh1': '1', 'Cdc25': '0', 'RB': '1', 'P21': '0', 'Cdc20': '0', 'Wee1': '1', 'PPs': '0'}
CycD-to-CycD -> 0to-1 | CycA-to-Wee1 -> 0to-1	True	[CDK2 -> WEE1 -> -1 -> 16085715]	2.33654	7776	1	8192	5.08	7.03	87.89	{'CycD': '0', 'CycE': '0', 'CycA': '0', 'CycB': '0', 'E2F': '0', 'Skp2': '0', 'Cdh1': '1', 'Cdc25': '0', 'RB': '1', 'P21': '0', 'Cdc20': '0', 'Wee1': '1', 'PPs': '0'}
CycD-to-CycD -> 0to-1 | CycA-to-PPs -> 0to-1	True	[CDK2 -> PPP1CA -> -1 -> 12202491]	2.33654	7776	1	8192	5.08	6.64	88.28	{'CycD': '0', 'CycE': '0', 'CycA': '0', 'CycB': '0', 'E2F': '0', 'Skp2': '0', 'Cdh1': '1', 'Cdc25': '0', 'RB': '1', 'P21': '0', 'Cdc20': '0', 'Wee1': '1', 'PPs': '0'}
Skp2-to-Skp2 -> 1to0 | CycD-to-P21 -> 0to1	True	[CDK6 -> CDKN1B -> 1 -> 16160006]	2.33654	7776	1	8192	5.08	7.42	87.5	{'CycD': '0', 'CycE': '0', 'CycA': '0', 'CycB': '0', 'E2F': '0', 'Skp2': '0', 'Cdh1': '1', 'Cdc25': '0', 'RB': '1', 'P21': '0', 'Cdc20': '0', 'Wee1': '1', 'PPs': '0'}
P21-to-RB -> 0to1 | CycD-to-P21 -> 0to1	True	[CDKN1A -> RB1 -> 1 -> 10439039] [CDK6 -> CDKN1B -> 1 -> 16160006]	2.33654	7776	1	8192	5.08	0.78	94.14	{'CycD': '0', 'CycE': '0', 'CycA': '0', 'CycB': '0', 'E2F': '0', 'Skp2': '0', 'Cdh1': '1', 'Cdc25': '0', 'RB': '1', 'P21': '0', 'Cdc20': '0', 'Wee1': '1', 'PPs': '0'}
CycD-to-CycD -> 0to-1 | Cdc25-to-CycE -> 0to1	True	[CDC25A -> CyclinE/CDK2 -> 1 -> 11154267]	2.34615	7808	1	8192	4.69	10.55	84.77	{'CycD': '0', 'CycE': '0', 'CycA': '0', 'CycB': '0', 'E2F': '0', 'Skp2': '0', 'Cdh1': '1', 'Cdc25': '0', 'RB': '1', 'P21': '0', 'Cdc20': '0', 'Wee1': '1', 'PPs': '0'}
CycD-to-CycD -> 0to-1 | Cdc20-to-CycA -> -1to0	True		2.34615	7808	1	8192	4.69	12.89	82.42	{'CycD': '0', 'CycE': '0', 'CycA': '0', 'CycB': '0', 'E2F': '0', 'Skp2': '0', 'Cdh1': '1', 'Cdc25': '0', 'RB': '1', 'P21': '0', 'Cdc20': '0', 'Wee1': '1', 'PPs': '0'}
CycD-to-CycD -> 0to-1 | PPs-to-Cdc25 -> 0to1	True	[PPP1CA -> CDC25C -> 1 -> 14592972]	2.34615	7808	1	8192	4.69	8.2	87.11	{'CycD': '0', 'CycE': '0', 'CycA': '0', 'CycB': '0', 'E2F': '0', 'Skp2': '0', 'Cdh1': '1', 'Cdc25': '0', 'RB': '1', 'P21': '0', 'Cdc20': '0', 'Wee1': '1', 'PPs': '0'}
CycD-to-CycD -> 0to-1 | CycB-to-RB -> 0to-1	True	[CDK1 -> RB1 -> -1 -> 1756735]	2.34615	7808	1	8192	4.69	9.77	85.55	{'CycD': '0', 'CycE': '0', 'CycA': '0', 'CycB': '0', 'E2F': '0', 'Skp2': '0', 'Cdh1': '1', 'Cdc25': '0', 'RB': '1', 'P21': '0', 'Cdc20': '0', 'Wee1': '1', 'PPs': '0'}
CycD-to-CycD -> 0to-1 | CycA-to-P21 -> 0to-1	True	[CDK2 -> CDKN1B -> -1 -> 17409098]	2.34615	7808	1	8192	4.69	10.55	84.77	{'CycD': '0', 'CycE': '0', 'CycA': '0', 'CycB': '0', 'E2F': '0', 'Skp2': '0', 'Cdh1': '1', 'Cdc25': '0', 'RB': '1', 'P21': '0', 'Cdc20': '0', 'Wee1': '1', 'PPs': '0'}
CycD-to-CycD -> 0to-1 | CycE-to-PPs -> 0to-1	True	[CDK2 -> PPP1CA -> -1 -> 12202491]	2.34615	7808	1	8192	4.69	9.77	85.55	{'CycD': '0', 'CycE': '0', 'CycA': '0', 'CycB': '0', 'E2F': '0', 'Skp2': '0', 'Cdh1': '1', 'Cdc25': '0', 'RB': '1', 'P21': '0', 'Cdc20': '0', 'Wee1': '1', 'PPs': '0'}
CycE-to-Skp2 -> 0to1 | CycD-to-P21 -> 0to1	True	[CDK2 -> SKP2 -> 1 -> 18239684] [CDK6 -> CDKN1B -> 1 -> 16160006]	2.34615	7808	1	8192	4.69	6.25	89.06	{'CycD': '0', 'CycE': '0', 'CycA': '0', 'CycB': '0', 'E2F': '0', 'Skp2': '0', 'Cdh1': '1', 'Cdc25': '0', 'RB': '1', 'P21': '0', 'Cdc20': '0', 'Wee1': '1', 'PPs': '0'}
Cdh1-to-Cdc25 -> 0to-1 | CycD-to-P21 -> 0to1	True	[FZR1 -> CDC25A -> -1 -> 12234927] [CDK6 -> CDKN1B -> 1 -> 16160006]	2.34615	7808	1	8192	4.69	7.42	87.89	{'CycD': '0', 'CycE': '0', 'CycA': '0', 'CycB': '0', 'E2F': '0', 'Skp2': '0', 'Cdh1': '1', 'Cdc25': '0', 'RB': '1', 'P21': '0', 'Cdc20': '0', 'Wee1': '1', 'PPs': '0'}
CycD-to-CycD -> 0to-1 | CycA-to-RB -> 0to-1	True	[CyclinA2/CDK2 -> RB1 -> -1 -> 9139732]	2.35577	7840	1	8192	4.3	8.59	87.11	{'CycD': '0', 'CycE': '0', 'CycA': '0', 'CycB': '0', 'E2F': '0', 'Skp2': '0', 'Cdh1': '1', 'Cdc25': '0', 'RB': '1', 'P21': '0', 'Cdc20': '0', 'Wee1': '1', 'PPs': '0'}
CycA-to-CycE -> 0to-1 | CycD-to-P21 -> 0to1	True	[CDK2 -> CCNE1 -> -1 -> 14536078] [CDK6 -> CDKN1B -> 1 -> 16160006]	2.35577	7840	1	8192	4.3	8.2	87.5	{'CycD': '0', 'CycE': '0', 'CycA': '0', 'CycB': '0', 'E2F': '0', 'Skp2': '0', 'Cdh1': '1', 'Cdc25': '0', 'RB': '1', 'P21': '0', 'Cdc20': '0', 'Wee1': '1', 'PPs': '0'}
Cdc25-to-CycE -> 0to1 | CycD-to-P21 -> 0to1	True	[CDC25A -> CyclinE/CDK2 -> 1 -> 11154267] [CDK6 -> CDKN1B -> 1 -> 16160006]	2.35577	7840	1	8192	4.3	10.55	85.16	{'CycD': '0', 'CycE': '0', 'CycA': '0', 'CycB': '0', 'E2F': '0', 'Skp2': '0', 'Cdh1': '1', 'Cdc25': '0', 'RB': '1', 'P21': '0', 'Cdc20': '0', 'Wee1': '1', 'PPs': '0'}
Cdc25-to-CycE -> 0to1 | P21-to-P21 -> -1to1	True	[CDC25A -> CyclinE/CDK2 -> 1 -> 11154267]	2.35577	7840	1	8192	4.3	0.78	94.92	{'CycD': '0', 'CycE': '0', 'CycA': '0', 'CycB': '0', 'E2F': '0', 'Skp2': '0', 'Cdh1': '1', 'Cdc25': '0', 'RB': '1', 'P21': '1', 'Cdc20': '0', 'Wee1': '1', 'PPs': '0'}
RB-to-CycA -> -1to0 | CycD-to-P21 -> 0to1	True	[CDK6 -> CDKN1B -> 1 -> 16160006]	2.35577	7840	1	8192	4.3	5.86	89.84	{'CycD': '0', 'CycE': '0', 'CycA': '0', 'CycB': '0', 'E2F': '0', 'Skp2': '0', 'Cdh1': '1', 'Cdc25': '0', 'RB': '1', 'P21': '0', 'Cdc20': '0', 'Wee1': '1', 'PPs': '0'}
E2F-to-CycB -> 0to1 | Cdh1-to-CycB -> -1to0	True	[E2F1 -> CDK1 -> 1 -> 14618416]	2.35577	7840	1	8192	4.3	33.2	62.5	{'CycD': '0', 'CycE': '0', 'CycA': '0', 'CycB': '0', 'E2F': '0', 'Skp2': '0', 'Cdh1': '1', 'Cdc25': '0', 'RB': '1', 'P21': '0', 'Cdc20': '0', 'Wee1': '1', 'PPs': '0'}
P21-to-P21 -> -1to1 | PPs-to-P21 -> 1to0	True		2.35577	7840	1	8192	4.3	0.39	95.31	{'CycD': '0', 'CycE': '0', 'CycA': '0', 'CycB': '0', 'E2F': '0', 'Skp2': '0', 'Cdh1': '1', 'Cdc25': '0', 'RB': '1', 'P21': '1', 'Cdc20': '0', 'Wee1': '1', 'PPs': '0'}
CycD-to-CycD -> 0to-1 | CycA-to-CycE -> 0to1	True	[CDK2 -> CDK2 -> 1 -> 17361108]	2.36538	7872	1	8192	3.91	10.55	85.55	{'CycD': '0', 'CycE': '0', 'CycA': '0', 'CycB': '0', 'E2F': '0', 'Skp2': '0', 'Cdh1': '1', 'Cdc25': '0', 'RB': '1', 'P21': '0', 'Cdc20': '0', 'Wee1': '1', 'PPs': '0'}
CycB-to-CycB -> 1to-1 | CycD-to-P21 -> 0to1	True	[CDK6 -> CDKN1B -> 1 -> 16160006]	2.36538	7872	1	8192	3.91	8.59	87.5	{'CycD': '0', 'CycE': '0', 'CycA': '0', 'CycB': '0', 'E2F': '0', 'Skp2': '0', 'Cdh1': '1', 'Cdc25': '0', 'RB': '1', 'P21': '0', 'Cdc20': '0', 'Wee1': '1', 'PPs': '0'}
CycB-to-E2F -> 0to1 | P21-to-P21 -> -1to1	True	[CDK1 -> E2F1 -> 1 -> 8087847]	2.36538	7872	1	8192	3.91	0	96.09	{'CycD': '0', 'CycE': '0', 'CycA': '0', 'CycB': '0', 'E2F': '0', 'Skp2': '0', 'Cdh1': '1', 'Cdc25': '0', 'RB': '1', 'P21': '1', 'Cdc20': '0', 'Wee1': '1', 'PPs': '0'}
CycE-to-Skp2 -> 0to1 | P21-to-P21 -> -1to1	True	[CDK2 -> SKP2 -> 1 -> 18239684]	2.36538	7872	1	8192	3.91	0.39	95.7	{'CycD': '0', 'CycE': '0', 'CycA': '0', 'CycB': '0', 'E2F': '0', 'Skp2': '0', 'Cdh1': '1', 'Cdc25': '0', 'RB': '1', 'P21': '1', 'Cdc20': '0', 'Wee1': '1', 'PPs': '0'}
PPs-to-Cdc25 -> 0to1 | P21-to-P21 -> -1to1	True	[PPP1CA -> CDC25C -> 1 -> 14592972]	2.36538	7872	1	8192	3.91	0	96.09	{'CycD': '0', 'CycE': '0', 'CycA': '0', 'CycB': '0', 'E2F': '0', 'Skp2': '0', 'Cdh1': '1', 'Cdc25': '0', 'RB': '1', 'P21': '1', 'Cdc20': '0', 'Wee1': '1', 'PPs': '0'}
CycB-to-CycB -> 1to-1 | CycB-to-Cdh1 -> -1to0	True		2.36989	7887	6	7618	52.73	2.34	44.92	{'CycD': '0', 'CycE': '0', 'CycA': '0', 'CycB': '0', 'E2F': '0', 'Skp2': '0', 'Cdh1': '1', 'Cdc25': '0', 'RB': '1', 'P21': '0', 'Cdc20': '0', 'Wee1': '1', 'PPs': '0'}
CycD-to-CycD -> 0to-1 | E2F-to-Cdc25 -> 0to1	True	[E2F1 -> CDC25A -> 1 -> 11154267]	2.375	7904	1	8192	3.52	10.55	85.94	{'CycD': '0', 'CycE': '0', 'CycA': '0', 'CycB': '0', 'E2F': '0', 'Skp2': '0', 'Cdh1': '1', 'Cdc25': '0', 'RB': '1', 'P21': '0', 'Cdc20': '0', 'Wee1': '1', 'PPs': '0'}
CycD-to-CycD -> 0to-1 | CycD-to-P21 -> 0to-1	True	[CDK6 -> CDKN1A -> -1 -> 16508017]	2.375	7904	1	8192	3.52	8.2	88.28	{'CycD': '0', 'CycE': '0', 'CycA': '0', 'CycB': '0', 'E2F': '0', 'Skp2': '0', 'Cdh1': '1', 'Cdc25': '0', 'RB': '1', 'P21': '0', 'Cdc20': '0', 'Wee1': '1', 'PPs': '0'}
Skp2-to-CycD -> 0to-1 | CycD-to-P21 -> 0to1	True	[SKP2 -> CCND1 -> -1 -> 11439327] [CDK6 -> CDKN1B -> 1 -> 16160006]	2.375	7904	1	8192	3.52	6.64	89.84	{'CycD': '0', 'CycE': '0', 'CycA': '0', 'CycB': '0', 'E2F': '0', 'Skp2': '0', 'Cdh1': '1', 'Cdc25': '0', 'RB': '1', 'P21': '0', 'Cdc20': '0', 'Wee1': '1', 'PPs': '0'}
CycE-to-CycE -> 0to-1 | CycD-to-P21 -> 0to1	True	[CDK6 -> CDKN1B -> 1 -> 16160006]	2.375	7904	1	8192	3.52	4.3	92.19	{'CycD': '0', 'CycE': '0', 'CycA': '0', 'CycB': '0', 'E2F': '0', 'Skp2': '0', 'Cdh1': '1', 'Cdc25': '0', 'RB': '1', 'P21': '0', 'Cdc20': '0', 'Wee1': '1', 'PPs': '0'}
Cdc20-to-CycA -> -1to0 | P21-to-P21 -> -1to1	True		2.375	7904	1	8192	3.52	0	96.48	{'CycD': '0', 'CycE': '0', 'CycA': '0', 'CycB': '0', 'E2F': '0', 'Skp2': '0', 'Cdh1': '1', 'Cdc25': '0', 'RB': '1', 'P21': '1', 'Cdc20': '0', 'Wee1': '1', 'PPs': '0'}
CycD-to-P21 -> 0to1 | P21-to-P21 -> -1to0	True	[CDK6 -> CDKN1B -> 1 -> 16160006]	2.375	7904	2	7372	3.52	0.78	95.7	{'CycD': '0', 'CycE': '0', 'CycA': '0', 'CycB': '0', 'E2F': '0', 'Skp2': '0', 'Cdh1': '1', 'Cdc25': '0', 'RB': '1', 'P21': '1', 'Cdc20': '0', 'Wee1': '1', 'PPs': '0'}
CycE-to-CycA -> 0to1 | CycB-to-CycB -> 1to-1	True	[CDK2 -> CDK2 -> 1 -> 17361108]	2.37981	7920	2	7573	56.25	3.12	40.62	{'CycD': '0', 'CycE': '0', 'CycA': '0', 'CycB': '0', 'E2F': '0', 'Skp2': '0', 'Cdh1': '1', 'Cdc25': '0', 'RB': '1', 'P21': '0', 'Cdc20': '0', 'Wee1': '1', 'PPs': '0'}
CycE-to-CycE -> 0to-1 | CycA-to-Cdc25 -> 1to-1	True	[CDK2 -> CDC25A -> -1 -> 17110335]	2.38191	7927	2	7527	51.95	8.98	39.06	{'CycD': '0', 'CycE': '0', 'CycA': '0', 'CycB': '0', 'E2F': '0', 'Skp2': '0', 'Cdh1': '1', 'Cdc25': '0', 'RB': '1', 'P21': '0', 'Cdc20': '0', 'Wee1': '1', 'PPs': '0'}
CycD-to-CycD -> 0to-1 | Skp2-to-CycD -> 0to-1	True	[SKP2 -> CCND1 -> -1 -> 11439327]	2.38462	7936	1	8192	3.12	7.81	89.06	{'CycD': '0', 'CycE': '0', 'CycA': '0', 'CycB': '0', 'E2F': '0', 'Skp2': '0', 'Cdh1': '1', 'Cdc25': '0', 'RB': '1', 'P21': '0', 'Cdc20': '0', 'Wee1': '1', 'PPs': '0'}
CycD-to-CycD -> 0to-1 | CycA-to-CycE -> 0to-1	True	[CDK2 -> CCNE1 -> -1 -> 14536078]	2.38462	7936	1	8192	3.12	9.38	87.5	{'CycD': '0', 'CycE': '0', 'CycA': '0', 'CycB': '0', 'E2F': '0', 'Skp2': '0', 'Cdh1': '1', 'Cdc25': '0', 'RB': '1', 'P21': '0', 'Cdc20': '0', 'Wee1': '1', 'PPs': '0'}
CycD-to-CycD -> 0to-1 | CycB-to-Cdh1 -> -1to0	True		2.38462	7936	1	8192	3.12	10.94	85.94	{'CycD': '0', 'CycE': '0', 'CycA': '0', 'CycB': '0', 'E2F': '0', 'Skp2': '0', 'Cdh1': '1', 'Cdc25': '0', 'RB': '1', 'P21': '0', 'Cdc20': '0', 'Wee1': '1', 'PPs': '0'}
CycD-to-CycD -> 0to-1 | CycA-to-Cdc25 -> 1to-1	True	[CDK2 -> CDC25A -> -1 -> 17110335]	2.38462	7936	1	8192	3.12	8.98	87.89	{'CycD': '0', 'CycE': '0', 'CycA': '0', 'CycB': '0', 'E2F': '0', 'Skp2': '0', 'Cdh1': '1', 'Cdc25': '0', 'RB': '1', 'P21': '0', 'Cdc20': '0', 'Wee1': '1', 'PPs': '0'}
CycD-to-CycD -> 0to-1 | Cdh1-to-Cdc25 -> 0to-1	True	[FZR1 -> CDC25A -> -1 -> 12234927]	2.38462	7936	1	8192	3.12	10.94	85.94	{'CycD': '0', 'CycE': '0', 'CycA': '0', 'CycB': '0', 'E2F': '0', 'Skp2': '0', 'Cdh1': '1', 'Cdc25': '0', 'RB': '1', 'P21': '0', 'Cdc20': '0', 'Wee1': '1', 'PPs': '0'}
CycA-to-CycE -> 0to1 | P21-to-P21 -> -1to1	True	[CDK2 -> CDK2 -> 1 -> 17361108]	2.38462	7936	1	8192	3.12	0	96.88	{'CycD': '0', 'CycE': '0', 'CycA': '0', 'CycB': '0', 'E2F': '0', 'Skp2': '0', 'Cdh1': '1', 'Cdc25': '0', 'RB': '1', 'P21': '1', 'Cdc20': '0', 'Wee1': '1', 'PPs': '0'}
E2F-to-CycB -> 0to1 | CycD-to-P21 -> 0to1	True	[E2F1 -> CDK1 -> 1 -> 14618416] [CDK6 -> CDKN1B -> 1 -> 16160006]	2.38462	7936	1	8192	3.12	10.16	86.72	{'CycD': '0', 'CycE': '0', 'CycA': '0', 'CycB': '0', 'E2F': '0', 'Skp2': '0', 'Cdh1': '1', 'Cdc25': '0', 'RB': '1', 'P21': '0', 'Cdc20': '0', 'Wee1': '1', 'PPs': '0'}
CycB-to-E2F -> 0to1 | CycD-to-P21 -> 0to1	True	[CDK1 -> E2F1 -> 1 -> 8087847] [CDK6 -> CDKN1B -> 1 -> 16160006]	2.38462	7936	1	8192	3.12	7.03	89.84	{'CycD': '0', 'CycE': '0', 'CycA': '0', 'CycB': '0', 'E2F': '0', 'Skp2': '0', 'Cdh1': '1', 'Cdc25': '0', 'RB': '1', 'P21': '0', 'Cdc20': '0', 'Wee1': '1', 'PPs': '0'}
CycE-to-Cdc25 -> 0to1 | P21-to-P21 -> -1to1	True	[CyclinE/CDK2 -> CDC25C -> 1 -> 20530684]	2.38462	7936	1	8192	3.12	1.17	95.7	{'CycD': '0', 'CycE': '0', 'CycA': '0', 'CycB': '0', 'E2F': '0', 'Skp2': '0', 'Cdh1': '1', 'Cdc25': '0', 'RB': '1', 'P21': '1', 'Cdc20': '0', 'Wee1': '1', 'PPs': '0'}
E2F-to-Cdc25 -> 0to1 | CycD-to-P21 -> 0to1	True	[E2F1 -> CDC25A -> 1 -> 11154267] [CDK6 -> CDKN1B -> 1 -> 16160006]	2.38462	7936	1	8192	3.12	4.3	92.58	{'CycD': '0', 'CycE': '0', 'CycA': '0', 'CycB': '0', 'E2F': '0', 'Skp2': '0', 'Cdh1': '1', 'Cdc25': '0', 'RB': '1', 'P21': '0', 'Cdc20': '0', 'Wee1': '1', 'PPs': '0'}
CycB-to-CycB -> 1to-1 | CycA-to-Skp2 -> 0to1	True	[CDK2 -> SKP2 -> 1 -> 18239684]	2.39213	7961	5	7548	57.81	2.34	39.84	{'CycD': '0', 'CycE': '0', 'CycA': '0', 'CycB': '0', 'E2F': '0', 'Skp2': '0', 'Cdh1': '1', 'Cdc25': '0', 'RB': '1', 'P21': '0', 'Cdc20': '0', 'Wee1': '1', 'PPs': '0'}
CycD-to-CycD -> 0to-1 | CycE-to-Cdh1 -> 0to-1	True	[CDK2 -> FZR1 -> -1 -> 12560341]	2.39423	7968	1	8192	2.73	15.23	82.03	{'CycD': '0', 'CycE': '0', 'CycA': '0', 'CycB': '0', 'E2F': '0', 'Skp2': '0', 'Cdh1': '1', 'Cdc25': '0', 'RB': '1', 'P21': '0', 'Cdc20': '0', 'Wee1': '1', 'PPs': '0'}
Skp2-to-CycD -> 0to-1 | P21-to-P21 -> -1to1	True	[SKP2 -> CCND1 -> -1 -> 11439327]	2.39423	7968	1	8192	2.73	0.78	96.48	{'CycD': '0', 'CycE': '0', 'CycA': '0', 'CycB': '0', 'E2F': '0', 'Skp2': '0', 'Cdh1': '1', 'Cdc25': '0', 'RB': '1', 'P21': '1', 'Cdc20': '0', 'Wee1': '1', 'PPs': '0'}
RB-to-CycA -> -1to0 | P21-to-P21 -> -1to1	True		2.39423	7968	1	8192	2.73	0	97.27	{'CycD': '0', 'CycE': '0', 'CycA': '0', 'CycB': '0', 'E2F': '0', 'Skp2': '0', 'Cdh1': '1', 'Cdc25': '0', 'RB': '1', 'P21': '1', 'Cdc20': '0', 'Wee1': '1', 'PPs': '0'}
Cdh1-to-CycB -> -1to0 | CycD-to-P21 -> 0to1	True	[CDK6 -> CDKN1B -> 1 -> 16160006]	2.39423	7968	1	8192	2.73	5.47	91.8	{'CycD': '0', 'CycE': '0', 'CycA': '0', 'CycB': '0', 'E2F': '0', 'Skp2': '0', 'Cdh1': '1', 'Cdc25': '0', 'RB': '1', 'P21': '0', 'Cdc20': '0', 'Wee1': '1', 'PPs': '0'}
CycA-to-Skp2 -> 0to1 | P21-to-P21 -> -1to1	True	[CDK2 -> SKP2 -> 1 -> 18239684]	2.39423	7968	1	8192	2.73	0.78	96.48	{'CycD': '0', 'CycE': '0', 'CycA': '0', 'CycB': '0', 'E2F': '0', 'Skp2': '0', 'Cdh1': '1', 'Cdc25': '0', 'RB': '1', 'P21': '1', 'Cdc20': '0', 'Wee1': '1', 'PPs': '0'}
CycE-to-Cdh1 -> 0to-1 | CycD-to-P21 -> 0to1	True	[CDK2 -> FZR1 -> -1 -> 12560341] [CDK6 -> CDKN1B -> 1 -> 16160006]	2.39423	7968	1	8192	2.73	7.42	89.84	{'CycD': '0', 'CycE': '0', 'CycA': '0', 'CycB': '0', 'E2F': '0', 'Skp2': '0', 'Cdh1': '1', 'Cdc25': '0', 'RB': '1', 'P21': '0', 'Cdc20': '0', 'Wee1': '1', 'PPs': '0'}
CycA-to-P21 -> 0to-1 | P21-to-P21 -> -1to1	True	[CDK2 -> CDKN1B -> -1 -> 17409098]	2.39423	7968	1	8192	2.73	0	97.27	{'CycD': '0', 'CycE': '0', 'CycA': '0', 'CycB': '0', 'E2F': '0', 'Skp2': '0', 'Cdh1': '1', 'Cdc25': '0', 'RB': '1', 'P21': '1', 'Cdc20': '0', 'Wee1': '1', 'PPs': '0'}
CycB-to-P21 -> 0to-1 | P21-to-P21 -> -1to1	True	[CDK1 -> CDKN1B -> -1 -> 10931950]	2.39423	7968	1	8192	2.73	0	97.27	{'CycD': '0', 'CycE': '0', 'CycA': '0', 'CycB': '0', 'E2F': '0', 'Skp2': '0', 'Cdh1': '1', 'Cdc25': '0', 'RB': '1', 'P21': '1', 'Cdc20': '0', 'Wee1': '1', 'PPs': '0'}
CycD-to-CycD -> 0to-1 | CycE-to-Cdc25 -> 0to-1	True	[CDK2 -> CDC25A -> -1 -> 17110335]	2.40385	8000	1	8192	2.34	8.59	89.06	{'CycD': '0', 'CycE': '0', 'CycA': '0', 'CycB': '0', 'E2F': '0', 'Skp2': '0', 'Cdh1': '1', 'Cdc25': '0', 'RB': '1', 'P21': '0', 'Cdc20': '0', 'Wee1': '1', 'PPs': '0'}
CycD-to-CycD -> 0to-1 | PPs-to-Wee1 -> 0to1	True	[PPsA -> WEE1 -> 1 -> 23051732]	2.40385	8000	1	8192	2.34	7.81	89.84	{'CycD': '0', 'CycE': '0', 'CycA': '0', 'CycB': '0', 'E2F': '0', 'Skp2': '0', 'Cdh1': '1', 'Cdc25': '0', 'RB': '1', 'P21': '0', 'Cdc20': '0', 'Wee1': '1', 'PPs': '0'}
CycA-to-CycE -> 0to-1 | P21-to-P21 -> -1to1	True	[CDK2 -> CCNE1 -> -1 -> 14536078]	2.40385	8000	1	8192	2.34	0	97.66	{'CycD': '0', 'CycE': '0', 'CycA': '0', 'CycB': '0', 'E2F': '0', 'Skp2': '0', 'Cdh1': '1', 'Cdc25': '0', 'RB': '1', 'P21': '1', 'Cdc20': '0', 'Wee1': '1', 'PPs': '0'}
CycA-to-CycA -> 0to1 | CycD-to-P21 -> 0to1	True	[CDK6 -> CDKN1B -> 1 -> 16160006]	2.40385	8000	1	8192	2.34	9.77	87.89	{'CycD': '0', 'CycE': '0', 'CycA': '0', 'CycB': '0', 'E2F': '0', 'Skp2': '0', 'Cdh1': '1', 'Cdc25': '0', 'RB': '1', 'P21': '0', 'Cdc20': '0', 'Wee1': '1', 'PPs': '0'}
E2F-to-CycA -> 1to0 | CycE-to-Cdh1 -> 0to-1	True	[CDK2 -> FZR1 -> -1 -> 12560341]	2.40385	8000	1	8192	2.34	55.47	42.19	{'CycD': '0', 'CycE': '0', 'CycA': '0', 'CycB': '0', 'E2F': '0', 'Skp2': '0', 'Cdh1': '1', 'Cdc25': '0', 'RB': '1', 'P21': '0', 'Cdc20': '0', 'Wee1': '1', 'PPs': '0'}
Cdh1-to-Cdc25 -> 0to-1 | P21-to-P21 -> -1to1	True	[FZR1 -> CDC25A -> -1 -> 12234927]	2.40385	8000	1	8192	2.34	0	97.66	{'CycD': '0', 'CycE': '0', 'CycA': '0', 'CycB': '0', 'E2F': '0', 'Skp2': '0', 'Cdh1': '1', 'Cdc25': '0', 'RB': '1', 'P21': '1', 'Cdc20': '0', 'Wee1': '1', 'PPs': '0'}
P21-to-RB -> 0to1 | P21-to-P21 -> -1to1	True	[CDKN1A -> RB1 -> 1 -> 10439039]	2.40385	8000	1	8192	2.34	0	97.66	{'CycD': '0', 'CycE': '0', 'CycA': '0', 'CycB': '0', 'E2F': '0', 'Skp2': '0', 'Cdh1': '1', 'Cdc25': '0', 'RB': '1', 'P21': '1', 'Cdc20': '0', 'Wee1': '1', 'PPs': '0'}
P21-to-P21 -> -1to1 | CycA-to-Wee1 -> 0to-1	True	[CDK2 -> WEE1 -> -1 -> 16085715]	2.40385	8000	1	8192	2.34	0.39	97.27	{'CycD': '0', 'CycE': '0', 'CycA': '0', 'CycB': '0', 'E2F': '0', 'Skp2': '0', 'Cdh1': '1', 'Cdc25': '0', 'RB': '1', 'P21': '1', 'Cdc20': '0', 'Wee1': '1', 'PPs': '0'}
CycD-to-CycD -> 0to-1 | P21-to-RB -> 0to1	True	[CDKN1A -> RB1 -> 1 -> 10439039]	2.41346	8032	1	8192	1.95	7.42	90.62	{'CycD': '0', 'CycE': '0', 'CycA': '0', 'CycB': '0', 'E2F': '0', 'Skp2': '0', 'Cdh1': '1', 'Cdc25': '0', 'RB': '1', 'P21': '0', 'Cdc20': '0', 'Wee1': '1', 'PPs': '0'}
CycE-to-CycA -> 0to1 | P21-to-P21 -> -1to1	True	[CDK2 -> CDK2 -> 1 -> 17361108]	2.41346	8032	1	8192	1.95	0.39	97.66	{'CycD': '0', 'CycE': '0', 'CycA': '0', 'CycB': '0', 'E2F': '0', 'Skp2': '0', 'Cdh1': '1', 'Cdc25': '0', 'RB': '1', 'P21': '1', 'Cdc20': '0', 'Wee1': '1', 'PPs': '0'}
CycE-to-Cdc25 -> 0to-1 | P21-to-P21 -> -1to1	True	[CDK2 -> CDC25A -> -1 -> 17110335]	2.41346	8032	1	8192	1.95	0	98.05	{'CycD': '0', 'CycE': '0', 'CycA': '0', 'CycB': '0', 'E2F': '0', 'Skp2': '0', 'Cdh1': '1', 'Cdc25': '0', 'RB': '1', 'P21': '1', 'Cdc20': '0', 'Wee1': '1', 'PPs': '0'}
E2F-to-Cdc25 -> 0to1 | P21-to-P21 -> -1to1	True	[E2F1 -> CDC25A -> 1 -> 11154267]	2.41346	8032	1	8192	1.95	0.39	97.66	{'CycD': '0', 'CycE': '0', 'CycA': '0', 'CycB': '0', 'E2F': '0', 'Skp2': '0', 'Cdh1': '1', 'Cdc25': '0', 'RB': '1', 'P21': '1', 'Cdc20': '0', 'Wee1': '1', 'PPs': '0'}
CycE-to-RB -> 0to-1 | P21-to-P21 -> -1to1	True	[CyclinE/CDK2 -> RB1 -> -1 -> 10207050]	2.41346	8032	1	8192	1.95	0	98.05	{'CycD': '0', 'CycE': '0', 'CycA': '0', 'CycB': '0', 'E2F': '0', 'Skp2': '0', 'Cdh1': '1', 'Cdc25': '0', 'RB': '1', 'P21': '1', 'Cdc20': '0', 'Wee1': '1', 'PPs': '0'}
CycB-to-RB -> 0to-1 | P21-to-P21 -> -1to1	True	[CDK1 -> RB1 -> -1 -> 1756735]	2.41346	8032	1	8192	1.95	0	98.05	{'CycD': '0', 'CycE': '0', 'CycA': '0', 'CycB': '0', 'E2F': '0', 'Skp2': '0', 'Cdh1': '1', 'Cdc25': '0', 'RB': '1', 'P21': '1', 'Cdc20': '0', 'Wee1': '1', 'PPs': '0'}
CycD-to-P21 -> 0to1 | P21-to-P21 -> -1to1	True	[CDK6 -> CDKN1B -> 1 -> 16160006]	2.41346	8032	1	8192	1.95	1.56	96.48	{'CycD': '0', 'CycE': '0', 'CycA': '0', 'CycB': '0', 'E2F': '0', 'Skp2': '0', 'Cdh1': '1', 'Cdc25': '0', 'RB': '1', 'P21': '1', 'Cdc20': '0', 'Wee1': '1', 'PPs': '0'}
P21-to-P21 -> -1to1 | PPs-to-Wee1 -> 0to1	True	[PPsA -> WEE1 -> 1 -> 23051732]	2.41346	8032	1	8192	1.95	0	98.05	{'CycD': '0', 'CycE': '0', 'CycA': '0', 'CycB': '0', 'E2F': '0', 'Skp2': '0', 'Cdh1': '1', 'Cdc25': '0', 'RB': '1', 'P21': '1', 'Cdc20': '0', 'Wee1': '1', 'PPs': '0'}
CycD-to-CycD -> 0to-1 | CycD-to-P21 -> 0to1	True	[CDK6 -> CDKN1B -> 1 -> 16160006]	2.42308	8064	1	8192	1.56	6.64	91.8	{'CycD': '0', 'CycE': '0', 'CycA': '0', 'CycB': '0', 'E2F': '0', 'Skp2': '0', 'Cdh1': '1', 'Cdc25': '0', 'RB': '1', 'P21': '0', 'Cdc20': '0', 'Wee1': '1', 'PPs': '0'}
CycB-to-Cdh1 -> -1to0 | P21-to-P21 -> -1to1	True		2.42308	8064	1	8192	1.56	0.39	98.05	{'CycD': '0', 'CycE': '0', 'CycA': '0', 'CycB': '0', 'E2F': '0', 'Skp2': '0', 'Cdh1': '1', 'Cdc25': '0', 'RB': '1', 'P21': '1', 'Cdc20': '0', 'Wee1': '1', 'PPs': '0'}
CycD-to-CycD -> 0to-1 | E2F-to-CycB -> 0to1	True	[E2F1 -> CDK1 -> 1 -> 14618416]	2.43269	8096	1	8192	1.17	10.16	88.67	{'CycD': '0', 'CycE': '0', 'CycA': '0', 'CycB': '0', 'E2F': '0', 'Skp2': '0', 'Cdh1': '1', 'Cdc25': '0', 'RB': '1', 'P21': '0', 'Cdc20': '0', 'Wee1': '1', 'PPs': '0'}
E2F-to-CycB -> 0to1 | P21-to-P21 -> -1to1	True	[E2F1 -> CDK1 -> 1 -> 14618416]	2.43269	8096	1	8192	1.17	1.56	97.27	{'CycD': '0', 'CycE': '0', 'CycA': '0', 'CycB': '0', 'E2F': '0', 'Skp2': '0', 'Cdh1': '1', 'Cdc25': '0', 'RB': '1', 'P21': '1', 'Cdc20': '0', 'Wee1': '1', 'PPs': '0'}
CycE-to-Cdh1 -> 0to-1 | P21-to-P21 -> -1to1	True	[CDK2 -> FZR1 -> -1 -> 12560341]	2.43269	8096	1	8192	1.17	2.34	96.48	{'CycD': '0', 'CycE': '0', 'CycA': '0', 'CycB': '0', 'E2F': '0', 'Skp2': '0', 'Cdh1': '1', 'Cdc25': '0', 'RB': '1', 'P21': '1', 'Cdc20': '0', 'Wee1': '1', 'PPs': '0'}
CycA-to-Cdc25 -> 1to-1 | P21-to-P21 -> -1to1	True	[CDK2 -> CDC25A -> -1 -> 17110335]	2.43269	8096	1	8192	1.17	0	98.83	{'CycD': '0', 'CycE': '0', 'CycA': '0', 'CycB': '0', 'E2F': '0', 'Skp2': '0', 'Cdh1': '1', 'Cdc25': '0', 'RB': '1', 'P21': '1', 'Cdc20': '0', 'Wee1': '1', 'PPs': '0'}
Cdc20-to-CycA -> -1to0 | CycB-to-CycB -> 1to-1	True		2.4369	8110	2	7509	59.38	2.34	38.28	{'CycD': '0', 'CycE': '0', 'CycA': '0', 'CycB': '0', 'E2F': '0', 'Skp2': '0', 'Cdh1': '1', 'Cdc25': '0', 'RB': '1', 'P21': '0', 'Cdc20': '0', 'Wee1': '1', 'PPs': '0'}
CycD-to-CycD -> 0to-1 | Cdh1-to-CycB -> -1to0	True		2.44231	8128	1	8192	0.78	11.72	87.5	{'CycD': '0', 'CycE': '0', 'CycA': '0', 'CycB': '0', 'E2F': '0', 'Skp2': '0', 'Cdh1': '1', 'Cdc25': '0', 'RB': '1', 'P21': '0', 'Cdc20': '0', 'Wee1': '1', 'PPs': '0'}
Cdh1-to-CycB -> -1to0 | P21-to-P21 -> -1to1	True		2.44231	8128	1	8192	0.78	0.78	98.44	{'CycD': '0', 'CycE': '0', 'CycA': '0', 'CycB': '0', 'E2F': '0', 'Skp2': '0', 'Cdh1': '1', 'Cdc25': '0', 'RB': '1', 'P21': '1', 'Cdc20': '0', 'Wee1': '1', 'PPs': '0'}
E2F-to-CycA -> 1to0 | E2F-to-CycB -> 0to1	True	[E2F1 -> CDK1 -> 1 -> 14618416]	2.45192	8160	1	8192	0.39	56.25	43.36	{'CycD': '0', 'CycE': '0', 'CycA': '0', 'CycB': '0', 'E2F': '0', 'Skp2': '0', 'Cdh1': '1', 'Cdc25': '0', 'RB': '1', 'P21': '0', 'Cdc20': '0', 'Wee1': '1', 'PPs': '0'}
E2F-to-CycA -> 1to0 | Cdh1-to-CycB -> -1to0	True		2.45192	8160	1	8192	0.39	52.34	47.27	{'CycD': '0', 'CycE': '0', 'CycA': '0', 'CycB': '0', 'E2F': '0', 'Skp2': '0', 'Cdh1': '1', 'Cdc25': '0', 'RB': '1', 'P21': '0', 'Cdc20': '0', 'Wee1': '1', 'PPs': '0'}
CycD-to-CycD -> 0to-1 | Wee1-to-CycE -> 0to-1	True	[WEE1 -> CDK2 -> -1 -> 11029659]	2.46154	8192	1	8192	0	0	100	{'CycD': '0', 'CycE': '0', 'CycA': '0', 'CycB': '0', 'E2F': '0', 'Skp2': '0', 'Cdh1': '1', 'Cdc25': '0', 'RB': '1', 'P21': '0', 'Cdc20': '0', 'Wee1': '1', 'PPs': '0'}
CycD-to-CycD -> 0to-1 | E2F-to-CycA -> 1to0	True		2.46154	8192	1	8192	0	15.23	84.77	{'CycD': '0', 'CycE': '0', 'CycA': '0', 'CycB': '0', 'E2F': '0', 'Skp2': '0', 'Cdh1': '1', 'Cdc25': '0', 'RB': '1', 'P21': '0', 'Cdc20': '0', 'Wee1': '1', 'PPs': '0'}
Wee1-to-CycE -> 0to-1 | CycA-to-CycA -> 0to1	True	[WEE1 -> CDK2 -> -1 -> 11029659]	2.46154	8192	1	8192	0	3.52	96.48	{'CycD': '0', 'CycE': '0', 'CycA': '0', 'CycB': '0', 'E2F': '0', 'Skp2': '0', 'Cdh1': '1', 'Cdc25': '0', 'RB': '1', 'P21': '0', 'Cdc20': '0', 'Wee1': '1', 'PPs': '0'}
Wee1-to-CycE -> 0to-1 | E2F-to-Cdc25 -> 0to1	True	[WEE1 -> CDK2 -> -1 -> 11029659] [E2F1 -> CDC25A -> 1 -> 11154267]	2.46154	8192	1	8192	0	10.16	89.84	{'CycD': '0', 'CycE': '0', 'CycA': '0', 'CycB': '0', 'E2F': '0', 'Skp2': '0', 'Cdh1': '1', 'Cdc25': '0', 'RB': '1', 'P21': '0', 'Cdc20': '0', 'Wee1': '1', 'PPs': '0'}
Wee1-to-CycE -> 0to-1 | CycD-to-P21 -> 0to1	True	[WEE1 -> CDK2 -> -1 -> 11029659] [CDK6 -> CDKN1B -> 1 -> 16160006]	2.46154	8192	1	8192	0	0	100	{'CycD': '0', 'CycE': '0', 'CycA': '0', 'CycB': '0', 'E2F': '0', 'Skp2': '0', 'Cdh1': '1', 'Cdc25': '0', 'RB': '1', 'P21': '0', 'Cdc20': '0', 'Wee1': '1', 'PPs': '0'}
Wee1-to-CycE -> 0to-1 | P21-to-P21 -> -1to1	True	[WEE1 -> CDK2 -> -1 -> 11029659]	2.46154	8192	1	8192	0	0	100	{'CycD': '0', 'CycE': '0', 'CycA': '0', 'CycB': '0', 'E2F': '0', 'Skp2': '0', 'Cdh1': '1', 'Cdc25': '0', 'RB': '1', 'P21': '1', 'Cdc20': '0', 'Wee1': '1', 'PPs': '0'}
CycB-to-CycB -> 1to-1 | CycB-to-RB -> 0to-1	True	[CDK1 -> RB1 -> -1 -> 1756735]	2.46995	8220	17	7475	60.94	1.17	37.89	{'CycD': '0', 'CycE': '0', 'CycA': '0', 'CycB': '0', 'E2F': '0', 'Skp2': '0', 'Cdh1': '1', 'Cdc25': '0', 'RB': '1', 'P21': '0', 'Cdc20': '0', 'Wee1': '1', 'PPs': '0'}
CycB-to-CycB -> 1to-1 | CycB-to-P21 -> 0to-1	True	[CDK1 -> CDKN1B -> -1 -> 10931950]	2.49309	8297	13	7496	58.2	4.3	37.5	{'CycD': '0', 'CycE': '0', 'CycA': '0', 'CycB': '0', 'E2F': '0', 'Skp2': '0', 'Cdh1': '1', 'Cdc25': '0', 'RB': '1', 'P21': '0', 'Cdc20': '0', 'Wee1': '1', 'PPs': '0'}
CycA-to-CycE -> 0to-1 | CycA-to-Cdc25 -> 1to-1	True	[CDK2 -> CCNE1 -> -1 -> 14536078] [CDK2 -> CDC25A -> -1 -> 17110335]	2.53606	8440	2	7489	48.44	9.77	41.8	{'CycD': '0', 'CycE': '0', 'CycA': '0', 'CycB': '0', 'E2F': '0', 'Skp2': '0', 'Cdh1': '1', 'Cdc25': '0', 'RB': '1', 'P21': '0', 'Cdc20': '0', 'Wee1': '1', 'PPs': '0'}
E2F-to-E2F -> 1to0 | CycD-to-P21 -> 0to1	True	[CDK6 -> CDKN1B -> 1 -> 16160006]	2.54567	8472	2	8122	0	0	100	{'CycD': '0', 'CycE': '0', 'CycA': '0', 'CycB': '0', 'E2F': '0', 'Skp2': '0', 'Cdh1': '1', 'Cdc25': '0', 'RB': '1', 'P21': '0', 'Cdc20': '0', 'Wee1': '1', 'PPs': '0'}
E2F-to-E2F -> 1to-1 | CycD-to-P21 -> 0to1	True	[CDK6 -> CDKN1B -> 1 -> 16160006]	2.59255	8628	2	8083	0	0	100	{'CycD': '0', 'CycE': '0', 'CycA': '0', 'CycB': '0', 'E2F': '0', 'Skp2': '0', 'Cdh1': '1', 'Cdc25': '0', 'RB': '1', 'P21': '0', 'Cdc20': '0', 'Wee1': '1', 'PPs': '0'}
Cdc25-to-CycD -> 0to1 | PPs-to-Cdc25 -> 0to1	True	[CDC25A -> CyclinD/CDK4 -> 1 -> 23429262] [PPP1CA -> CDC25C -> 1 -> 14592972]	2.60577	8672	333	7154	77.34	1.56	21.09	{'CycD': '0', 'CycE': '0', 'CycA': '0', 'CycB': '0', 'E2F': '0', 'Skp2': '0', 'Cdh1': '1', 'Cdc25': '0', 'RB': '1', 'P21': '0', 'Cdc20': '0', 'Wee1': '1', 'PPs': '0'}
Cdc25-to-CycD -> 0to1 | CycB-to-CycB -> 1to0	True	[CDC25A -> CyclinD/CDK4 -> 1 -> 23429262]	2.63462	8768	34	7374	62.89	0.78	36.33	{'CycD': '0', 'CycE': '0', 'CycA': '0', 'CycB': '0', 'E2F': '0', 'Skp2': '0', 'Cdh1': '1', 'Cdc25': '0', 'RB': '1', 'P21': '0', 'Cdc20': '0', 'Wee1': '1', 'PPs': '0'}
RB-to-CycE -> -1to0 | P21-to-P21 -> -1to1	True		2.65355	8831	2	7728	3.52	0.39	96.09	{'CycD': '0', 'CycE': '0', 'CycA': '0', 'CycB': '0', 'E2F': '0', 'Skp2': '0', 'Cdh1': '1', 'Cdc25': '0', 'RB': '1', 'P21': '1', 'Cdc20': '0', 'Wee1': '1', 'PPs': '0'}
Cdh1-to-CycB -> -1to0 | E2F-to-E2F -> 1to0	True		2.76202	9192	2	7692	0	0	100	{'CycD': '0', 'CycE': '0', 'CycA': '0', 'CycB': '0', 'E2F': '0', 'Skp2': '0', 'Cdh1': '1', 'Cdc25': '0', 'RB': '1', 'P21': '0', 'Cdc20': '0', 'Wee1': '1', 'PPs': '0'}
Skp2-to-CycD -> 0to-1 | E2F-to-E2F -> 1to0	True	[SKP2 -> CCND1 -> -1 -> 11439327]	2.76683	9208	3	7758	0	0	100	{'CycD': '0', 'CycE': '0', 'CycA': '0', 'CycB': '0', 'E2F': '0', 'Skp2': '0', 'Cdh1': '1', 'Cdc25': '0', 'RB': '1', 'P21': '0', 'Cdc20': '0', 'Wee1': '1', 'PPs': '0'}
E2F-to-CycA -> 1to0 | P21-to-P21 -> -1to1	True		2.77764	9244	2	7975	0.39	2.73	96.88	{'CycD': '0', 'CycE': '0', 'CycA': '0', 'CycB': '0', 'E2F': '0', 'Skp2': '0', 'Cdh1': '1', 'Cdc25': '0', 'RB': '1', 'P21': '1', 'Cdc20': '0', 'Wee1': '1', 'PPs': '0'}
Wee1-to-CycE -> 0to-1 | P21-to-P21 -> -1to0	True	[WEE1 -> CDK2 -> -1 -> 11029659]	2.78245	9260	3	7106	0	0	100	{'CycD': '0', 'CycE': '0', 'CycA': '0', 'CycB': '0', 'E2F': '0', 'Skp2': '0', 'Cdh1': '1', 'Cdc25': '0', 'RB': '1', 'P21': '1', 'Cdc20': '0', 'Wee1': '1', 'PPs': '0'}
E2F-to-CycA -> 1to0 | CycD-to-P21 -> 0to1	True	[CDK6 -> CDKN1B -> 1 -> 16160006]	2.78335	9263	2	7978	0	14.06	85.94	{'CycD': '0', 'CycE': '0', 'CycA': '0', 'CycB': '0', 'E2F': '0', 'Skp2': '0', 'Cdh1': '1', 'Cdc25': '0', 'RB': '1', 'P21': '0', 'Cdc20': '0', 'Wee1': '1', 'PPs': '0'}
Skp2-to-CycD -> 0to-1 | Wee1-to-CycE -> 0to-1	True	[SKP2 -> CCND1 -> -1 -> 11439327] [WEE1 -> CDK2 -> -1 -> 11029659]	2.78876	9281	2	7829	0	0.39	99.61	{'CycD': '0', 'CycE': '0', 'CycA': '0', 'CycB': '0', 'E2F': '0', 'Skp2': '0', 'Cdh1': '1', 'Cdc25': '0', 'RB': '1', 'P21': '0', 'Cdc20': '0', 'Wee1': '1', 'PPs': '0'}
Cdh1-to-CycB -> -1to0 | E2F-to-E2F -> 1to-1	True		2.82722	9409	2	7584	0	0	100	{'CycD': '0', 'CycE': '0', 'CycA': '0', 'CycB': '0', 'E2F': '0', 'Skp2': '0', 'Cdh1': '1', 'Cdc25': '0', 'RB': '1', 'P21': '0', 'Cdc20': '0', 'Wee1': '1', 'PPs': '0'}
CycA-to-CycE -> 0to-1 | CycB-to-CycB -> 1to0	True	[CDK2 -> CCNE1 -> -1 -> 14536078]	2.83293	9428	2	7535	41.02	14.06	44.92	{'CycD': '0', 'CycE': '0', 'CycA': '0', 'CycB': '0', 'E2F': '0', 'Skp2': '0', 'Cdh1': '1', 'Cdc25': '0', 'RB': '1', 'P21': '0', 'Cdc20': '0', 'Wee1': '1', 'PPs': '0'}
CycA-to-CycA -> 0to1 | CycA-to-Cdc25 -> 1to-1	True	[CDK2 -> CDC25A -> -1 -> 17110335]	2.84495	9468	3	7622	26.17	17.19	56.64	{'CycD': '0', 'CycE': '0', 'CycA': '0', 'CycB': '0', 'E2F': '0', 'Skp2': '0', 'Cdh1': '1', 'Cdc25': '0', 'RB': '1', 'P21': '0', 'Cdc20': '0', 'Wee1': '1', 'PPs': '0'}
E2F-to-E2F -> 1to0 | CycE-to-Cdc25 -> 0to1	True	[CyclinE/CDK2 -> CDC25C -> 1 -> 20530684]	2.85006	9485	2	7546	0	0	100	{'CycD': '0', 'CycE': '0', 'CycA': '0', 'CycB': '0', 'E2F': '0', 'Skp2': '0', 'Cdh1': '1', 'Cdc25': '0', 'RB': '1', 'P21': '0', 'Cdc20': '0', 'Wee1': '1', 'PPs': '0'}
CycE-to-CycA -> 0to1 | E2F-to-E2F -> 1to0	True	[CDK2 -> CDK2 -> 1 -> 17361108]	2.85096	9488	2	7544	0	0	100	{'CycD': '0', 'CycE': '0', 'CycA': '0', 'CycB': '0', 'E2F': '0', 'Skp2': '0', 'Cdh1': '1', 'Cdc25': '0', 'RB': '1', 'P21': '0', 'Cdc20': '0', 'Wee1': '1', 'PPs': '0'}
E2F-to-E2F -> 1to0 | CycE-to-Cdh1 -> 0to-1	True	[CDK2 -> FZR1 -> -1 -> 12560341]	2.86178	9524	2	7526	0	0	100	{'CycD': '0', 'CycE': '0', 'CycA': '0', 'CycB': '0', 'E2F': '0', 'Skp2': '0', 'Cdh1': '1', 'Cdc25': '0', 'RB': '1', 'P21': '0', 'Cdc20': '0', 'Wee1': '1', 'PPs': '0'}
Skp2-to-CycD -> 0to-1 | E2F-to-E2F -> 1to-1	True	[SKP2 -> CCND1 -> -1 -> 11439327]	2.86538	9536	3	7653	0	0	100	{'CycD': '0', 'CycE': '0', 'CycA': '0', 'CycB': '0', 'E2F': '0', 'Skp2': '0', 'Cdh1': '1', 'Cdc25': '0', 'RB': '1', 'P21': '0', 'Cdc20': '0', 'Wee1': '1', 'PPs': '0'}
CycE-to-CycA -> 0to1 | E2F-to-E2F -> 1to-1	True	[CDK2 -> CDK2 -> 1 -> 17361108]	2.90685	9674	2	7451	0	0	100	{'CycD': '0', 'CycE': '0', 'CycA': '0', 'CycB': '0', 'E2F': '0', 'Skp2': '0', 'Cdh1': '1', 'Cdc25': '0', 'RB': '1', 'P21': '0', 'Cdc20': '0', 'Wee1': '1', 'PPs': '0'}
E2F-to-E2F -> 1to-1 | CycE-to-Cdc25 -> 0to1	True	[CyclinE/CDK2 -> CDC25C -> 1 -> 20530684]	2.90805	9678	2	7449	0	0	100	{'CycD': '0', 'CycE': '0', 'CycA': '0', 'CycB': '0', 'E2F': '0', 'Skp2': '0', 'Cdh1': '1', 'Cdc25': '0', 'RB': '1', 'P21': '0', 'Cdc20': '0', 'Wee1': '1', 'PPs': '0'}
RB-to-CycA -> -1to0 | E2F-to-E2F -> 1to0	True		2.90956	9683	3	7528	0	0	100	{'CycD': '0', 'CycE': '0', 'CycA': '0', 'CycB': '0', 'E2F': '0', 'Skp2': '0', 'Cdh1': '1', 'Cdc25': '0', 'RB': '1', 'P21': '0', 'Cdc20': '0', 'Wee1': '1', 'PPs': '0'}
E2F-to-E2F -> 1to0 | PPs-to-Cdc25 -> 0to1	True	[PPP1CA -> CDC25C -> 1 -> 14592972]	2.93029	9752	3	7492	0	0	100	{'CycD': '0', 'CycE': '0', 'CycA': '0', 'CycB': '0', 'E2F': '0', 'Skp2': '0', 'Cdh1': '1', 'Cdc25': '0', 'RB': '1', 'P21': '0', 'Cdc20': '0', 'Wee1': '1', 'PPs': '0'}
E2F-to-E2F -> 1to0 | CycE-to-Skp2 -> 0to1	True	[CDK2 -> SKP2 -> 1 -> 18239684]	2.93149	9756	2	7410	0	0	100	{'CycD': '0', 'CycE': '0', 'CycA': '0', 'CycB': '0', 'E2F': '0', 'Skp2': '0', 'Cdh1': '1', 'Cdc25': '0', 'RB': '1', 'P21': '0', 'Cdc20': '0', 'Wee1': '1', 'PPs': '0'}
E2F-to-E2F -> 1to-1 | CycE-to-Cdh1 -> 0to-1	True	[CDK2 -> FZR1 -> -1 -> 12560341]	2.94531	9802	2	7387	0	0	100	{'CycD': '0', 'CycE': '0', 'CycA': '0', 'CycB': '0', 'E2F': '0', 'Skp2': '0', 'Cdh1': '1', 'Cdc25': '0', 'RB': '1', 'P21': '0', 'Cdc20': '0', 'Wee1': '1', 'PPs': '0'}
Cdc20-to-CycA -> -1to0 | E2F-to-E2F -> 1to0	True		2.94621	9805	3	7474	0	0	100	{'CycD': '0', 'CycE': '0', 'CycA': '0', 'CycB': '0', 'E2F': '0', 'Skp2': '0', 'Cdh1': '1', 'Cdc25': '0', 'RB': '1', 'P21': '0', 'Cdc20': '0', 'Wee1': '1', 'PPs': '0'}
E2F-to-CycB -> 0to1 | E2F-to-E2F -> 1to0	True	[E2F1 -> CDK1 -> 1 -> 14618416]	2.95222	9825	3	7463	0	0	100	{'CycD': '0', 'CycE': '0', 'CycA': '0', 'CycB': '0', 'E2F': '0', 'Skp2': '0', 'Cdh1': '1', 'Cdc25': '0', 'RB': '1', 'P21': '0', 'Cdc20': '0', 'Wee1': '1', 'PPs': '0'}
E2F-to-E2F -> 1to0 | CycA-to-Wee1 -> 0to-1	True	[CDK2 -> WEE1 -> -1 -> 16085715]	2.95312	9828	3	7480	0	0	100	{'CycD': '0', 'CycE': '0', 'CycA': '0', 'CycB': '0', 'E2F': '0', 'Skp2': '0', 'Cdh1': '1', 'Cdc25': '0', 'RB': '1', 'P21': '0', 'Cdc20': '0', 'Wee1': '1', 'PPs': '0'}
Wee1-to-CycE -> 0to-1 | Cdh1-to-CycB -> -1to0	True	[WEE1 -> CDK2 -> -1 -> 11029659]	2.95433	9832	2	7646	0	1.56	98.44	{'CycD': '0', 'CycE': '0', 'CycA': '0', 'CycB': '0', 'E2F': '0', 'Skp2': '0', 'Cdh1': '1', 'Cdc25': '0', 'RB': '1', 'P21': '0', 'Cdc20': '0', 'Wee1': '1', 'PPs': '0'}
CycB-to-E2F -> 0to1 | E2F-to-E2F -> 1to0	True	[CDK1 -> E2F1 -> 1 -> 8087847]	2.96214	9858	3	7461	0	0	100	{'CycD': '0', 'CycE': '0', 'CycA': '0', 'CycB': '0', 'E2F': '0', 'Skp2': '0', 'Cdh1': '1', 'Cdc25': '0', 'RB': '1', 'P21': '0', 'Cdc20': '0', 'Wee1': '1', 'PPs': '0'}
RB-to-CycE -> -1to0 | CycB-to-CycB -> 1to-1	True		2.96244	9859	29	6588	55.47	2.73	41.8	{'CycD': '0', 'CycE': '0', 'CycA': '0', 'CycB': '0', 'E2F': '0', 'Skp2': '0', 'Cdh1': '1', 'Cdc25': '0', 'RB': '1', 'P21': '0', 'Cdc20': '0', 'Wee1': '1', 'PPs': '0'}
RB-to-CycE -> -1to0 | CycD-to-P21 -> 0to1	True	[CDK6 -> CDKN1B -> 1 -> 16160006]	2.96514	9868	2	7130	5.47	17.58	76.95	{'CycD': '0', 'CycE': '0', 'CycA': '0', 'CycB': '0', 'E2F': '0', 'Skp2': '0', 'Cdh1': '1', 'Cdc25': '0', 'RB': '1', 'P21': '0', 'Cdc20': '0', 'Wee1': '1', 'PPs': '0'}
Wee1-to-CycE -> 0to-1 | E2F-to-CycB -> 0to1	True	[WEE1 -> CDK2 -> -1 -> 11029659] [E2F1 -> CDK1 -> 1 -> 14618416]	2.96755	9876	2	7631	0	0	100	{'CycD': '0', 'CycE': '0', 'CycA': '0', 'CycB': '0', 'E2F': '0', 'Skp2': '0', 'Cdh1': '1', 'Cdc25': '0', 'RB': '1', 'P21': '0', 'Cdc20': '0', 'Wee1': '1', 'PPs': '0'}
E2F-to-E2F -> 1to0 | E2F-to-Cdc25 -> 0to1	True	[E2F1 -> CDC25A -> 1 -> 11154267]	2.96935	9882	3	7441	0	0	100	{'CycD': '0', 'CycE': '0', 'CycA': '0', 'CycB': '0', 'E2F': '0', 'Skp2': '0', 'Cdh1': '1', 'Cdc25': '0', 'RB': '1', 'P21': '0', 'Cdc20': '0', 'Wee1': '1', 'PPs': '0'}
Cdc25-to-CycD -> 0to1 | Wee1-to-Wee1 -> 1to0	True	[CDC25A -> CyclinD/CDK4 -> 1 -> 23429262]	2.97867	9913	16	7023	64.84	0.78	34.38	{'CycD': '0', 'CycE': '0', 'CycA': '0', 'CycB': '0', 'E2F': '0', 'Skp2': '0', 'Cdh1': '1', 'Cdc25': '0', 'RB': '1', 'P21': '0', 'Cdc20': '0', 'Wee1': '0', 'PPs': '0'}
CycA-to-CycE -> 0to-1 | E2F-to-E2F -> 1to0	True	[CDK2 -> CCNE1 -> -1 -> 14536078]	2.98407	9931	3	7416	0	0	100	{'CycD': '0', 'CycE': '0', 'CycA': '0', 'CycB': '0', 'E2F': '0', 'Skp2': '0', 'Cdh1': '1', 'Cdc25': '0', 'RB': '1', 'P21': '0', 'Cdc20': '0', 'Wee1': '1', 'PPs': '0'}
E2F-to-E2F -> 1to0 | PPs-to-Skp2 -> 0to-1	True	[PPsB -> SKP2 -> -1 -> 18239684]	2.99309	9961	3	7416	0	0	100	{'CycD': '0', 'CycE': '0', 'CycA': '0', 'CycB': '0', 'E2F': '0', 'Skp2': '0', 'Cdh1': '1', 'Cdc25': '0', 'RB': '1', 'P21': '0', 'Cdc20': '0', 'Wee1': '1', 'PPs': '0'}
CycA-to-CycE -> 0to1 | E2F-to-E2F -> 1to0	True	[CDK2 -> CDK2 -> 1 -> 17361108]	2.9982	9978	3	7405	0	0	100	{'CycD': '0', 'CycE': '0', 'CycA': '0', 'CycB': '0', 'E2F': '0', 'Skp2': '0', 'Cdh1': '1', 'Cdc25': '0', 'RB': '1', 'P21': '0', 'Cdc20': '0', 'Wee1': '1', 'PPs': '0'}
E2F-to-E2F -> 1to0 | CycA-to-Skp2 -> 0to1	True	[CDK2 -> SKP2 -> 1 -> 18239684]	3	9984	3	7392	0	0	100	{'CycD': '0', 'CycE': '0', 'CycA': '0', 'CycB': '0', 'E2F': '0', 'Skp2': '0', 'Cdh1': '1', 'Cdc25': '0', 'RB': '1', 'P21': '0', 'Cdc20': '0', 'Wee1': '1', 'PPs': '0'}
CycB-to-CycB -> 1to-1 | E2F-to-Cdc25 -> 0to1	True	[E2F1 -> CDC25A -> 1 -> 11154267]	3.0009	9987	3	7474	39.45	10.94	49.61	{'CycD': '0', 'CycE': '0', 'CycA': '0', 'CycB': '0', 'E2F': '0', 'Skp2': '0', 'Cdh1': '1', 'Cdc25': '0', 'RB': '1', 'P21': '0', 'Cdc20': '0', 'Wee1': '1', 'PPs': '0'}
Wee1-to-CycE -> 0to-1 | RB-to-CycA -> -1to0	True	[WEE1 -> CDK2 -> -1 -> 11029659]	3.00421	9998	2	7590	0	0	100	{'CycD': '0', 'CycE': '0', 'CycA': '0', 'CycB': '0', 'E2F': '0', 'Skp2': '0', 'Cdh1': '1', 'Cdc25': '0', 'RB': '1', 'P21': '0', 'Cdc20': '0', 'Wee1': '1', 'PPs': '0'}
Wee1-to-CycE -> 0to-1 | PPs-to-Cdc25 -> 0to1	True	[WEE1 -> CDK2 -> -1 -> 11029659] [PPP1CA -> CDC25C -> 1 -> 14592972]	3.00901	10014	2	7585	0	0	100	{'CycD': '0', 'CycE': '0', 'CycA': '0', 'CycB': '0', 'E2F': '0', 'Skp2': '0', 'Cdh1': '1', 'Cdc25': '0', 'RB': '1', 'P21': '0', 'Cdc20': '0', 'Wee1': '1', 'PPs': '0'}
Cdc25-to-CycE -> 0to1 | E2F-to-E2F -> 1to0	True	[CDC25A -> CyclinE/CDK2 -> 1 -> 11154267]	3.01112	10021	3	7415	0	6.64	93.36	{'CycD': '0', 'CycE': '0', 'CycA': '0', 'CycB': '0', 'E2F': '0', 'Skp2': '0', 'Cdh1': '1', 'Cdc25': '0', 'RB': '1', 'P21': '0', 'Cdc20': '0', 'Wee1': '1', 'PPs': '0'}
E2F-to-E2F -> 1to0 | P21-to-RB -> 0to1	True	[CDKN1A -> RB1 -> 1 -> 10439039]	3.01112	10021	3	7376	0	0	100	{'CycD': '0', 'CycE': '0', 'CycA': '0', 'CycB': '0', 'E2F': '0', 'Skp2': '0', 'Cdh1': '1', 'Cdc25': '0', 'RB': '1', 'P21': '0', 'Cdc20': '0', 'Wee1': '1', 'PPs': '0'}
E2F-to-E2F -> 1to-1 | CycE-to-Skp2 -> 0to1	True	[CDK2 -> SKP2 -> 1 -> 18239684]	3.02254	10059	2	7259	0	0	100	{'CycD': '0', 'CycE': '0', 'CycA': '0', 'CycB': '0', 'E2F': '0', 'Skp2': '0', 'Cdh1': '1', 'Cdc25': '0', 'RB': '1', 'P21': '0', 'Cdc20': '0', 'Wee1': '1', 'PPs': '0'}
E2F-to-E2F -> 1to0 | CycA-to-P21 -> 0to-1	True	[CDK2 -> CDKN1B -> -1 -> 17409098]	3.02704	10074	3	7352	0	0	100	{'CycD': '0', 'CycE': '0', 'CycA': '0', 'CycB': '0', 'E2F': '0', 'Skp2': '0', 'Cdh1': '1', 'Cdc25': '0', 'RB': '1', 'P21': '0', 'Cdc20': '0', 'Wee1': '1', 'PPs': '0'}
Wee1-to-CycE -> 0to-1 | Cdc20-to-CycA -> -1to0	True	[WEE1 -> CDK2 -> -1 -> 11029659]	3.02794	10077	2	7564	0	0.78	99.22	{'CycD': '0', 'CycE': '0', 'CycA': '0', 'CycB': '0', 'E2F': '0', 'Skp2': '0', 'Cdh1': '1', 'Cdc25': '0', 'RB': '1', 'P21': '0', 'Cdc20': '0', 'Wee1': '1', 'PPs': '0'}
E2F-to-E2F -> 1to0 | Cdh1-to-Cdc25 -> 0to-1	True	[FZR1 -> CDC25A -> -1 -> 12234927]	3.03035	10085	3	7356	0	0	100	{'CycD': '0', 'CycE': '0', 'CycA': '0', 'CycB': '0', 'E2F': '0', 'Skp2': '0', 'Cdh1': '1', 'Cdc25': '0', 'RB': '1', 'P21': '0', 'Cdc20': '0', 'Wee1': '1', 'PPs': '0'}
Cdc20-to-CycA -> -1to0 | Wee1-to-Wee1 -> 1to0	True		3.03395	10097	2	6737	58.98	1.95	39.06	{'CycD': '0', 'CycE': '0', 'CycA': '0', 'CycB': '0', 'E2F': '0', 'Skp2': '0', 'Cdh1': '1', 'Cdc25': '0', 'RB': '1', 'P21': '0', 'Cdc20': '0', 'Wee1': '0', 'PPs': '0'}
Wee1-to-CycE -> 0to-1 | CycA-to-Wee1 -> 0to-1	True	[WEE1 -> CDK2 -> -1 -> 11029659] [CDK2 -> WEE1 -> -1 -> 16085715]	3.03876	10113	2	7552	0	1.56	98.44	{'CycD': '0', 'CycE': '0', 'CycA': '0', 'CycB': '0', 'E2F': '0', 'Skp2': '0', 'Cdh1': '1', 'Cdc25': '0', 'RB': '1', 'P21': '0', 'Cdc20': '0', 'Wee1': '1', 'PPs': '0'}
CycA-to-Cdc25 -> 1to-1 | Cdc25-to-Cdc25 -> -1to0	True	[CDK2 -> CDC25A -> -1 -> 17110335]	3.04056	10119	12	4193	42.97	9.77	47.27	{'CycD': '0', 'CycE': '0', 'CycA': '0', 'CycB': '0', 'E2F': '0', 'Skp2': '0', 'Cdh1': '1', 'Cdc25': '1', 'RB': '1', 'P21': '0', 'Cdc20': '0', 'Wee1': '1', 'PPs': '0'}
Cdc25-to-CycE -> 0to1 | Wee1-to-CycE -> 0to-1	True	[CDC25A -> CyclinE/CDK2 -> 1 -> 11154267] [WEE1 -> CDK2 -> -1 -> 11029659]	3.04718	10141	2	7521	0.78	1.95	97.27	{'CycD': '0', 'CycE': '0', 'CycA': '0', 'CycB': '0', 'E2F': '0', 'Skp2': '0', 'Cdh1': '1', 'Cdc25': '0', 'RB': '1', 'P21': '0', 'Cdc20': '0', 'Wee1': '1', 'PPs': '0'}
CycA-to-CycE -> 0to-1 | Wee1-to-Wee1 -> 1to0	True	[CDK2 -> CCNE1 -> -1 -> 14536078]	3.04778	10143	2	6687	57.81	0.78	41.41	{'CycD': '0', 'CycE': '0', 'CycA': '0', 'CycB': '0', 'E2F': '0', 'Skp2': '0', 'Cdh1': '1', 'Cdc25': '0', 'RB': '1', 'P21': '0', 'Cdc20': '0', 'Wee1': '0', 'PPs': '0'}
Wee1-to-CycE -> 0to-1 | CycE-to-Cdc25 -> 0to1	True	[WEE1 -> CDK2 -> -1 -> 11029659] [CyclinE/CDK2 -> CDC25C -> 1 -> 20530684]	3.05439	10165	2	7534	0	0	100	{'CycD': '0', 'CycE': '0', 'CycA': '0', 'CycB': '0', 'E2F': '0', 'Skp2': '0', 'Cdh1': '1', 'Cdc25': '0', 'RB': '1', 'P21': '0', 'Cdc20': '0', 'Wee1': '1', 'PPs': '0'}
Wee1-to-CycE -> 0to-1 | CycE-to-Cdh1 -> 0to-1	True	[WEE1 -> CDK2 -> -1 -> 11029659] [CDK2 -> FZR1 -> -1 -> 12560341]	3.05469	10166	2	7534	0	0	100	{'CycD': '0', 'CycE': '0', 'CycA': '0', 'CycB': '0', 'E2F': '0', 'Skp2': '0', 'Cdh1': '1', 'Cdc25': '0', 'RB': '1', 'P21': '0', 'Cdc20': '0', 'Wee1': '1', 'PPs': '0'}
Wee1-to-CycE -> 0to-1 | CycE-to-CycA -> 0to1	True	[WEE1 -> CDK2 -> -1 -> 11029659] [CDK2 -> CDK2 -> 1 -> 17361108]	3.05559	10169	2	7533	0	0.78	99.22	{'CycD': '0', 'CycE': '0', 'CycA': '0', 'CycB': '0', 'E2F': '0', 'Skp2': '0', 'Cdh1': '1', 'Cdc25': '0', 'RB': '1', 'P21': '0', 'Cdc20': '0', 'Wee1': '1', 'PPs': '0'}
Wee1-to-CycE -> 0to-1 | E2F-to-E2F -> 1to0	True	[WEE1 -> CDK2 -> -1 -> 11029659]	3.05829	10178	4	7322	0	0	100	{'CycD': '0', 'CycE': '0', 'CycA': '0', 'CycB': '0', 'E2F': '0', 'Skp2': '0', 'Cdh1': '1', 'Cdc25': '0', 'RB': '1', 'P21': '0', 'Cdc20': '0', 'Wee1': '1', 'PPs': '0'}
E2F-to-E2F -> 1to-1 | PPs-to-Cdc25 -> 0to1	True	[PPP1CA -> CDC25C -> 1 -> 14592972]	3.05889	10180	3	7334	0	0	100	{'CycD': '0', 'CycE': '0', 'CycA': '0', 'CycB': '0', 'E2F': '0', 'Skp2': '0', 'Cdh1': '1', 'Cdc25': '0', 'RB': '1', 'P21': '0', 'Cdc20': '0', 'Wee1': '1', 'PPs': '0'}
RB-to-CycA -> -1to0 | E2F-to-E2F -> 1to-1	True		3.0613	10188	3	7331	0	0	100	{'CycD': '0', 'CycE': '0', 'CycA': '0', 'CycB': '0', 'E2F': '0', 'Skp2': '0', 'Cdh1': '1', 'Cdc25': '0', 'RB': '1', 'P21': '0', 'Cdc20': '0', 'Wee1': '1', 'PPs': '0'}
Wee1-to-CycE -> 0to-1 | CycB-to-E2F -> 0to1	True	[WEE1 -> CDK2 -> -1 -> 11029659] [CDK1 -> E2F1 -> 1 -> 8087847]	3.0619	10190	2	7526	0	0.78	99.22	{'CycD': '0', 'CycE': '0', 'CycA': '0', 'CycB': '0', 'E2F': '0', 'Skp2': '0', 'Cdh1': '1', 'Cdc25': '0', 'RB': '1', 'P21': '0', 'Cdc20': '0', 'Wee1': '1', 'PPs': '0'}
E2F-to-E2F -> 1to-1 | E2F-to-Cdc25 -> 0to1	True	[E2F1 -> CDC25A -> 1 -> 11154267]	3.06641	10205	3	7311	0	0	100	{'CycD': '0', 'CycE': '0', 'CycA': '0', 'CycB': '0', 'E2F': '0', 'Skp2': '0', 'Cdh1': '1', 'Cdc25': '0', 'RB': '1', 'P21': '0', 'Cdc20': '0', 'Wee1': '1', 'PPs': '0'}
E2F-to-CycB -> 0to1 | E2F-to-E2F -> 1to-1	True	[E2F1 -> CDK1 -> 1 -> 14618416]	3.06791	10210	3	7314	0	0	100	{'CycD': '0', 'CycE': '0', 'CycA': '0', 'CycB': '0', 'E2F': '0', 'Skp2': '0', 'Cdh1': '1', 'Cdc25': '0', 'RB': '1', 'P21': '0', 'Cdc20': '0', 'Wee1': '1', 'PPs': '0'}
E2F-to-E2F -> 1to0 | CycE-to-Cdc25 -> 0to-1	True	[CDK2 -> CDC25A -> -1 -> 17110335]	3.06851	10212	3	7300	0	0	100	{'CycD': '0', 'CycE': '0', 'CycA': '0', 'CycB': '0', 'E2F': '0', 'Skp2': '0', 'Cdh1': '1', 'Cdc25': '0', 'RB': '1', 'P21': '0', 'Cdc20': '0', 'Wee1': '1', 'PPs': '0'}
Cdc20-to-CycA -> -1to0 | E2F-to-E2F -> 1to-1	True		3.07151	10222	3	7324	0	0	100	{'CycD': '0', 'CycE': '0', 'CycA': '0', 'CycB': '0', 'E2F': '0', 'Skp2': '0', 'Cdh1': '1', 'Cdc25': '0', 'RB': '1', 'P21': '0', 'Cdc20': '0', 'Wee1': '1', 'PPs': '0'}
CycA-to-CycE -> 0to-1 | Wee1-to-CycE -> 0to-1	True	[CDK2 -> CCNE1 -> -1 -> 14536078] [WEE1 -> CDK2 -> -1 -> 11029659]	3.07632	10238	2	7510	0	0	100	{'CycD': '0', 'CycE': '0', 'CycA': '0', 'CycB': '0', 'E2F': '0', 'Skp2': '0', 'Cdh1': '1', 'Cdc25': '0', 'RB': '1', 'P21': '0', 'Cdc20': '0', 'Wee1': '1', 'PPs': '0'}
Wee1-to-CycE -> 0to-1 | Skp2-to-Skp2 -> 1to0	True	[WEE1 -> CDK2 -> -1 -> 11029659]	3.07752	10242	2	7508	0	2.34	97.66	{'CycD': '0', 'CycE': '0', 'CycA': '0', 'CycB': '0', 'E2F': '0', 'Skp2': '0', 'Cdh1': '1', 'Cdc25': '0', 'RB': '1', 'P21': '0', 'Cdc20': '0', 'Wee1': '1', 'PPs': '0'}
Wee1-to-CycE -> 0to-1 | PPs-to-Skp2 -> 0to-1	True	[WEE1 -> CDK2 -> -1 -> 11029659] [PPsB -> SKP2 -> -1 -> 18239684]	3.08203	10257	2	7504	0	0.78	99.22	{'CycD': '0', 'CycE': '0', 'CycA': '0', 'CycB': '0', 'E2F': '0', 'Skp2': '0', 'Cdh1': '1', 'Cdc25': '0', 'RB': '1', 'P21': '0', 'Cdc20': '0', 'Wee1': '1', 'PPs': '0'}
CycA-to-CycE -> 0to1 | Wee1-to-CycE -> 0to-1	True	[CDK2 -> CDK2 -> 1 -> 17361108] [WEE1 -> CDK2 -> -1 -> 11029659]	3.08233	10258	2	7492	0.39	1.95	97.66	{'CycD': '0', 'CycE': '0', 'CycA': '0', 'CycB': '0', 'E2F': '0', 'Skp2': '0', 'Cdh1': '1', 'Cdc25': '0', 'RB': '1', 'P21': '0', 'Cdc20': '0', 'Wee1': '1', 'PPs': '0'}
E2F-to-E2F -> 1to0 | PPs-to-Wee1 -> 0to1	True	[PPsA -> WEE1 -> 1 -> 23051732]	3.08444	10265	3	7263	0	0	100	{'CycD': '0', 'CycE': '0', 'CycA': '0', 'CycB': '0', 'E2F': '0', 'Skp2': '0', 'Cdh1': '1', 'Cdc25': '0', 'RB': '1', 'P21': '0', 'Cdc20': '0', 'Wee1': '1', 'PPs': '0'}
Wee1-to-CycE -> 0to-1 | Skp2-to-Skp2 -> 1to-1	True	[WEE1 -> CDK2 -> -1 -> 11029659]	3.08654	10272	2	7499	0	3.52	96.48	{'CycD': '0', 'CycE': '0', 'CycA': '0', 'CycB': '0', 'E2F': '0', 'Skp2': '0', 'Cdh1': '1', 'Cdc25': '0', 'RB': '1', 'P21': '0', 'Cdc20': '0', 'Wee1': '1', 'PPs': '0'}
CycD-to-CycD -> 0to-1 | RB-to-CycE -> -1to0	True		3.09285	10293	2	6965	4.3	12.5	83.2	{'CycD': '0', 'CycE': '0', 'CycA': '0', 'CycB': '0', 'E2F': '0', 'Skp2': '0', 'Cdh1': '1', 'Cdc25': '0', 'RB': '1', 'P21': '0', 'Cdc20': '0', 'Wee1': '1', 'PPs': '0'}
E2F-to-E2F -> 1to-1 | CycA-to-Wee1 -> 0to-1	True	[CDK2 -> WEE1 -> -1 -> 16085715]	3.09315	10294	3	7300	0	0	100	{'CycD': '0', 'CycE': '0', 'CycA': '0', 'CycB': '0', 'E2F': '0', 'Skp2': '0', 'Cdh1': '1', 'Cdc25': '0', 'RB': '1', 'P21': '0', 'Cdc20': '0', 'Wee1': '1', 'PPs': '0'}
Wee1-to-CycE -> 0to-1 | CycA-to-Skp2 -> 0to1	True	[WEE1 -> CDK2 -> -1 -> 11029659] [CDK2 -> SKP2 -> 1 -> 18239684]	3.09435	10298	2	7490	0	0	100	{'CycD': '0', 'CycE': '0', 'CycA': '0', 'CycB': '0', 'E2F': '0', 'Skp2': '0', 'Cdh1': '1', 'Cdc25': '0', 'RB': '1', 'P21': '0', 'Cdc20': '0', 'Wee1': '1', 'PPs': '0'}
Wee1-to-CycE -> 0to-1 | E2F-to-E2F -> 1to-1	True	[WEE1 -> CDK2 -> -1 -> 11029659]	3.10216	10324	3	7243	0	0	100	{'CycD': '0', 'CycE': '0', 'CycA': '0', 'CycB': '0', 'E2F': '0', 'Skp2': '0', 'Cdh1': '1', 'Cdc25': '0', 'RB': '1', 'P21': '0', 'Cdc20': '0', 'Wee1': '1', 'PPs': '0'}
Wee1-to-CycE -> 0to-1 | CycE-to-Skp2 -> 0to1	True	[WEE1 -> CDK2 -> -1 -> 11029659] [CDK2 -> SKP2 -> 1 -> 18239684]	3.10246	10325	2	7481	0	0	100	{'CycD': '0', 'CycE': '0', 'CycA': '0', 'CycB': '0', 'E2F': '0', 'Skp2': '0', 'Cdh1': '1', 'Cdc25': '0', 'RB': '1', 'P21': '0', 'Cdc20': '0', 'Wee1': '1', 'PPs': '0'}
E2F-to-E2F -> 1to-1 | CycA-to-RB -> 0to-1	True	[CyclinA2/CDK2 -> RB1 -> -1 -> 9139732]	3.10276	10326	3	7286	0	0	100	{'CycD': '0', 'CycE': '0', 'CycA': '0', 'CycB': '0', 'E2F': '0', 'Skp2': '0', 'Cdh1': '1', 'Cdc25': '0', 'RB': '1', 'P21': '0', 'Cdc20': '0', 'Wee1': '1', 'PPs': '0'}
CycB-to-CycB -> 1to-1 | CycB-to-PPs -> 0to-1	True	[CDK1 -> PPP1CA -> -1 -> 12202491]	3.10337	10328	37	7213	57.81	1.56	40.62	{'CycD': '0', 'CycE': '0', 'CycA': '0', 'CycB': '0', 'E2F': '0', 'Skp2': '0', 'Cdh1': '1', 'Cdc25': '0', 'RB': '1', 'P21': '0', 'Cdc20': '0', 'Wee1': '1', 'PPs': '0'}
Wee1-to-CycE -> 0to-1 | P21-to-RB -> 0to1	True	[WEE1 -> CDK2 -> -1 -> 11029659] [CDKN1A -> RB1 -> 1 -> 10439039]	3.10787	10343	2	7475	0	1.56	98.44	{'CycD': '0', 'CycE': '0', 'CycA': '0', 'CycB': '0', 'E2F': '0', 'Skp2': '0', 'Cdh1': '1', 'Cdc25': '0', 'RB': '1', 'P21': '0', 'Cdc20': '0', 'Wee1': '1', 'PPs': '0'}
E2F-to-E2F -> 1to0 | CycB-to-Cdh1 -> -1to0	True		3.10787	10343	3	7234	0	0	100	{'CycD': '0', 'CycE': '0', 'CycA': '0', 'CycB': '0', 'E2F': '0', 'Skp2': '0', 'Cdh1': '1', 'Cdc25': '0', 'RB': '1', 'P21': '0', 'Cdc20': '0', 'Wee1': '1', 'PPs': '0'}
CycE-to-Cdc25 -> 0to-1 | Wee1-to-Wee1 -> 1to0	True	[CDK2 -> CDC25A -> -1 -> 17110335]	3.11058	10352	2	6736	55.86	3.52	40.62	{'CycD': '0', 'CycE': '0', 'CycA': '0', 'CycB': '0', 'E2F': '0', 'Skp2': '0', 'Cdh1': '1', 'Cdc25': '0', 'RB': '1', 'P21': '0', 'Cdc20': '0', 'Wee1': '0', 'PPs': '0'}
Wee1-to-CycE -> 0to-1 | Cdh1-to-Cdc25 -> 0to-1	True	[WEE1 -> CDK2 -> -1 -> 11029659] [FZR1 -> CDC25A -> -1 -> 12234927]	3.11418	10364	2	7468	0	0	100	{'CycD': '0', 'CycE': '0', 'CycA': '0', 'CycB': '0', 'E2F': '0', 'Skp2': '0', 'Cdh1': '1', 'Cdc25': '0', 'RB': '1', 'P21': '0', 'Cdc20': '0', 'Wee1': '1', 'PPs': '0'}
CycA-to-Skp2 -> 0to1 | Wee1-to-Wee1 -> 1to0	True	[CDK2 -> SKP2 -> 1 -> 18239684]	3.11538	10368	2	6720	55.47	1.56	42.97	{'CycD': '0', 'CycE': '0', 'CycA': '0', 'CycB': '0', 'E2F': '0', 'Skp2': '0', 'Cdh1': '1', 'Cdc25': '0', 'RB': '1', 'P21': '0', 'Cdc20': '0', 'Wee1': '0', 'PPs': '0'}
CycE-to-CycE -> 0to-1 | Wee1-to-CycE -> 0to-1	True	[WEE1 -> CDK2 -> -1 -> 11029659]	3.11719	10374	2	7464	0	1.95	98.05	{'CycD': '0', 'CycE': '0', 'CycA': '0', 'CycB': '0', 'E2F': '0', 'Skp2': '0', 'Cdh1': '1', 'Cdc25': '0', 'RB': '1', 'P21': '0', 'Cdc20': '0', 'Wee1': '1', 'PPs': '0'}
E2F-to-E2F -> 1to-1 | CycB-to-RB -> 0to-1	True	[CDK1 -> RB1 -> -1 -> 1756735]	3.12169	10389	3	7260	0	0	100	{'CycD': '0', 'CycE': '0', 'CycA': '0', 'CycB': '0', 'E2F': '0', 'Skp2': '0', 'Cdh1': '1', 'Cdc25': '0', 'RB': '1', 'P21': '0', 'Cdc20': '0', 'Wee1': '1', 'PPs': '0'}
CycB-to-E2F -> 0to1 | E2F-to-E2F -> 1to-1	True	[CDK1 -> E2F1 -> 1 -> 8087847]	3.1223	10391	3	7258	0	0	100	{'CycD': '0', 'CycE': '0', 'CycA': '0', 'CycB': '0', 'E2F': '0', 'Skp2': '0', 'Cdh1': '1', 'Cdc25': '0', 'RB': '1', 'P21': '0', 'Cdc20': '0', 'Wee1': '1', 'PPs': '0'}
PPs-to-Skp2 -> 0to-1 | Wee1-to-Wee1 -> 1to0	True	[PPsB -> SKP2 -> -1 -> 18239684]	3.125	10400	2	6752	55.47	1.56	42.97	{'CycD': '0', 'CycE': '0', 'CycA': '0', 'CycB': '0', 'E2F': '0', 'Skp2': '0', 'Cdh1': '1', 'Cdc25': '0', 'RB': '1', 'P21': '0', 'Cdc20': '0', 'Wee1': '0', 'PPs': '0'}
CycA-to-CycE -> 0to1 | E2F-to-E2F -> 1to-1	True	[CDK2 -> CDK2 -> 1 -> 17361108]	3.12861	10412	3	7253	0	0	100	{'CycD': '0', 'CycE': '0', 'CycA': '0', 'CycB': '0', 'E2F': '0', 'Skp2': '0', 'Cdh1': '1', 'Cdc25': '0', 'RB': '1', 'P21': '0', 'Cdc20': '0', 'Wee1': '1', 'PPs': '0'}
CycE-to-Skp2 -> 0to1 | Wee1-to-Wee1 -> 1to0	True	[CDK2 -> SKP2 -> 1 -> 18239684]	3.13101	10420	2	6708	54.69	1.56	43.75	{'CycD': '0', 'CycE': '0', 'CycA': '0', 'CycB': '0', 'E2F': '0', 'Skp2': '0', 'Cdh1': '1', 'Cdc25': '0', 'RB': '1', 'P21': '0', 'Cdc20': '0', 'Wee1': '0', 'PPs': '0'}
E2F-to-E2F -> 1to-1 | PPs-to-Skp2 -> 0to-1	True	[PPsB -> SKP2 -> -1 -> 18239684]	3.13221	10424	3	7242	0	0	100	{'CycD': '0', 'CycE': '0', 'CycA': '0', 'CycB': '0', 'E2F': '0', 'Skp2': '0', 'Cdh1': '1', 'Cdc25': '0', 'RB': '1', 'P21': '0', 'Cdc20': '0', 'Wee1': '1', 'PPs': '0'}
CycA-to-CycE -> 0to-1 | E2F-to-E2F -> 1to-1	True	[CDK2 -> CCNE1 -> -1 -> 14536078]	3.13341	10428	3	7231	0	0	100	{'CycD': '0', 'CycE': '0', 'CycA': '0', 'CycB': '0', 'E2F': '0', 'Skp2': '0', 'Cdh1': '1', 'Cdc25': '0', 'RB': '1', 'P21': '0', 'Cdc20': '0', 'Wee1': '1', 'PPs': '0'}
E2F-to-E2F -> 1to-1 | CycA-to-Skp2 -> 0to1	True	[CDK2 -> SKP2 -> 1 -> 18239684]	3.13462	10432	3	7234	0	0	100	{'CycD': '0', 'CycE': '0', 'CycA': '0', 'CycB': '0', 'E2F': '0', 'Skp2': '0', 'Cdh1': '1', 'Cdc25': '0', 'RB': '1', 'P21': '0', 'Cdc20': '0', 'Wee1': '1', 'PPs': '0'}
E2F-to-E2F -> 1to-1 | P21-to-RB -> 0to1	True	[CDKN1A -> RB1 -> 1 -> 10439039]	3.13552	10435	3	7226	0	0	100	{'CycD': '0', 'CycE': '0', 'CycA': '0', 'CycB': '0', 'E2F': '0', 'Skp2': '0', 'Cdh1': '1', 'Cdc25': '0', 'RB': '1', 'P21': '0', 'Cdc20': '0', 'Wee1': '1', 'PPs': '0'}
Wee1-to-CycE -> 0to-1 | CycA-to-P21 -> 0to-1	True	[WEE1 -> CDK2 -> -1 -> 11029659] [CDK2 -> CDKN1B -> -1 -> 17409098]	3.13732	10441	2	7442	0	0	100	{'CycD': '0', 'CycE': '0', 'CycA': '0', 'CycB': '0', 'E2F': '0', 'Skp2': '0', 'Cdh1': '1', 'Cdc25': '0', 'RB': '1', 'P21': '0', 'Cdc20': '0', 'Wee1': '1', 'PPs': '0'}
PPs-to-Cdc25 -> 0to1 | Wee1-to-Wee1 -> 1to0	True	[PPP1CA -> CDC25C -> 1 -> 14592972]	3.13762	10442	2	6762	55.08	1.17	43.75	{'CycD': '0', 'CycE': '0', 'CycA': '0', 'CycB': '0', 'E2F': '0', 'Skp2': '0', 'Cdh1': '1', 'Cdc25': '0', 'RB': '1', 'P21': '0', 'Cdc20': '0', 'Wee1': '0', 'PPs': '0'}
Wee1-to-CycE -> 0to-1 | CycE-to-Cdc25 -> 0to-1	True	[WEE1 -> CDK2 -> -1 -> 11029659] [CDK2 -> CDC25A -> -1 -> 17110335]	3.15565	10502	2	7422	0	0.39	99.61	{'CycD': '0', 'CycE': '0', 'CycA': '0', 'CycB': '0', 'E2F': '0', 'Skp2': '0', 'Cdh1': '1', 'Cdc25': '0', 'RB': '1', 'P21': '0', 'Cdc20': '0', 'Wee1': '1', 'PPs': '0'}
Cdc25-to-CycE -> 0to1 | E2F-to-E2F -> 1to-1	True	[CDC25A -> CyclinE/CDK2 -> 1 -> 11154267]	3.15925	10514	3	7245	0	3.91	96.09	{'CycD': '0', 'CycE': '0', 'CycA': '0', 'CycB': '0', 'E2F': '0', 'Skp2': '0', 'Cdh1': '1', 'Cdc25': '0', 'RB': '1', 'P21': '0', 'Cdc20': '0', 'Wee1': '1', 'PPs': '0'}
CycA-to-CycE -> 0to1 | Wee1-to-Wee1 -> 1to0	True	[CDK2 -> CDK2 -> 1 -> 17361108]	3.16767	10542	2	6830	54.69	5.86	39.45	{'CycD': '0', 'CycE': '0', 'CycA': '0', 'CycB': '0', 'E2F': '0', 'Skp2': '0', 'Cdh1': '1', 'Cdc25': '0', 'RB': '1', 'P21': '0', 'Cdc20': '0', 'Wee1': '0', 'PPs': '0'}
E2F-to-E2F -> 1to-1 | CycA-to-P21 -> 0to-1	True	[CDK2 -> CDKN1B -> -1 -> 17409098]	3.16887	10546	3	7178	0	0	100	{'CycD': '0', 'CycE': '0', 'CycA': '0', 'CycB': '0', 'E2F': '0', 'Skp2': '0', 'Cdh1': '1', 'Cdc25': '0', 'RB': '1', 'P21': '0', 'Cdc20': '0', 'Wee1': '1', 'PPs': '0'}
CycA-to-P21 -> 0to-1 | Wee1-to-Wee1 -> 1to0	True	[CDK2 -> CDKN1B -> -1 -> 17409098]	3.16947	10548	2	6836	54.69	3.12	42.19	{'CycD': '0', 'CycE': '0', 'CycA': '0', 'CycB': '0', 'E2F': '0', 'Skp2': '0', 'Cdh1': '1', 'Cdc25': '0', 'RB': '1', 'P21': '0', 'Cdc20': '0', 'Wee1': '0', 'PPs': '0'}
CycB-to-E2F -> 0to1 | Wee1-to-Wee1 -> 1to0	True	[CDK1 -> E2F1 -> 1 -> 8087847]	3.17278	10559	2	6751	53.52	3.91	42.58	{'CycD': '0', 'CycE': '0', 'CycA': '0', 'CycB': '0', 'E2F': '0', 'Skp2': '0', 'Cdh1': '1', 'Cdc25': '0', 'RB': '1', 'P21': '0', 'Cdc20': '0', 'Wee1': '0', 'PPs': '0'}
Wee1-to-CycE -> 0to-1 | CycA-to-CycA -> 0to-1	True	[WEE1 -> CDK2 -> -1 -> 11029659]	3.17728	10574	2	7398	0	0	100	{'CycD': '0', 'CycE': '0', 'CycA': '0', 'CycB': '0', 'E2F': '0', 'Skp2': '0', 'Cdh1': '1', 'Cdc25': '0', 'RB': '1', 'P21': '0', 'Cdc20': '0', 'Wee1': '1', 'PPs': '0'}
E2F-to-E2F -> 1to-1 | CycE-to-PPs -> 0to-1	True	[CDK2 -> PPP1CA -> -1 -> 12202491]	3.19081	10619	3	7192	0	0	100	{'CycD': '0', 'CycE': '0', 'CycA': '0', 'CycB': '0', 'E2F': '0', 'Skp2': '0', 'Cdh1': '1', 'Cdc25': '0', 'RB': '1', 'P21': '0', 'Cdc20': '0', 'Wee1': '1', 'PPs': '0'}
E2F-to-E2F -> 1to-1 | Cdh1-to-Cdc25 -> 0to-1	True	[FZR1 -> CDC25A -> -1 -> 12234927]	3.19351	10628	3	7150	0	0	100	{'CycD': '0', 'CycE': '0', 'CycA': '0', 'CycB': '0', 'E2F': '0', 'Skp2': '0', 'Cdh1': '1', 'Cdc25': '0', 'RB': '1', 'P21': '0', 'Cdc20': '0', 'Wee1': '1', 'PPs': '0'}
Wee1-to-CycE -> 0to-1 | CycB-to-Cdh1 -> -1to0	True	[WEE1 -> CDK2 -> -1 -> 11029659]	3.19441	10631	2	7379	0	1.17	98.83	{'CycD': '0', 'CycE': '0', 'CycA': '0', 'CycB': '0', 'E2F': '0', 'Skp2': '0', 'Cdh1': '1', 'Cdc25': '0', 'RB': '1', 'P21': '0', 'Cdc20': '0', 'Wee1': '1', 'PPs': '0'}
Cdh1-to-Cdc25 -> 0to-1 | Wee1-to-Wee1 -> 1to0	True	[FZR1 -> CDC25A -> -1 -> 12234927]	3.19651	10638	2	6734	52.34	0.78	46.88	{'CycD': '0', 'CycE': '0', 'CycA': '0', 'CycB': '0', 'E2F': '0', 'Skp2': '0', 'Cdh1': '1', 'Cdc25': '0', 'RB': '1', 'P21': '0', 'Cdc20': '0', 'Wee1': '0', 'PPs': '0'}
E2F-to-E2F -> 1to-1 | PPs-to-RB -> 1to0	True		3.19892	10646	3	7234	0	0	100	{'CycD': '0', 'CycE': '0', 'CycA': '0', 'CycB': '0', 'E2F': '0', 'Skp2': '0', 'Cdh1': '1', 'Cdc25': '0', 'RB': '1', 'P21': '0', 'Cdc20': '0', 'Wee1': '1', 'PPs': '0'}
P21-to-RB -> 0to1 | Wee1-to-Wee1 -> 1to0	True	[CDKN1A -> RB1 -> 1 -> 10439039]	3.20553	10668	2	6732	51.95	2.34	45.7	{'CycD': '0', 'CycE': '0', 'CycA': '0', 'CycB': '0', 'E2F': '0', 'Skp2': '0', 'Cdh1': '1', 'Cdc25': '0', 'RB': '1', 'P21': '0', 'Cdc20': '0', 'Wee1': '0', 'PPs': '0'}
CycB-to-CycB -> 1to-1 | CycA-to-P21 -> 0to-1	True	[CDK2 -> CDKN1B -> -1 -> 17409098]	3.20673	10672	36	7111	62.11	2.34	35.55	{'CycD': '0', 'CycE': '0', 'CycA': '0', 'CycB': '0', 'E2F': '0', 'Skp2': '0', 'Cdh1': '1', 'Cdc25': '0', 'RB': '1', 'P21': '0', 'Cdc20': '0', 'Wee1': '1', 'PPs': '0'}
E2F-to-E2F -> 1to-1 | PPs-to-Wee1 -> 0to1	True	[PPsA -> WEE1 -> 1 -> 23051732]	3.20673	10672	3	7114	0	0	100	{'CycD': '0', 'CycE': '0', 'CycA': '0', 'CycB': '0', 'E2F': '0', 'Skp2': '0', 'Cdh1': '1', 'Cdc25': '0', 'RB': '1', 'P21': '0', 'Cdc20': '0', 'Wee1': '1', 'PPs': '0'}
CycE-to-Cdc25 -> 0to-1 | Cdc25-to-Cdc25 -> -1to0	True	[CDK2 -> CDC25A -> -1 -> 17110335]	3.21064	10685	2	6077	43.75	10.16	46.09	{'CycD': '0', 'CycE': '0', 'CycA': '0', 'CycB': '0', 'E2F': '0', 'Skp2': '0', 'Cdh1': '1', 'Cdc25': '1', 'RB': '1', 'P21': '0', 'Cdc20': '0', 'Wee1': '1', 'PPs': '0'}
CycA-to-Cdc25 -> 1to-1 | Wee1-to-Wee1 -> 1to0	True	[CDK2 -> CDC25A -> -1 -> 17110335]	3.21124	10687	3	6588	53.91	1.56	44.53	{'CycD': '0', 'CycE': '0', 'CycA': '0', 'CycB': '0', 'E2F': '0', 'Skp2': '0', 'Cdh1': '1', 'Cdc25': '0', 'RB': '1', 'P21': '0', 'Cdc20': '0', 'Wee1': '0', 'PPs': '0'}
RB-to-CycA -> -1to0 | Wee1-to-Wee1 -> 1to0	True		3.21154	10688	2	6848	53.12	3.91	42.97	{'CycD': '0', 'CycE': '0', 'CycA': '0', 'CycB': '0', 'E2F': '0', 'Skp2': '0', 'Cdh1': '1', 'Cdc25': '0', 'RB': '1', 'P21': '0', 'Cdc20': '0', 'Wee1': '0', 'PPs': '0'}
Wee1-to-CycE -> 0to-1 | PPs-to-Wee1 -> 0to1	True	[WEE1 -> CDK2 -> -1 -> 11029659] [PPsA -> WEE1 -> 1 -> 23051732]	3.21785	10709	2	7353	0	0	100	{'CycD': '0', 'CycE': '0', 'CycA': '0', 'CycB': '0', 'E2F': '0', 'Skp2': '0', 'Cdh1': '1', 'Cdc25': '0', 'RB': '1', 'P21': '0', 'Cdc20': '0', 'Wee1': '1', 'PPs': '0'}
E2F-to-CycA -> 1to0 | E2F-to-E2F -> 1to-1	True		3.22236	10724	3	7144	0	0	100	{'CycD': '0', 'CycE': '0', 'CycA': '0', 'CycB': '0', 'E2F': '0', 'Skp2': '0', 'Cdh1': '1', 'Cdc25': '0', 'RB': '1', 'P21': '0', 'Cdc20': '0', 'Wee1': '1', 'PPs': '0'}
CycB-to-Cdh1 -> -1to0 | Wee1-to-Wee1 -> 1to0	True		3.23227	10757	2	6725	50.78	3.52	45.7	{'CycD': '0', 'CycE': '0', 'CycA': '0', 'CycB': '0', 'E2F': '0', 'Skp2': '0', 'Cdh1': '1', 'Cdc25': '0', 'RB': '1', 'P21': '0', 'Cdc20': '0', 'Wee1': '0', 'PPs': '0'}
CycA-to-Wee1 -> 0to-1 | Wee1-to-Wee1 -> 1to0	True	[CDK2 -> WEE1 -> -1 -> 16085715]	3.23287	10759	2	7015	54.3	1.56	44.14	{'CycD': '0', 'CycE': '0', 'CycA': '0', 'CycB': '0', 'E2F': '0', 'Skp2': '0', 'Cdh1': '1', 'Cdc25': '0', 'RB': '1', 'P21': '0', 'Cdc20': '0', 'Wee1': '0', 'PPs': '0'}
E2F-to-E2F -> 1to-1 | CycE-to-Cdc25 -> 0to-1	True	[CDK2 -> CDC25A -> -1 -> 17110335]	3.23678	10772	3	7099	0	0	100	{'CycD': '0', 'CycE': '0', 'CycA': '0', 'CycB': '0', 'E2F': '0', 'Skp2': '0', 'Cdh1': '1', 'Cdc25': '0', 'RB': '1', 'P21': '0', 'Cdc20': '0', 'Wee1': '1', 'PPs': '0'}
Cdc25-to-CycD -> 0to1 | P21-to-P21 -> -1to1	True	[CDC25A -> CyclinD/CDK4 -> 1 -> 23429262]	3.2503	10817	2	7785	2.73	1.17	96.09	{'CycD': '0', 'CycE': '0', 'CycA': '0', 'CycB': '0', 'E2F': '0', 'Skp2': '0', 'Cdh1': '1', 'Cdc25': '0', 'RB': '1', 'P21': '1', 'Cdc20': '0', 'Wee1': '1', 'PPs': '0'}
E2F-to-E2F -> 1to-1 | CycB-to-Cdh1 -> -1to0	True		3.2524	10824	3	7066	0	0	100	{'CycD': '0', 'CycE': '0', 'CycA': '0', 'CycB': '0', 'E2F': '0', 'Skp2': '0', 'Cdh1': '1', 'Cdc25': '0', 'RB': '1', 'P21': '0', 'Cdc20': '0', 'Wee1': '1', 'PPs': '0'}
Cdc25-to-CycE -> 0to1 | Wee1-to-Wee1 -> 1to0	True	[CDC25A -> CyclinE/CDK2 -> 1 -> 11154267]	3.25841	10844	2	6876	51.56	5.86	42.58	{'CycD': '0', 'CycE': '0', 'CycA': '0', 'CycB': '0', 'E2F': '0', 'Skp2': '0', 'Cdh1': '1', 'Cdc25': '0', 'RB': '1', 'P21': '0', 'Cdc20': '0', 'Wee1': '0', 'PPs': '0'}
CycE-to-CycA -> 0to1 | Wee1-to-Wee1 -> 1to0	True	[CDK2 -> CDK2 -> 1 -> 17361108]	3.27975	10915	2	6755	49.22	2.34	48.44	{'CycD': '0', 'CycE': '0', 'CycA': '0', 'CycB': '0', 'E2F': '0', 'Skp2': '0', 'Cdh1': '1', 'Cdc25': '0', 'RB': '1', 'P21': '0', 'Cdc20': '0', 'Wee1': '0', 'PPs': '0'}
RB-to-CycA -> -1to0 | CycB-to-CycB -> 1to0	True		3.28395	10929	3	6602	57.42	1.56	41.02	{'CycD': '0', 'CycE': '0', 'CycA': '0', 'CycB': '0', 'E2F': '0', 'Skp2': '0', 'Cdh1': '1', 'Cdc25': '0', 'RB': '1', 'P21': '0', 'Cdc20': '0', 'Wee1': '1', 'PPs': '0'}
RB-to-CycE -> -1to0 | Wee1-to-CycE -> 0to-1	True	[WEE1 -> CDK2 -> -1 -> 11029659]	3.28666	10938	3	7130	0	0	100	{'CycD': '0', 'CycE': '0', 'CycA': '0', 'CycB': '0', 'E2F': '0', 'Skp2': '0', 'Cdh1': '1', 'Cdc25': '0', 'RB': '1', 'P21': '0', 'Cdc20': '0', 'Wee1': '1', 'PPs': '0'}
E2F-to-E2F -> 1to0 | CycA-to-Cdc25 -> 1to-1	True	[CDK2 -> CDC25A -> -1 -> 17110335]	3.35066	11151	4	6976	0	0	100	{'CycD': '0', 'CycE': '0', 'CycA': '0', 'CycB': '0', 'E2F': '0', 'Skp2': '0', 'Cdh1': '1', 'Cdc25': '0', 'RB': '1', 'P21': '0', 'Cdc20': '0', 'Wee1': '1', 'PPs': '0'}
Skp2-to-CycD -> 0to-1 | E2F-to-CycA -> 1to0	True	[SKP2 -> CCND1 -> -1 -> 11439327]	3.35517	11166	2	7584	0.78	40.23	58.98	{'CycD': '0', 'CycE': '0', 'CycA': '0', 'CycB': '0', 'E2F': '0', 'Skp2': '0', 'Cdh1': '1', 'Cdc25': '0', 'RB': '1', 'P21': '0', 'Cdc20': '0', 'Wee1': '1', 'PPs': '0'}
CycE-to-Cdc25 -> 0to1 | Wee1-to-Wee1 -> 1to0	True	[CyclinE/CDK2 -> CDC25C -> 1 -> 20530684]	3.35817	11176	2	6728	45.7	11.72	42.58	{'CycD': '0', 'CycE': '0', 'CycA': '0', 'CycB': '0', 'E2F': '0', 'Skp2': '0', 'Cdh1': '1', 'Cdc25': '0', 'RB': '1', 'P21': '0', 'Cdc20': '0', 'Wee1': '0', 'PPs': '0'}
E2F-to-CycA -> 1to0 | E2F-to-E2F -> 1to0	True		3.36809	11209	4	7154	0	0	100	{'CycD': '0', 'CycE': '0', 'CycA': '0', 'CycB': '0', 'E2F': '0', 'Skp2': '0', 'Cdh1': '1', 'Cdc25': '0', 'RB': '1', 'P21': '0', 'Cdc20': '0', 'Wee1': '1', 'PPs': '0'}
Skp2-to-Skp2 -> 1to0 | Cdh1-to-Skp2 -> -1to0	True		3.3735	11227	3	4096	26.17	3.12	70.7	{'CycD': '0', 'CycE': '0', 'CycA': '0', 'CycB': '0', 'E2F': '0', 'Skp2': '0', 'Cdh1': '1', 'Cdc25': '0', 'RB': '1', 'P21': '0', 'Cdc20': '0', 'Wee1': '1', 'PPs': '0'}
E2F-to-E2F -> 1to-1 | CycA-to-Cdc25 -> 1to-1	True	[CDK2 -> CDC25A -> -1 -> 17110335]	3.3774	11240	3	6853	0	0	100	{'CycD': '0', 'CycE': '0', 'CycA': '0', 'CycB': '0', 'E2F': '0', 'Skp2': '0', 'Cdh1': '1', 'Cdc25': '0', 'RB': '1', 'P21': '0', 'Cdc20': '0', 'Wee1': '1', 'PPs': '0'}
E2F-to-E2F -> 1to-1 | CycE-to-RB -> 0to-1	True	[CyclinE/CDK2 -> RB1 -> -1 -> 10207050]	3.39603	11302	4	7003	0	0	100	{'CycD': '0', 'CycE': '0', 'CycA': '0', 'CycB': '0', 'E2F': '0', 'Skp2': '0', 'Cdh1': '1', 'Cdc25': '0', 'RB': '1', 'P21': '0', 'Cdc20': '0', 'Wee1': '1', 'PPs': '0'}
Cdc25-to-CycD -> 0to1 | CycD-to-P21 -> 0to1	True	[CDC25A -> CyclinD/CDK4 -> 1 -> 23429262] [CDK6 -> CDKN1B -> 1 -> 16160006]	3.39694	11305	2	7683	5.47	6.64	87.89	{'CycD': '0', 'CycE': '0', 'CycA': '0', 'CycB': '0', 'E2F': '0', 'Skp2': '0', 'Cdh1': '1', 'Cdc25': '0', 'RB': '1', 'P21': '0', 'Cdc20': '0', 'Wee1': '1', 'PPs': '0'}
E2F-to-CycA -> 1to0 | P21-to-P21 -> -1to0	True		3.39844	11310	3	6685	1.17	38.67	60.16	{'CycD': '0', 'CycE': '0', 'CycA': '0', 'CycB': '0', 'E2F': '0', 'Skp2': '0', 'Cdh1': '1', 'Cdc25': '0', 'RB': '1', 'P21': '1', 'Cdc20': '0', 'Wee1': '1', 'PPs': '0'}
CycB-to-Cdh1 -> -1to0 | Cdc25-to-Cdc25 -> -1to0	True		3.44171	11454	2	6622	41.02	11.72	47.27	{'CycD': '0', 'CycE': '0', 'CycA': '0', 'CycB': '0', 'E2F': '0', 'Skp2': '0', 'Cdh1': '1', 'Cdc25': '1', 'RB': '1', 'P21': '0', 'Cdc20': '0', 'Wee1': '1', 'PPs': '0'}
Cdc25-to-Cdc25 -> -1to0 | PPs-to-Wee1 -> 0to1	True	[PPsA -> WEE1 -> 1 -> 23051732]	3.44832	11476	2	6612	40.62	13.67	45.7	{'CycD': '0', 'CycE': '0', 'CycA': '0', 'CycB': '0', 'E2F': '0', 'Skp2': '0', 'Cdh1': '1', 'Cdc25': '1', 'RB': '1', 'P21': '0', 'Cdc20': '0', 'Wee1': '1', 'PPs': '0'}
Skp2-to-CycD -> 0to-1 | Wee1-to-Wee1 -> 1to0	True	[SKP2 -> CCND1 -> -1 -> 11439327]	3.45403	11495	2	6599	40.23	2.73	57.03	{'CycD': '0', 'CycE': '0', 'CycA': '0', 'CycB': '0', 'E2F': '0', 'Skp2': '0', 'Cdh1': '1', 'Cdc25': '0', 'RB': '1', 'P21': '0', 'Cdc20': '0', 'Wee1': '0', 'PPs': '0'}
RB-to-CycE -> -1to0 | Wee1-to-Wee1 -> 1to0	True		3.46605	11535	3	6257	53.52	1.56	44.92	{'CycD': '0', 'CycE': '0', 'CycA': '0', 'CycB': '0', 'E2F': '0', 'Skp2': '0', 'Cdh1': '1', 'Cdc25': '0', 'RB': '1', 'P21': '0', 'Cdc20': '0', 'Wee1': '0', 'PPs': '0'}
PPs-to-Skp2 -> 0to-1 | Cdc25-to-Cdc25 -> -1to0	True	[PPsB -> SKP2 -> -1 -> 18239684]	3.47686	11571	2	6643	39.84	17.19	42.97	{'CycD': '0', 'CycE': '0', 'CycA': '0', 'CycB': '0', 'E2F': '0', 'Skp2': '0', 'Cdh1': '1', 'Cdc25': '1', 'RB': '1', 'P21': '0', 'Cdc20': '0', 'Wee1': '1', 'PPs': '0'}
CycA-to-Skp2 -> 0to1 | Cdc25-to-Cdc25 -> -1to0	True	[CDK2 -> SKP2 -> 1 -> 18239684]	3.49249	11623	2	6631	39.06	7.81	53.12	{'CycD': '0', 'CycE': '0', 'CycA': '0', 'CycB': '0', 'E2F': '0', 'Skp2': '0', 'Cdh1': '1', 'Cdc25': '1', 'RB': '1', 'P21': '0', 'Cdc20': '0', 'Wee1': '1', 'PPs': '0'}
RB-to-CycA -> -1to0 | Cdc25-to-Cdc25 -> -1to0	True		3.5027	11657	2	6761	40.23	15.23	44.53	{'CycD': '0', 'CycE': '0', 'CycA': '0', 'CycB': '0', 'E2F': '0', 'Skp2': '0', 'Cdh1': '1', 'Cdc25': '1', 'RB': '1', 'P21': '0', 'Cdc20': '0', 'Wee1': '1', 'PPs': '0'}
CycE-to-CycA -> 0to1 | Cdc25-to-Cdc25 -> -1to0	True	[CDK2 -> CDK2 -> 1 -> 17361108]	3.50661	11670	2	6742	39.84	11.33	48.83	{'CycD': '0', 'CycE': '0', 'CycA': '0', 'CycB': '0', 'E2F': '0', 'Skp2': '0', 'Cdh1': '1', 'Cdc25': '1', 'RB': '1', 'P21': '0', 'Cdc20': '0', 'Wee1': '1', 'PPs': '0'}
CycE-to-Cdh1 -> 0to-1 | Wee1-to-Wee1 -> 1to0	True	[CDK2 -> FZR1 -> -1 -> 12560341]	3.51412	11695	2	6735	39.45	17.58	42.97	{'CycD': '0', 'CycE': '0', 'CycA': '0', 'CycB': '0', 'E2F': '0', 'Skp2': '0', 'Cdh1': '1', 'Cdc25': '0', 'RB': '1', 'P21': '0', 'Cdc20': '0', 'Wee1': '0', 'PPs': '0'}
Cdc25-to-Cdc25 -> -1to0 | P21-to-RB -> 0to1	True	[CDKN1A -> RB1 -> 1 -> 10439039]	3.51623	11702	2	6646	38.28	10.55	51.17	{'CycD': '0', 'CycE': '0', 'CycA': '0', 'CycB': '0', 'E2F': '0', 'Skp2': '0', 'Cdh1': '1', 'Cdc25': '1', 'RB': '1', 'P21': '0', 'Cdc20': '0', 'Wee1': '1', 'PPs': '0'}
CycB-to-E2F -> 0to1 | Cdc25-to-Cdc25 -> -1to0	True	[CDK1 -> E2F1 -> 1 -> 8087847]	3.52284	11724	2	6636	37.89	11.72	50.39	{'CycD': '0', 'CycE': '0', 'CycA': '0', 'CycB': '0', 'E2F': '0', 'Skp2': '0', 'Cdh1': '1', 'Cdc25': '1', 'RB': '1', 'P21': '0', 'Cdc20': '0', 'Wee1': '1', 'PPs': '0'}
Wee1-to-CycE -> 0to-1 | E2F-to-CycA -> 1to0	True	[WEE1 -> CDK2 -> -1 -> 11029659]	3.52855	11743	3	7161	0	0	100	{'CycD': '0', 'CycE': '0', 'CycA': '0', 'CycB': '0', 'E2F': '0', 'Skp2': '0', 'Cdh1': '1', 'Cdc25': '0', 'RB': '1', 'P21': '0', 'Cdc20': '0', 'Wee1': '1', 'PPs': '0'}
Cdc25-to-CycE -> 0to1 | Cdc25-to-Cdc25 -> -1to0	True	[CDC25A -> CyclinE/CDK2 -> 1 -> 11154267]	3.53095	11751	2	6631	37.5	24.22	38.28	{'CycD': '0', 'CycE': '0', 'CycA': '0', 'CycB': '0', 'E2F': '0', 'Skp2': '0', 'Cdh1': '1', 'Cdc25': '1', 'RB': '1', 'P21': '0', 'Cdc20': '0', 'Wee1': '1', 'PPs': '0'}
Cdc20-to-CycA -> -1to0 | Cdc25-to-Cdc25 -> -1to0	True		3.53636	11769	2	6681	37.89	10.55	51.56	{'CycD': '0', 'CycE': '0', 'CycA': '0', 'CycB': '0', 'E2F': '0', 'Skp2': '0', 'Cdh1': '1', 'Cdc25': '1', 'RB': '1', 'P21': '0', 'Cdc20': '0', 'Wee1': '1', 'PPs': '0'}
RB-to-CycE -> -1to0 | E2F-to-E2F -> 1to0	True		3.54207	11788	4	6696	0	0	100	{'CycD': '0', 'CycE': '0', 'CycA': '0', 'CycB': '0', 'E2F': '0', 'Skp2': '0', 'Cdh1': '1', 'Cdc25': '0', 'RB': '1', 'P21': '0', 'Cdc20': '0', 'Wee1': '1', 'PPs': '0'}
CycA-to-CycE -> 0to-1 | Cdc25-to-Cdc25 -> -1to0	True	[CDK2 -> CCNE1 -> -1 -> 14536078]	3.5643	11862	2	6614	35.94	5.47	58.59	{'CycD': '0', 'CycE': '0', 'CycA': '0', 'CycB': '0', 'E2F': '0', 'Skp2': '0', 'Cdh1': '1', 'Cdc25': '1', 'RB': '1', 'P21': '0', 'Cdc20': '0', 'Wee1': '1', 'PPs': '0'}
Cdc25-to-Cdc25 -> -1to0 | CycA-to-Wee1 -> 0to-1	True	[CDK2 -> WEE1 -> -1 -> 16085715]	3.57602	11901	2	6653	35.94	12.11	51.95	{'CycD': '0', 'CycE': '0', 'CycA': '0', 'CycB': '0', 'E2F': '0', 'Skp2': '0', 'Cdh1': '1', 'Cdc25': '1', 'RB': '1', 'P21': '0', 'Cdc20': '0', 'Wee1': '1', 'PPs': '0'}
Cdc25-to-Cdc25 -> -1to0 | CycA-to-P21 -> 0to-1	True	[CDK2 -> CDKN1B -> -1 -> 17409098]	3.58053	11916	2	6668	35.94	12.89	51.17	{'CycD': '0', 'CycE': '0', 'CycA': '0', 'CycB': '0', 'E2F': '0', 'Skp2': '0', 'Cdh1': '1', 'Cdc25': '1', 'RB': '1', 'P21': '0', 'Cdc20': '0', 'Wee1': '1', 'PPs': '0'}
CycE-to-Skp2 -> 0to1 | Cdc25-to-Cdc25 -> -1to0	True	[CDK2 -> SKP2 -> 1 -> 18239684]	3.58534	11932	2	6620	35.16	14.84	50	{'CycD': '0', 'CycE': '0', 'CycA': '0', 'CycB': '0', 'E2F': '0', 'Skp2': '0', 'Cdh1': '1', 'Cdc25': '1', 'RB': '1', 'P21': '0', 'Cdc20': '0', 'Wee1': '1', 'PPs': '0'}
CycE-to-CycE -> 0to1 | Cdh1-to-Skp2 -> -1to0	True		3.61538	12032	1	8192	53.12	7.81	39.06	{'CycD': '0', 'CycE': '0', 'CycA': '0', 'CycB': '0', 'E2F': '0', 'Skp2': '1', 'Cdh1': '1', 'Cdc25': '0', 'RB': '1', 'P21': '0', 'Cdc20': '0', 'Wee1': '1', 'PPs': '0'}
CycA-to-CycE -> 0to1 | Cdc25-to-Cdc25 -> -1to0	True	[CDK2 -> CDK2 -> 1 -> 17361108]	3.6268	12070	2	6662	33.98	18.75	47.27	{'CycD': '0', 'CycE': '0', 'CycA': '0', 'CycB': '0', 'E2F': '0', 'Skp2': '0', 'Cdh1': '1', 'Cdc25': '1', 'RB': '1', 'P21': '0', 'Cdc20': '0', 'Wee1': '1', 'PPs': '0'}
RB-to-CycE -> -1to0 | E2F-to-E2F -> 1to-1	True		3.67698	12237	4	6551	0	0	100	{'CycD': '0', 'CycE': '0', 'CycA': '0', 'CycB': '0', 'E2F': '0', 'Skp2': '0', 'Cdh1': '1', 'Cdc25': '0', 'RB': '1', 'P21': '0', 'Cdc20': '0', 'Wee1': '1', 'PPs': '0'}
Cdc25-to-Cdc25 -> -1to0 | PPs-to-Cdc25 -> 0to1	True	[PPP1CA -> CDC25C -> 1 -> 14592972]	3.71695	12370	2	7410	39.45	10.94	49.61	{'CycD': '0', 'CycE': '0', 'CycA': '0', 'CycB': '0', 'E2F': '0', 'Skp2': '0', 'Cdh1': '1', 'Cdc25': '1', 'RB': '1', 'P21': '0', 'Cdc20': '0', 'Wee1': '1', 'PPs': '0'}
E2F-to-Cdc25 -> 0to1 | Wee1-to-Wee1 -> 1to0	True	[E2F1 -> CDC25A -> 1 -> 11154267]	3.72085	12383	2	6751	31.25	18.75	50	{'CycD': '0', 'CycE': '0', 'CycA': '0', 'CycB': '0', 'E2F': '0', 'Skp2': '0', 'Cdh1': '1', 'Cdc25': '0', 'RB': '1', 'P21': '0', 'Cdc20': '0', 'Wee1': '0', 'PPs': '0'}
CycE-to-Cdc25 -> 0to1 | Cdc25-to-Cdc25 -> -1to0	True	[CyclinE/CDK2 -> CDC25C -> 1 -> 20530684]	3.72446	12395	2	6987	33.98	18.36	47.66	{'CycD': '0', 'CycE': '0', 'CycA': '0', 'CycB': '0', 'E2F': '0', 'Skp2': '0', 'Cdh1': '1', 'Cdc25': '1', 'RB': '1', 'P21': '0', 'Cdc20': '0', 'Wee1': '1', 'PPs': '0'}
E2F-to-CycB -> 0to1 | Wee1-to-Wee1 -> 1to0	True	[E2F1 -> CDK1 -> 1 -> 14618416]	3.73498	12430	2	6830	31.64	24.22	44.14	{'CycD': '0', 'CycE': '0', 'CycA': '0', 'CycB': '0', 'E2F': '0', 'Skp2': '0', 'Cdh1': '1', 'Cdc25': '0', 'RB': '1', 'P21': '0', 'Cdc20': '0', 'Wee1': '0', 'PPs': '0'}
CycA-to-CycE -> 0to-1 | CycB-to-CycB -> 1to-1	True	[CDK2 -> CCNE1 -> -1 -> 14536078]	3.73978	12446	2	7091	42.19	15.23	42.58	{'CycD': '0', 'CycE': '0', 'CycA': '0', 'CycB': '0', 'E2F': '0', 'Skp2': '0', 'Cdh1': '1', 'Cdc25': '0', 'RB': '1', 'P21': '0', 'Cdc20': '0', 'Wee1': '1', 'PPs': '0'}
CycE-to-Cdh1 -> 0to-1 | Cdc25-to-Cdc25 -> -1to0	True	[CDK2 -> FZR1 -> -1 -> 12560341]	3.75992	12513	2	6721	29.3	19.92	50.78	{'CycD': '0', 'CycE': '0', 'CycA': '0', 'CycB': '0', 'E2F': '0', 'Skp2': '0', 'Cdh1': '1', 'Cdc25': '1', 'RB': '1', 'P21': '0', 'Cdc20': '0', 'Wee1': '1', 'PPs': '0'}
CycA-to-CycE -> 0to-1 | PPs-to-PPs -> -1to0	True	[CDK2 -> CCNE1 -> -1 -> 14536078]	3.76923	12544	2	7360	36.72	0.78	62.5	{'CycD': '0', 'CycE': '0', 'CycA': '0', 'CycB': '0', 'E2F': '0', 'Skp2': '0', 'Cdh1': '1', 'Cdc25': '0', 'RB': '1', 'P21': '1', 'Cdc20': '0', 'Wee1': '1', 'PPs': '1'}
RB-to-CycE -> -1to0 | Cdc25-to-Cdc25 -> -1to0	True		3.77043	12548	3	6699	38.28	14.45	47.27	{'CycD': '0', 'CycE': '0', 'CycA': '0', 'CycB': '0', 'E2F': '0', 'Skp2': '0', 'Cdh1': '1', 'Cdc25': '1', 'RB': '1', 'P21': '0', 'Cdc20': '0', 'Wee1': '1', 'PPs': '0'}
CycB-to-Cdh1 -> -1to0 | PPs-to-PPs -> -1to0	True		3.78305	12590	2	7278	35.16	1.95	62.89	{'CycD': '0', 'CycE': '0', 'CycA': '0', 'CycB': '0', 'E2F': '0', 'Skp2': '0', 'Cdh1': '1', 'Cdc25': '0', 'RB': '1', 'P21': '1', 'Cdc20': '0', 'Wee1': '1', 'PPs': '1'}
P21-to-RB -> 0to1 | PPs-to-PPs -> -1to0	True	[CDKN1A -> RB1 -> 1 -> 10439039]	3.79026	12614	2	7366	35.94	0.78	63.28	{'CycD': '0', 'CycE': '0', 'CycA': '0', 'CycB': '0', 'E2F': '0', 'Skp2': '0', 'Cdh1': '1', 'Cdc25': '0', 'RB': '1', 'P21': '1', 'Cdc20': '0', 'Wee1': '1', 'PPs': '1'}
Wee1-to-CycE -> 0to-1 | CycA-to-Cdc25 -> 1to-1	True	[WEE1 -> CDK2 -> -1 -> 11029659] [CDK2 -> CDC25A -> -1 -> 17110335]	3.79748	12638	3	6970	0	0	100	{'CycD': '0', 'CycE': '0', 'CycA': '0', 'CycB': '0', 'E2F': '0', 'Skp2': '0', 'Cdh1': '1', 'Cdc25': '0', 'RB': '1', 'P21': '0', 'Cdc20': '0', 'Wee1': '1', 'PPs': '0'}
Skp2-to-CycD -> 0to-1 | Cdc25-to-Cdc25 -> -1to0	True	[SKP2 -> CCND1 -> -1 -> 11439327]	3.80469	12662	2	6454	24.22	9.38	66.41	{'CycD': '0', 'CycE': '0', 'CycA': '0', 'CycB': '0', 'E2F': '0', 'Skp2': '0', 'Cdh1': '1', 'Cdc25': '1', 'RB': '1', 'P21': '0', 'Cdc20': '0', 'Wee1': '1', 'PPs': '0'}
Cdc25-to-CycD -> 0to1 | PPs-to-PPs -> -1to0	True	[CDC25A -> CyclinD/CDK4 -> 1 -> 23429262]	3.82001	12713	2	7561	37.11	1.17	61.72	{'CycD': '0', 'CycE': '0', 'CycA': '0', 'CycB': '0', 'E2F': '0', 'Skp2': '0', 'Cdh1': '1', 'Cdc25': '0', 'RB': '1', 'P21': '1', 'Cdc20': '0', 'Wee1': '1', 'PPs': '1'}
Cdc25-to-CycE -> 0to1 | PPs-to-PPs -> -1to0	True	[CDC25A -> CyclinE/CDK2 -> 1 -> 11154267]	3.82091	12716	2	7404	35.16	3.91	60.94	{'CycD': '0', 'CycE': '0', 'CycA': '0', 'CycB': '0', 'E2F': '0', 'Skp2': '0', 'Cdh1': '1', 'Cdc25': '0', 'RB': '1', 'P21': '1', 'Cdc20': '0', 'Wee1': '1', 'PPs': '1'}
E2F-to-CycA -> 1to0 | PPs-to-Cdc25 -> 0to1	True	[PPP1CA -> CDC25C -> 1 -> 14592972]	3.82903	12743	2	7282	0	55.08	44.92	{'CycD': '0', 'CycE': '0', 'CycA': '0', 'CycB': '0', 'E2F': '0', 'Skp2': '0', 'Cdh1': '1', 'Cdc25': '0', 'RB': '1', 'P21': '0', 'Cdc20': '0', 'Wee1': '1', 'PPs': '0'}
Wee1-to-CycE -> 0to-1 | CycB-to-CycB -> 1to0	True	[WEE1 -> CDK2 -> -1 -> 11029659]	3.84856	12808	3	7098	0	0	100	{'CycD': '0', 'CycE': '0', 'CycA': '0', 'CycB': '0', 'E2F': '0', 'Skp2': '0', 'Cdh1': '1', 'Cdc25': '0', 'RB': '1', 'P21': '0', 'Cdc20': '0', 'Wee1': '1', 'PPs': '0'}
CycE-to-Cdc25 -> 0to-1 | PPs-to-PPs -> -1to0	True	[CDK2 -> CDC25A -> -1 -> 17110335]	3.85066	12815	2	7311	32.81	0.39	66.8	{'CycD': '0', 'CycE': '0', 'CycA': '0', 'CycB': '0', 'E2F': '0', 'Skp2': '0', 'Cdh1': '1', 'Cdc25': '0', 'RB': '1', 'P21': '1', 'Cdc20': '0', 'Wee1': '1', 'PPs': '1'}
CycE-to-Skp2 -> 0to1 | PPs-to-PPs -> -1to0	True	[CDK2 -> SKP2 -> 1 -> 18239684]	3.85427	12827	2	7355	33.2	0.78	66.02	{'CycD': '0', 'CycE': '0', 'CycA': '0', 'CycB': '0', 'E2F': '0', 'Skp2': '0', 'Cdh1': '1', 'Cdc25': '0', 'RB': '1', 'P21': '1', 'Cdc20': '0', 'Wee1': '1', 'PPs': '1'}
CycA-to-Skp2 -> 0to1 | PPs-to-PPs -> -1to0	True	[CDK2 -> SKP2 -> 1 -> 18239684]	3.85577	12832	2	7360	33.2	1.17	65.62	{'CycD': '0', 'CycE': '0', 'CycA': '0', 'CycB': '0', 'E2F': '0', 'Skp2': '0', 'Cdh1': '1', 'Cdc25': '0', 'RB': '1', 'P21': '1', 'Cdc20': '0', 'Wee1': '1', 'PPs': '1'}
CycA-to-CycE -> 0to1 | PPs-to-PPs -> -1to0	True	[CDK2 -> CDK2 -> 1 -> 17361108]	3.85787	12839	2	7399	33.59	3.52	62.89	{'CycD': '0', 'CycE': '0', 'CycA': '0', 'CycB': '0', 'E2F': '0', 'Skp2': '0', 'Cdh1': '1', 'Cdc25': '0', 'RB': '1', 'P21': '1', 'Cdc20': '0', 'Wee1': '1', 'PPs': '1'}
CycA-to-P21 -> 0to-1 | PPs-to-PPs -> -1to0	True	[CDK2 -> CDKN1B -> -1 -> 17409098]	3.87079	12882	2	7378	32.81	1.17	66.02	{'CycD': '0', 'CycE': '0', 'CycA': '0', 'CycB': '0', 'E2F': '0', 'Skp2': '0', 'Cdh1': '1', 'Cdc25': '0', 'RB': '1', 'P21': '1', 'Cdc20': '0', 'Wee1': '1', 'PPs': '1'}
CycA-to-Cdc25 -> 1to-1 | PPs-to-PPs -> -1to0	True	[CDK2 -> CDC25A -> -1 -> 17110335]	3.87169	12885	3	7067	35.16	0.39	64.45	{'CycD': '0', 'CycE': '0', 'CycA': '0', 'CycB': '0', 'E2F': '0', 'Skp2': '0', 'Cdh1': '1', 'Cdc25': '0', 'RB': '1', 'P21': '1', 'Cdc20': '0', 'Wee1': '1', 'PPs': '1'}
CycA-to-RB -> 0to-1 | P21-to-P21 -> -1to1	True	[CyclinA2/CDK2 -> RB1 -> -1 -> 9139732]	3.8771	12903	2	7375	2.34	0.78	96.88	{'CycD': '0', 'CycE': '0', 'CycA': '0', 'CycB': '0', 'E2F': '0', 'Skp2': '0', 'Cdh1': '1', 'Cdc25': '0', 'RB': '1', 'P21': '1', 'Cdc20': '0', 'Wee1': '1', 'PPs': '0'}
PPs-to-Wee1 -> 0to1 | PPs-to-PPs -> -1to0	True	[PPsA -> WEE1 -> 1 -> 23051732]	3.878	12906	2	7370	32.42	0.39	67.19	{'CycD': '0', 'CycE': '0', 'CycA': '0', 'CycB': '0', 'E2F': '0', 'Skp2': '0', 'Cdh1': '1', 'Cdc25': '0', 'RB': '1', 'P21': '1', 'Cdc20': '0', 'Wee1': '1', 'PPs': '1'}
CycE-to-CycA -> 0to1 | PPs-to-PPs -> -1to0	True	[CDK2 -> CDK2 -> 1 -> 17361108]	3.89002	12946	2	7442	32.81	1.56	65.62	{'CycD': '0', 'CycE': '0', 'CycA': '0', 'CycB': '0', 'E2F': '0', 'Skp2': '0', 'Cdh1': '1', 'Cdc25': '0', 'RB': '1', 'P21': '1', 'Cdc20': '0', 'Wee1': '1', 'PPs': '1'}
E2F-to-CycA -> 1to0 | RB-to-CycA -> -1to0	True		3.89694	12969	2	7230	0.39	57.42	42.19	{'CycD': '0', 'CycE': '0', 'CycA': '0', 'CycB': '0', 'E2F': '0', 'Skp2': '0', 'Cdh1': '1', 'Cdc25': '0', 'RB': '1', 'P21': '0', 'Cdc20': '0', 'Wee1': '1', 'PPs': '0'}
CycB-to-E2F -> 0to1 | PPs-to-PPs -> -1to0	True	[CDK1 -> E2F1 -> 1 -> 8087847]	3.89784	12972	2	7372	31.64	1.56	66.8	{'CycD': '0', 'CycE': '0', 'CycA': '0', 'CycB': '0', 'E2F': '0', 'Skp2': '0', 'Cdh1': '1', 'Cdc25': '0', 'RB': '1', 'P21': '1', 'Cdc20': '0', 'Wee1': '1', 'PPs': '1'}
Cdc25-to-CycD -> 0to1 | E2F-to-E2F -> 1to0	True	[CDC25A -> CyclinD/CDK4 -> 1 -> 23429262]	3.91016	13013	3	5906	0	0	100	{'CycD': '0', 'CycE': '0', 'CycA': '0', 'CycB': '0', 'E2F': '0', 'Skp2': '0', 'Cdh1': '1', 'Cdc25': '0', 'RB': '1', 'P21': '0', 'Cdc20': '0', 'Wee1': '1', 'PPs': '0'}
Cdh1-to-Cdc25 -> 0to-1 | PPs-to-PPs -> -1to0	True	[FZR1 -> CDC25A -> -1 -> 12234927]	3.91166	13018	2	7322	30.47	3.91	65.62	{'CycD': '0', 'CycE': '0', 'CycA': '0', 'CycB': '0', 'E2F': '0', 'Skp2': '0', 'Cdh1': '1', 'Cdc25': '0', 'RB': '1', 'P21': '1', 'Cdc20': '0', 'Wee1': '1', 'PPs': '1'}
E2F-to-CycA -> 1to0 | Cdc20-to-CycA -> -1to0	True		3.91496	13029	2	7225	0	53.91	46.09	{'CycD': '0', 'CycE': '0', 'CycA': '0', 'CycB': '0', 'E2F': '0', 'Skp2': '0', 'Cdh1': '1', 'Cdc25': '0', 'RB': '1', 'P21': '0', 'Cdc20': '0', 'Wee1': '1', 'PPs': '0'}
E2F-to-CycA -> 1to0 | CycA-to-Wee1 -> 0to-1	True	[CDK2 -> WEE1 -> -1 -> 16085715]	3.91556	13031	2	7211	0.78	56.64	42.58	{'CycD': '0', 'CycE': '0', 'CycA': '0', 'CycB': '0', 'E2F': '0', 'Skp2': '0', 'Cdh1': '1', 'Cdc25': '0', 'RB': '1', 'P21': '0', 'Cdc20': '0', 'Wee1': '1', 'PPs': '0'}
Cdc20-to-CycA -> -1to0 | PPs-to-PPs -> -1to0	True		3.91556	13031	2	7399	31.25	1.17	67.58	{'CycD': '0', 'CycE': '0', 'CycA': '0', 'CycB': '0', 'E2F': '0', 'Skp2': '0', 'Cdh1': '1', 'Cdc25': '0', 'RB': '1', 'P21': '1', 'Cdc20': '0', 'Wee1': '1', 'PPs': '1'}
RB-to-CycA -> -1to0 | PPs-to-PPs -> -1to0	True		3.92368	13058	2	7554	32.81	1.17	66.02	{'CycD': '0', 'CycE': '0', 'CycA': '0', 'CycB': '0', 'E2F': '0', 'Skp2': '0', 'Cdh1': '1', 'Cdc25': '0', 'RB': '1', 'P21': '1', 'Cdc20': '0', 'Wee1': '1', 'PPs': '1'}
CycA-to-Wee1 -> 0to-1 | PPs-to-PPs -> -1to0	True	[CDK2 -> WEE1 -> -1 -> 16085715]	3.92518	13063	2	7463	31.64	1.95	66.41	{'CycD': '0', 'CycE': '0', 'CycA': '0', 'CycB': '0', 'E2F': '0', 'Skp2': '0', 'Cdh1': '1', 'Cdc25': '0', 'RB': '1', 'P21': '1', 'Cdc20': '0', 'Wee1': '1', 'PPs': '1'}
E2F-to-Cdc25 -> 0to1 | Cdc25-to-Cdc25 -> -1to0	True	[E2F1 -> CDC25A -> 1 -> 11154267]	3.9351	13096	2	7144	27.34	17.97	54.69	{'CycD': '0', 'CycE': '0', 'CycA': '0', 'CycB': '0', 'E2F': '0', 'Skp2': '0', 'Cdh1': '1', 'Cdc25': '1', 'RB': '1', 'P21': '0', 'Cdc20': '0', 'Wee1': '1', 'PPs': '0'}
PPs-to-Skp2 -> 0to-1 | PPs-to-PPs -> -1to0	True	[PPsB -> SKP2 -> -1 -> 18239684]	3.9372	13103	2	7375	30.08	2.73	67.19	{'CycD': '0', 'CycE': '0', 'CycA': '0', 'CycB': '0', 'E2F': '0', 'Skp2': '0', 'Cdh1': '1', 'Cdc25': '0', 'RB': '1', 'P21': '1', 'Cdc20': '0', 'Wee1': '1', 'PPs': '1'}
E2F-to-CycB -> 0to1 | Cdc25-to-Cdc25 -> -1to0	True	[E2F1 -> CDK1 -> 1 -> 14618416]	3.96695	13202	2	6770	21.48	26.95	51.56	{'CycD': '0', 'CycE': '0', 'CycA': '0', 'CycB': '0', 'E2F': '0', 'Skp2': '0', 'Cdh1': '1', 'Cdc25': '1', 'RB': '1', 'P21': '0', 'Cdc20': '0', 'Wee1': '1', 'PPs': '0'}
CycE-to-CycE -> 0to-1 | E2F-to-CycA -> 1to0	True		3.97175	13218	2	7180	0.39	57.81	41.8	{'CycD': '0', 'CycE': '0', 'CycA': '0', 'CycB': '0', 'E2F': '0', 'Skp2': '0', 'Cdh1': '1', 'Cdc25': '0', 'RB': '1', 'P21': '0', 'Cdc20': '0', 'Wee1': '1', 'PPs': '0'}
E2F-to-CycA -> 1to0 | Skp2-to-Skp2 -> 1to0	True		4.0018	13318	2	7154	0.78	58.59	40.62	{'CycD': '0', 'CycE': '0', 'CycA': '0', 'CycB': '0', 'E2F': '0', 'Skp2': '0', 'Cdh1': '1', 'Cdc25': '0', 'RB': '1', 'P21': '0', 'Cdc20': '0', 'Wee1': '1', 'PPs': '0'}
CycA-to-CycE -> 0to1 | E2F-to-CycA -> 1to0	True	[CDK2 -> CDK2 -> 1 -> 17361108]	4.00841	13340	2	7156	0.39	51.95	47.66	{'CycD': '0', 'CycE': '0', 'CycA': '0', 'CycB': '0', 'E2F': '0', 'Skp2': '0', 'Cdh1': '1', 'Cdc25': '0', 'RB': '1', 'P21': '0', 'Cdc20': '0', 'Wee1': '1', 'PPs': '0'}
E2F-to-CycA -> 1to0 | CycA-to-Skp2 -> 0to1	True	[CDK2 -> SKP2 -> 1 -> 18239684]	4.01983	13378	2	7148	0.39	49.22	50.39	{'CycD': '0', 'CycE': '0', 'CycA': '0', 'CycB': '0', 'E2F': '0', 'Skp2': '0', 'Cdh1': '1', 'Cdc25': '0', 'RB': '1', 'P21': '0', 'Cdc20': '0', 'Wee1': '1', 'PPs': '0'}
E2F-to-CycA -> 1to0 | CycB-to-E2F -> 0to1	True	[CDK1 -> E2F1 -> 1 -> 8087847]	4.02374	13391	2	7152	0	52.34	47.66	{'CycD': '0', 'CycE': '0', 'CycA': '0', 'CycB': '0', 'E2F': '0', 'Skp2': '0', 'Cdh1': '1', 'Cdc25': '0', 'RB': '1', 'P21': '0', 'Cdc20': '0', 'Wee1': '1', 'PPs': '0'}
E2F-to-CycA -> 1to0 | Skp2-to-Skp2 -> 1to-1	True		4.02734	13403	2	7150	0	56.25	43.75	{'CycD': '0', 'CycE': '0', 'CycA': '0', 'CycB': '0', 'E2F': '0', 'Skp2': '0', 'Cdh1': '1', 'Cdc25': '0', 'RB': '1', 'P21': '0', 'Cdc20': '0', 'Wee1': '1', 'PPs': '0'}
E2F-to-CycA -> 1to0 | PPs-to-Skp2 -> 0to-1	True	[PPsB -> SKP2 -> -1 -> 18239684]	4.03365	13424	2	7139	0.39	55.86	43.75	{'CycD': '0', 'CycE': '0', 'CycA': '0', 'CycB': '0', 'E2F': '0', 'Skp2': '0', 'Cdh1': '1', 'Cdc25': '0', 'RB': '1', 'P21': '0', 'Cdc20': '0', 'Wee1': '1', 'PPs': '0'}
CycA-to-CycE -> 0to-1 | E2F-to-CycA -> 1to0	True	[CDK2 -> CCNE1 -> -1 -> 14536078]	4.03546	13430	2	7138	0.39	61.33	38.28	{'CycD': '0', 'CycE': '0', 'CycA': '0', 'CycB': '0', 'E2F': '0', 'Skp2': '0', 'Cdh1': '1', 'Cdc25': '0', 'RB': '1', 'P21': '0', 'Cdc20': '0', 'Wee1': '1', 'PPs': '0'}
Cdc25-to-CycD -> 0to1 | E2F-to-E2F -> 1to-1	True	[CDC25A -> CyclinD/CDK4 -> 1 -> 23429262]	4.04087	13448	3	5769	0	0	100	{'CycD': '0', 'CycE': '0', 'CycA': '0', 'CycB': '0', 'E2F': '0', 'Skp2': '0', 'Cdh1': '1', 'Cdc25': '0', 'RB': '1', 'P21': '0', 'Cdc20': '0', 'Wee1': '1', 'PPs': '0'}
Cdc25-to-CycE -> 0to1 | E2F-to-CycA -> 1to0	True	[CDC25A -> CyclinE/CDK2 -> 1 -> 11154267]	4.04477	13461	2	7138	0	55.86	44.14	{'CycD': '0', 'CycE': '0', 'CycA': '0', 'CycB': '0', 'E2F': '0', 'Skp2': '0', 'Cdh1': '1', 'Cdc25': '0', 'RB': '1', 'P21': '0', 'Cdc20': '0', 'Wee1': '1', 'PPs': '0'}
E2F-to-CycA -> 1to0 | P21-to-RB -> 0to1	True	[CDKN1A -> RB1 -> 1 -> 10439039]	4.0628	13521	2	7120	0.39	52.73	46.88	{'CycD': '0', 'CycE': '0', 'CycA': '0', 'CycB': '0', 'E2F': '0', 'Skp2': '0', 'Cdh1': '1', 'Cdc25': '0', 'RB': '1', 'P21': '0', 'Cdc20': '0', 'Wee1': '1', 'PPs': '0'}
CycE-to-CycE -> 0to1 | E2F-to-CycA -> 1to0	True		4.07903	13575	2	7115	0	66.41	33.59	{'CycD': '0', 'CycE': '0', 'CycA': '0', 'CycB': '0', 'E2F': '0', 'Skp2': '0', 'Cdh1': '1', 'Cdc25': '0', 'RB': '1', 'P21': '0', 'Cdc20': '0', 'Wee1': '1', 'PPs': '0'}
E2F-to-CycA -> 1to0 | CycA-to-P21 -> 0to-1	True	[CDK2 -> CDKN1B -> -1 -> 17409098]	4.08954	13610	2	7102	0.39	54.69	44.92	{'CycD': '0', 'CycE': '0', 'CycA': '0', 'CycB': '0', 'E2F': '0', 'Skp2': '0', 'Cdh1': '1', 'Cdc25': '0', 'RB': '1', 'P21': '0', 'Cdc20': '0', 'Wee1': '1', 'PPs': '0'}
CycE-to-Cdc25 -> 0to1 | PPs-to-PPs -> -1to0	True	[CyclinE/CDK2 -> CDC25C -> 1 -> 20530684]	4.09165	13617	2	7473	25	10.55	64.45	{'CycD': '0', 'CycE': '0', 'CycA': '0', 'CycB': '0', 'E2F': '0', 'Skp2': '0', 'Cdh1': '1', 'Cdc25': '0', 'RB': '1', 'P21': '1', 'Cdc20': '0', 'Wee1': '1', 'PPs': '1'}
Skp2-to-CycD -> 0to-1 | PPs-to-PPs -> -1to0	True	[SKP2 -> CCND1 -> -1 -> 11439327]	4.09585	13631	2	7231	21.88	1.95	76.17	{'CycD': '0', 'CycE': '0', 'CycA': '0', 'CycB': '0', 'E2F': '0', 'Skp2': '0', 'Cdh1': '1', 'Cdc25': '0', 'RB': '1', 'P21': '1', 'Cdc20': '0', 'Wee1': '1', 'PPs': '1'}
E2F-to-CycA -> 1to0 | Cdh1-to-Cdc25 -> 0to-1	True	[FZR1 -> CDC25A -> -1 -> 12234927]	4.14633	13799	2	7064	0.39	58.2	41.41	{'CycD': '0', 'CycE': '0', 'CycA': '0', 'CycB': '0', 'E2F': '0', 'Skp2': '0', 'Cdh1': '1', 'Cdc25': '0', 'RB': '1', 'P21': '0', 'Cdc20': '0', 'Wee1': '1', 'PPs': '0'}
CycA-to-Cdc25 -> 1to-1 | Wee1-to-Wee1 -> 1to-1	True	[CDK2 -> CDC25A -> -1 -> 17110335]	4.16346	13856	1	8192	30.86	18.75	50.39	{'CycD': '0', 'CycE': '0', 'CycA': '0', 'CycB': '0', 'E2F': '0', 'Skp2': '0', 'Cdh1': '1', 'Cdc25': '0', 'RB': '1', 'P21': '0', 'Cdc20': '0', 'Wee1': '0', 'PPs': '0'}
Cdc25-to-CycD -> 0to1 | Wee1-to-Wee1 -> 1to-1	True	[CDC25A -> CyclinD/CDK4 -> 1 -> 23429262]	4.18389	13924	6	8191	30.08	17.58	52.34	{'CycD': '0', 'CycE': '0', 'CycA': '0', 'CycB': '0', 'E2F': '0', 'Skp2': '0', 'Cdh1': '1', 'Cdc25': '0', 'RB': '1', 'P21': '0', 'Cdc20': '0', 'Wee1': '0', 'PPs': '0'}
E2F-to-CycA -> 1to0 | Cdc25-to-Cdc25 -> -1to1	True		4.19231	13952	1	8192	29.69	25.78	44.53	{'CycD': '0', 'CycE': '0', 'CycA': '0', 'CycB': '0', 'E2F': '0', 'Skp2': '0', 'Cdh1': '1', 'Cdc25': '1', 'RB': '1', 'P21': '0', 'Cdc20': '0', 'Wee1': '1', 'PPs': '0'}
Cdc25-to-Cdc25 -> -1to0 | CycD-to-P21 -> 0to1	True	[CDK6 -> CDKN1B -> 1 -> 16160006]	4.19531	13962	2	6250	5.86	5.86	88.28	{'CycD': '0', 'CycE': '0', 'CycA': '0', 'CycB': '0', 'E2F': '0', 'Skp2': '0', 'Cdh1': '1', 'Cdc25': '1', 'RB': '1', 'P21': '0', 'Cdc20': '0', 'Wee1': '1', 'PPs': '0'}
CycA-to-CycA -> 0to-1 | E2F-to-CycA -> 1to0	True		4.20403	13991	2	7032	0	62.5	37.5	{'CycD': '0', 'CycE': '0', 'CycA': '0', 'CycB': '0', 'E2F': '0', 'Skp2': '0', 'Cdh1': '1', 'Cdc25': '0', 'RB': '1', 'P21': '0', 'Cdc20': '0', 'Wee1': '1', 'PPs': '0'}
CycA-to-Skp2 -> 0to1 | Wee1-to-Wee1 -> 1to-1	True	[CDK2 -> SKP2 -> 1 -> 18239684]	4.21154	14016	1	8192	28.91	7.81	63.28	{'CycD': '0', 'CycE': '0', 'CycA': '0', 'CycB': '0', 'E2F': '0', 'Skp2': '0', 'Cdh1': '1', 'Cdc25': '0', 'RB': '1', 'P21': '0', 'Cdc20': '0', 'Wee1': '0', 'PPs': '0'}
PPs-to-Skp2 -> 0to-1 | Wee1-to-Wee1 -> 1to-1	True	[PPsB -> SKP2 -> -1 -> 18239684]	4.22115	14048	1	8192	28.52	21.48	50	{'CycD': '0', 'CycE': '0', 'CycA': '0', 'CycB': '0', 'E2F': '0', 'Skp2': '0', 'Cdh1': '1', 'Cdc25': '0', 'RB': '1', 'P21': '0', 'Cdc20': '0', 'Wee1': '0', 'PPs': '0'}
CycB-to-E2F -> 0to1 | Wee1-to-Wee1 -> 1to-1	True	[CDK1 -> E2F1 -> 1 -> 8087847]	4.25962	14176	1	8192	26.95	16.02	57.03	{'CycD': '0', 'CycE': '0', 'CycA': '0', 'CycB': '0', 'E2F': '0', 'Skp2': '0', 'Cdh1': '1', 'Cdc25': '0', 'RB': '1', 'P21': '0', 'Cdc20': '0', 'Wee1': '0', 'PPs': '0'}
CycB-to-Cdh1 -> -1to0 | Cdc25-to-Cdc25 -> -1to1	True		4.25962	14176	1	8192	26.95	22.66	50.39	{'CycD': '0', 'CycE': '0', 'CycA': '0', 'CycB': '0', 'E2F': '0', 'Skp2': '0', 'Cdh1': '1', 'Cdc25': '1', 'RB': '1', 'P21': '0', 'Cdc20': '0', 'Wee1': '1', 'PPs': '0'}
CycE-to-Cdh1 -> 0to-1 | PPs-to-PPs -> -1to0	True	[CDK2 -> FZR1 -> -1 -> 12560341]	4.26442	14192	2	7472	17.97	14.84	67.19	{'CycD': '0', 'CycE': '0', 'CycA': '0', 'CycB': '0', 'E2F': '0', 'Skp2': '0', 'Cdh1': '1', 'Cdc25': '0', 'RB': '1', 'P21': '1', 'Cdc20': '0', 'Wee1': '1', 'PPs': '1'}
E2F-to-CycA -> 1to0 | PPs-to-Wee1 -> 0to1	True	[PPsA -> WEE1 -> 1 -> 23051732]	4.26923	14208	2	6989	0	61.33	38.67	{'CycD': '0', 'CycE': '0', 'CycA': '0', 'CycB': '0', 'E2F': '0', 'Skp2': '0', 'Cdh1': '1', 'Cdc25': '0', 'RB': '1', 'P21': '0', 'Cdc20': '0', 'Wee1': '1', 'PPs': '0'}
Cdh1-to-Cdc25 -> 0to-1 | Wee1-to-Wee1 -> 1to-1	True	[FZR1 -> CDC25A -> -1 -> 12234927]	4.26923	14208	1	8192	26.56	17.58	55.86	{'CycD': '0', 'CycE': '0', 'CycA': '0', 'CycB': '0', 'E2F': '0', 'Skp2': '0', 'Cdh1': '1', 'Cdc25': '0', 'RB': '1', 'P21': '0', 'Cdc20': '0', 'Wee1': '0', 'PPs': '0'}
CycA-to-P21 -> 0to-1 | Wee1-to-Wee1 -> 1to-1	True	[CDK2 -> CDKN1B -> -1 -> 17409098]	4.26923	14208	1	8192	26.56	15.62	57.81	{'CycD': '0', 'CycE': '0', 'CycA': '0', 'CycB': '0', 'E2F': '0', 'Skp2': '0', 'Cdh1': '1', 'Cdc25': '0', 'RB': '1', 'P21': '0', 'Cdc20': '0', 'Wee1': '0', 'PPs': '0'}
CycD-to-P21 -> 0to1 | Wee1-to-Wee1 -> 1to0	True	[CDK6 -> CDKN1B -> 1 -> 16160006]	4.27103	14214	2	6406	4.69	5.08	90.23	{'CycD': '0', 'CycE': '0', 'CycA': '0', 'CycB': '0', 'E2F': '0', 'Skp2': '0', 'Cdh1': '1', 'Cdc25': '0', 'RB': '1', 'P21': '0', 'Cdc20': '0', 'Wee1': '0', 'PPs': '0'}
CycE-to-CycA -> 0to1 | Wee1-to-Wee1 -> 1to-1	True	[CDK2 -> CDK2 -> 1 -> 17361108]	4.27885	14240	1	8192	26.17	17.58	56.25	{'CycD': '0', 'CycE': '0', 'CycA': '0', 'CycB': '0', 'E2F': '0', 'Skp2': '0', 'Cdh1': '1', 'Cdc25': '0', 'RB': '1', 'P21': '0', 'Cdc20': '0', 'Wee1': '0', 'PPs': '0'}
E2F-to-CycA -> 1to0 | CycE-to-Skp2 -> 0to1	True	[CDK2 -> SKP2 -> 1 -> 18239684]	4.29237	14285	2	7171	0.39	60.16	39.45	{'CycD': '0', 'CycE': '0', 'CycA': '0', 'CycB': '0', 'E2F': '0', 'Skp2': '0', 'Cdh1': '1', 'Cdc25': '0', 'RB': '1', 'P21': '0', 'Cdc20': '0', 'Wee1': '1', 'PPs': '0'}
Cdc20-to-CycA -> -1to0 | Wee1-to-Wee1 -> 1to-1	True		4.29808	14304	1	8192	25.39	19.92	54.69	{'CycD': '0', 'CycE': '0', 'CycA': '0', 'CycB': '0', 'E2F': '0', 'Skp2': '0', 'Cdh1': '1', 'Cdc25': '0', 'RB': '1', 'P21': '0', 'Cdc20': '0', 'Wee1': '0', 'PPs': '0'}
PPs-to-Cdc25 -> 0to1 | Wee1-to-Wee1 -> 1to-1	True	[PPP1CA -> CDC25C -> 1 -> 14592972]	4.29808	14304	1	8192	25.39	16.8	57.81	{'CycD': '0', 'CycE': '0', 'CycA': '0', 'CycB': '0', 'E2F': '0', 'Skp2': '0', 'Cdh1': '1', 'Cdc25': '0', 'RB': '1', 'P21': '0', 'Cdc20': '0', 'Wee1': '0', 'PPs': '0'}
CycE-to-CycA -> 0to1 | Cdc25-to-Cdc25 -> -1to1	True	[CDK2 -> CDK2 -> 1 -> 17361108]	4.30769	14336	1	8192	25	23.44	51.56	{'CycD': '0', 'CycE': '0', 'CycA': '0', 'CycB': '0', 'E2F': '0', 'Skp2': '0', 'Cdh1': '1', 'Cdc25': '1', 'RB': '1', 'P21': '0', 'Cdc20': '0', 'Wee1': '1', 'PPs': '0'}
CycA-to-CycE -> 0to-1 | Wee1-to-Wee1 -> 1to-1	True	[CDK2 -> CCNE1 -> -1 -> 14536078]	4.31731	14368	1	8192	24.61	1.17	74.22	{'CycD': '0', 'CycE': '0', 'CycA': '0', 'CycB': '0', 'E2F': '0', 'Skp2': '0', 'Cdh1': '1', 'Cdc25': '0', 'RB': '1', 'P21': '0', 'Cdc20': '0', 'Wee1': '0', 'PPs': '0'}
CycE-to-Skp2 -> 0to1 | Wee1-to-Wee1 -> 1to-1	True	[CDK2 -> SKP2 -> 1 -> 18239684]	4.32692	14400	1	8192	24.22	15.23	60.55	{'CycD': '0', 'CycE': '0', 'CycA': '0', 'CycB': '0', 'E2F': '0', 'Skp2': '0', 'Cdh1': '1', 'Cdc25': '0', 'RB': '1', 'P21': '0', 'Cdc20': '0', 'Wee1': '0', 'PPs': '0'}
Cdc25-to-Cdc25 -> -1to1 | CycA-to-Wee1 -> 0to-1	True	[CDK2 -> WEE1 -> -1 -> 16085715]	4.32692	14400	1	8192	24.22	22.66	53.12	{'CycD': '0', 'CycE': '0', 'CycA': '0', 'CycB': '0', 'E2F': '0', 'Skp2': '0', 'Cdh1': '1', 'Cdc25': '1', 'RB': '1', 'P21': '0', 'Cdc20': '0', 'Wee1': '1', 'PPs': '0'}
P21-to-RB -> 0to1 | Wee1-to-Wee1 -> 1to-1	True	[CDKN1A -> RB1 -> 1 -> 10439039]	4.32692	14400	1	8192	24.22	14.06	61.72	{'CycD': '0', 'CycE': '0', 'CycA': '0', 'CycB': '0', 'E2F': '0', 'Skp2': '0', 'Cdh1': '1', 'Cdc25': '0', 'RB': '1', 'P21': '0', 'Cdc20': '0', 'Wee1': '0', 'PPs': '0'}
CycD-to-P21 -> 0to1 | CycA-to-PPs -> 0to-1	True	[CDK6 -> CDKN1B -> 1 -> 16160006] [CDK2 -> PPP1CA -> -1 -> 12202491]	4.33444	14425	2	7576	6.64	8.59	84.77	{'CycD': '0', 'CycE': '0', 'CycA': '0', 'CycB': '0', 'E2F': '0', 'Skp2': '0', 'Cdh1': '1', 'Cdc25': '0', 'RB': '1', 'P21': '0', 'Cdc20': '0', 'Wee1': '1', 'PPs': '0'}
CycE-to-Cdc25 -> 0to-1 | Cdc25-to-Cdc25 -> -1to1	True	[CDK2 -> CDC25A -> -1 -> 17110335]	4.33654	14432	1	8192	23.83	23.05	53.12	{'CycD': '0', 'CycE': '0', 'CycA': '0', 'CycB': '0', 'E2F': '0', 'Skp2': '0', 'Cdh1': '1', 'Cdc25': '1', 'RB': '1', 'P21': '0', 'Cdc20': '0', 'Wee1': '1', 'PPs': '0'}
CycE-to-Cdc25 -> 0to-1 | Wee1-to-Wee1 -> 1to-1	True	[CDK2 -> CDC25A -> -1 -> 17110335]	4.33654	14432	1	8192	23.83	16.41	59.77	{'CycD': '0', 'CycE': '0', 'CycA': '0', 'CycB': '0', 'E2F': '0', 'Skp2': '0', 'Cdh1': '1', 'Cdc25': '0', 'RB': '1', 'P21': '0', 'Cdc20': '0', 'Wee1': '0', 'PPs': '0'}
E2F-to-CycB -> 0to1 | PPs-to-PPs -> -1to0	True	[E2F1 -> CDK1 -> 1 -> 14618416]	4.33984	14443	2	7499	15.23	18.75	66.02	{'CycD': '0', 'CycE': '0', 'CycA': '0', 'CycB': '0', 'E2F': '0', 'Skp2': '0', 'Cdh1': '1', 'Cdc25': '0', 'RB': '1', 'P21': '1', 'Cdc20': '0', 'Wee1': '1', 'PPs': '1'}
E2F-to-Cdc25 -> 0to1 | PPs-to-PPs -> -1to0	True	[E2F1 -> CDC25A -> 1 -> 11154267]	4.35727	14501	2	7461	14.06	16.41	69.53	{'CycD': '0', 'CycE': '0', 'CycA': '0', 'CycB': '0', 'E2F': '0', 'Skp2': '0', 'Cdh1': '1', 'Cdc25': '0', 'RB': '1', 'P21': '1', 'Cdc20': '0', 'Wee1': '1', 'PPs': '1'}
P21-to-P21 -> -1to1 | CycA-to-PPs -> 0to-1	True	[CDK2 -> PPP1CA -> -1 -> 12202491]	4.36358	14522	2	7599	2.34	0.39	97.27	{'CycD': '0', 'CycE': '0', 'CycA': '0', 'CycB': '0', 'E2F': '0', 'Skp2': '0', 'Cdh1': '1', 'Cdc25': '0', 'RB': '1', 'P21': '1', 'Cdc20': '0', 'Wee1': '1', 'PPs': '0'}
CycB-to-Cdh1 -> -1to0 | Wee1-to-Wee1 -> 1to-1	True		4.36538	14528	1	8192	22.66	24.22	53.12	{'CycD': '0', 'CycE': '0', 'CycA': '0', 'CycB': '0', 'E2F': '0', 'Skp2': '0', 'Cdh1': '1', 'Cdc25': '0', 'RB': '1', 'P21': '0', 'Cdc20': '0', 'Wee1': '0', 'PPs': '0'}
E2F-to-Cdc25 -> 0to1 | Cdc25-to-Cdc25 -> -1to1	True	[E2F1 -> CDC25A -> 1 -> 11154267]	4.36538	14528	1	8192	22.66	23.83	53.52	{'CycD': '0', 'CycE': '0', 'CycA': '0', 'CycB': '0', 'E2F': '0', 'Skp2': '0', 'Cdh1': '1', 'Cdc25': '1', 'RB': '1', 'P21': '0', 'Cdc20': '0', 'Wee1': '1', 'PPs': '0'}
Skp2-to-Skp2 -> 1to0 | Skp2-to-P21 -> 0to-1	True	[SKP2 -> CDKN1B -> -1 -> 15998794]	4.36839	14538	3	6676	60.16	3.12	36.72	{'CycD': '0', 'CycE': '0', 'CycA': '0', 'CycB': '0', 'E2F': '0', 'Skp2': '0', 'Cdh1': '1', 'Cdc25': '0', 'RB': '1', 'P21': '0', 'Cdc20': '0', 'Wee1': '1', 'PPs': '0'}
E2F-to-CycA -> 1to0 | CycE-to-Cdc25 -> 0to-1	True	[CDK2 -> CDC25A -> -1 -> 17110335]	4.36959	14542	2	6916	0.39	61.72	37.89	{'CycD': '0', 'CycE': '0', 'CycA': '0', 'CycB': '0', 'E2F': '0', 'Skp2': '0', 'Cdh1': '1', 'Cdc25': '0', 'RB': '1', 'P21': '0', 'Cdc20': '0', 'Wee1': '1', 'PPs': '0'}
Cdc25-to-CycD -> 0to1 | Wee1-to-CycE -> 0to-1	True	[CDC25A -> CyclinD/CDK4 -> 1 -> 23429262] [WEE1 -> CDK2 -> -1 -> 11029659]	4.38131	14581	2	6062	0	0.78	99.22	{'CycD': '0', 'CycE': '0', 'CycA': '0', 'CycB': '0', 'E2F': '0', 'Skp2': '0', 'Cdh1': '1', 'Cdc25': '0', 'RB': '1', 'P21': '0', 'Cdc20': '0', 'Wee1': '1', 'PPs': '0'}
CycB-to-E2F -> 0to1 | Cdc25-to-Cdc25 -> -1to1	True	[CDK1 -> E2F1 -> 1 -> 8087847]	4.38462	14592	1	8192	21.88	21.09	57.03	{'CycD': '0', 'CycE': '0', 'CycA': '0', 'CycB': '0', 'E2F': '0', 'Skp2': '0', 'Cdh1': '1', 'Cdc25': '1', 'RB': '1', 'P21': '0', 'Cdc20': '0', 'Wee1': '1', 'PPs': '0'}
PPs-to-Skp2 -> 0to-1 | Cdc25-to-Cdc25 -> -1to1	True	[PPsB -> SKP2 -> -1 -> 18239684]	4.39423	14624	1	8192	21.48	25.39	53.12	{'CycD': '0', 'CycE': '0', 'CycA': '0', 'CycB': '0', 'E2F': '0', 'Skp2': '0', 'Cdh1': '1', 'Cdc25': '1', 'RB': '1', 'P21': '0', 'Cdc20': '0', 'Wee1': '1', 'PPs': '0'}
Cdc25-to-Cdc25 -> -1to1 | PPs-to-Wee1 -> 0to1	True	[PPsA -> WEE1 -> 1 -> 23051732]	4.39423	14624	1	8192	21.48	21.48	57.03	{'CycD': '0', 'CycE': '0', 'CycA': '0', 'CycB': '0', 'E2F': '0', 'Skp2': '0', 'Cdh1': '1', 'Cdc25': '1', 'RB': '1', 'P21': '0', 'Cdc20': '0', 'Wee1': '1', 'PPs': '0'}
Wee1-to-Wee1 -> 1to-1 | PPs-to-Wee1 -> 0to1	True	[PPsA -> WEE1 -> 1 -> 23051732]	4.39423	14624	1	8192	21.48	20.31	58.2	{'CycD': '0', 'CycE': '0', 'CycA': '0', 'CycB': '0', 'E2F': '0', 'Skp2': '0', 'Cdh1': '1', 'Cdc25': '0', 'RB': '1', 'P21': '0', 'Cdc20': '0', 'Wee1': '0', 'PPs': '0'}
Wee1-to-CycE -> 0to-1 | CycB-to-CycB -> 1to-1	True	[WEE1 -> CDK2 -> -1 -> 11029659]	4.39603	14630	3	6728	0	0	100	{'CycD': '0', 'CycE': '0', 'CycA': '0', 'CycB': '0', 'E2F': '0', 'Skp2': '0', 'Cdh1': '1', 'Cdc25': '0', 'RB': '1', 'P21': '0', 'Cdc20': '0', 'Wee1': '1', 'PPs': '0'}
Cdh1-to-CycB -> -1to0 | PPs-to-PPs -> -1to0	True		4.39844	14638	2	7630	14.45	18.75	66.8	{'CycD': '0', 'CycE': '0', 'CycA': '0', 'CycB': '0', 'E2F': '0', 'Skp2': '0', 'Cdh1': '1', 'Cdc25': '0', 'RB': '1', 'P21': '1', 'Cdc20': '0', 'Wee1': '1', 'PPs': '1'}
CycA-to-CycE -> 0to1 | Wee1-to-Wee1 -> 1to-1	True	[CDK2 -> CDK2 -> 1 -> 17361108]	4.40385	14656	1	8192	21.09	29.3	49.61	{'CycD': '0', 'CycE': '0', 'CycA': '0', 'CycB': '0', 'E2F': '0', 'Skp2': '0', 'Cdh1': '1', 'Cdc25': '0', 'RB': '1', 'P21': '0', 'Cdc20': '0', 'Wee1': '0', 'PPs': '0'}
Cdc25-to-CycE -> 0to1 | Wee1-to-Wee1 -> 1to-1	True	[CDC25A -> CyclinE/CDK2 -> 1 -> 11154267]	4.40385	14656	1	8192	21.09	33.2	45.7	{'CycD': '0', 'CycE': '0', 'CycA': '0', 'CycB': '0', 'E2F': '0', 'Skp2': '0', 'Cdh1': '1', 'Cdc25': '0', 'RB': '1', 'P21': '0', 'Cdc20': '0', 'Wee1': '0', 'PPs': '0'}
CycE-to-Skp2 -> 0to1 | Cdc25-to-Cdc25 -> -1to1	True	[CDK2 -> SKP2 -> 1 -> 18239684]	4.40385	14656	1	8192	21.09	25.78	53.12	{'CycD': '0', 'CycE': '0', 'CycA': '0', 'CycB': '0', 'E2F': '0', 'Skp2': '0', 'Cdh1': '1', 'Cdc25': '1', 'RB': '1', 'P21': '0', 'Cdc20': '0', 'Wee1': '1', 'PPs': '0'}
CycA-to-CycE -> 0to-1 | Cdc25-to-Cdc25 -> -1to1	True	[CDK2 -> CCNE1 -> -1 -> 14536078]	4.41346	14688	1	8192	20.7	6.25	73.05	{'CycD': '0', 'CycE': '0', 'CycA': '0', 'CycB': '0', 'E2F': '0', 'Skp2': '0', 'Cdh1': '1', 'Cdc25': '1', 'RB': '1', 'P21': '0', 'Cdc20': '0', 'Wee1': '1', 'PPs': '0'}
Cdc25-to-Cdc25 -> -1to1 | CycA-to-P21 -> 0to-1	True	[CDK2 -> CDKN1B -> -1 -> 17409098]	4.41346	14688	1	8192	20.7	23.44	55.86	{'CycD': '0', 'CycE': '0', 'CycA': '0', 'CycB': '0', 'E2F': '0', 'Skp2': '0', 'Cdh1': '1', 'Cdc25': '1', 'RB': '1', 'P21': '0', 'Cdc20': '0', 'Wee1': '1', 'PPs': '0'}
E2F-to-CycA -> 1to0 | CycB-to-Cdh1 -> -1to0	True		4.42548	14728	2	6885	0	59.38	40.62	{'CycD': '0', 'CycE': '0', 'CycA': '0', 'CycB': '0', 'E2F': '0', 'Skp2': '0', 'Cdh1': '1', 'Cdc25': '0', 'RB': '1', 'P21': '0', 'Cdc20': '0', 'Wee1': '1', 'PPs': '0'}
RB-to-CycA -> -1to0 | Cdc25-to-Cdc25 -> -1to1	True		4.43269	14752	1	8192	19.92	23.83	56.25	{'CycD': '0', 'CycE': '0', 'CycA': '0', 'CycB': '0', 'E2F': '0', 'Skp2': '0', 'Cdh1': '1', 'Cdc25': '1', 'RB': '1', 'P21': '0', 'Cdc20': '0', 'Wee1': '1', 'PPs': '0'}
Cdc20-to-CycA -> -1to0 | Cdc25-to-Cdc25 -> -1to1	True		4.43269	14752	1	8192	19.92	26.95	53.12	{'CycD': '0', 'CycE': '0', 'CycA': '0', 'CycB': '0', 'E2F': '0', 'Skp2': '0', 'Cdh1': '1', 'Cdc25': '1', 'RB': '1', 'P21': '0', 'Cdc20': '0', 'Wee1': '1', 'PPs': '0'}
Cdc25-to-Cdc25 -> -1to1 | P21-to-RB -> 0to1	True	[CDKN1A -> RB1 -> 1 -> 10439039]	4.43269	14752	1	8192	19.92	26.95	53.12	{'CycD': '0', 'CycE': '0', 'CycA': '0', 'CycB': '0', 'E2F': '0', 'Skp2': '0', 'Cdh1': '1', 'Cdc25': '1', 'RB': '1', 'P21': '0', 'Cdc20': '0', 'Wee1': '1', 'PPs': '0'}
CycA-to-CycE -> 0to1 | Cdc25-to-Cdc25 -> -1to1	True	[CDK2 -> CDK2 -> 1 -> 17361108]	4.44231	14784	1	8192	19.53	35.55	44.92	{'CycD': '0', 'CycE': '0', 'CycA': '0', 'CycB': '0', 'E2F': '0', 'Skp2': '0', 'Cdh1': '1', 'Cdc25': '1', 'RB': '1', 'P21': '0', 'Cdc20': '0', 'Wee1': '1', 'PPs': '0'}
Wee1-to-CycE -> 0to-1 | Wee1-to-Wee1 -> 1to-1	True	[WEE1 -> CDK2 -> -1 -> 11029659]	4.44231	14784	1	8192	19.53	16.41	64.06	{'CycD': '0', 'CycE': '0', 'CycA': '0', 'CycB': '0', 'E2F': '0', 'Skp2': '0', 'Cdh1': '1', 'Cdc25': '0', 'RB': '1', 'P21': '0', 'Cdc20': '0', 'Wee1': '0', 'PPs': '0'}
CycE-to-Cdh1 -> 0to-1 | Wee1-to-Wee1 -> 1to-1	True	[CDK2 -> FZR1 -> -1 -> 12560341]	4.44231	14784	1	8192	19.53	24.61	55.86	{'CycD': '0', 'CycE': '0', 'CycA': '0', 'CycB': '0', 'E2F': '0', 'Skp2': '0', 'Cdh1': '1', 'Cdc25': '0', 'RB': '1', 'P21': '0', 'Cdc20': '0', 'Wee1': '0', 'PPs': '0'}
Cdc25-to-Cdc25 -> -1to1 | PPs-to-Cdc25 -> 0to1	True	[PPP1CA -> CDC25C -> 1 -> 14592972]	4.44231	14784	1	8192	19.53	23.05	57.42	{'CycD': '0', 'CycE': '0', 'CycA': '0', 'CycB': '0', 'E2F': '0', 'Skp2': '0', 'Cdh1': '1', 'Cdc25': '1', 'RB': '1', 'P21': '0', 'Cdc20': '0', 'Wee1': '1', 'PPs': '0'}
Skp2-to-CycD -> 0to-1 | Wee1-to-Wee1 -> 1to-1	True	[SKP2 -> CCND1 -> -1 -> 11439327]	4.45192	14816	1	8192	19.14	12.89	67.97	{'CycD': '0', 'CycE': '0', 'CycA': '0', 'CycB': '0', 'E2F': '0', 'Skp2': '0', 'Cdh1': '1', 'Cdc25': '0', 'RB': '1', 'P21': '0', 'Cdc20': '0', 'Wee1': '0', 'PPs': '0'}
RB-to-CycA -> -1to0 | Wee1-to-Wee1 -> 1to-1	True		4.45192	14816	1	8192	19.14	19.53	61.33	{'CycD': '0', 'CycE': '0', 'CycA': '0', 'CycB': '0', 'E2F': '0', 'Skp2': '0', 'Cdh1': '1', 'Cdc25': '0', 'RB': '1', 'P21': '0', 'Cdc20': '0', 'Wee1': '0', 'PPs': '0'}
RB-to-CycE -> -1to0 | PPs-to-PPs -> -1to0	True		4.45974	14842	5	6678	35.55	2.34	62.11	{'CycD': '0', 'CycE': '0', 'CycA': '0', 'CycB': '0', 'E2F': '0', 'Skp2': '0', 'Cdh1': '1', 'Cdc25': '0', 'RB': '1', 'P21': '1', 'Cdc20': '0', 'Wee1': '1', 'PPs': '1'}
P21-to-P21 -> -1to1 | CycB-to-PPs -> 0to-1	True	[CDK1 -> PPP1CA -> -1 -> 12202491]	4.45974	14842	2	7573	1.95	0	98.05	{'CycD': '0', 'CycE': '0', 'CycA': '0', 'CycB': '0', 'E2F': '0', 'Skp2': '0', 'Cdh1': '1', 'Cdc25': '0', 'RB': '1', 'P21': '1', 'Cdc20': '0', 'Wee1': '1', 'PPs': '0'}
RB-to-CycE -> -1to0 | Wee1-to-Wee1 -> 1to-1	True		4.46244	14851	2	7485	27.34	14.45	58.2	{'CycD': '0', 'CycE': '0', 'CycA': '0', 'CycB': '0', 'E2F': '0', 'Skp2': '0', 'Cdh1': '1', 'Cdc25': '0', 'RB': '1', 'P21': '0', 'Cdc20': '0', 'Wee1': '0', 'PPs': '0'}
CycD-to-P21 -> 0to1 | PPs-to-PPs -> -1to0	True	[CDK6 -> CDKN1B -> 1 -> 16160006]	4.46274	14852	2	7044	4.69	4.3	91.02	{'CycD': '0', 'CycE': '0', 'CycA': '0', 'CycB': '0', 'E2F': '0', 'Skp2': '0', 'Cdh1': '1', 'Cdc25': '0', 'RB': '1', 'P21': '1', 'Cdc20': '0', 'Wee1': '1', 'PPs': '1'}
CycA-to-Wee1 -> 0to-1 | Wee1-to-Wee1 -> 1to-1	True	[CDK2 -> WEE1 -> -1 -> 16085715]	4.47115	14880	1	8192	18.36	19.92	61.72	{'CycD': '0', 'CycE': '0', 'CycA': '0', 'CycB': '0', 'E2F': '0', 'Skp2': '0', 'Cdh1': '1', 'Cdc25': '0', 'RB': '1', 'P21': '0', 'Cdc20': '0', 'Wee1': '0', 'PPs': '0'}
CycA-to-Cdc25 -> 1to-1 | CycB-to-PPs -> 0to-1	True	[CDK2 -> CDC25A -> -1 -> 17110335] [CDK1 -> PPP1CA -> -1 -> 12202491]	4.47776	14902	78	6287	58.98	1.17	39.84	{'CycD': '0', 'CycE': '0', 'CycA': '0', 'CycB': '0', 'E2F': '0', 'Skp2': '0', 'Cdh1': '1', 'Cdc25': '0', 'RB': '1', 'P21': '0', 'Cdc20': '0', 'Wee1': '1', 'PPs': '0'}
CycE-to-Cdh1 -> 0to-1 | Cdc25-to-Cdc25 -> -1to1	True	[CDK2 -> FZR1 -> -1 -> 12560341]	4.48077	14912	1	8192	17.97	28.12	53.91	{'CycD': '0', 'CycE': '0', 'CycA': '0', 'CycB': '0', 'E2F': '0', 'Skp2': '0', 'Cdh1': '1', 'Cdc25': '1', 'RB': '1', 'P21': '0', 'Cdc20': '0', 'Wee1': '1', 'PPs': '0'}
CycE-to-Cdc25 -> 0to1 | Cdc25-to-Cdc25 -> -1to1	True	[CyclinE/CDK2 -> CDC25C -> 1 -> 20530684]	4.49038	14944	1	8192	17.58	25.78	56.64	{'CycD': '0', 'CycE': '0', 'CycA': '0', 'CycB': '0', 'E2F': '0', 'Skp2': '0', 'Cdh1': '1', 'Cdc25': '1', 'RB': '1', 'P21': '0', 'Cdc20': '0', 'Wee1': '1', 'PPs': '0'}
CycE-to-Cdc25 -> 0to1 | Wee1-to-Wee1 -> 1to-1	True	[CyclinE/CDK2 -> CDC25C -> 1 -> 20530684]	4.5	14976	1	8192	17.19	25	57.81	{'CycD': '0', 'CycE': '0', 'CycA': '0', 'CycB': '0', 'E2F': '0', 'Skp2': '0', 'Cdh1': '1', 'Cdc25': '0', 'RB': '1', 'P21': '0', 'Cdc20': '0', 'Wee1': '0', 'PPs': '0'}
Cdc25-to-CycE -> 0to1 | Cdc25-to-Cdc25 -> -1to1	True	[CDC25A -> CyclinE/CDK2 -> 1 -> 11154267]	4.50962	15008	1	8192	16.8	47.66	35.55	{'CycD': '0', 'CycE': '0', 'CycA': '0', 'CycB': '0', 'E2F': '0', 'Skp2': '0', 'Cdh1': '1', 'Cdc25': '1', 'RB': '1', 'P21': '0', 'Cdc20': '0', 'Wee1': '1', 'PPs': '0'}
E2F-to-CycA -> 1to0 | CycB-to-CycB -> 1to0	True		4.51082	15012	3	6880	0	58.98	41.02	{'CycD': '0', 'CycE': '0', 'CycA': '0', 'CycB': '0', 'E2F': '0', 'Skp2': '0', 'Cdh1': '1', 'Cdc25': '0', 'RB': '1', 'P21': '0', 'Cdc20': '0', 'Wee1': '1', 'PPs': '0'}
CycA-to-Skp2 -> 0to1 | Cdc25-to-Cdc25 -> -1to1	True	[CDK2 -> SKP2 -> 1 -> 18239684]	4.52885	15072	1	8192	16.02	19.53	64.45	{'CycD': '0', 'CycE': '0', 'CycA': '0', 'CycB': '0', 'E2F': '0', 'Skp2': '0', 'Cdh1': '1', 'Cdc25': '1', 'RB': '1', 'P21': '0', 'Cdc20': '0', 'Wee1': '1', 'PPs': '0'}
RB-to-CycE -> -1to0 | Cdc25-to-Cdc25 -> -1to1	True		4.54808	15136	1	8192	15.23	28.52	56.25	{'CycD': '0', 'CycE': '0', 'CycA': '0', 'CycB': '0', 'E2F': '0', 'Skp2': '0', 'Cdh1': '1', 'Cdc25': '1', 'RB': '1', 'P21': '0', 'Cdc20': '0', 'Wee1': '1', 'PPs': '0'}
E2F-to-CycA -> 1to0 | CycA-to-Cdc25 -> 1to-1	True	[CDK2 -> CDC25A -> -1 -> 17110335]	4.55168	15148	2	6801	0	57.42	42.58	{'CycD': '0', 'CycE': '0', 'CycA': '0', 'CycB': '0', 'E2F': '0', 'Skp2': '0', 'Cdh1': '1', 'Cdc25': '0', 'RB': '1', 'P21': '0', 'Cdc20': '0', 'Wee1': '1', 'PPs': '0'}
CycB-to-CycB -> 1to-1 | Skp2-to-P21 -> 0to-1	True	[SKP2 -> CDKN1B -> -1 -> 15998794]	4.58323	15253	142	6449	63.28	1.56	35.16	{'CycD': '0', 'CycE': '0', 'CycA': '0', 'CycB': '0', 'E2F': '0', 'Skp2': '0', 'Cdh1': '1', 'Cdc25': '0', 'RB': '1', 'P21': '0', 'Cdc20': '0', 'Wee1': '1', 'PPs': '0'}
E2F-to-Cdc25 -> 0to1 | Wee1-to-Wee1 -> 1to-1	True	[E2F1 -> CDC25A -> 1 -> 11154267]	4.61538	15360	1	8192	12.5	24.61	62.89	{'CycD': '0', 'CycE': '0', 'CycA': '0', 'CycB': '0', 'E2F': '0', 'Skp2': '0', 'Cdh1': '1', 'Cdc25': '0', 'RB': '1', 'P21': '0', 'Cdc20': '0', 'Wee1': '0', 'PPs': '0'}
E2F-to-CycB -> 0to1 | Wee1-to-Wee1 -> 1to-1	True	[E2F1 -> CDK1 -> 1 -> 14618416]	4.625	15392	1	8192	12.11	25	62.89	{'CycD': '0', 'CycE': '0', 'CycA': '0', 'CycB': '0', 'E2F': '0', 'Skp2': '0', 'Cdh1': '1', 'Cdc25': '0', 'RB': '1', 'P21': '0', 'Cdc20': '0', 'Wee1': '0', 'PPs': '0'}
Wee1-to-CycE -> 0to-1 | Wee1-to-Wee1 -> 1to0	True	[WEE1 -> CDK2 -> -1 -> 11029659]	4.63281	15418	3	6252	0	0.39	99.61	{'CycD': '0', 'CycE': '0', 'CycA': '0', 'CycB': '0', 'E2F': '0', 'Skp2': '0', 'Cdh1': '1', 'Cdc25': '0', 'RB': '1', 'P21': '0', 'Cdc20': '0', 'Wee1': '0', 'PPs': '0'}
Skp2-to-CycD -> 0to-1 | Cdc25-to-Cdc25 -> -1to1	True	[SKP2 -> CCND1 -> -1 -> 11439327]	4.64423	15456	1	8192	11.33	24.61	64.06	{'CycD': '0', 'CycE': '0', 'CycA': '0', 'CycB': '0', 'E2F': '0', 'Skp2': '0', 'Cdh1': '1', 'Cdc25': '1', 'RB': '1', 'P21': '0', 'Cdc20': '0', 'Wee1': '1', 'PPs': '0'}
Wee1-to-CycE -> 0to-1 | Cdc25-to-Cdc25 -> -1to0	True	[WEE1 -> CDK2 -> -1 -> 11029659]	4.65835	15503	3	6270	0	2.34	97.66	{'CycD': '0', 'CycE': '0', 'CycA': '0', 'CycB': '0', 'E2F': '0', 'Skp2': '0', 'Cdh1': '1', 'Cdc25': '1', 'RB': '1', 'P21': '0', 'Cdc20': '0', 'Wee1': '1', 'PPs': '0'}
E2F-to-CycB -> 0to1 | Cdc25-to-Cdc25 -> -1to1	True	[E2F1 -> CDK1 -> 1 -> 14618416]	4.72115	15712	1	8192	8.2	30.47	61.33	{'CycD': '0', 'CycE': '0', 'CycA': '0', 'CycB': '0', 'E2F': '0', 'Skp2': '0', 'Cdh1': '1', 'Cdc25': '1', 'RB': '1', 'P21': '0', 'Cdc20': '0', 'Wee1': '1', 'PPs': '0'}
RB-to-CycE -> -1to0 | E2F-to-CycA -> 1to0	True		4.72716	15732	3	6088	0.78	60.94	38.28	{'CycD': '0', 'CycE': '0', 'CycA': '0', 'CycB': '0', 'E2F': '0', 'Skp2': '0', 'Cdh1': '1', 'Cdc25': '0', 'RB': '1', 'P21': '0', 'Cdc20': '0', 'Wee1': '1', 'PPs': '0'}
CycA-to-Cdc25 -> 1to-1 | Cdc25-to-Cdc25 -> -1to1	True	[CDK2 -> CDC25A -> -1 -> 17110335]	4.73528	15759	2	7984	20.31	18.36	61.33	{'CycD': '0', 'CycE': '0', 'CycA': '0', 'CycB': '0', 'E2F': '0', 'Skp2': '0', 'Cdh1': '1', 'Cdc25': '1', 'RB': '1', 'P21': '0', 'Cdc20': '0', 'Wee1': '1', 'PPs': '0'}
E2F-to-CycA -> 1to0 | Cdc25-to-Cdc25 -> -1to0	True		4.78876	15937	3	6009	11.72	44.14	44.14	{'CycD': '0', 'CycE': '0', 'CycA': '0', 'CycB': '0', 'E2F': '0', 'Skp2': '0', 'Cdh1': '1', 'Cdc25': '1', 'RB': '1', 'P21': '0', 'Cdc20': '0', 'Wee1': '1', 'PPs': '0'}
Cdc25-to-Cdc25 -> -1to1 | CycD-to-P21 -> 0to1	True	[CDK6 -> CDKN1B -> 1 -> 16160006]	4.79808	15968	1	8192	5.08	7.03	87.89	{'CycD': '0', 'CycE': '0', 'CycA': '0', 'CycB': '0', 'E2F': '0', 'Skp2': '0', 'Cdh1': '1', 'Cdc25': '1', 'RB': '1', 'P21': '0', 'Cdc20': '0', 'Wee1': '1', 'PPs': '0'}
Cdc25-to-CycD -> 0to1 | CycB-to-CycB -> 1to-1	True	[CDC25A -> CyclinD/CDK4 -> 1 -> 23429262]	4.80649	15996	71	6296	66.8	2.34	30.86	{'CycD': '0', 'CycE': '0', 'CycA': '0', 'CycB': '0', 'E2F': '0', 'Skp2': '0', 'Cdh1': '1', 'Cdc25': '0', 'RB': '1', 'P21': '0', 'Cdc20': '0', 'Wee1': '1', 'PPs': '0'}
Wee1-to-CycE -> 0to-1 | PPs-to-PPs -> -1to0	True	[WEE1 -> CDK2 -> -1 -> 11029659]	4.81581	16027	3	7114	0	0.78	99.22	{'CycD': '0', 'CycE': '0', 'CycA': '0', 'CycB': '0', 'E2F': '0', 'Skp2': '0', 'Cdh1': '1', 'Cdc25': '0', 'RB': '1', 'P21': '1', 'Cdc20': '0', 'Wee1': '1', 'PPs': '1'}
CycD-to-P21 -> 0to1 | Wee1-to-Wee1 -> 1to-1	True	[CDK6 -> CDKN1B -> 1 -> 16160006]	4.81731	16032	1	8192	4.3	7.03	88.67	{'CycD': '0', 'CycE': '0', 'CycA': '0', 'CycB': '0', 'E2F': '0', 'Skp2': '0', 'Cdh1': '1', 'Cdc25': '0', 'RB': '1', 'P21': '0', 'Cdc20': '0', 'Wee1': '0', 'PPs': '0'}
RB-to-CycA -> -1to0 | CycB-to-CycB -> 1to-1	True		4.82542	16059	3	5693	57.03	4.3	38.67	{'CycD': '0', 'CycE': '0', 'CycA': '0', 'CycB': '0', 'E2F': '0', 'Skp2': '0', 'Cdh1': '1', 'Cdc25': '0', 'RB': '1', 'P21': '0', 'Cdc20': '0', 'Wee1': '1', 'PPs': '0'}
CycE-to-PPs -> 0to-1 | PPs-to-PPs -> -1to1	True	[CDK2 -> PPP1CA -> -1 -> 12202491]	4.82692	16064	1	8192	3.91	0.78	95.31	{'CycD': '0', 'CycE': '0', 'CycA': '0', 'CycB': '0', 'E2F': '0', 'Skp2': '0', 'Cdh1': '1', 'Cdc25': '0', 'RB': '1', 'P21': '1', 'Cdc20': '0', 'Wee1': '1', 'PPs': '1'}
CycE-to-Skp2 -> 0to1 | PPs-to-PPs -> -1to1	True	[CDK2 -> SKP2 -> 1 -> 18239684]	4.84615	16128	1	8192	3.12	5.47	91.41	{'CycD': '0', 'CycE': '0', 'CycA': '0', 'CycB': '0', 'E2F': '0', 'Skp2': '0', 'Cdh1': '1', 'Cdc25': '0', 'RB': '1', 'P21': '1', 'Cdc20': '0', 'Wee1': '1', 'PPs': '1'}
CycB-to-Cdh1 -> -1to0 | PPs-to-PPs -> -1to1	True		4.84615	16128	1	8192	3.12	2.73	94.14	{'CycD': '0', 'CycE': '0', 'CycA': '0', 'CycB': '0', 'E2F': '0', 'Skp2': '0', 'Cdh1': '1', 'Cdc25': '0', 'RB': '1', 'P21': '1', 'Cdc20': '0', 'Wee1': '1', 'PPs': '1'}
Cdc25-to-CycD -> 0to1 | PPs-to-PPs -> -1to1	True	[CDC25A -> CyclinD/CDK4 -> 1 -> 23429262]	4.85577	16160	1	8192	2.73	2.34	94.92	{'CycD': '0', 'CycE': '0', 'CycA': '0', 'CycB': '0', 'E2F': '0', 'Skp2': '0', 'Cdh1': '1', 'Cdc25': '0', 'RB': '1', 'P21': '1', 'Cdc20': '0', 'Wee1': '1', 'PPs': '1'}
Cdc25-to-CycE -> 0to1 | PPs-to-PPs -> -1to1	True	[CDC25A -> CyclinE/CDK2 -> 1 -> 11154267]	4.85577	16160	1	8192	2.73	3.52	93.75	{'CycD': '0', 'CycE': '0', 'CycA': '0', 'CycB': '0', 'E2F': '0', 'Skp2': '0', 'Cdh1': '1', 'Cdc25': '0', 'RB': '1', 'P21': '1', 'Cdc20': '0', 'Wee1': '1', 'PPs': '1'}
CycB-to-E2F -> 0to1 | PPs-to-PPs -> -1to1	True	[CDK1 -> E2F1 -> 1 -> 8087847]	4.85577	16160	1	8192	2.73	4.3	92.97	{'CycD': '0', 'CycE': '0', 'CycA': '0', 'CycB': '0', 'E2F': '0', 'Skp2': '0', 'Cdh1': '1', 'Cdc25': '0', 'RB': '1', 'P21': '1', 'Cdc20': '0', 'Wee1': '1', 'PPs': '1'}
CycA-to-CycE -> 0to-1 | PPs-to-PPs -> -1to1	True	[CDK2 -> CCNE1 -> -1 -> 14536078]	4.86538	16192	1	8192	2.34	6.25	91.41	{'CycD': '0', 'CycE': '0', 'CycA': '0', 'CycB': '0', 'E2F': '0', 'Skp2': '0', 'Cdh1': '1', 'Cdc25': '0', 'RB': '1', 'P21': '1', 'Cdc20': '0', 'Wee1': '1', 'PPs': '1'}
CycE-to-CycA -> 0to1 | PPs-to-PPs -> -1to1	True	[CDK2 -> CDK2 -> 1 -> 17361108]	4.86538	16192	1	8192	2.34	0.78	96.88	{'CycD': '0', 'CycE': '0', 'CycA': '0', 'CycB': '0', 'E2F': '0', 'Skp2': '0', 'Cdh1': '1', 'Cdc25': '0', 'RB': '1', 'P21': '1', 'Cdc20': '0', 'Wee1': '1', 'PPs': '1'}
RB-to-CycA -> -1to0 | PPs-to-PPs -> -1to1	True		4.86538	16192	1	8192	2.34	3.52	94.14	{'CycD': '0', 'CycE': '0', 'CycA': '0', 'CycB': '0', 'E2F': '0', 'Skp2': '0', 'Cdh1': '1', 'Cdc25': '0', 'RB': '1', 'P21': '1', 'Cdc20': '0', 'Wee1': '1', 'PPs': '1'}
Cdc20-to-CycA -> -1to0 | PPs-to-PPs -> -1to1	True		4.86538	16192	1	8192	2.34	4.3	93.36	{'CycD': '0', 'CycE': '0', 'CycA': '0', 'CycB': '0', 'E2F': '0', 'Skp2': '0', 'Cdh1': '1', 'Cdc25': '0', 'RB': '1', 'P21': '1', 'Cdc20': '0', 'Wee1': '1', 'PPs': '1'}
CycA-to-Wee1 -> 0to-1 | PPs-to-PPs -> -1to1	True	[CDK2 -> WEE1 -> -1 -> 16085715]	4.86538	16192	1	8192	2.34	4.69	92.97	{'CycD': '0', 'CycE': '0', 'CycA': '0', 'CycB': '0', 'E2F': '0', 'Skp2': '0', 'Cdh1': '1', 'Cdc25': '0', 'RB': '1', 'P21': '1', 'Cdc20': '0', 'Wee1': '1', 'PPs': '1'}
Skp2-to-CycD -> 0to-1 | Cdh1-to-Skp2 -> -1to0	True	[SKP2 -> CCND1 -> -1 -> 11439327]	4.875	16224	1	8192	1.95	0	98.05	{'CycD': '0', 'CycE': '0', 'CycA': '0', 'CycB': '0', 'E2F': '0', 'Skp2': '1', 'Cdh1': '1', 'Cdc25': '0', 'RB': '1', 'P21': '0', 'Cdc20': '0', 'Wee1': '1', 'PPs': '0'}
CycA-to-CycE -> 0to1 | PPs-to-PPs -> -1to1	True	[CDK2 -> CDK2 -> 1 -> 17361108]	4.875	16224	1	8192	1.95	5.08	92.97	{'CycD': '0', 'CycE': '0', 'CycA': '0', 'CycB': '0', 'E2F': '0', 'Skp2': '0', 'Cdh1': '1', 'Cdc25': '0', 'RB': '1', 'P21': '1', 'Cdc20': '0', 'Wee1': '1', 'PPs': '1'}
PPs-to-Skp2 -> 0to-1 | PPs-to-PPs -> -1to1	True	[PPsB -> SKP2 -> -1 -> 18239684]	4.875	16224	1	8192	1.95	2.34	95.7	{'CycD': '0', 'CycE': '0', 'CycA': '0', 'CycB': '0', 'E2F': '0', 'Skp2': '0', 'Cdh1': '1', 'Cdc25': '0', 'RB': '1', 'P21': '1', 'Cdc20': '0', 'Wee1': '1', 'PPs': '1'}
CycA-to-CycA -> 0to1 | Cdh1-to-Skp2 -> -1to0	True		4.88462	16256	1	8192	1.56	0.78	97.66	{'CycD': '0', 'CycE': '0', 'CycA': '0', 'CycB': '0', 'E2F': '0', 'Skp2': '1', 'Cdh1': '1', 'Cdc25': '0', 'RB': '1', 'P21': '0', 'Cdc20': '0', 'Wee1': '1', 'PPs': '0'}
E2F-to-CycB -> 0to1 | PPs-to-PPs -> -1to1	True	[E2F1 -> CDK1 -> 1 -> 14618416]	4.88462	16256	1	8192	1.56	4.3	94.14	{'CycD': '0', 'CycE': '0', 'CycA': '0', 'CycB': '0', 'E2F': '0', 'Skp2': '0', 'Cdh1': '1', 'Cdc25': '0', 'RB': '1', 'P21': '1', 'Cdc20': '0', 'Wee1': '1', 'PPs': '1'}
Cdh1-to-CycB -> -1to0 | PPs-to-PPs -> -1to1	True		4.88462	16256	1	8192	1.56	2.73	95.7	{'CycD': '0', 'CycE': '0', 'CycA': '0', 'CycB': '0', 'E2F': '0', 'Skp2': '0', 'Cdh1': '1', 'Cdc25': '0', 'RB': '1', 'P21': '1', 'Cdc20': '0', 'Wee1': '1', 'PPs': '1'}
CycE-to-Cdh1 -> 0to-1 | PPs-to-PPs -> -1to1	True	[CDK2 -> FZR1 -> -1 -> 12560341]	4.88462	16256	1	8192	1.56	2.73	95.7	{'CycD': '0', 'CycE': '0', 'CycA': '0', 'CycB': '0', 'E2F': '0', 'Skp2': '0', 'Cdh1': '1', 'Cdc25': '0', 'RB': '1', 'P21': '1', 'Cdc20': '0', 'Wee1': '1', 'PPs': '1'}
CycE-to-Cdc25 -> 0to-1 | PPs-to-PPs -> -1to1	True	[CDK2 -> CDC25A -> -1 -> 17110335]	4.88462	16256	1	8192	1.56	4.69	93.75	{'CycD': '0', 'CycE': '0', 'CycA': '0', 'CycB': '0', 'E2F': '0', 'Skp2': '0', 'Cdh1': '1', 'Cdc25': '0', 'RB': '1', 'P21': '1', 'Cdc20': '0', 'Wee1': '1', 'PPs': '1'}
E2F-to-Cdc25 -> 0to1 | PPs-to-PPs -> -1to1	True	[E2F1 -> CDC25A -> 1 -> 11154267]	4.88462	16256	1	8192	1.56	2.73	95.7	{'CycD': '0', 'CycE': '0', 'CycA': '0', 'CycB': '0', 'E2F': '0', 'Skp2': '0', 'Cdh1': '1', 'Cdc25': '0', 'RB': '1', 'P21': '1', 'Cdc20': '0', 'Wee1': '1', 'PPs': '1'}
Cdh1-to-Cdc25 -> 0to-1 | PPs-to-PPs -> -1to1	True	[FZR1 -> CDC25A -> -1 -> 12234927]	4.88462	16256	1	8192	1.56	2.34	96.09	{'CycD': '0', 'CycE': '0', 'CycA': '0', 'CycB': '0', 'E2F': '0', 'Skp2': '0', 'Cdh1': '1', 'Cdc25': '0', 'RB': '1', 'P21': '1', 'Cdc20': '0', 'Wee1': '1', 'PPs': '1'}
Skp2-to-CycD -> 0to-1 | PPs-to-PPs -> -1to1	True	[SKP2 -> CCND1 -> -1 -> 11439327]	4.89423	16288	1	8192	1.17	3.52	95.31	{'CycD': '0', 'CycE': '0', 'CycA': '0', 'CycB': '0', 'E2F': '0', 'Skp2': '0', 'Cdh1': '1', 'Cdc25': '0', 'RB': '1', 'P21': '1', 'Cdc20': '0', 'Wee1': '1', 'PPs': '1'}
CycA-to-Skp2 -> 0to1 | PPs-to-PPs -> -1to1	True	[CDK2 -> SKP2 -> 1 -> 18239684]	4.89423	16288	1	8192	1.17	4.3	94.53	{'CycD': '0', 'CycE': '0', 'CycA': '0', 'CycB': '0', 'E2F': '0', 'Skp2': '0', 'Cdh1': '1', 'Cdc25': '0', 'RB': '1', 'P21': '1', 'Cdc20': '0', 'Wee1': '1', 'PPs': '1'}
Cdh1-to-Skp2 -> -1to0 | E2F-to-Cdc25 -> 0to1	True	[E2F1 -> CDC25A -> 1 -> 11154267]	4.89423	16288	1	8192	1.17	0.78	98.05	{'CycD': '0', 'CycE': '0', 'CycA': '0', 'CycB': '0', 'E2F': '0', 'Skp2': '1', 'Cdh1': '1', 'Cdc25': '0', 'RB': '1', 'P21': '0', 'Cdc20': '0', 'Wee1': '1', 'PPs': '0'}
CycE-to-Cdc25 -> 0to1 | PPs-to-PPs -> -1to1	True	[CyclinE/CDK2 -> CDC25C -> 1 -> 20530684]	4.89423	16288	1	8192	1.17	2.73	96.09	{'CycD': '0', 'CycE': '0', 'CycA': '0', 'CycB': '0', 'E2F': '0', 'Skp2': '0', 'Cdh1': '1', 'Cdc25': '0', 'RB': '1', 'P21': '1', 'Cdc20': '0', 'Wee1': '1', 'PPs': '1'}
CycA-to-Cdc25 -> 1to-1 | PPs-to-PPs -> -1to1	True	[CDK2 -> CDC25A -> -1 -> 17110335]	4.89423	16288	1	8192	1.17	4.3	94.53	{'CycD': '0', 'CycE': '0', 'CycA': '0', 'CycB': '0', 'E2F': '0', 'Skp2': '0', 'Cdh1': '1', 'Cdc25': '0', 'RB': '1', 'P21': '1', 'Cdc20': '0', 'Wee1': '1', 'PPs': '1'}
CycA-to-P21 -> 0to-1 | PPs-to-PPs -> -1to1	True	[CDK2 -> CDKN1B -> -1 -> 17409098]	4.89423	16288	1	8192	1.17	6.25	92.58	{'CycD': '0', 'CycE': '0', 'CycA': '0', 'CycB': '0', 'E2F': '0', 'Skp2': '0', 'Cdh1': '1', 'Cdc25': '0', 'RB': '1', 'P21': '1', 'Cdc20': '0', 'Wee1': '1', 'PPs': '1'}
CycB-to-PPs -> 0to-1 | PPs-to-PPs -> -1to1	True	[CDK1 -> PPP1CA -> -1 -> 12202491]	4.89423	16288	1	8192	1.17	3.91	94.92	{'CycD': '0', 'CycE': '0', 'CycA': '0', 'CycB': '0', 'E2F': '0', 'Skp2': '0', 'Cdh1': '1', 'Cdc25': '0', 'RB': '1', 'P21': '1', 'Cdc20': '0', 'Wee1': '1', 'PPs': '1'}
Cdc20-to-PPs -> 1to0 | PPs-to-PPs -> -1to1	True		4.89423	16288	1	8192	1.17	5.08	93.75	{'CycD': '0', 'CycE': '0', 'CycA': '0', 'CycB': '0', 'E2F': '0', 'Skp2': '0', 'Cdh1': '1', 'Cdc25': '0', 'RB': '1', 'P21': '1', 'Cdc20': '0', 'Wee1': '1', 'PPs': '1'}
Cdh1-to-Skp2 -> -1to0 | CycD-to-P21 -> 0to1	True	[CDK6 -> CDKN1B -> 1 -> 16160006]	4.90385	16320	1	8192	0.78	0	99.22	{'CycD': '0', 'CycE': '0', 'CycA': '0', 'CycB': '0', 'E2F': '0', 'Skp2': '1', 'Cdh1': '1', 'Cdc25': '0', 'RB': '1', 'P21': '0', 'Cdc20': '0', 'Wee1': '1', 'PPs': '0'}
CycD-to-P21 -> 0to1 | CycE-to-PPs -> 0to-1	True	[CDK6 -> CDKN1B -> 1 -> 16160006] [CDK2 -> PPP1CA -> -1 -> 12202491]	4.90956	16339	2	7411	5.47	5.47	89.06	{'CycD': '0', 'CycE': '0', 'CycA': '0', 'CycB': '0', 'E2F': '0', 'Skp2': '0', 'Cdh1': '1', 'Cdc25': '0', 'RB': '1', 'P21': '0', 'Cdc20': '0', 'Wee1': '1', 'PPs': '0'}
E2F-to-CycA -> 1to0 | PPs-to-PPs -> -1to1	True		4.91346	16352	1	8192	0.39	6.64	92.97	{'CycD': '0', 'CycE': '0', 'CycA': '0', 'CycB': '0', 'E2F': '0', 'Skp2': '0', 'Cdh1': '1', 'Cdc25': '0', 'RB': '1', 'P21': '1', 'Cdc20': '0', 'Wee1': '1', 'PPs': '1'}
P21-to-RB -> 0to1 | PPs-to-PPs -> -1to1	True	[CDKN1A -> RB1 -> 1 -> 10439039]	4.91346	16352	1	8192	0.39	1.56	98.05	{'CycD': '0', 'CycE': '0', 'CycA': '0', 'CycB': '0', 'E2F': '0', 'Skp2': '0', 'Cdh1': '1', 'Cdc25': '0', 'RB': '1', 'P21': '1', 'Cdc20': '0', 'Wee1': '1', 'PPs': '1'}
CycA-to-PPs -> 0to-1 | PPs-to-PPs -> -1to1	True	[CDK2 -> PPP1CA -> -1 -> 12202491]	4.91346	16352	1	8192	0.39	5.47	94.14	{'CycD': '0', 'CycE': '0', 'CycA': '0', 'CycB': '0', 'E2F': '0', 'Skp2': '0', 'Cdh1': '1', 'Cdc25': '0', 'RB': '1', 'P21': '1', 'Cdc20': '0', 'Wee1': '1', 'PPs': '1'}
CycD-to-CycD -> 0to-1 | Cdh1-to-Skp2 -> -1to0	True		4.92308	16384	1	8192	0	1.56	98.44	{'CycD': '0', 'CycE': '0', 'CycA': '0', 'CycB': '0', 'E2F': '0', 'Skp2': '1', 'Cdh1': '1', 'Cdc25': '0', 'RB': '1', 'P21': '0', 'Cdc20': '0', 'Wee1': '1', 'PPs': '0'}
Wee1-to-CycE -> 0to-1 | Cdc25-to-Cdc25 -> -1to1	True	[WEE1 -> CDK2 -> -1 -> 11029659]	4.92308	16384	1	8192	0	5.08	94.92	{'CycD': '0', 'CycE': '0', 'CycA': '0', 'CycB': '0', 'E2F': '0', 'Skp2': '0', 'Cdh1': '1', 'Cdc25': '1', 'RB': '1', 'P21': '0', 'Cdc20': '0', 'Wee1': '1', 'PPs': '0'}
Wee1-to-CycE -> 0to-1 | PPs-to-PPs -> -1to1	True	[WEE1 -> CDK2 -> -1 -> 11029659]	4.92308	16384	1	8192	0	0	100	{'CycD': '0', 'CycE': '0', 'CycA': '0', 'CycB': '0', 'E2F': '0', 'Skp2': '0', 'Cdh1': '1', 'Cdc25': '0', 'RB': '1', 'P21': '1', 'Cdc20': '0', 'Wee1': '1', 'PPs': '1'}
Cdh1-to-Skp2 -> -1to0 | P21-to-P21 -> -1to1	True		4.92308	16384	1	8192	0	0.39	99.61	{'CycD': '0', 'CycE': '0', 'CycA': '0', 'CycB': '0', 'E2F': '0', 'Skp2': '1', 'Cdh1': '1', 'Cdc25': '0', 'RB': '1', 'P21': '1', 'Cdc20': '0', 'Wee1': '1', 'PPs': '0'}
CycD-to-P21 -> 0to1 | PPs-to-PPs -> -1to1	True	[CDK6 -> CDKN1B -> 1 -> 16160006]	4.92308	16384	1	8192	0	2.34	97.66	{'CycD': '0', 'CycE': '0', 'CycA': '0', 'CycB': '0', 'E2F': '0', 'Skp2': '0', 'Cdh1': '1', 'Cdc25': '0', 'RB': '1', 'P21': '1', 'Cdc20': '0', 'Wee1': '1', 'PPs': '1'}
PPs-to-Wee1 -> 0to1 | PPs-to-PPs -> -1to1	True	[PPsA -> WEE1 -> 1 -> 23051732]	4.92308	16384	1	8192	0	5.86	94.14	{'CycD': '0', 'CycE': '0', 'CycA': '0', 'CycB': '0', 'E2F': '0', 'Skp2': '0', 'Cdh1': '1', 'Cdc25': '0', 'RB': '1', 'P21': '1', 'Cdc20': '0', 'Wee1': '1', 'PPs': '1'}
E2F-to-E2F -> 1to0 | CycE-to-PPs -> 0to-1	True	[CDK2 -> PPP1CA -> -1 -> 12202491]	4.92939	16405	4	6853	0	0	100	{'CycD': '0', 'CycE': '0', 'CycA': '0', 'CycB': '0', 'E2F': '0', 'Skp2': '0', 'Cdh1': '1', 'Cdc25': '0', 'RB': '1', 'P21': '0', 'Cdc20': '0', 'Wee1': '1', 'PPs': '0'}
P21-to-P21 -> -1to1 | CycE-to-PPs -> 0to-1	True	[CDK2 -> PPP1CA -> -1 -> 12202491]	4.94291	16450	2	7418	3.12	0	96.88	{'CycD': '0', 'CycE': '0', 'CycA': '0', 'CycB': '0', 'E2F': '0', 'Skp2': '0', 'Cdh1': '1', 'Cdc25': '0', 'RB': '1', 'P21': '1', 'Cdc20': '0', 'Wee1': '1', 'PPs': '0'}
E2F-to-E2F -> 1to0 | CycB-to-RB -> 0to-1	True	[CDK1 -> RB1 -> -1 -> 1756735]	4.94441	16455	4	6908	0	0	100	{'CycD': '0', 'CycE': '0', 'CycA': '0', 'CycB': '0', 'E2F': '0', 'Skp2': '0', 'Cdh1': '1', 'Cdc25': '0', 'RB': '1', 'P21': '0', 'Cdc20': '0', 'Wee1': '1', 'PPs': '0'}
P21-to-P21 -> -1to1 | Cdc20-to-PPs -> 1to0	True		4.94471	16456	2	7409	4.3	0	95.7	{'CycD': '0', 'CycE': '0', 'CycA': '0', 'CycB': '0', 'E2F': '0', 'Skp2': '0', 'Cdh1': '1', 'Cdc25': '0', 'RB': '1', 'P21': '1', 'Cdc20': '0', 'Wee1': '1', 'PPs': '0'}
E2F-to-E2F -> 1to0 | CycA-to-RB -> 0to-1	True	[CyclinA2/CDK2 -> RB1 -> -1 -> 9139732]	5.04928	16804	4	6900	0	0	100	{'CycD': '0', 'CycE': '0', 'CycA': '0', 'CycB': '0', 'E2F': '0', 'Skp2': '0', 'Cdh1': '1', 'Cdc25': '0', 'RB': '1', 'P21': '0', 'Cdc20': '0', 'Wee1': '1', 'PPs': '0'}
E2F-to-CycA -> 1to0 | CycB-to-CycB -> 1to-1	True		5.10727	16997	3	6508	0.39	60.55	39.06	{'CycD': '0', 'CycE': '0', 'CycA': '0', 'CycB': '0', 'E2F': '0', 'Skp2': '0', 'Cdh1': '1', 'Cdc25': '0', 'RB': '1', 'P21': '0', 'Cdc20': '0', 'Wee1': '1', 'PPs': '0'}
E2F-to-CycA -> 1to0 | PPs-to-PPs -> -1to0	True		5.13221	17080	3	6868	0.39	35.16	64.45	{'CycD': '0', 'CycE': '0', 'CycA': '0', 'CycB': '0', 'E2F': '0', 'Skp2': '0', 'Cdh1': '1', 'Cdc25': '0', 'RB': '1', 'P21': '1', 'Cdc20': '0', 'Wee1': '1', 'PPs': '1'}
Cdh1-to-Skp2 -> -1to0 | P21-to-P21 -> -1to0	True		5.21244	17347	3	7118	0.78	0	99.22	{'CycD': '0', 'CycE': '0', 'CycA': '0', 'CycB': '0', 'E2F': '0', 'Skp2': '1', 'Cdh1': '1', 'Cdc25': '0', 'RB': '1', 'P21': '1', 'Cdc20': '0', 'Wee1': '1', 'PPs': '0'}
CycA-to-Cdc25 -> 1to-1 | Cdc20-to-Cdc20 -> -1to0	True	[CDK2 -> CDC25A -> -1 -> 17110335]	5.22175	17378	3	6750	57.42	2.34	40.23	{'CycD': '0', 'CycE': '0', 'CycA': '0', 'CycB': '0', 'E2F': '0', 'Skp2': '0', 'Cdh1': '1', 'Cdc25': '0', 'RB': '1', 'P21': '1', 'Cdc20': '1', 'Wee1': '1', 'PPs': '1'}
CycB-to-Cdh1 -> -1to0 | Cdc20-to-Cdc20 -> -1to0	True		5.23347	17417	2	7028	58.98	1.95	39.06	{'CycD': '0', 'CycE': '0', 'CycA': '0', 'CycB': '0', 'E2F': '0', 'Skp2': '0', 'Cdh1': '1', 'Cdc25': '0', 'RB': '1', 'P21': '1', 'Cdc20': '1', 'Wee1': '1', 'PPs': '1'}
CycA-to-Skp2 -> 0to1 | Cdc20-to-Cdc20 -> -1to0	True	[CDK2 -> SKP2 -> 1 -> 18239684]	5.30529	17656	2	7084	57.42	0.39	42.19	{'CycD': '0', 'CycE': '0', 'CycA': '0', 'CycB': '0', 'E2F': '0', 'Skp2': '0', 'Cdh1': '1', 'Cdc25': '0', 'RB': '1', 'P21': '1', 'Cdc20': '1', 'Wee1': '1', 'PPs': '1'}
Cdc20-to-CycA -> -1to0 | Cdc20-to-Cdc20 -> -1to0	True		5.3122	17679	2	7096	57.42	3.52	39.06	{'CycD': '0', 'CycE': '0', 'CycA': '0', 'CycB': '0', 'E2F': '0', 'Skp2': '0', 'Cdh1': '1', 'Cdc25': '0', 'RB': '1', 'P21': '1', 'Cdc20': '1', 'Wee1': '1', 'PPs': '1'}
Cdh1-to-Cdc25 -> 0to-1 | Cdc20-to-Cdc20 -> -1to0	True	[FZR1 -> CDC25A -> -1 -> 12234927]	5.31971	17704	2	7028	55.47	1.95	42.58	{'CycD': '0', 'CycE': '0', 'CycA': '0', 'CycB': '0', 'E2F': '0', 'Skp2': '0', 'Cdh1': '1', 'Cdc25': '0', 'RB': '1', 'P21': '1', 'Cdc20': '1', 'Wee1': '1', 'PPs': '1'}
P21-to-RB -> 0to1 | Cdc20-to-Cdc20 -> -1to0	True	[CDKN1A -> RB1 -> 1 -> 10439039]	5.32181	17711	2	7079	56.64	1.56	41.8	{'CycD': '0', 'CycE': '0', 'CycA': '0', 'CycB': '0', 'E2F': '0', 'Skp2': '0', 'Cdh1': '1', 'Cdc25': '0', 'RB': '1', 'P21': '1', 'Cdc20': '1', 'Wee1': '1', 'PPs': '1'}
CycE-to-Cdc25 -> 0to-1 | Cdc20-to-Cdc20 -> -1to0	True	[CDK2 -> CDC25A -> -1 -> 17110335]	5.32752	17730	2	6993	54.3	1.95	43.75	{'CycD': '0', 'CycE': '0', 'CycA': '0', 'CycB': '0', 'E2F': '0', 'Skp2': '0', 'Cdh1': '1', 'Cdc25': '0', 'RB': '1', 'P21': '1', 'Cdc20': '1', 'Wee1': '1', 'PPs': '1'}
RB-to-CycA -> -1to0 | Cdh1-to-Skp2 -> -1to0	True		5.3765	17893	2	7614	2.73	0.39	96.88	{'CycD': '0', 'CycE': '0', 'CycA': '0', 'CycB': '0', 'E2F': '0', 'Skp2': '1', 'Cdh1': '1', 'Cdc25': '0', 'RB': '1', 'P21': '0', 'Cdc20': '0', 'Wee1': '1', 'PPs': '0'}
Cdh1-to-Skp2 -> -1to0 | PPs-to-Cdc25 -> 0to1	True	[PPP1CA -> CDC25C -> 1 -> 14592972]	5.38101	17908	2	7599	3.12	0.78	96.09	{'CycD': '0', 'CycE': '0', 'CycA': '0', 'CycB': '0', 'E2F': '0', 'Skp2': '1', 'Cdh1': '1', 'Cdc25': '0', 'RB': '1', 'P21': '0', 'Cdc20': '0', 'Wee1': '1', 'PPs': '0'}
CycB-to-E2F -> 0to1 | Cdc20-to-Cdc20 -> -1to0	True	[CDK1 -> E2F1 -> 1 -> 8087847]	5.38221	17912	2	7084	54.3	1.56	44.14	{'CycD': '0', 'CycE': '0', 'CycA': '0', 'CycB': '0', 'E2F': '0', 'Skp2': '0', 'Cdh1': '1', 'Cdc25': '0', 'RB': '1', 'P21': '1', 'Cdc20': '1', 'Wee1': '1', 'PPs': '1'}
Cdc20-to-Cdc20 -> -1to0 | PPs-to-Wee1 -> 0to1	True	[PPsA -> WEE1 -> 1 -> 23051732]	5.38762	17930	2	7029	52.73	3.12	44.14	{'CycD': '0', 'CycE': '0', 'CycA': '0', 'CycB': '0', 'E2F': '0', 'Skp2': '0', 'Cdh1': '1', 'Cdc25': '0', 'RB': '1', 'P21': '1', 'Cdc20': '1', 'Wee1': '1', 'PPs': '1'}
CycA-to-CycE -> 0to1 | Cdc20-to-Cdc20 -> -1to0	True	[CDK2 -> CDK2 -> 1 -> 17361108]	5.38882	17934	2	7127	55.08	4.3	40.62	{'CycD': '0', 'CycE': '0', 'CycA': '0', 'CycB': '0', 'E2F': '0', 'Skp2': '0', 'Cdh1': '1', 'Cdc25': '0', 'RB': '1', 'P21': '1', 'Cdc20': '1', 'Wee1': '1', 'PPs': '1'}
Cdh1-to-CycB -> -1to0 | Cdh1-to-Skp2 -> -1to0	True		5.38972	17937	2	7653	0.78	3.12	96.09	{'CycD': '0', 'CycE': '0', 'CycA': '0', 'CycB': '0', 'E2F': '0', 'Skp2': '1', 'Cdh1': '1', 'Cdc25': '0', 'RB': '1', 'P21': '0', 'Cdc20': '0', 'Wee1': '1', 'PPs': '0'}
Cdc25-to-CycD -> 0to1 | Cdc20-to-Cdc20 -> -1to0	True	[CDC25A -> CyclinD/CDK4 -> 1 -> 23429262]	5.40084	17974	2	7291	58.59	2.73	38.67	{'CycD': '0', 'CycE': '0', 'CycA': '0', 'CycB': '0', 'E2F': '0', 'Skp2': '0', 'Cdh1': '1', 'Cdc25': '0', 'RB': '1', 'P21': '1', 'Cdc20': '1', 'Wee1': '1', 'PPs': '1'}
PPs-to-Skp2 -> 0to-1 | Cdc20-to-Cdc20 -> -1to0	True	[PPsB -> SKP2 -> -1 -> 18239684]	5.40325	17982	2	7087	53.52	3.12	43.36	{'CycD': '0', 'CycE': '0', 'CycA': '0', 'CycB': '0', 'E2F': '0', 'Skp2': '0', 'Cdh1': '1', 'Cdc25': '0', 'RB': '1', 'P21': '1', 'Cdc20': '1', 'Wee1': '1', 'PPs': '1'}
Cdc20-to-CycA -> -1to0 | Cdh1-to-Skp2 -> -1to0	True		5.40745	17996	2	7570	3.12	1.56	95.31	{'CycD': '0', 'CycE': '0', 'CycA': '0', 'CycB': '0', 'E2F': '0', 'Skp2': '1', 'Cdh1': '1', 'Cdc25': '0', 'RB': '1', 'P21': '0', 'Cdc20': '0', 'Wee1': '1', 'PPs': '0'}
CycE-to-Skp2 -> 0to1 | Cdc20-to-Cdc20 -> -1to0	True	[CDK2 -> SKP2 -> 1 -> 18239684]	5.40745	17996	2	7078	53.12	1.56	45.31	{'CycD': '0', 'CycE': '0', 'CycA': '0', 'CycB': '0', 'E2F': '0', 'Skp2': '0', 'Cdh1': '1', 'Cdc25': '0', 'RB': '1', 'P21': '1', 'Cdc20': '1', 'Wee1': '1', 'PPs': '1'}
CycE-to-CycA -> 0to1 | Cdc20-to-Cdc20 -> -1to0	True	[CDK2 -> CDK2 -> 1 -> 17361108]	5.41406	18018	2	7169	55.08	1.17	43.75	{'CycD': '0', 'CycE': '0', 'CycA': '0', 'CycB': '0', 'E2F': '0', 'Skp2': '0', 'Cdh1': '1', 'Cdc25': '0', 'RB': '1', 'P21': '1', 'Cdc20': '1', 'Wee1': '1', 'PPs': '1'}
Cdh1-to-Skp2 -> -1to0 | PPs-to-Skp2 -> 0to-1	True	[PPsB -> SKP2 -> -1 -> 18239684]	5.42188	18044	2	7542	3.52	0.39	96.09	{'CycD': '0', 'CycE': '0', 'CycA': '0', 'CycB': '0', 'E2F': '0', 'Skp2': '1', 'Cdh1': '1', 'Cdc25': '0', 'RB': '1', 'P21': '0', 'Cdc20': '0', 'Wee1': '1', 'PPs': '0'}
CycA-to-CycE -> 0to-1 | Cdc20-to-Cdc20 -> -1to0	True	[CDK2 -> CCNE1 -> -1 -> 14536078]	5.42398	18051	2	7074	52.34	2.34	45.31	{'CycD': '0', 'CycE': '0', 'CycA': '0', 'CycB': '0', 'E2F': '0', 'Skp2': '0', 'Cdh1': '1', 'Cdc25': '0', 'RB': '1', 'P21': '1', 'Cdc20': '1', 'Wee1': '1', 'PPs': '1'}
E2F-to-CycB -> 0to1 | Cdh1-to-Skp2 -> -1to0	True	[E2F1 -> CDK1 -> 1 -> 14618416]	5.42398	18051	2	7636	0	2.34	97.66	{'CycD': '0', 'CycE': '0', 'CycA': '0', 'CycB': '0', 'E2F': '0', 'Skp2': '1', 'Cdh1': '1', 'Cdc25': '0', 'RB': '1', 'P21': '0', 'Cdc20': '0', 'Wee1': '1', 'PPs': '0'}
Cdh1-to-Skp2 -> -1to0 | CycA-to-Wee1 -> 0to-1	True	[CDK2 -> WEE1 -> -1 -> 16085715]	5.43119	18075	2	7564	2.34	0.39	97.27	{'CycD': '0', 'CycE': '0', 'CycA': '0', 'CycB': '0', 'E2F': '0', 'Skp2': '1', 'Cdh1': '1', 'Cdc25': '0', 'RB': '1', 'P21': '0', 'Cdc20': '0', 'Wee1': '1', 'PPs': '0'}
RB-to-CycE -> -1to0 | Cdh1-to-Skp2 -> -1to0	True		5.43329	18082	2	7530	3.52	0.39	96.09	{'CycD': '0', 'CycE': '0', 'CycA': '0', 'CycB': '0', 'E2F': '0', 'Skp2': '1', 'Cdh1': '1', 'Cdc25': '0', 'RB': '1', 'P21': '0', 'Cdc20': '0', 'Wee1': '1', 'PPs': '0'}
Cdh1-to-Skp2 -> -1to0 | CycE-to-Cdc25 -> 0to1	True	[CyclinE/CDK2 -> CDC25C -> 1 -> 20530684]	5.4372	18095	2	7579	1.56	1.17	97.27	{'CycD': '0', 'CycE': '0', 'CycA': '0', 'CycB': '0', 'E2F': '0', 'Skp2': '1', 'Cdh1': '1', 'Cdc25': '0', 'RB': '1', 'P21': '0', 'Cdc20': '0', 'Wee1': '1', 'PPs': '0'}
E2F-to-E2F -> 1to-1 | CycA-to-PPs -> 0to-1	True	[CDK2 -> PPP1CA -> -1 -> 12202491]	5.44772	18130	4	6378	0	0	100	{'CycD': '0', 'CycE': '0', 'CycA': '0', 'CycB': '0', 'E2F': '0', 'Skp2': '0', 'Cdh1': '1', 'Cdc25': '0', 'RB': '1', 'P21': '0', 'Cdc20': '0', 'Wee1': '1', 'PPs': '0'}
CycB-to-E2F -> 0to1 | Cdh1-to-Skp2 -> -1to0	True	[CDK1 -> E2F1 -> 1 -> 8087847]	5.45252	18146	2	7520	3.12	0	96.88	{'CycD': '0', 'CycE': '0', 'CycA': '0', 'CycB': '0', 'E2F': '0', 'Skp2': '1', 'Cdh1': '1', 'Cdc25': '0', 'RB': '1', 'P21': '0', 'Cdc20': '0', 'Wee1': '1', 'PPs': '0'}
CycA-to-P21 -> 0to-1 | Cdc20-to-Cdc20 -> -1to0	True	[CDK2 -> CDKN1B -> -1 -> 17409098]	5.45553	18156	2	7158	53.12	2.34	44.53	{'CycD': '0', 'CycE': '0', 'CycA': '0', 'CycB': '0', 'E2F': '0', 'Skp2': '0', 'Cdh1': '1', 'Cdc25': '0', 'RB': '1', 'P21': '1', 'Cdc20': '1', 'Wee1': '1', 'PPs': '1'}
CycA-to-CycE -> 0to-1 | Cdh1-to-Skp2 -> -1to0	True	[CDK2 -> CCNE1 -> -1 -> 14536078]	5.45823	18165	2	7513	3.12	0	96.88	{'CycD': '0', 'CycE': '0', 'CycA': '0', 'CycB': '0', 'E2F': '0', 'Skp2': '1', 'Cdh1': '1', 'Cdc25': '0', 'RB': '1', 'P21': '0', 'Cdc20': '0', 'Wee1': '1', 'PPs': '0'}
CycA-to-Skp2 -> 0to1 | Cdh1-to-Skp2 -> -1to0	True	[CDK2 -> SKP2 -> 1 -> 18239684]	5.45823	18165	2	7502	3.52	0.39	96.09	{'CycD': '0', 'CycE': '0', 'CycA': '0', 'CycB': '0', 'E2F': '0', 'Skp2': '1', 'Cdh1': '1', 'Cdc25': '0', 'RB': '1', 'P21': '0', 'Cdc20': '0', 'Wee1': '1', 'PPs': '0'}
P21-to-P21 -> -1to0 | CycE-to-PPs -> 0to-1	True	[CDK2 -> PPP1CA -> -1 -> 12202491]	5.45913	18168	3	6174	36.72	0	63.28	{'CycD': '0', 'CycE': '0', 'CycA': '0', 'CycB': '0', 'E2F': '0', 'Skp2': '0', 'Cdh1': '1', 'Cdc25': '0', 'RB': '1', 'P21': '1', 'Cdc20': '0', 'Wee1': '1', 'PPs': '0'}
Cdh1-to-Skp2 -> -1to0 | CycE-to-Cdh1 -> 0to-1	True	[CDK2 -> FZR1 -> -1 -> 12560341]	5.45944	18169	2	7565	1.17	2.34	96.48	{'CycD': '0', 'CycE': '0', 'CycA': '0', 'CycB': '0', 'E2F': '0', 'Skp2': '1', 'Cdh1': '1', 'Cdc25': '0', 'RB': '1', 'P21': '0', 'Cdc20': '0', 'Wee1': '1', 'PPs': '0'}
CycE-to-CycA -> 0to1 | Cdh1-to-Skp2 -> -1to0	True	[CDK2 -> CDK2 -> 1 -> 17361108]	5.46304	18181	2	7561	1.17	0.39	98.44	{'CycD': '0', 'CycE': '0', 'CycA': '0', 'CycB': '0', 'E2F': '0', 'Skp2': '1', 'Cdh1': '1', 'Cdc25': '0', 'RB': '1', 'P21': '0', 'Cdc20': '0', 'Wee1': '1', 'PPs': '0'}
[truncated: 55,704 more rows]

## Sheet: final_state_avg_300_modelC
CycD	CycE	CycA	CycB	E2F	Skp2	Cdh1	Cdc25	RB	P21	Cdc20	Wee1	PPs	Avg Count
[truncated: 1 more rows]

[truncated: 1 more sheets: state_seq_300_modelC]
